# Supplementary material for: Transcriptome Responses to Different Salinity Conditions in Litoditis marina, Revealed by Long-Read Sequencing
Source: Genes (Basel). 2024 Feb 28;15(3):317. doi: 10.3390/genes15030317 (PMC10970011; doi:10.3390/genes15030317)
Supplement: Supplementary file 1 [file genes-15-00317-s001.zip › Supplementary Table S1.xlsx]

## Sheet: 30‰ vs. 3‰
gene	C.elegans ortholog gene	Count_3‰_1	Count_3‰_2	Count_3‰_3	Count_30‰_1	Count_30‰_2	Count_30‰_3	normalized_Count_3‰_1	normalized_Count_3‰_2	normalized_Count_3‰_3	normalized_Count_30‰_1	normalized_Count_30‰_2	normalized_Count_30‰_3	logFC	PValue	FDR
EVM0000005	gtl-1	108	140	143	266	222	265	7.444	7.6543	10.4831	20.2536	14.6923	13.8073	0.92949	2.05237e-05	0.000109488
EVM0000006	R11G1.1	9	16	17	37	25	49	0.6197	0.8717	1.2446	2.8255	1.6606	2.5573	1.36467	0.000101621	0.000449072
EVM0000007	let-70	7916	9067	6656	3090	4922	5654	544.87	494.545	487.67	234.88	325.278	294.869	-0.836547	2.92469e-06	1.93821e-05
EVM0000008	F10E9.10	94	113	102	46	69	84	6.4858	6.1415	7.4597	3.4952	4.568	4.3976	-0.677681	0.00291626	0.00842044
EVM0000011	R07E5.4	5	7	2	48	76	101	0.3443	0.3814	0.1464	3.6692	5.0316	5.271	3.93219	6.81087e-26	8.08265e-24
EVM0000015	rho-1	1452	1773	1681	3536	3510	4686	99.9205	96.7157	123.179	268.808	232.012	244.382	1.22065	5.24649e-12	1.13956e-10
EVM0000016		318	131	128	111	29	61	21.913	7.1579	9.355	8.4044	1.92	3.184	-1.51393	0.00116777	0.00383115
EVM0000018	T05A8.3	4880	4738	3284	1788	2875	3215	335.88	258.406	240.638	135.953	190.026	167.641	-0.757981	0.000111777	0.000488331
EVM0000019	F35E8.9	66	111	97	53	37	74	4.5448	6.0476	7.1014	4.0472	2.4414	3.8433	-0.773692	0.00377586	0.0104984
EVM0000021	rsp-6	3835	4927	3844	2030	2478	2941	263.991	268.734	281.604	154.328	163.795	153.348	-0.788409	1.49274e-06	1.06779e-05
EVM0000023		8	5	3	9	11	14	0.5165	0.2805	0.23	0.7108	0.722	0.741	1.07736	0.0193211	0.0424608
EVM0000025		216	224	140	46	98	77	14.8661	12.1935	10.2609	3.4862	6.5033	4.0252	-1.41119	2.36589e-08	2.56727e-07
EVM0000026	vps-50	38	55	32	104	88	99	2.6299	2.9882	2.3603	7.9177	5.8129	5.17	1.22512	2.34011e-06	1.59186e-05
EVM0000027	C04E6.12	16	13	12	2	9	6	1.1202	0.7038	0.8844	0.1722	0.6142	0.2925	-1.28506	0.00506458	0.0135394
EVM0000028	rps-11	9	43	42	4	13	23	0.6206	2.3444	3.0773	0.3055	0.853	1.1878	-1.3212	0.0113942	0.0271325
EVM0000030	C09F12.3	17	17	14	21	27	36	1.1494	0.9217	1.0509	1.5771	1.8029	1.8728	0.764801	0.0141931	0.0327633
EVM0000031		47	57	51	14	22	37	3.2655	3.106	3.7693	1.0691	1.4565	1.9309	-1.14623	5.63102e-05	0.000268766
EVM0000034		136	121	90	45	71	71	9.3652	6.5924	6.5889	3.4363	4.7014	3.7054	-0.924693	0.000175049	0.000725657
EVM0000036	nath-10	636	1025	501	1820	1409	1847	43.7784	55.9285	36.719	138.393	93.1353	96.3256	1.26293	8.13631e-09	9.69967e-08
EVM0000039		18	32	15	43	42	35	1.2078	1.7221	1.1059	3.2563	2.7812	1.8396	0.922559	0.00451547	0.0122674
EVM0000042	dylt-1	91	161	132	634	501	592	6.2342	8.7717	9.6431	48.2324	33.0912	30.8732	2.18299	1.04671e-20	7.85527e-19
EVM0000043	Y71H2B.5	63	79	49	109	119	151	4.3511	4.3041	3.5873	8.287	7.8785	7.8546	0.96577	9.67865e-06	5.63538e-05
EVM0000044		213	272	184	66	126	153	14.6348	14.8536	13.449	5.0345	8.3032	7.9751	-1.00191	2.63245e-06	1.77134e-05
EVM0000045	sptf-3	438	528	347	1036	888	1045	30.1566	28.8136	25.4265	78.7228	58.6983	54.4803	1.18315	1.31202e-09	1.80857e-08
EVM0000048		50	34	35	13	24	32	3.4151	1.8777	2.5428	0.9927	1.5597	1.67	-0.856381	0.00846974	0.021096
EVM0000049		44	43	30	13	18	31	3.0299	2.3428	2.1963	0.9927	1.1917	1.6178	-0.959291	0.00170523	0.00528728
EVM0000053	R01E6.2	30	23	36	12	13	14	2.0658	1.2531	2.6356	0.9163	0.8607	0.7306	-1.23161	0.000916499	0.00309547
EVM0000057	T28F4.3	30	59	43	3	8	12	2.0426	3.2163	3.1496	0.2358	0.5296	0.6424	-2.50782	3.41252e-11	6.40043e-10
EVM0000062	ZK550.3	227	377	180	461	473	546	15.645	20.5763	13.2104	35.0543	31.2561	28.4772	0.933301	4.03528e-06	2.58219e-05
EVM0000063	snt-3	133	167	110	160	194	277	9.1855	9.0849	8.0369	12.1738	12.827	14.438	0.585114	0.00181855	0.00558706
EVM0000066	nac-3	165	151	161	69	57	83	11.3857	8.2117	11.8013	5.2743	3.7649	4.3533	-1.22806	1.60502e-07	1.43704e-06
EVM0000069		338	389	271	68	166	185	23.295	21.201	19.8779	5.1968	10.9679	9.6389	-1.31095	3.5723e-08	3.7217e-07
EVM0000070	cutl-23	70	100	89	42	33	69	4.847	5.4706	6.5409	3.1624	2.2047	3.6006	-0.899139	0.0004721	0.00173197
EVM0000073	cyp-44A1	71	96	79	50	41	42	4.8601	5.2329	5.7723	3.8013	2.6782	2.1763	-0.891872	0.000591602	0.00211236
EVM0000078	cutl-3	606	481	744	207	229	336	41.7252	26.2587	54.539	15.7321	15.1277	17.4997	-1.3378	3.81437e-08	3.93619e-07
EVM0000079	ddr-1	49	82	40	127	138	140	3.3999	4.491	2.9329	9.6573	9.1412	7.2861	1.24999	2.72949e-07	2.3182e-06
EVM0000080	Y48G1C.8	243	251	162	382	318	339	16.73	13.6718	11.8622	29.0436	20.9856	17.6998	0.67612	0.00220156	0.00659913
EVM0000083	C26C6.9	405	428	413	186	189	290	27.902	23.3555	30.2494	14.1104	12.4655	15.1008	-0.963912	2.2221e-07	1.92996e-06
EVM0000090	josd-1	195	244	181	85	98	114	13.4281	13.2937	13.2587	6.4976	6.4882	5.9497	-1.08021	1.30669e-08	1.48975e-07
EVM0000091	K08B12.3	67	82	65	49	42	50	4.6439	4.4967	4.7721	3.7514	2.7842	2.6054	-0.617627	0.0117962	0.0279318
EVM0000092	F35H10.10	54	39	31	139	77	110	3.7217	2.1248	2.274	10.5297	5.0942	5.7209	1.38949	1.67524e-05	9.16154e-05
EVM0000094	twk-36	81	217	147	7	7	3	5.6067	11.8439	10.7556	0.5289	0.4634	0.1566	-4.6627	4.18313e-30	7.37927e-28
EVM0000099	T10E9.8	148	185	172	88	68	92	10.1661	10.0735	12.6379	6.6862	4.4713	4.7993	-1.04825	3.04349e-06	2.00858e-05
EVM0000102	nhr-49	548	744	600	1125	1051	1209	37.7537	40.5709	43.9265	85.5298	69.4287	63.0564	0.833653	6.38227e-06	3.87166e-05
EVM0000107		246	308	248	86	142	113	16.9659	16.8042	18.2016	6.5574	9.3748	5.9151	-1.25228	1.7616e-09	2.37807e-08
EVM0000109		201	365	241	444	424	586	13.8117	19.9294	17.6646	33.7773	28.0207	30.5348	0.841695	1.27913e-05	7.21286e-05
EVM0000110	ztf-7	1333	1803	1429	4645	2832	3494	91.7264	98.322	104.661	353.129	187.175	182.203	1.29329	8.48466e-08	8.11419e-07
EVM0000113		4732	5637	4644	2327	3387	4682	325.737	307.45	340.271	176.91	223.879	244.155	-0.593504	0.000861788	0.00293269
EVM0000118	ptr-15	137	230	223	27	23	15	9.4385	12.5429	16.3166	2.0327	1.5481	0.8041	-3.15738	8.60467e-24	8.70739e-22
EVM0000122	hst-3.2	134	163	149	43	90	106	9.2174	8.8952	10.9327	3.3032	5.9496	5.5174	-0.961766	6.21047e-05	0.000293206
EVM0000123		154	160	140	66	78	90	10.6324	8.729	10.2274	5.0313	5.1278	4.6841	-0.993556	1.98582e-06	1.37522e-05
EVM0000127	Y42G9A.1	17	21	16	24	31	35	1.1771	1.126	1.1598	1.8572	2.0371	1.8343	0.722744	0.0161378	0.0364486
EVM0000131	cle-1	327	465	285	762	615	831	22.5381	25.3665	20.8594	57.9303	40.6215	43.3339	1.04202	1.20199e-07	1.10967e-06
EVM0000132	Y54G11A.7	91	99	130	40	72	56	6.2674	5.3774	9.5235	3.05	4.7505	2.9009	-0.979149	0.0005985	0.00213407
EVM0000135		48	52	54	19	22	33	3.2797	2.8305	3.9817	1.4105	1.4399	1.6969	-1.12509	5.26007e-05	0.000253003
EVM0000136	lron-4	188	261	220	415	434	578	12.9578	14.224	16.1377	31.5774	28.7054	30.1375	1.06188	2.33423e-09	3.08412e-08
EVM0000139	lec-6	1397	1631	1144	687	944	1137	96.1877	88.9715	83.7893	52.2467	62.3739	59.3138	-0.628271	0.00030697	0.00118136
EVM0000143	C15C8.4	349	577	317	508	817	902	24.0479	31.4518	23.2504	38.6243	53.9707	47.063	0.824913	3.62389e-05	0.00018125
EVM0000144	T02D1.8	284	151	159	58	86	167	19.5383	8.2553	11.6805	4.3818	5.6997	8.7076	-1.05858	0.000744635	0.00258317
EVM0000149		616	999	469	1686	1932	2203	42.4247	54.501	34.3736	128.188	127.716	114.869	1.49559	8.64765e-14	2.51418e-12
EVM0000157	mlk-1	65	84	75	327	234	258	4.4436	4.5882	5.5078	24.8964	15.475	13.4361	1.88385	9.8121e-14	2.80278e-12
EVM0000161	ttll-5	329	457	362	653	521	743	22.6557	24.9284	26.5188	49.606	34.448	38.7627	0.727585	0.000167224	0.000697982
EVM0000165		383	259	229	130	140	198	26.3955	14.135	16.7592	9.8774	9.2391	10.306	-0.957821	4.22637e-05	0.000207957
EVM0000168	abhd-14	112	200	166	294	229	283	7.7231	10.8965	12.1529	22.374	15.162	14.7696	0.760929	0.000842559	0.00287399
EVM0000169		17	6	11	18	30	34	1.204	0.3175	0.8299	1.3462	1.9933	1.7676	1.15903	0.00399365	0.0110218
EVM0000172	pdi-3	599	1022	919	2011	1917	2588	41.2515	55.7463	67.3501	152.912	126.674	134.97	1.33475	7.30625e-11	1.27678e-09
EVM0000173	txdc-12.1	1647	1784	888	587	692	942	113.335	97.3035	65.0892	44.6172	45.7609	49.1104	-0.982947	3.49943e-06	2.27272e-05
EVM0000176		374	355	218	92	158	107	25.7541	19.3691	15.9598	7.0253	10.4605	5.5841	-1.40809	2.18809e-08	2.39224e-07
EVM0000183		234	206	153	34	67	59	16.1305	11.232	11.2145	2.5999	4.4011	3.0947	-1.92778	2.5135e-14	7.88731e-13
EVM0000191	asah-1	218	358	213	466	343	496	14.9797	19.5415	15.636	35.3898	22.6705	25.8593	0.737773	0.000420491	0.00156073
EVM0000193		69	122	116	55	42	49	4.734	6.6529	8.5191	4.198	2.7721	2.535	-1.0774	0.000146247	0.000619236
EVM0000194	ZK673.2	241	242	241	126	154	178	16.6145	13.2202	17.6452	9.5452	10.1971	9.2934	-0.706285	0.000209453	0.000847027
EVM0000195		1471	1929	1311	627	820	999	101.288	105.238	96.048	47.684	54.1951	52.1048	-0.974189	1.25347e-08	1.4366e-07
EVM0000201	T27A10.2	154	151	145	77	104	119	10.5905	8.2461	10.6327	5.8767	6.8928	6.2012	-0.629486	0.00264109	0.00771985
EVM0000209	ccch-1	234	243	197	394	293	423	16.0887	13.2483	14.4408	29.9506	19.3872	22.0697	0.704477	0.000554228	0.00199418
EVM0000210	alh-12	903	1385	910	280	269	376	62.1391	75.5168	66.6928	21.3209	17.8099	19.6231	-1.79923	7.82173e-23	7.1402e-21
EVM0000215	F07F6.1	23	26	19	5	13	21	1.5893	1.4165	1.391	0.3818	0.8607	1.096	-0.84988	0.0193655	0.0425226
EVM0000222	C44B7.7	46	44	43	59	72	87	3.1781	2.4085	3.1388	4.4885	4.7854	4.5547	0.673421	0.00541992	0.0143454
EVM0000223	cdk-12	130	221	136	344	335	435	8.9704	12.0544	9.9619	26.1256	22.1279	22.6672	1.18831	6.23191e-10	9.20264e-09
EVM0000234	gei-4	108	107	75	362	241	310	7.4559	5.8286	5.4891	27.4898	15.949	16.1719	1.66243	1.47438e-11	2.96102e-10
EVM0000242	R11G1.6	254	476	272	643	586	883	17.4953	25.9894	19.9541	48.8906	38.7192	46.0637	1.07207	9.74483e-08	9.20424e-07
EVM0000249		1584	1796	1651	2389	3690	4518	109.064	97.9577	120.945	181.646	243.875	235.634	1.01199	3.62506e-08	3.7527e-07
EVM0000257		67	113	86	131	131	175	4.6137	6.1565	6.2963	9.9271	8.673	9.1119	0.695164	0.00111203	0.00366393
EVM0000258	unc-103	50	72	44	83	87	116	3.4542	3.9106	3.2097	6.3395	5.7575	6.0514	0.770269	0.000677708	0.00237689
EVM0000261		40	40	27	19	14	31	2.768	2.2088	2.0102	1.4334	0.9143	1.5931	-0.810766	0.00909366	0.0223599
EVM0000264		298	162	124	85	79	144	20.5013	8.8248	9.0896	6.4495	5.2021	7.485	-0.999996	0.0010667	0.00354228
EVM0000270		15	40	25	7	12	18	1.033	2.1942	1.8347	0.5436	0.819	0.9498	-1.10742	0.00374802	0.0104343
EVM0000272		139	180	122	57	93	104	9.5547	9.8098	8.9316	4.3685	6.121	5.4276	-0.825401	9.95385e-05	0.000440466
EVM0000273	copb-1	200	393	252	508	417	535	13.7758	21.4153	18.4648	38.6195	27.5688	27.8756	0.805622	0.000170612	0.000710263
EVM0000274		16	34	33	9	8	12	1.1018	1.8524	2.4159	0.6873	0.5296	0.6263	-1.53128	9.05779e-05	0.000405071
EVM0000279		52	63	64	6	8	5	3.5819	3.4331	4.6992	0.4582	0.5296	0.2609	-3.24064	9.33432e-20	6.28094e-18
EVM0000280		33	24	23	5	9	11	2.2724	1.3084	1.7149	0.3818	0.5959	0.5741	-1.71982	8.5328e-06	5.0197e-05
EVM0000285	rnp-9	78	88	58	101	125	167	5.3712	4.8073	4.2462	7.6987	8.2758	8.6831	0.773879	0.00032167	0.00123248
EVM0000291		204	173	146	249	398	410	14.0477	9.4255	10.7024	18.9378	26.3309	21.3972	0.967031	4.38413e-06	2.77687e-05
EVM0000298		184	191	160	57	86	108	12.6705	10.4062	11.7136	4.3498	5.7012	5.6363	-1.13856	5.46427e-08	5.43264e-07
EVM0000301		2683	2095	1808	591	589	948	184.707	114.25	132.442	44.9345	38.9265	49.4317	-1.69345	1.35295e-15	5.30371e-14
EVM0000304		13	20	27	8	11	11	0.8952	1.0897	1.9767	0.6109	0.7283	0.5741	-1.02942	0.011513	0.0273704
EVM0000305	Y106G6D.5	75	120	71	148	191	201	5.131	6.5547	5.2015	11.2278	12.6504	10.4592	1.01438	1.04483e-06	7.78049e-06
EVM0000306	unc-7	214	352	270	472	540	711	14.7442	19.1962	19.7724	35.9029	35.6757	37.0831	1.01578	3.6051e-08	3.7382e-07
EVM0000308	F49C12.2	42	57	57	67	70	123	2.8905	3.1246	4.1579	5.102	4.6446	6.4198	0.67996	0.00686031	0.0176011
EVM0000311	ift-139	166	243	181	79	79	130	11.4535	13.2752	13.2917	6.0133	5.2444	6.7599	-1.07247	1.01557e-07	9.51705e-07
EVM0000315		438	542	371	190	252	326	30.1653	29.5421	27.196	14.4666	16.6527	17.0046	-0.850416	1.2159e-06	8.9271e-06
EVM0000319	Y42A5A.5	287	245	226	110	171	170	19.7637	13.3895	16.5575	8.3639	11.3296	8.8712	-0.795847	0.000143562	0.000609847
EVM0000320	F57C9.4	195	342	185	313	430	494	13.3974	18.6365	13.5802	23.7864	28.3906	25.7649	0.768855	6.92132e-05	0.000322221
EVM0000321	F41C3.2	194	441	224	109	130	135	13.3451	24.0288	16.4359	8.3004	8.6229	7.0351	-1.17355	4.25653e-07	3.46846e-06
EVM0000324	crn-1	266	304	193	129	145	195	18.3074	16.5875	14.1399	9.838	9.5742	10.195	-0.727441	8.60906e-05	0.000387794
EVM0000326		2	1	3	18	10	18	0.1576	0.0545	0.2196	1.3746	0.6621	0.9396	2.77782	5.77603e-07	4.56418e-06
EVM0000331	F31D4.8	711	481	704	388	311	594	48.9703	26.2413	51.6115	29.4969	20.5311	30.9804	-0.644474	0.0110649	0.0264158
EVM0000332	B0464.6	140	294	191	306	284	345	9.6586	16.0558	14.0281	23.2401	18.7712	17.9696	0.588274	0.00618064	0.0160625
EVM0000334	M110.8	168	139	120	50	76	102	11.5926	7.5648	8.826	3.778	5.0335	5.3074	-0.974012	5.24832e-05	0.000252531
EVM0000336		99	119	97	120	169	207	6.7964	6.5021	7.0871	9.0979	11.1715	10.7735	0.611074	0.00207481	0.00628121
EVM0000337	ZK1236.9	101	99	90	180	131	167	6.9686	5.4229	6.6196	13.671	8.6815	8.7267	0.706018	0.0027379	0.00796358
EVM0000340	W08A12.3	28	54	23	71	93	129	1.9316	2.9209	1.6838	5.3708	6.1383	6.7036	1.45857	3.86518e-08	3.97605e-07
EVM0000341	F44E5.4	413	771	480	104	158	209	28.4048	42.0324	35.1975	7.9213	10.4395	10.8758	-1.84864	2.16136e-18	1.25957e-16
EVM0000345	R08A2.1	50	58	38	6	9	13	3.4431	3.1601	2.7819	0.4582	0.5959	0.6784	-2.39675	1.8767e-13	5.10383e-12
EVM0000348	asm-2	3	7	11	18	19	17	0.2046	0.3881	0.8269	1.378	1.2733	0.8972	1.31772	0.00255664	0.00749816
EVM0000349		55	49	56	26	33	43	3.7922	2.6679	4.0711	1.9747	2.1829	2.217	-0.70497	0.00929053	0.0227412
EVM0000354	sptl-3	246	260	171	336	424	439	16.9325	14.1791	12.5116	25.5131	27.9945	22.9034	0.80692	1.72818e-05	9.41164e-05
EVM0000355		40	56	35	17	15	24	2.7448	3.0524	2.5633	1.2986	1.0002	1.2524	-1.23579	1.6269e-05	8.92335e-05
EVM0000358	F13E9.13	301	312	220	124	209	225	20.7417	17.0181	16.1251	9.4038	13.8315	11.7217	-0.621031	0.00213189	0.00642719
EVM0000360	F28G4.3	20	35	23	3	5	3	1.3689	1.9035	1.7084	0.262	0.331	0.1566	-2.74489	1.96469e-10	3.15851e-09
EVM0000362	K12C11.1	1046	1344	986	1846	2464	3356	72.0267	73.3012	72.2478	140.359	162.837	175.037	1.13642	5.55314e-11	9.94385e-10
EVM0000365	gldc-1	334	517	260	959	999	1338	22.9722	28.1998	19.0684	72.872	65.9929	69.7676	1.56723	2.86382e-16	1.26726e-14
EVM0000367	H01G02.3	143	173	115	316	274	359	9.8222	9.4403	8.4221	24.0244	18.1214	18.746	1.1325	6.02569e-09	7.34448e-08
EVM0000372	F54A3.2	40	50	45	152	134	152	2.7545	2.7242	3.2945	11.545	8.8691	7.9347	1.68805	6.66607e-12	1.42421e-10
EVM0000380	unc-11	122	125	92	265	182	153	8.3756	6.795	6.7077	20.1582	12.0549	7.9742	0.870445	0.00244714	0.00722635
EVM0000381	abts-1	122	168	145	304	242	365	8.412	9.1531	10.6486	23.1382	15.9764	19.0113	1.04179	2.53718e-07	2.17468e-06
EVM0000382	H03A11.2	118	118	83	176	131	258	8.1256	6.4289	6.0921	13.3658	8.6733	13.4293	0.781558	0.000633255	0.00224146
EVM0000383	mthf-1	473	555	339	1066	1120	1454	32.5484	30.2506	24.8613	81.0692	73.9964	75.8072	1.39584	1.2242e-14	4.04576e-13
EVM0000386	taf-11.1	782	1093	794	425	515	578	53.8551	59.6165	58.1833	32.2794	34.0569	30.1456	-0.831895	1.06153e-06	7.89138e-06
EVM0000393		30	25	16	43	39	37	2.0658	1.3621	1.1714	3.2836	2.582	1.931	0.743376	0.0202851	0.0442294
EVM0000402	Y87G2A.1	36	16	16	76	41	29	2.5031	0.894	1.1459	5.7928	2.7047	1.4911	1.12689	0.0171775	0.0384294
EVM0000404	ift-81	196	271	183	43	68	71	13.4875	14.763	13.3926	3.2947	4.4917	3.703	-1.85451	1.02064e-18	6.13984e-17
EVM0000405	F35C8.5	444	468	540	229	261	339	30.5464	25.4989	39.54	17.385	17.2395	17.6676	-0.8675	1.19679e-05	6.80439e-05
EVM0000406	enol-1	5259	7129	5784	9135	8097	11816	361.988	388.833	423.755	694.416	535.123	616.179	0.652014	0.000177542	0.000734357
EVM0000407		65	26	18	13	10	27	4.4504	1.3974	1.3517	0.9927	0.6684	1.4167	-1.19882	0.0114109	0.0271623
EVM0000408	pigq-1	37	42	27	59	72	75	2.5441	2.3124	1.9609	4.4517	4.7314	3.9221	0.932358	0.000193289	0.000790723
EVM0000421		934	865	813	315	576	732	64.2736	47.1684	59.593	23.9772	38.0615	38.172	-0.768361	0.000348467	0.00132505
EVM0000425	syx-2	614	785	596	349	381	542	42.2865	42.835	43.652	26.5053	25.1707	28.2733	-0.686692	6.32192e-05	0.000298037
EVM0000427	ram-2	16098	21756	18283	35275	29021	35612	1108.07	1186.6	1339.51	2681.59	1918.05	1857.16	0.82916	1.52678e-05	8.44875e-05
EVM0000429	gos-28	308	298	189	141	148	193	21.1739	16.2336	13.8115	10.7152	9.7767	10.0505	-0.746574	0.000225929	0.000902747
EVM0000432	F53H1.3	23	39	15	44	46	59	1.5838	2.1248	1.0982	3.3599	3.0455	3.0791	0.948282	0.000900419	0.00304667
EVM0000434		166	218	142	263	276	344	11.4013	11.8701	10.4326	20.0033	18.271	17.9478	0.734341	4.10397e-05	0.000203006
EVM0000437	gly-2	74	130	84	142	147	195	5.0631	7.1164	6.1345	10.8165	9.7336	10.1544	0.73801	0.000396208	0.00148262
EVM0000438	Y54E10A.11	97	141	108	222	184	246	6.692	7.6841	7.9069	16.8792	12.1437	12.8541	0.905142	9.88173e-06	5.73826e-05
EVM0000440		6583	6589	7378	1629	1967	2898	453.135	359.358	540.516	123.845	130.03	151.152	-1.73953	6.95217e-19	4.28083e-17
EVM0000447	swsn-1	130	216	156	639	397	531	8.952	11.791	11.4208	48.577	26.2558	27.6688	1.66786	1.66917e-11	3.30642e-10
EVM0000449	ahr-1	3	8	5	20	18	24	0.207	0.4359	0.3661	1.5532	1.1917	1.2261	1.91181	3.93245e-06	2.52878e-05
EVM0000474	nol-56	4352	6969	3600	7303	8514	11041	299.564	380.113	263.722	555.142	562.718	575.758	0.843928	3.25494e-06	2.13196e-05
EVM0000476		108	205	104	199	177	264	7.4382	11.1959	7.6327	15.1413	11.7114	13.7507	0.619617	0.00397633	0.0109832
EVM0000477		982	747	705	418	507	567	67.6282	40.7698	51.6827	31.7685	33.5325	29.5639	-0.754195	0.000230653	0.000918531
EVM0000479	F23C8.7	52	46	27	26	18	19	3.6124	2.5323	1.9829	1.959	1.2155	0.9916	-0.990351	0.0033917	0.00957923
EVM0000480	pmlr-1	710	1358	769	1200	1479	2063	48.8694	74.0753	56.3091	91.2526	97.7538	107.609	0.725788	0.000198552	0.000809716
EVM0000483	tab-1	38	44	23	49	53	92	2.6167	2.3972	1.6838	3.7417	3.5188	4.8017	0.847823	0.00168719	0.00524269
EVM0000484		389	377	346	141	261	313	26.7941	20.54	25.3257	10.6908	17.2798	16.3349	-0.707731	0.000821205	0.00281291
EVM0000486		2635	2918	3485	850	899	1361	181.389	159.175	255.343	64.6159	59.4364	70.9982	-1.61044	6.15814e-15	2.14369e-13
EVM0000488	R06B9.5	62	98	53	35	42	45	4.2633	5.3277	3.8801	2.6364	2.7848	2.351	-0.805704	0.00145296	0.00459915
EVM0000490	catp-8	171	241	168	351	254	406	11.7753	13.1312	12.3005	26.6554	16.7882	21.1812	0.793051	0.000109317	0.000479029
EVM0000496	smg-1	165	287	201	459	371	437	11.3631	15.6368	14.741	34.8946	24.4962	22.8033	0.972757	5.33697e-06	3.30654e-05
EVM0000497	unc-52	18	27	10	1191	419	296	1.2219	1.4636	0.748	90.5065	27.7144	15.4274	5.26019	5.83683e-21	4.56251e-19
EVM0000498	mtm-5	48	37	24	91	72	78	3.307	2.0159	1.7571	6.9489	4.7668	4.0905	1.14921	0.000145716	0.000617589
EVM0000499	syd-9	19	13	11	53	43	29	1.3065	0.7248	0.7777	4.0525	2.8115	1.5201	1.55956	0.000117595	0.000511356
EVM0000500	T19C3.3	1008	1386	889	3607	2965	3776	69.3986	75.5719	65.1481	274.231	195.952	196.941	1.66592	4.50849e-18	2.50442e-16
EVM0000502	F36G9.3	38	54	29	16	29	27	2.6424	2.9181	2.1436	1.2071	1.9061	1.4235	-0.766335	0.00871403	0.0215885
EVM0000503		82	135	94	47	68	70	5.6541	7.3761	6.8709	3.5649	4.4828	3.6762	-0.765426	0.000997384	0.00332989
EVM0000507		175	294	137	245	947	532	12.0664	16.0179	10.0298	18.6226	62.5987	27.7209	1.51279	1.55631e-05	8.59391e-05
EVM0000516	dlst-1	1130	1678	1315	3142	2389	3714	77.788	91.5133	96.3171	238.872	157.882	193.664	1.15208	3.87913e-09	4.94513e-08
EVM0000518	tpp-2	210	421	152	439	373	451	14.4609	22.9456	11.137	33.3704	24.6643	23.5339	0.741956	0.00292731	0.00845049
EVM0000519	otpl-8	258	303	242	27	51	49	17.7422	16.5455	17.7263	2.0297	3.3605	2.5654	-2.69827	1.70659e-33	3.71297e-31
EVM0000523	acp-1	56	76	67	26	45	52	3.8368	4.1276	4.9051	1.9854	2.9914	2.7183	-0.726904	0.0046912	0.0126815
EVM0000538	Y38E10A.17	37	48	35	18	20	22	2.5716	2.6421	2.5599	1.3341	1.3214	1.1714	-1.0281	0.000238971	0.000947035
EVM0000541	ZK185.5	42	85	41	87	163	205	2.8922	4.631	3.0217	6.6435	10.7928	10.6996	1.40686	1.98878e-07	1.751e-06
EVM0000551	ZK228.3	67	69	98	12	15	17	4.6333	3.7698	7.1488	0.9047	0.9937	0.8645	-2.47695	1.18842e-13	3.34347e-12
EVM0000553	znf-782	3	3	5	21	15	16	0.2066	0.1634	0.3661	1.6036	0.9931	0.835	2.19657	6.64559e-06	4.01627e-05
EVM0000556		47	36	35	60	66	87	3.248	1.9683	2.5719	4.5704	4.3755	4.5384	0.802507	0.00188163	0.00575916
EVM0000557		188	230	177	74	62	86	12.9459	12.5308	12.9576	5.6507	4.1047	4.4952	-1.43673	3.07427e-12	6.86009e-11
EVM0000567	mrps-14	3605	5279	4157	1288	1832	2161	248.17	287.945	304.553	97.8976	121.088	112.671	-1.34151	4.87487e-14	1.46967e-12
EVM0000568	suco-1	119	105	88	236	144	133	8.2097	5.7207	6.4339	17.9356	9.5339	6.9308	0.750524	0.0135822	0.0315148
EVM0000569		13	27	15	59	109	139	0.8956	1.471	1.0982	4.4703	7.2198	7.2485	2.43125	2.78931e-15	1.02858e-13
EVM0000570	F21G4.1	58	108	71	102	112	146	3.994	5.8841	5.1979	7.7889	7.3766	7.6014	0.587604	0.00872711	0.0216092
EVM0000574	scav-2	49	80	51	18	7	19	3.3742	4.3586	3.7337	1.3745	0.4634	0.9916	-2.03013	2.43371e-10	3.82306e-09
EVM0000576	exl-1	276	484	357	177	258	315	18.9732	26.3919	26.1457	13.4774	17.0703	16.4515	-0.603888	0.00211527	0.00639037
EVM0000578	nol-10	214	429	209	378	375	615	14.7432	23.3839	15.2872	28.7093	24.7576	32.0952	0.676243	0.00150348	0.00473609
EVM0000580	F29A7.4	168	286	180	168	406	417	11.5616	15.6085	13.1566	12.7519	26.8253	21.7281	0.604537	0.0148707	0.0340506
EVM0000582		544	483	431	259	210	208	37.4648	26.3519	31.5908	19.7173	13.8461	10.8317	-1.10821	1.50945e-06	1.07615e-05
EVM0000584	dna-2	29	46	34	66	45	83	1.997	2.5062	2.4667	5.0274	2.9702	4.3317	0.814572	0.00310782	0.00890072
EVM0000599		52	91	61	108	107	114	3.5734	4.9579	4.468	8.2471	7.0841	5.958	0.698693	0.00334378	0.0094767
EVM0000607		101	107	67	40	68	73	6.9297	5.8314	4.8785	3.033	4.4958	3.8026	-0.633446	0.0102142	0.0246873
EVM0000608	C04E6.11	97	138	67	153	175	216	6.7015	7.5391	4.9287	11.6031	11.5338	11.2858	0.835302	6.58026e-05	0.000308766
EVM0000611	C12D12.3	12	24	19	7	11	11	0.8263	1.3076	1.3911	0.5345	0.7283	0.5805	-0.929872	0.0152128	0.0346878
EVM0000612		109	84	60	23	24	58	7.4932	4.5779	4.4002	1.7851	1.5613	3.0275	-1.34306	2.02043e-05	0.000108004
EVM0000614	lin-10	253	503	316	629	598	835	17.4491	27.4558	23.1497	47.7802	39.4948	43.5386	0.940051	3.49158e-06	2.26987e-05
EVM0000618	H01G02.1	541	616	555	90	111	117	37.2102	33.5904	40.6637	6.8094	7.3452	6.1057	-2.46098	3.12225e-37	8.67188e-35
EVM0000620		9	8	13	16	18	24	0.6204	0.4359	0.9517	1.2218	1.1582	1.2525	0.889899	0.0177789	0.0395376
EVM0000627	pif-1	7	11	5	14	15	18	0.482	0.5993	0.366	1.0329	0.9931	0.9394	0.987405	0.0127159	0.0297852
EVM0000629	tax-6	14	22	17	39	19	56	0.9724	1.1978	1.2812	2.9346	1.2228	2.9422	1.03801	0.00500429	0.0133974
EVM0000633	T06E6.1	634	808	447	1057	980	1246	43.6729	44.0751	32.7285	80.3499	64.7818	65.0017	0.800762	2.67658e-05	0.000138486
EVM0000636		1218	1415	1194	470	847	909	83.8209	77.1731	87.4652	35.7184	56.0003	47.4299	-0.835058	2.23582e-05	0.000117973
EVM0000639	nlp-42	2159	1927	1537	763	1228	1509	148.624	105.096	112.6	58.0062	81.1626	78.671	-0.74884	0.000219597	0.000881224
EVM0000647	F59B10.2	52	128	51	22	57	43	3.5867	6.9763	3.7121	1.6634	3.7738	2.2679	-0.894021	0.00909788	0.0223661
EVM0000653	osm-1	223	287	218	172	126	158	15.363	15.6329	15.9781	13.0821	8.298	8.2551	-0.672154	0.00138684	0.00441988
EVM0000654	pfn-1	808	1115	861	2066	2035	2510	55.6243	60.7922	63.1075	157.036	134.507	130.911	1.23417	2.24421e-12	5.14867e-11
EVM0000657	unc-62	246	320	269	641	436	628	16.9483	17.4605	19.685	48.7475	28.8454	32.7319	1.02664	2.0726e-06	1.43e-05
EVM0000667		215	235	158	44	55	68	14.8052	12.8034	11.5779	3.3599	3.6413	3.5488	-1.88916	1.59331e-18	9.41136e-17
EVM0000668	atad-3	1285	2044	1155	3066	2687	3368	88.4595	111.467	84.6209	233.081	177.574	175.657	1.04204	5.48271e-08	5.44682e-07
EVM0000671	let-526	39	60	48	222	137	194	2.6932	3.2718	3.5183	16.9002	9.0828	10.1083	1.91996	2.90424e-12	6.5253e-11
EVM0000674	sma-5	11	15	5	21	36	40	0.7706	0.7933	0.3604	1.5799	2.3741	2.0766	1.61587	7.351e-06	4.39982e-05
EVM0000675	dct-6	189	266	207	330	291	382	13.0351	14.5091	15.1769	25.1108	19.2405	19.9423	0.587034	0.00177374	0.00546482
EVM0000677	pqn-35	327	506	341	1039	710	942	22.516	27.6177	25.0172	78.9851	46.9516	49.1382	1.21765	3.81856e-08	3.9374e-07
EVM0000684	smc-5	248	420	232	452	414	641	17.1008	22.913	16.9852	34.3488	27.3306	33.4526	0.735581	0.0001464	0.000619685
EVM0000694		58	48	36	15	25	25	3.994	2.6026	2.6356	1.1454	1.6551	1.2795	-1.16654	0.000128456	0.000552328
EVM0000696		1329	2447	1390	6806	4872	6062	91.4897	133.465	101.812	517.361	321.975	316.149	1.82145	2.71464e-15	1.00673e-13
EVM0000698	ZK899.2	463	516	503	800	836	937	31.8753	28.1677	36.8513	60.8184	55.2265	48.8872	0.767772	3.04794e-05	0.000155725
EVM0000700	C48E7.1	4405	5748	4137	6671	7730	9792	303.189	313.529	303.073	507.134	510.854	510.654	0.732829	5.08669e-06	3.16349e-05
EVM0000702	argn-1	325	385	197	421	412	692	22.3692	20.9768	14.4657	32.0042	27.2115	36.0735	0.719761	0.000494968	0.00180484
EVM0000703	lgc-47	403	567	385	202	298	395	27.7567	30.9514	28.1861	15.3488	19.7253	20.5793	-0.639986	0.000489428	0.00178763
EVM0000704		22	15	12	5	7	5	1.5396	0.8131	0.8853	0.4041	0.4835	0.2431	-1.52218	0.00078315	0.00269814
EVM0000707	Y9C2UA.1	130	135	129	437	315	405	8.9267	7.3843	9.4441	33.2257	20.7915	21.1368	1.54461	9.81992e-12	2.01239e-10
EVM0000708	oac-8	23	35	25	10	9	18	1.5749	1.9101	1.8307	0.7646	0.5907	0.9406	-1.18689	0.00036999	0.00139672
EVM0000712	K10D11.4	91	144	66	247	243	361	6.2829	7.8432	4.8699	18.7946	16.0714	18.8081	1.48787	1.36531e-12	3.23462e-11
EVM0000713	cpin-1	109	185	109	186	193	250	7.5059	10.0872	7.9799	14.1292	12.7777	13.0476	0.63624	0.00107902	0.00357773
EVM0000720		16	18	19	3	10	11	1.0938	0.9735	1.3953	0.2292	0.6621	0.5673	-1.17852	0.00363011	0.0101629
EVM0000721	tag-65	314	498	291	466	570	697	21.6094	27.1358	21.294	35.392	37.685	36.3359	0.641172	0.000398848	0.00148972
EVM0000722	ilc-17.1	52	55	45	90	104	137	3.5697	3.0101	3.3227	6.8599	6.8926	7.1673	1.0831	1.41023e-06	1.0182e-05
EVM0000723	C36E8.1	163	150	120	216	210	245	11.1917	8.1724	8.7852	16.4247	13.9055	12.7729	0.613433	0.00229842	0.00685041
EVM0000726	nas-31	1189	1859	1666	5126	2544	3683	81.8749	101.367	122.06	389.703	168.136	192.065	1.29617	3.72115e-06	2.40475e-05
EVM0000732	clh-4	46	84	79	107	101	152	3.1357	4.6046	5.8212	8.1367	6.7032	7.9326	0.748769	0.00270484	0.00789028
EVM0000736	hxk-2	507	766	467	740	783	1139	34.9047	41.7714	34.2324	56.2518	51.7399	59.4215	0.592997	0.000746687	0.00258733
EVM0000741	mtm-9	762	1137	659	1113	1283	1632	52.4507	62.0019	48.2724	84.6162	84.8203	85.0888	0.644313	0.000257984	0.00101255
EVM0000746	hmbx-1	10	15	13	23	29	24	0.7045	0.8426	0.9689	1.7169	1.9192	1.2749	0.944712	0.00591039	0.015468
EVM0000749		57	35	42	109	173	248	3.8927	1.9083	3.0539	8.2942	11.4181	12.9448	1.89883	8.14603e-12	1.6987e-10
EVM0000752	erm-1	1984	2610	1688	3762	3878	4780	136.542	142.377	123.698	285.995	256.325	249.3	0.974998	9.22143e-09	1.08155e-07
EVM0000754		193	251	138	571	373	391	13.2902	13.6907	10.1033	43.4364	24.6682	20.4094	1.24959	1.83566e-06	1.28417e-05
EVM0000760	pps-1	211	262	210	727	721	823	14.499	14.2632	15.4068	55.2788	47.6191	42.895	1.72178	2.45097e-20	1.74836e-18
EVM0000763		637	546	376	221	298	417	43.871	29.7982	27.5286	16.7829	19.6728	21.752	-0.795011	0.000200099	0.000815007
EVM0000766	lagr-1	44	19	25	12	7	15	2.9962	1.0411	1.8058	0.9318	0.458	0.7724	-1.41589	0.00123796	0.00402003
EVM0000767	pqn-37	48	82	74	87	89	145	3.2936	4.4676	5.4177	6.6156	5.9062	7.5594	0.611952	0.0122406	0.0288676
EVM0000772	cyp-14A2	19	25	17	21	50	45	1.3257	1.3775	1.2808	1.575	3.2904	2.355	0.859442	0.00869347	0.0215542
EVM0000779	pigw-1	39	38	35	94	62	82	2.6883	2.0703	2.5624	7.1625	4.1048	4.275	1.07994	0.000176018	0.000728745
EVM0000780	fem-1	30	31	31	61	38	54	2.0658	1.689	2.2695	4.6669	2.5329	2.8221	0.727117	0.0166153	0.0373443
EVM0000781	hif-1	243	203	208	356	296	426	16.6951	11.095	15.2439	27.0647	19.5711	22.219	0.679994	0.00110635	0.0036498
EVM0000791		290	244	283	107	186	184	19.9684	13.2905	20.7205	8.1708	12.291	9.6074	-0.838711	0.000195764	0.000799595
EVM0000796		263	355	290	498	424	464	18.1328	19.3561	21.2299	37.8674	28.0299	24.2231	0.615298	0.00229904	0.00685041
EVM0000797	C11H1.5	33	53	39	85	90	100	2.2949	2.8876	2.8552	6.474	5.9635	5.2113	1.12312	3.24068e-06	2.12689e-05
EVM0000798		21	18	9	72	61	58	1.4274	0.9982	0.643	5.5021	4.0287	3.0365	2.0079	3.2444e-09	4.1933e-08
EVM0000807	F42H10.6	116	130	105	51	70	61	8.0173	7.1006	7.6871	3.9072	4.6344	3.1902	-0.963576	3.06585e-05	0.000156395
EVM0000809		95	28	35	13	19	49	6.5648	1.5226	2.5902	0.9745	1.2555	2.5669	-1.12383	0.019692	0.0431453
EVM0000812	C11E4.6	86	140	96	170	174	205	5.9407	7.6622	7.0399	12.9408	11.4723	10.6854	0.758162	0.000170821	0.000710837
EVM0000813	F23B12.4	67	96	79	296	254	303	4.618	5.2576	5.7606	22.5295	16.7935	15.7907	1.81282	3.87153e-17	1.89996e-15
EVM0000814		1110	1338	1173	416	649	826	76.435	72.9621	85.9583	31.6319	42.8607	43.0832	-0.999187	1.2593e-07	1.1528e-06
EVM0000819	Y71F9B.9	134	158	160	69	58	102	9.1909	8.6014	11.7387	5.2254	3.8183	5.3026	-1.03475	6.75325e-06	4.07191e-05
EVM0000825		152	210	133	225	221	331	10.467	11.4416	9.7369	17.1262	14.6283	17.2782	0.628984	0.000576899	0.00206607
EVM0000827	ptb-1	57	63	54	106	74	96	3.9375	3.437	3.9898	8.0275	4.8796	5.0125	0.649862	0.0124008	0.029178
EVM0000829		96	85	74	21	40	51	6.6107	4.6312	5.4176	1.6036	2.6483	2.6616	-1.24456	4.16321e-06	2.65105e-05
EVM0000831		4606	4631	3465	844	2426	2423	317.064	252.593	253.852	64.1257	160.356	126.349	-1.23047	4.41165e-06	2.79155e-05
EVM0000833	egl-21	3301	4307	3302	12706	9757	12221	227.209	234.929	241.948	965.932	644.847	637.307	1.67473	3.57438e-17	1.76075e-15
EVM0000835		78	63	112	53	55	44	5.3786	3.4097	8.2349	3.9954	3.61	2.3004	-0.782209	0.0168197	0.0377323
EVM0000839	C47E12.3	24	24	21	43	40	63	1.6527	1.3076	1.5374	3.2749	2.6483	3.2888	1.04194	0.000146609	0.000620368
EVM0000845		394	637	431	1137	1169	1359	27.1286	34.7603	31.5543	86.4146	77.2478	70.8964	1.32591	5.4117e-13	1.35075e-11
EVM0000848	rps-14	68630	78500	57095	32144	47297	57340	4724.03	4281.56	4183.1	2443.58	3125.93	2990.25	-0.623641	0.000363903	0.00137692
EVM0000861	pst-2	110	132	73	45	61	47	7.5532	7.176	5.3205	3.4367	4.0041	2.4354	-1.03468	6.79422e-05	0.000317323
EVM0000867		797	706	708	182	250	309	54.8377	38.5152	51.8882	13.8215	16.5174	16.105	-1.64144	2.05134e-16	9.29797e-15
EVM0000868	acsd-1	725	767	547	322	386	380	49.9034	41.8187	40.0823	24.4486	25.4832	19.83	-0.919593	1.01952e-06	7.61372e-06
EVM0000870	cct-5	1505	2185	1372	4739	3780	4929	103.598	119.153	100.547	360.265	249.816	257.051	1.42276	2.78001e-13	7.33136e-12
EVM0000871	aqp-7	1861	2078	1978	969	1163	1643	128.125	113.332	144.95	73.6837	76.8514	85.6596	-0.70921	6.71597e-05	0.000314221
EVM0000872	H06I04.3	488	587	390	2422	1432	1855	33.5641	32.0319	28.559	184.128	94.6099	96.7396	1.99439	3.1558e-15	1.15072e-13
EVM0000877	C27D8.1	45	68	63	20	15	36	3.0988	3.7049	4.6122	1.5272	0.9931	1.8792	-1.35199	6.38258e-06	3.87166e-05
EVM0000882	hpo-31	347	448	270	463	526	667	23.9191	24.4303	19.7935	35.1867	34.7582	34.7896	0.618335	0.000491156	0.00179344
EVM0000883		35	34	28	276	182	186	2.4101	1.8523	2.0499	20.9905	12.0495	9.7175	2.75425	4.33079e-19	2.71799e-17
EVM0000884	nas-27	22	19	16	8	8	8	1.5149	1.0352	1.2038	0.6109	0.5296	0.4175	-1.27175	0.00107086	0.0035543
EVM0000887	C18G1.7	18	17	22	38	33	73	1.2395	0.9373	1.6362	2.8575	2.2039	3.7958	1.24365	0.000122605	0.000529757
EVM0000889		86	118	76	177	169	165	5.9024	6.4457	5.5359	13.4589	11.1983	8.622	0.885004	7.14469e-05	0.000330968
EVM0000891	rab-7	46	84	111	24	30	46	3.1925	4.6003	8.1425	1.7989	2.0131	2.4247	-1.33546	7.42717e-05	0.00034199
EVM0000893	acr-11	10	8	6	21	22	22	0.7071	0.4585	0.4569	1.5818	1.4297	1.1503	1.33872	0.000403608	0.00150491
EVM0000894		537	523	458	71	142	219	36.9809	28.5079	33.5268	5.4294	9.4018	11.4329	-1.90262	2.93225e-15	1.07521e-13
EVM0000895	rbx-1	1381	1627	1141	586	1020	1228	95.0569	88.7588	83.6224	44.5852	67.4444	64.0171	-0.602135	0.00200585	0.00609791
EVM0000899		89	135	75	481	196	277	6.1074	7.3905	5.5273	36.5999	12.9579	14.4472	1.74276	2.19575e-07	1.90961e-06
EVM0000902	algn-6	37	57	45	62	73	84	2.5663	3.1317	3.3146	4.7159	4.8022	4.3723	0.619196	0.00948774	0.0231501
EVM0000907	dpy-26	69	60	55	212	167	175	4.7497	3.2968	4.0068	16.1124	11.06	9.128	1.58826	8.82122e-10	1.25987e-08
EVM0000915	sut-1	190	175	160	283	277	386	13.077	9.5368	11.6962	21.5501	18.3067	20.1359	0.808975	2.41658e-05	0.000126235
EVM0000916	T01D1.4	356	336	315	156	231	286	24.4848	18.3462	23.0745	11.844	15.2735	14.9108	-0.643655	0.00096643	0.00324563
EVM0000920		3309	4220	3148	799	1456	1786	227.796	230.169	230.659	60.7325	96.2077	93.1253	-1.46043	2.24492e-13	6.05478e-12
EVM0000926	sma-9	37	54	48	155	108	153	2.5611	2.9186	3.5157	11.7885	7.1558	7.9654	1.57562	2.56268e-09	3.35203e-08
EVM0000930	adah-1	1565	2396	1868	982	1168	1620	107.725	130.709	136.886	74.657	77.218	84.5052	-0.666584	0.000165787	0.000692982
EVM0000931		16	29	16	26	27	50	1.1263	1.5867	1.1402	2.006	1.7763	2.583	0.716213	0.0222264	0.0477759
EVM0000932		20	22	18	4	3	2	1.3772	1.1986	1.3178	0.3054	0.1986	0.1044	-2.70763	4.5934e-09	5.76006e-08
EVM0000934	ttn-1	39	66	36	230	160	164	2.6993	3.6147	2.6226	17.4902	10.6053	8.528	2.01696	4.40691e-12	9.62004e-11
EVM0000938	nol-58	2501	4538	2242	4867	5250	7159	172.142	247.528	164.277	369.975	346.994	373.354	0.900399	2.76895e-06	1.84512e-05
EVM0000939		134	193	148	39	83	63	9.2369	10.545	10.8314	2.9642	5.4615	3.3114	-1.38157	2.69788e-08	2.89385e-07
EVM0000942	rpl-20	50661	55913	44057	26217	34449	42820	3487.16	3049.64	3227.83	1993	2276.77	2233.05	-0.586478	0.000478534	0.00175274
EVM0000950	cng-1	22	36	23	35	35	59	1.5153	1.9722	1.6865	2.6259	2.3115	3.0652	0.625506	0.0234016	0.0498832
EVM0000952	F41C3.8	28	32	16	5	17	8	1.901	1.7708	1.1859	0.3737	1.1193	0.4056	-1.36099	0.00105264	0.00350005
EVM0000954		42	28	22	9	11	7	2.8922	1.5359	1.6106	0.6873	0.7283	0.3653	-1.77719	1.29547e-05	7.29553e-05
EVM0000959	C47F8.3	91	139	79	29	48	40	6.2888	7.5731	5.7836	2.2128	3.1587	2.0875	-1.40426	4.41456e-08	4.47767e-07
EVM0000961	paa-1	528	821	708	1214	919	1204	36.3237	44.7593	51.87	92.2923	60.7592	62.7626	0.698026	0.00109413	0.00362139
EVM0000963	F14D12.1	104	156	90	230	140	224	7.1537	8.491	6.6299	17.4795	9.2436	11.6893	0.777403	0.00142767	0.00453118
EVM0000967	ifb-1	1562	2374	1261	2389	2584	3222	107.488	129.458	92.406	181.619	170.758	168.032	0.659259	0.000252582	0.000995532
EVM0000969	K06H6.2	29	21	14	6	12	6	1.997	1.1441	1.0249	0.4582	0.7945	0.3131	-1.41927	0.0010826	0.00358869
EVM0000971	saeg-1	89	157	126	251	283	330	6.1464	8.5767	9.2489	19.0785	18.6892	17.235	1.19525	1.73711e-09	2.34987e-08
EVM0000972	cytb-5.1	4204	4190	4595	1781	2730	3482	289.396	228.542	336.642	135.412	180.448	181.562	-0.780178	8.77289e-05	0.00039395
EVM0000976	klc-2	154	287	267	514	478	714	10.5934	15.634	19.5949	39.1092	31.5711	37.2153	1.23571	2.46738e-08	2.66853e-07
EVM0000980		36	35	38	122	116	114	2.4761	1.9047	2.7787	9.2923	7.671	5.923	1.67755	3.70165e-10	5.65824e-09
EVM0000985		113	151	120	397	332	330	7.7732	8.2113	8.7754	30.162	21.9641	17.2233	1.48135	4.71575e-11	8.62177e-10
EVM0000987	Y71A12C.2	109	133	147	167	219	285	7.4727	7.2376	10.7578	12.6988	14.4537	14.8663	0.729643	0.000446567	0.00164721
EVM0000996		2468	3115	2432	1452	1659	2200	169.858	169.915	178.191	110.389	109.638	114.728	-0.629543	0.000118501	0.000514949
EVM0001001	Y57G11C.1147	201	401	231	101	153	169	13.8467	21.8575	16.9137	7.6969	10.135	8.8011	-0.983195	4.34499e-06	2.75739e-05
EVM0001003	K02E10.5	79	105	80	40	59	67	5.4301	5.7421	5.8665	3.0207	3.8963	3.479	-0.707514	0.00199562	0.00607102
EVM0001005	ZK6.6	65	91	74	32	41	56	4.4484	4.9361	5.4124	2.4347	2.7391	2.9369	-0.856314	0.000375845	0.00141636
EVM0001007	ifta-2	886	1299	927	241	379	514	60.9903	70.8647	67.9475	18.2834	25.0487	26.8076	-1.50703	8.8291e-15	2.98588e-13
EVM0001012	mapk-15	61	60	46	75	92	133	4.2005	3.269	3.3677	5.7271	6.0921	6.9321	0.798321	0.000607063	0.00216106
EVM0001017	Y69H2.17	81	102	69	21	60	45	5.5778	5.5399	5.0515	1.6036	3.9796	2.3511	-1.02062	0.000433282	0.00160228
EVM0001018		5	22	16	123	59	80	0.3452	1.1941	1.1839	9.3702	3.918	4.1711	2.65034	4.45317e-10	6.68949e-09
EVM0001029	msp-78	22	36	22	6	15	12	1.4997	1.9699	1.5977	0.4919	0.9588	0.6351	-1.27591	0.000297271	0.00114834
EVM0001030		1169	1291	992	544	719	836	80.489	70.4256	72.6822	41.3461	47.5301	43.5743	-0.754916	1.39842e-05	7.81796e-05
EVM0001035	M03A1.3	596	768	564	223	206	247	41.005	41.8624	41.3373	16.9678	13.6421	12.8908	-1.5174	2.34638e-16	1.05257e-14
EVM0001039	lron-2	12	21	12	56	31	44	0.8263	1.1441	0.8785	4.2852	2.0524	2.2969	1.56126	1.98006e-05	0.000106107
EVM0001042	mup-4	104	172	77	763	422	353	7.1829	9.3805	5.6372	58.0374	27.9136	18.4278	2.22584	1.65068e-10	2.68343e-09
EVM0001044	gyf-1	44	44	42	218	132	137	3.0148	2.4185	3.0581	16.5714	8.7329	7.1681	1.93025	8.50929e-10	1.22335e-08
EVM0001061	ddx-19	123	171	135	245	164	263	8.4425	9.3165	9.857	18.6201	10.8655	13.7352	0.642437	0.0033953	0.00958525
EVM0001066	C42D4.3	320	450	397	163	136	160	22.0549	24.524	29.1197	12.4229	8.9911	8.3699	-1.35124	1.00457e-10	1.70343e-09
EVM0001067	T05F1.7	34	31	17	51	69	65	2.3413	1.689	1.2446	3.8945	4.5682	3.4063	1.15939	4.49331e-05	0.000220014
EVM0001068	C34D4.2	33	48	37	6	7	23	2.2677	2.6282	2.7307	0.4583	0.4656	1.2033	-1.76543	1.09444e-06	8.10832e-06
EVM0001073	lpd-6	1248	1985	802	2347	2354	2923	85.9347	108.272	58.7853	178.388	155.567	152.415	0.941809	1.38278e-05	7.74046e-05
EVM0001075		74	95	61	190	163	112	5.1222	5.1604	4.4399	14.4595	10.7423	5.8155	1.0639	0.000285574	0.00110784
EVM0001083	cyd-1	191	346	252	964	767	664	13.1525	18.8827	18.4491	73.2547	50.7148	34.6144	1.64834	2.36338e-10	3.73055e-09
EVM0001084	rga-5	31	45	42	160	81	100	2.1617	2.4347	3.0477	12.1857	5.383	5.1981	1.56556	3.95314e-06	2.54057e-05
EVM0001087		86	99	95	17	31	41	5.915	5.3793	6.9403	1.3191	2.0637	2.1397	-1.69446	1.46049e-10	2.41638e-09
EVM0001093	npp-10	54	105	57	312	171	217	3.7185	5.7516	4.173	23.7159	11.2818	11.3178	1.75029	6.77328e-09	8.17175e-08
EVM0001097	F42A10.5	4197	5525	3576	8221	7894	9552	288.875	301.366	262.002	624.98	521.749	498.156	0.948423	4.13991e-08	4.23198e-07
EVM0001098	ZK1055.7	254	358	297	147	165	175	17.4578	19.5029	21.7524	11.1808	10.893	9.1278	-0.915268	1.29604e-06	9.43586e-06
EVM0001099	ceh-48	512	570	489	773	754	857	35.2116	31.0923	35.8319	58.741	49.8254	44.7042	0.585042	0.00121333	0.00395785
EVM0001105		150	181	153	63	109	112	10.3299	9.861	11.1959	4.811	7.2068	5.8168	-0.809557	0.000144116	0.0006118
EVM0001107	din-1	132	140	124	1413	866	905	9.0607	7.6238	9.0944	107.406	57.2655	47.1831	3.03816	4.43076e-26	5.30635e-24
EVM0001112	haf-2	36	45	33	61	51	65	2.4902	2.4626	2.4478	4.6456	3.3938	3.3926	0.61503	0.0168053	0.0377129
EVM0001115		3675	3450	2505	1195	1880	2132	252.998	188.184	183.501	90.8747	124.244	111.167	-0.936552	1.58283e-06	1.11991e-05
EVM0001116	bath-13	33	43	28	10	16	13	2.2765	2.3324	2.0507	0.7636	1.0593	0.6681	-1.42761	9.06007e-06	5.30359e-05
EVM0001119	T19C4.5	353	431	347	182	203	298	24.3081	23.4837	25.456	13.842	13.3958	15.5365	-0.772705	1.00823e-05	5.84173e-05
EVM0001120		23	32	27	4	9	8	1.5845	1.7206	1.9786	0.3055	0.5959	0.4296	-1.9534	1.57576e-07	1.41374e-06
EVM0001125	nhr-120	114	126	126	158	223	265	7.8668	6.8622	9.2208	12.0217	14.7591	13.8101	0.76787	0.00010803	0.000474023
EVM0001127	K11D12.7	45	39	35	26	24	25	3.0988	2.1156	2.5624	1.9854	1.5889	1.3047	-0.681966	0.0208694	0.0452991
EVM0001128	mdl-1	13981	13741	13148	8406	8396	9757	962.35	749.456	963.323	639.042	554.926	508.798	-0.651758	0.000296128	0.00114504
EVM0001130	sac-2	92	61	61	102	104	178	6.3063	3.3234	4.461	7.721	6.8804	9.28	0.771878	0.00293062	0.00845816
EVM0001136	C18A11.3	94	104	119	40	46	76	6.5043	5.6815	8.6982	3.0394	3.0296	3.9612	-1.04013	4.14387e-05	0.000204515
EVM0001138	unc-70	604	1048	724	1840	1330	1527	41.556	57.1763	53.0764	139.858	87.8734	79.6205	1.01626	9.85593e-06	5.72583e-05
EVM0001142	F27E5.3	19	13	11	9	7	5	1.3041	0.7083	0.8222	0.6487	0.4748	0.2744	-1.04892	0.0175504	0.0390826
EVM0001146	mdt-15	54	57	48	372	193	183	3.7185	3.1145	3.5341	28.3029	12.7555	9.568	2.28268	3.9196e-11	7.29907e-10
EVM0001149	grld-1	184	270	178	368	350	390	12.6779	14.7098	13.0053	27.9925	23.1152	20.3611	0.817822	1.81147e-05	9.80387e-05
EVM0001151	H27A22.1	150	236	236	381	295	419	10.3309	12.8651	17.2776	28.9415	19.4649	21.8676	0.795561	0.000409984	0.00152563
EVM0001153		11	24	31	6	5	10	0.7807	1.2818	2.2395	0.4618	0.3393	0.5085	-1.67598	0.0002681	0.00104669
EVM0001154	C02F5.13	804	1142	838	230	266	361	55.3191	62.2978	61.3932	17.5076	17.5804	18.8518	-1.72927	1.7181e-22	1.51541e-20
EVM0001155		1278	1210	844	495	838	789	87.9757	66.0236	61.8572	37.6467	55.4144	41.1422	-0.685287	0.00104951	0.00349141
EVM0001156	C14B9.2	183	292	232	534	405	535	12.6029	15.9231	16.9782	40.6299	26.748	27.8786	1.06304	5.86632e-07	4.62433e-06
EVM0001157	nhr-142	57	72	45	32	29	33	3.9378	3.9377	3.2717	2.3987	1.927	1.7198	-0.900779	0.000572377	0.00205101
EVM0001162	T25D10.4	310	469	336	129	132	149	21.3596	25.5976	24.6476	9.7753	8.7422	7.7644	-1.45139	1.95298e-14	6.23329e-13
EVM0001164	Y57G11C.48	47	58	69	22	26	39	3.2295	3.1612	5.0406	1.6831	1.6977	2.0271	-1.05767	0.000242239	0.000958237
EVM0001166		18	24	23	1	8	0	1.2517	1.3237	1.694	0.0732	0.5316	0	-2.83178	4.971e-08	4.98015e-07
EVM0001168	F19C6.2	79	175	86	174	227	270	5.4375	9.5579	6.2961	13.2098	15.0316	14.0733	0.980963	1.23903e-05	7.00791e-05
EVM0001169	plc-3	89	95	97	228	154	226	6.1605	5.1612	7.1379	17.353	10.2039	11.7927	1.09204	5.28475e-06	3.27574e-05
EVM0001173	C41D11.3	21	24	13	42	42	41	1.448	1.3076	0.9559	3.1699	2.7807	2.1397	1.09572	0.000331415	0.00126648
EVM0001176	pgp-14	147	195	136	354	233	380	10.0903	10.6457	9.9465	26.9103	15.4231	19.7948	1.01379	3.57582e-06	2.31772e-05
EVM0001178		24	19	13	5	4	14	1.6459	1.0488	0.9828	0.3451	0.2384	0.7416	-1.38669	0.00159371	0.00499384
EVM0001180	frm-2	55	60	47	153	125	147	3.7879	3.269	3.4409	11.607	8.2757	7.6826	1.3864	1.38239e-08	1.57193e-07
EVM0001186	hpo-29	414	552	282	757	773	1010	28.5021	30.1036	20.6503	57.5413	51.0758	52.6912	1.02265	9.60833e-08	9.08759e-07
EVM0001188	klp-3	37	73	29	69	61	103	2.5764	4.0013	2.1562	5.2743	4.0323	5.3763	0.731242	0.00804364	0.0202121
EVM0001205		550	806	524	2633	4723	4905	37.8703	43.9871	38.3855	200.19	312.118	255.796	2.67458	2.65681e-38	8.06557e-36
EVM0001210	bigr-1	47	55	105	26	40	31	3.2365	2.9965	7.6857	2.0086	2.6711	1.6075	-1.14077	0.00212496	0.00640924
EVM0001214		29	50	35	62	44	78	1.997	2.7241	2.5649	4.7348	2.9131	4.0707	0.6752	0.0136264	0.031611
EVM0001215		14	10	28	128	37	126	0.9641	0.5448	2.0499	9.698	2.4496	6.5757	2.40962	6.58247e-07	5.11177e-06
EVM0001216		46	64	56	27	39	34	3.1455	3.4834	4.0791	2.0707	2.5795	1.7709	-0.742029	0.00516482	0.0137679
EVM0001219	mnr-1	148	217	157	250	273	385	10.1926	11.8237	11.494	19.0408	18.0754	20.0708	0.770243	1.73926e-05	9.46013e-05
EVM0001223	nid-1	11	28	20	41	32	38	0.7238	1.51	1.4641	3.0981	2.0881	1.9822	0.925186	0.00641043	0.0166035
EVM0001227	C25G6.3	96	145	86	156	247	301	6.5846	7.9	6.2962	11.8361	16.3072	15.6712	1.07351	2.10374e-07	1.84187e-06
EVM0001228	C15A11.4	61	59	89	107	115	162	4.2188	3.2133	6.5017	8.1219	7.6141	8.4579	0.808638	0.00174496	0.00538631
EVM0001232	bed-3	12	21	19	29	32	41	0.8136	1.1548	1.378	2.2187	2.093	2.153	0.945808	0.00215629	0.00648725
EVM0001233	valv-1	1385	1197	856	433	491	537	95.3349	65.2698	62.7411	32.9128	32.441	28.0159	-1.25882	7.02477e-10	1.02689e-08
EVM0001237	plc-4	139	132	93	332	227	278	9.6005	7.1857	6.785	25.2109	15.0243	14.5192	1.21165	7.30703e-07	5.61425e-06
EVM0001240		228	224	173	47	124	112	15.6992	12.1964	12.6612	3.589	8.2275	5.8299	-1.19283	3.96271e-06	2.54322e-05
EVM0001242	Y71H2B.5	50	81	55	151	115	149	3.4445	4.4131	4.0266	11.4784	7.6137	7.7498	1.16331	2.20762e-06	1.51198e-05
EVM0001244	H43I07.1	266	216	191	55	132	106	18.2822	11.7791	13.9971	4.1872	8.7514	5.5192	-1.2499	2.11835e-06	1.45772e-05
EVM0001246	dsc-4	586	726	478	969	815	910	40.3476	39.6019	34.997	73.6708	53.8859	47.4718	0.6046	0.00228546	0.00682397
EVM0001247		180	135	105	77	97	95	12.4083	7.3701	7.7041	5.8841	6.4052	4.9374	-0.674533	0.00665553	0.0171397
EVM0001248	cdk-11.1	100	183	76	298	220	231	6.9085	9.9606	5.5788	22.6364	14.5316	12.0504	1.12018	2.80824e-05	0.000144554
EVM0001249	F33H1.4	219	321	222	552	422	515	15.0879	17.5269	16.2426	41.9864	27.9208	26.8476	0.981741	2.69423e-06	1.80454e-05
EVM0001250	ari-1.4	332	405	290	119	207	248	22.8842	22.091	21.2749	9.0118	13.6877	12.9107	-0.890406	6.70114e-06	4.0461e-05
EVM0001251		13	25	20	57	63	99	0.916	1.3539	1.4922	4.3642	4.1465	5.1396	1.85621	3.62585e-11	6.77136e-10
EVM0001252		1343	1651	1142	357	503	703	92.4589	90.0252	83.6878	27.1201	33.237	36.6363	-1.4542	4.46188e-15	1.5742e-13
EVM0001254	Y55F3BL.6	63	66	59	17	43	22	4.3359	3.5929	4.3194	1.2982	2.8469	1.1486	-1.21185	0.000179502	0.000740821
EVM0001255	pcbd-1	2086	1994	1257	314	1002	946	143.583	108.773	92.0908	23.9062	66.2142	49.345	-1.30329	1.12791e-05	6.44082e-05
EVM0001258	wdfy-3	35	47	29	242	193	156	2.4232	2.5533	2.1279	18.3916	12.7339	8.1251	2.45115	4.93609e-16	2.04558e-14
EVM0001267	Y55F3BL.4	292	402	269	121	123	171	20.0788	21.9055	19.6729	9.2242	8.1523	8.9219	-1.23027	1.21477e-11	2.45474e-10
EVM0001270		130	233	160	215	256	365	8.9751	12.7175	11.7271	16.3412	16.947	19.0116	0.64492	0.00085991	0.00292706
EVM0001271	F13H8.11	19	30	23	39	37	53	1.3084	1.6509	1.6586	2.9781	2.441	2.7857	0.820218	0.00278413	0.00808185
EVM0001273	F09F9.1	704	795	648	243	602	375	48.4387	43.3595	47.5118	18.5087	39.8029	19.5535	-0.839071	0.00117626	0.00385194
EVM0001275	F25E2.3	304	369	286	129	191	250	20.9445	20.1015	20.9396	9.8136	12.642	13.0174	-0.799525	1.57549e-05	8.68882e-05
EVM0001277	F17C11.2	2288	2123	1908	1016	1309	1678	157.483	115.79	139.764	77.252	86.4801	87.5102	-0.716444	7.6597e-05	0.000350472
EVM0001282		60	78	76	17	24	29	4.1296	4.2496	5.564	1.2982	1.5889	1.5229	-1.64294	1.74144e-09	2.35329e-08
EVM0001287	ztf-11	42	68	58	89	75	103	2.9193	3.7162	4.247	6.7622	4.9375	5.3519	0.6422	0.00915084	0.0224708
EVM0001296	golg-2	84	102	83	253	213	222	5.7844	5.5572	6.0764	19.2486	14.1001	11.5868	1.36193	1.84985e-09	2.49205e-08
EVM0001298		164	125	210	13	22	30	11.2985	6.796	15.4198	0.9923	1.4671	1.5706	-3.02607	1.55385e-19	1.02964e-17
EVM0001299	F57B10.8	309	337	235	713	709	715	21.2385	18.3629	17.228	54.1706	46.8669	37.2907	1.28136	1.21673e-10	2.03892e-09
EVM0001301	npp-21	34	45	25	203	90	119	2.3573	2.4697	1.8414	15.4009	5.9662	6.218	2.03229	1.91e-08	2.11476e-07
EVM0001303	tut-2	194	267	174	275	343	400	13.3767	14.5415	12.7305	20.9338	22.6826	20.8598	0.663054	0.000176563	0.000730771
EVM0001308	clec-48	28	50	28	61	89	90	1.9281	2.7397	2.0499	4.6553	5.8895	4.6944	1.16453	7.47663e-06	4.46682e-05
EVM0001310	W02B12.13	4	12	11	14	17	28	0.2824	0.6461	0.8028	1.0756	1.1274	1.4471	1.08083	0.00612064	0.0159383
EVM0001312	dpy-18	383	673	357	247	266	363	26.3728	36.7284	26.1287	18.8027	17.598	18.9341	-0.691351	0.000338919	0.00129213
EVM0001317		135	203	162	254	288	304	9.2806	11.0943	11.837	19.3115	19.011	15.8613	0.747108	7.72401e-05	0.000353043
EVM0001319		4514	6930	4876	5764	8916	10387	310.682	378.003	357.223	438.199	589.24	541.663	0.585192	0.00110634	0.0036498
EVM0001325		76	71	60	138	108	190	5.232	3.8962	4.4278	10.5149	7.1587	9.9084	1.02789	1.36324e-05	7.64092e-05
EVM0001326	F53E4.1	134	139	116	262	169	247	9.2485	7.5599	8.5247	19.8827	11.1904	12.8811	0.79199	0.000628533	0.00222777
EVM0001328		47	59	49	26	30	29	3.2077	3.2145	3.5873	1.9557	1.9862	1.49	-0.891532	0.000755382	0.00260936
EVM0001330		103	96	63	32	59	71	7.1125	5.2386	4.6299	2.4637	3.8754	3.6987	-0.746061	0.00471774	0.0127401
EVM0001331	let-355	407	818	358	722	812	943	28.0268	44.6064	26.2363	54.9023	53.6766	49.1773	0.670962	0.00170415	0.00528534
EVM0001335	zmp-4	12	14	17	23	16	52	0.8263	0.7628	1.2446	1.7563	1.0593	2.7138	0.993338	0.0127047	0.0297644
EVM0001338		17	31	11	6	8	6	1.1768	1.688	0.8063	0.4628	0.5275	0.3122	-1.53334	0.000402029	0.00149945
EVM0001339	F28G4.3	41	59	40	75	82	113	2.803	3.1919	2.9111	5.7316	5.4521	5.8895	0.933701	4.72987e-05	0.000230473
EVM0001345	H11E01.3	151	253	148	339	312	433	10.4164	13.7971	10.8768	25.7684	20.6489	22.5922	0.969834	5.55756e-07	4.41829e-06
EVM0001347		44	57	35	14	20	26	3.0267	3.1024	2.5507	1.094	1.2904	1.3376	-1.21058	1.67892e-05	9.17013e-05
EVM0001350	W09D10.5	87	121	94	168	209	289	6.0226	6.6069	6.8845	12.7527	13.812	15.0572	1.09477	1.53421e-08	1.728e-07
EVM0001353		493	633	444	978	1390	1602	33.9478	34.5406	32.56	74.3768	91.8576	83.5364	1.30533	1.79438e-13	4.92098e-12
EVM0001356	mix-1	306	503	278	622	436	592	21.0868	27.4276	20.358	47.2898	28.7844	30.8774	0.630917	0.00467646	0.0126563
EVM0001359	asp-1	68	55	69	98	110	104	4.6643	3.0263	5.0782	7.4847	7.2721	5.4114	0.663676	0.0100401	0.0243431
EVM0001362		4369	6156	4320	701	1170	1243	300.766	335.771	316.478	53.3269	77.3471	64.8143	-2.28482	7.16042e-33	1.48368e-30
EVM0001367		40	63	50	186	172	134	2.7486	3.4415	3.6462	14.1224	11.3512	6.9963	1.7125	9.4895e-10	1.34794e-08
EVM0001368	osm-3	136	292	135	68	81	89	9.3648	15.9089	9.8831	5.1929	5.3683	4.6502	-1.21635	6.97476e-07	5.39067e-06
EVM0001370	lin-45	61	143	64	123	132	149	4.2225	7.7968	4.7213	9.3504	8.7234	7.7513	0.610248	0.0152342	0.0347245
EVM0001371		60802	61007	40786	14815	46628	47662	4185.24	3327.46	2988.19	1126.21	3081.66	2485.54	-0.64967	0.0234466	0.0499577
EVM0001372	prp-21	227	298	205	420	393	520	15.6556	16.2674	15.0258	31.9263	25.9556	27.1324	0.853875	1.55592e-06	1.10326e-05
EVM0001376		24	32	21	45	45	72	1.6236	1.7328	1.5468	3.4335	3.0046	3.7554	1.05192	7.12425e-05	0.000330255
EVM0001377	tub-2	177	212	149	478	321	464	12.1885	11.5605	10.9148	36.3048	21.186	24.2125	1.23347	1.89562e-08	2.10241e-07
EVM0001380		11	18	16	84	46	40	0.7547	0.9929	1.1719	6.3913	3.0251	2.0629	1.95188	3.14158e-06	2.066e-05
EVM0001381		195	224	170	329	318	345	13.4479	12.2085	12.4914	24.9925	21.0178	17.9783	0.743051	0.000103888	0.000457541
EVM0001385	nas-10	3182	4848	3216	2772	2015	2577	219.033	264.448	235.622	210.749	133.174	134.376	-0.588893	0.00437559	0.0119371
EVM0001389	sulp-5	46	30	28	58	62	83	3.1487	1.6431	2.05	4.4166	4.0713	4.331	0.916149	0.000917949	0.00309876
EVM0001393	Y48C3A.3	1027	1410	1158	450	624	770	70.7145	76.8922	84.8209	34.2167	41.2463	40.1772	-1.00592	1.75269e-08	1.95552e-07
EVM0001396		140	106	105	49	79	107	9.6409	5.7751	7.6563	3.7417	5.2487	5.5841	-0.648163	0.0111557	0.026613
EVM0001398	tbcb-1	110	128	63	133	157	166	7.5747	6.9738	4.6122	10.08	10.3986	8.6784	0.597503	0.00822303	0.0205797
EVM0001400	smgl-2	34	102	54	105	110	141	2.3453	5.5708	3.9533	8.018	7.2415	7.3586	0.915452	0.000922635	0.00311217
EVM0001403	nsy-4	938	1413	954	545	722	886	64.5943	77.0502	69.8773	41.4354	47.7208	46.2214	-0.643607	0.000227983	0.000909798
EVM0001407	C49A1.10	321	425	307	440	610	689	22.1147	23.1566	22.516	33.4768	40.2878	35.9217	0.694101	7.91568e-05	0.000360416
EVM0001408	mab-3	23	39	24	80	65	75	1.6113	2.1305	1.7444	6.0676	4.3216	3.9115	1.35694	1.27558e-06	9.2973e-06
EVM0001412	lat-2	50	62	50	106	81	105	3.4366	3.3779	3.6914	8.0278	5.3358	5.4642	0.833737	0.000801549	0.00275208
EVM0001413	tbc-19	4	7	9	22	24	36	0.2977	0.4036	0.6608	1.6762	1.5714	1.8581	1.91567	4.01695e-07	3.29173e-06
EVM0001415	W06A7.2	1009	1456	1117	450	611	772	69.4721	79.3986	81.8484	34.1737	40.3887	40.2387	-1.00592	1.40216e-08	1.59164e-07
EVM0001418		23	15	18	2	2	4	1.5497	0.8176	1.3178	0.1527	0.1188	0.2088	-2.82309	3.44109e-08	3.59936e-07
EVM0001422	let-268	78	115	63	119	102	184	5.3712	6.2934	4.6205	9.0107	6.7683	9.6175	0.635966	0.00572306	0.015038
EVM0001427	spp-2	21948	17465	15223	2195	5775	6185	1510.78	952.576	1115.34	166.885	381.659	322.57	-2.03826	1.61728e-13	4.47287e-12
EVM0001432	C56A3.4	236	205	193	123	96	202	16.2275	11.2024	14.1404	9.3676	6.3178	10.5543	-0.657326	0.00402022	0.0110834
EVM0001434	alh-4	1088	1367	1888	743	767	1005	74.8718	74.5511	138.333	56.4465	50.7237	52.425	-0.849858	0.000315459	0.00121118
EVM0001437		30	77	57	26	34	41	2.0821	4.2073	4.1473	1.9475	2.2351	2.1503	-0.72067	0.0175476	0.0390826
EVM0001444	chd-1	70	88	46	161	132	116	4.8115	4.7943	3.3798	12.2461	8.7448	6.0473	1.04346	0.000170629	0.000710263
EVM0001449	Y77E11A.16	29	24	45	4	21	6	1.997	1.3358	3.2945	0.3322	1.3812	0.3131	-1.69742	0.000804332	0.00275946
EVM0001450	mec-12	7820	9592	6412	14218	12804	14811	538.277	523.186	469.808	1080.84	846.26	772.378	0.817824	6.6771e-06	4.03345e-05
EVM0001452	ncam-1	612	1071	725	1555	1185	1610	42.1312	58.4273	53.1476	118.202	78.3015	83.9421	0.866223	3.54418e-05	0.000177535
EVM0001455	cdh-1	27	23	18	69	51	61	1.8593	1.2531	1.3178	5.269	3.3811	3.1839	1.40669	4.65411e-06	2.92549e-05
EVM0001464	tre-4	114	125	84	165	150	211	7.8623	6.8402	6.1343	12.5369	9.9326	11.0129	0.680945	0.000788414	0.00271341
EVM0001466	ZK1290.5	50	44	33	82	82	105	3.4176	2.4134	2.4018	6.2197	5.4238	5.4901	1.05664	1.76867e-05	9.59609e-05
EVM0001476	C06B8.7	8	16	7	39	39	60	0.541	0.8989	0.5176	2.9405	2.6007	3.1523	2.10413	1.55276e-10	2.53689e-09
EVM0001482	C04C11.1	61	76	58	31	25	34	4.216	4.1668	4.2374	2.3946	1.6757	1.7832	-1.11918	1.20106e-05	6.8257e-05
EVM0001483	bpl-1	240	482	313	473	604	814	16.5269	26.3135	22.9347	35.944	39.91	42.4282	0.845246	2.97087e-05	0.000152145
EVM0001486		1145	1501	1113	330	577	649	78.8397	81.8432	81.5486	25.1206	38.1435	33.8546	-1.31681	8.66804e-12	1.79607e-10
EVM0001487	ttr-27	1466	767	702	349	317	544	100.912	41.8286	51.4347	26.551	20.9444	28.3533	-1.35492	1.53132e-06	1.09056e-05
EVM0001492		44	28	30	9	6	19	3.0478	1.5248	2.2028	0.6983	0.3957	0.9745	-1.66081	2.6796e-05	0.000138533
EVM0001497		1354	1707	1355	774	999	1224	93.2209	93.1228	99.2719	58.8448	66.0024	63.8121	-0.597793	0.000396409	0.00148273
EVM0001499	ptrn-1	38	73	58	170	124	131	2.6167	3.9775	4.243	12.9052	8.2095	6.8379	1.35597	1.86553e-06	1.30158e-05
EVM0001500		93	127	132	10	15	15	6.3917	6.9433	9.6781	0.7684	0.9993	0.7913	-3.15454	5.84629e-25	6.46758e-23
EVM0001502	dpf-5	15	14	17	0	3	1	1.0192	0.7651	1.2523	0	0.1986	0.0522	-3.44288	6.3936e-09	7.75091e-08
EVM0001515	atf-6	75	76	43	94	96	109	5.1594	4.1505	3.1638	7.1193	6.3558	5.7057	0.612387	0.0118739	0.0280853
EVM0001517	Y52B11A.10	165	288	156	353	370	412	11.3472	15.6893	11.4228	26.803	24.4854	21.5015	0.913254	3.83228e-06	2.46923e-05
EVM0001521	del-1	29	73	49	88	98	112	2.0166	4.0002	3.5616	6.6772	6.4894	5.8247	0.974036	0.000215439	0.000868007
EVM0001530	sulp-1	11	23	11	15	38	41	0.7578	1.2531	0.8053	1.1672	2.5158	2.1397	1.03319	0.00522572	0.0139019
EVM0001532	fat-1	926	1024	853	1350	1350	1908	63.7139	55.8718	62.5157	102.608	89.2538	99.4956	0.678397	8.29202e-05	0.000375385
EVM0001539		19	13	14	0	2	2	1.3159	0.7318	1.0617	0	0.1162	0.0829	-3.71572	1.56744e-09	2.13139e-08
EVM0001541		108	165	166	965	988	1322	7.437	8.9897	12.1533	73.3601	65.3244	68.9288	2.86274	1.12109e-41	4.87823e-39
EVM0001542	npp-9	512	1221	700	2803	2297	2686	35.2586	66.58	51.2711	213.106	151.785	140.064	1.72008	1.79493e-12	4.17664e-11
EVM0001544		94	136	108	57	56	67	6.4704	7.3943	7.9067	4.3494	3.7126	3.4973	-0.919546	5.14488e-05	0.000248561
EVM0001549		252	202	217	438	312	375	17.3253	11.0166	15.9287	33.3144	20.6466	19.54	0.731104	0.00244847	0.00722804
EVM0001551		38	51	23	3	11	12	2.6297	2.7816	1.6999	0.25	0.6965	0.6427	-2.11417	2.47279e-08	2.67217e-07
EVM0001553		32	42	39	10	13	7	2.184	2.3048	2.8825	0.7561	0.8702	0.3653	-1.91561	6.72677e-08	6.57763e-07
EVM0001559		102	171	144	56	69	96	7.0202	9.327	10.5753	4.2638	4.5366	5.019	-0.955642	3.53268e-05	0.000177095
EVM0001564	F59B10.2	137	261	116	58	78	70	9.4603	14.2137	8.4908	4.4139	5.1874	3.6287	-1.29172	3.89675e-07	3.2053e-06
EVM0001566	morc-1	119	131	103	232	168	218	8.2126	7.1376	7.5636	17.6508	11.1226	11.3623	0.803974	0.00031807	0.00122048
EVM0001567	ifa-1	643	1188	543	1430	1565	1879	44.2468	64.8103	39.7817	108.736	103.402	97.9708	1.05702	2.72238e-07	2.31517e-06
EVM0001571	ztf-29	58	58	57	11	13	28	3.9974	3.16	4.2062	0.8403	0.8607	1.4781	-1.78528	4.62535e-09	5.79456e-08
EVM0001572	gyg-1	1968	2586	2005	1204	1430	1800	135.488	141.059	146.869	91.5226	94.5337	93.8907	-0.596778	0.000304322	0.00117221
EVM0001578	T06D8.9	1100	1554	839	397	476	678	75.6861	84.7577	61.4595	30.2036	31.4342	35.3734	-1.19311	1.95007e-10	3.13886e-09
EVM0001581	C44E12.1	234	380	270	147	169	250	16.1127	20.7056	19.7651	11.1503	11.1884	13.0439	-0.675104	0.000350439	0.00133121
EVM0001583	scd-2	89	171	89	248	267	328	6.1338	9.3322	6.4928	18.8294	17.6615	17.1305	1.27698	4.63141e-10	6.9333e-09
EVM0001585		84	70	62	20	41	58	5.8095	3.8142	4.539	1.5565	2.7347	3.0001	-0.930787	0.00120287	0.00393047
EVM0001587	eef-2	49419	63337	42849	108722	76852	96427	3401.7	3454.53	3139.32	8265.07	5079.24	5028.64	0.878206	3.26759e-05	0.000165458
EVM0001589	act-5	147	135	127	59	90	89	10.1009	7.3439	9.3297	4.4709	5.9376	4.6533	-0.824783	0.000309715	0.00119088
EVM0001590		74	83	45	160	160	196	5.1042	4.5035	3.331	12.1415	10.5967	10.1974	1.33912	1.99845e-09	2.67567e-08
EVM0001593		64	100	48	21	31	30	4.4333	5.468	3.5077	1.6084	2.0325	1.5778	-1.37	9.77312e-07	7.32787e-06
EVM0001595		105	70	92	52	32	54	7.2328	3.8425	6.704	3.96	2.1028	2.8384	-0.997093	0.00102823	0.00342412
EVM0001599	ctps-1	433	705	435	1802	1360	1864	29.8318	38.4677	31.8924	137.013	89.9124	97.2245	1.69195	8.02829e-16	3.24212e-14
EVM0001600	denn-4	50	30	33	80	53	67	3.4431	1.6345	2.4159	6.1122	3.509	3.4996	0.807483	0.0126347	0.0296164
EVM0001602	pac-1	119	134	92	323	238	345	8.202	7.2976	6.7229	24.523	15.7183	17.9745	1.38509	9.18201e-11	1.57299e-09
EVM0001603		562	517	332	149	208	328	38.718	28.219	24.2906	11.2978	13.7338	17.1053	-1.10918	5.94149e-07	4.67512e-06
EVM0001607		35	54	35	19	21	19	2.4101	2.9421	2.5623	1.4402	1.3903	0.9918	-1.07467	0.000242001	0.000957586
EVM0001625	kin-1	941	1214	952	1890	1666	2032	64.7652	66.2196	69.7548	143.679	110.123	105.969	0.841169	4.12423e-06	2.63265e-05
EVM0001626	clec-50	132	120	82	35	62	44	9.0899	6.5377	6.035	2.6725	4.105	2.2966	-1.25873	5.14517e-06	3.19377e-05
EVM0001627	cyn-17	9	13	9	30	25	38	0.6215	0.7254	0.6618	2.3136	1.663	1.9671	1.53949	5.52212e-06	3.40349e-05
EVM0001630		128	145	127	50	43	46	8.832	7.8888	9.3078	3.7798	2.8305	2.3834	-1.54593	1.72633e-10	2.79944e-09
EVM0001632		108	167	96	204	229	263	7.4677	9.0961	7.0164	15.5053	15.1172	13.7393	0.903224	2.71995e-06	1.81803e-05
EVM0001633	Y87G2A.18	283	366	252	105	139	210	19.4526	19.9569	18.4439	8.0052	9.1625	10.9438	-1.03419	3.92564e-08	4.03189e-07
EVM0001638	F56A4.5	415	503	744	145	215	310	28.5415	27.4529	54.4889	11.0467	14.2241	16.175	-1.40941	9.75358e-08	9.20424e-07
EVM0001639	C18H7.4	27	34	25	8	5	6	1.8593	1.8524	1.8302	0.6109	0.3308	0.3131	-2.17291	6.19288e-09	7.52717e-08
EVM0001640	tsg-101	109	198	146	220	210	271	7.4765	10.8003	10.7024	16.6977	13.8869	14.1354	0.621248	0.00210375	0.00635849
EVM0001643	rbc-2	161	247	171	442	280	400	11.0912	13.4625	12.54	33.6192	18.4918	20.8528	0.971263	2.84798e-05	0.000146388
EVM0001644		125	204	141	1862	2940	4061	8.6148	11.1057	10.2987	141.578	194.28	211.8	4.18657	1.29263e-74	2.10925e-71
EVM0001645	dpy-6	3	10	4	55	31	42	0.2262	0.5664	0.3207	4.151	2.0268	2.1693	2.82045	1.98588e-10	3.18082e-09
EVM0001648		66	53	50	12	14	27	4.5288	2.8707	3.6757	0.8923	0.9533	1.3885	-1.73317	2.62287e-08	2.81802e-07
EVM0001650		34	17	26	10	7	6	2.3109	0.9404	1.9099	0.7548	0.43	0.3027	-1.81133	6.92794e-05	0.000322405
EVM0001651		112	91	80	8	13	14	7.735	4.9801	5.8731	0.6381	0.8363	0.735	-3.04858	1.05683e-21	8.95836e-20
EVM0001652	F01E11.3	153	222	165	221	288	409	10.5364	12.0867	12.0922	16.8026	19.0013	21.3442	0.721029	0.00010799	0.000474023
EVM0001653		523	556	495	218	309	377	36.0203	30.3387	36.2866	16.5705	20.3914	19.6647	-0.854859	2.94781e-06	1.95234e-05
EVM0001658	T21B6.3	1537	2364	1616	5354	2376	5012	105.828	128.956	118.362	406.983	157.038	261.376	1.22448	6.34369e-06	3.85524e-05
EVM0001659	Y43F4B.10	110	84	82	155	138	132	7.5591	4.5816	5.9744	11.8036	9.1349	6.8852	0.616882	0.0166879	0.0374882
EVM0001661	egl-13	85	133	85	213	163	246	5.8202	7.2713	6.1988	16.1916	10.7967	12.827	1.03725	1.73906e-06	1.22249e-05
EVM0001663	gpdh-3	199	271	203	424	490	613	13.6773	14.7845	14.8578	32.2335	32.3669	31.9524	1.15543	1.98344e-11	3.85295e-10
EVM0001669		26	21	19	5	11	21	1.7827	1.1203	1.391	0.353	0.7283	1.1062	-0.898353	0.0229784	0.0490932
EVM0001677	R12C12.9	62	101	75	24	41	43	4.2891	5.4957	5.4908	1.8327	2.6888	2.2441	-1.16808	5.92336e-06	3.62171e-05
EVM0001680		1929	864	839	178	204	368	132.75	47.1277	61.4741	13.5251	13.45	19.185	-2.38338	3.24386e-13	8.40185e-12
EVM0001687		164	224	131	109	98	113	11.2695	12.1973	9.6235	8.2512	6.4551	5.8844	-0.695071	0.000994769	0.0033237
EVM0001692	F40G9.5	477	614	498	172	290	318	32.8585	33.5154	36.4519	13.042	19.1517	16.5857	-1.07274	1.8045e-08	2.00989e-07
EVM0001693	C46G7.1	2058	1881	1698	763	1245	1534	141.684	102.598	124.391	58.0063	82.2818	79.9923	-0.741843	0.000204877	0.00083058
EVM0001695		14	21	26	2	8	12	0.9641	1.1441	1.9035	0.1527	0.5296	0.6263	-1.52282	0.000595576	0.00212538
EVM0001696		16	31	19	71	48	56	1.1018	1.689	1.3912	5.3771	3.1779	2.9225	1.42475	1.09523e-05	6.28242e-05
EVM0001699	aptf-1	188	305	263	1290	656	868	12.9342	16.6286	19.2497	98.1035	43.3736	45.2725	1.93421	4.86769e-11	8.84998e-10
EVM0001701	R08F11.7	5	6	4	16	19	12	0.3443	0.3269	0.2928	1.2379	1.2737	0.635	1.64447	0.000388323	0.00145666
EVM0001706	pmp-5	249	281	155	248	381	500	17.1346	15.346	11.3682	18.8272	25.1486	26.0812	0.676371	0.00116506	0.00382415
EVM0001708	dars-2	53	59	37	101	95	90	3.6496	3.2125	2.6853	7.6522	6.2575	4.6973	0.948543	0.000272943	0.00106453
EVM0001712	exc-15	41	56	45	15	19	30	2.8503	3.0644	3.3261	1.1494	1.2806	1.5815	-1.17745	2.02527e-05	0.000108219
EVM0001713		163	217	190	91	115	162	11.2374	11.81	13.923	6.9274	7.5914	8.4265	-0.680888	0.000560079	0.00201297
EVM0001716	tyra-3	14	19	16	44	35	42	0.9641	1.0352	1.1692	3.3567	2.3327	2.2038	1.29772	4.12434e-05	0.000203782
EVM0001717	mig-6	1034	2415	1224	5661	3293	4487	71.1916	131.702	89.7075	430.384	217.666	234.015	1.59115	1.21671e-08	1.39938e-07
EVM0001718	rpl-7A	60112	79065	80298	129368	132495	163881	4137.72	4312.39	5883.1	9834.61	8756.71	8546.32	0.920938	1.18001e-06	8.68309e-06
EVM0001719	ZK1320.9	559	737	660	277	285	413	38.5044	40.2024	48.3892	21.051	18.8635	21.5401	-1.04691	9.68206e-09	1.12949e-07
EVM0001724	B0546.3	901	985	996	537	553	832	62.0168	53.7164	72.9792	40.8567	36.5609	43.4022	-0.641873	0.000494802	0.00180474
EVM0001725	Y57G11C.9	398	649	568	932	960	1130	27.3697	35.4079	41.5884	70.8429	63.4364	58.9232	0.887997	5.01945e-06	3.12763e-05
EVM0001727	F53A9.3	35	43	38	7	19	14	2.4115	2.3608	2.7504	0.5418	1.2715	0.7073	-1.56136	3.13885e-06	2.06525e-05
EVM0001729	sox-3	36	118	62	192	162	152	2.4556	6.4399	4.5485	14.5799	10.6823	7.9246	1.28838	4.09682e-05	0.000202729
EVM0001732	pod-2	610	1318	866	1885	1583	2035	42.0222	71.8636	63.4711	143.289	104.635	106.105	0.996064	7.52781e-06	4.49123e-05
EVM0001745	glh-1	270	375	260	155	110	159	18.5998	20.459	19.0319	11.7597	7.2574	8.27	-1.09694	1.10777e-07	1.02997e-06
EVM0001746		137	172	144	62	84	109	9.435	9.371	10.5485	4.7377	5.5613	5.6885	-0.86858	2.55927e-05	0.000133049
EVM0001751	mfsd-8	2303	2177	2042	219	74	97	158.548	118.715	149.597	16.6746	4.8992	5.0824	-4.00839	4.51597e-24	4.67869e-22
EVM0001759	M03A1.3	170	222	149	28	32	27	11.723	12.0956	10.8851	2.1381	2.1186	1.4091	-2.63294	5.37369e-27	7.08568e-25
EVM0001764	top-1	149	305	192	685	637	734	10.2507	16.6495	14.0726	52.0981	42.1261	38.2671	1.68822	9.31348e-15	3.13346e-13
EVM0001766	afd-1	22	14	25	110	74	35	1.5211	0.74	1.8311	8.3382	4.8734	1.8031	1.87514	7.41823e-05	0.00034182
EVM0001768	T23E7.6	76	76	77	10	29	28	5.2579	4.1488	5.666	0.7761	1.9423	1.4613	-1.81988	1.39054e-09	1.90874e-08
EVM0001775		1184	1520	1239	517	623	742	81.5104	82.916	90.766	39.2662	41.2046	38.7196	-1.09812	1.88772e-10	3.04227e-09
EVM0001777	T24G10.2	50	53	32	83	69	60	3.4076	2.8876	2.3428	6.338	4.5682	3.147	0.684069	0.0200883	0.0438662
EVM0001778	scrm-2	16	22	26	12	6	14	1.1018	1.1986	1.9035	0.9163	0.3982	0.7306	-1.02647	0.00899907	0.0221732
EVM0001779	T10B10.4	19	31	26	9	14	11	1.3084	1.6767	1.9035	0.6873	0.8937	0.5741	-1.18753	0.000748656	0.00259149
EVM0001780	gdh-1	5030	7203	6310	17891	13435	16141	346.238	392.879	462.31	1360.06	887.955	841.749	1.36268	2.00948e-10	3.21074e-09
EVM0001781	lips-5	96	126	87	49	58	83	6.5885	6.8883	6.3597	3.7281	3.823	4.331	-0.733898	0.000866316	0.00294656
EVM0001785	sod-1	37	51	25	15	24	22	2.5479	2.7786	1.8303	1.1454	1.589	1.1486	-0.892906	0.0037554	0.0104527
EVM0001789	F47G9.4	36	38	44	62	82	67	2.4807	2.0859	3.1911	4.7371	5.4431	3.5184	0.822389	0.00280355	0.00813098
EVM0001793	gcn-2	88	94	84	149	136	150	6.0467	5.1042	6.1904	11.2901	8.9722	7.8383	0.693438	0.00183496	0.00563216
EVM0001794	F35E8.6	1723	1410	1241	81	220	303	118.589	76.8838	90.8889	6.1591	14.5263	15.8222	-2.96452	5.05195e-23	4.71058e-21
EVM0001798	irg-3	11911	14548	15082	7422	8030	10217	819.903	793.485	1105	564.209	530.739	532.786	-0.739841	4.52363e-05	0.000221332
EVM0001801	vab-19	22	15	14	55	34	44	1.525	0.8221	1.0367	4.2058	2.2538	2.2934	1.3634	0.000137276	0.000586195
EVM0001804	ssu-1	125	142	108	347	258	265	8.5999	7.7226	7.9478	26.4111	17.0498	13.8105	1.23352	2.35704e-07	2.03902e-06
EVM0001812		374	352	322	172	217	244	25.7241	19.1892	23.625	13.091	14.3263	12.7495	-0.76907	4.47798e-05	0.000219345
EVM0001814	kdin-1	62	86	45	211	160	151	4.272	4.6883	3.2946	16.0609	10.5833	7.8734	1.47918	9.20529e-08	8.73299e-07
EVM0001821	cyp-37A1	49	73	56	29	19	32	3.3909	3.9745	4.0998	2.2333	1.2579	1.6791	-1.15882	2.64684e-05	0.000137165
EVM0001823	lys-5	61481	66302	50854	22322	32222	46129	4231.97	3616.28	3725.81	1696.96	2129.61	2405.61	-0.893042	1.42492e-06	1.02654e-05
EVM0001831	clec-266	12	20	10	34	25	26	0.8264	1.0857	0.7667	2.569	1.6209	1.3452	0.997781	0.00612038	0.0159383
EVM0001835	C03C11.1	127	168	145	51	73	106	8.7454	9.1879	10.5972	3.8683	4.8332	5.532	-0.989714	7.83085e-06	4.65713e-05
EVM0001841	srsx-22	14	19	18	6	6	10	0.9641	1.0352	1.3014	0.4582	0.3972	0.5219	-1.22417	0.00193811	0.0059223
EVM0001842	xrn-1	147	184	127	325	241	294	10.1401	10.0287	9.3226	24.6968	15.9565	15.3194	0.918568	2.27864e-05	0.000119893
EVM0001843		110	31	211	14	13	28	7.5816	1.6901	15.4888	1.0779	0.8641	1.4649	-2.83978	4.79196e-07	3.86376e-06
EVM0001850	rhgf-1	60	103	91	215	211	278	4.1357	5.6139	6.6621	16.3814	13.9396	14.4835	1.44733	1.48118e-11	2.96554e-10
EVM0001855	sup-12	1181	1632	1320	532	689	746	81.3102	89.0378	96.7213	40.4141	45.5198	38.8818	-1.0975	6.21909e-10	9.19411e-09
EVM0001861	vha-8	8570	10556	8789	4394	4873	7026	589.879	575.732	643.965	334.012	322.088	366.415	-0.823385	6.37035e-07	4.97063e-06
EVM0001863	hum-10	12	19	20	34	58	58	0.8263	1.0431	1.4642	2.5528	3.8499	3.0099	1.5043	1.31791e-06	9.58437e-06
EVM0001865	trd-1	184	233	141	447	397	477	12.6349	12.686	10.3145	33.9449	26.238	24.8882	1.25019	1.7484e-10	2.82921e-09
EVM0001866		11	24	15	30	48	37	0.7289	1.2939	1.0743	2.2774	3.1797	1.9274	1.22347	0.000295933	0.00114463
EVM0001867		257	336	173	79	88	144	17.7072	18.3379	12.6982	6.0377	5.8155	7.535	-1.32547	6.36196e-10	9.37347e-09
EVM0001869		99	178	99	250	239	344	6.8032	9.6998	7.2287	18.9938	15.7872	17.9349	1.14294	1.15542e-08	1.33241e-07
EVM0001882		124	140	108	9	28	29	8.5654	7.6587	7.8838	0.6602	1.8661	1.532	-2.53452	2.84349e-19	1.82852e-17
EVM0001888	Y75B8A.7	491	834	424	912	878	1115	33.7795	45.4821	31.0666	69.3476	58.0507	58.1607	0.747403	0.000119238	0.000517293
EVM0001891	arx-2	49	79	30	69	87	117	3.3742	4.3114	2.1963	5.2451	5.7514	6.0839	0.775363	0.0030893	0.00885738
EVM0001895		22	17	30	2	11	6	1.5149	0.9262	2.1963	0.1527	0.7283	0.3362	-1.87574	8.68342e-05	0.000390604
EVM0001898	hsp-12.2	7407	5538	5755	997	905	1401	509.883	302.048	421.675	75.7798	59.8299	73.0493	-2.56342	1.92187e-31	3.68942e-29
EVM0001899	anmt-3	1658	1376	1384	587	407	777	114.106	75.0551	101.43	44.6602	26.8888	40.5083	-1.37435	1.83761e-09	2.47812e-08
EVM0001901	F58F12.4	246	259	207	62	71	108	16.9325	14.1329	15.1739	4.6855	4.7025	5.6365	-1.61185	1.33549e-15	5.25105e-14
EVM0001902	hecd-1	175	248	210	561	417	503	12.0248	13.5041	15.416	42.6726	27.5381	26.2272	1.23349	2.25246e-08	2.4503e-07
EVM0001906	twk-30	12	19	19	26	27	38	0.8355	1.0358	1.391	2.0052	1.7681	2.0003	0.82919	0.00856175	0.0212845
EVM0001907		21	56	42	84	66	98	1.4253	3.0694	3.0749	6.4144	4.3696	5.1193	1.05835	0.000328672	0.0012571
EVM0001909		47	66	51	22	49	26	3.2298	3.5975	3.7393	1.6449	3.2151	1.3342	-0.778408	0.0140163	0.0323954
EVM0001912		60	76	60	24	41	37	4.1228	4.1358	4.376	1.8393	2.6776	1.9541	-0.962024	0.000163931	0.000686545
EVM0001914	exc-5	106	146	102	282	283	288	7.2869	7.9624	7.4929	21.447	18.7345	15.044	1.27319	1.77806e-10	2.87262e-09
EVM0001915		69	119	71	117	121	163	4.7658	6.5164	5.2074	8.9085	8.0279	8.5136	0.617422	0.00423869	0.0116122
EVM0001916	rpl-36	116016	115679	79094	50211	75551	83120	7985.84	6309.39	5794.85	3817.08	4993.25	4334.68	-0.611961	0.001245	0.00403582
EVM0001918	ctf-18	81	128	72	203	145	193	5.6001	7.0006	5.2711	15.4297	9.5879	10.0777	0.961431	5.16498e-05	0.000249072
EVM0001921	Y53C12B.7	13	19	11	1	6	10	0.9036	1.0352	0.8221	0.0764	0.3972	0.5219	-1.36932	0.00223406	0.00668426
EVM0001924	F26A3.4	84	55	25	12	31	35	5.7564	3.0263	1.8202	0.9089	2.0517	1.8077	-1.13516	0.00497395	0.0133299
EVM0001926	F40A3.2	160	167	97	60	78	68	11.0469	9.0984	7.1029	4.5412	5.1641	3.5603	-1.04572	1.89375e-05	0.000101938
EVM0001934	nhr-173	183	376	234	461	506	696	12.6268	20.5169	17.1793	35.0526	33.4467	36.29	1.0551	1.5505e-07	1.39491e-06
EVM0001935	C30F2.3	460	715	509	2129	1134	1374	31.6631	39.0158	37.2948	161.868	74.9699	71.6644	1.51326	5.63659e-08	5.57551e-07
EVM0001943	emb-4	231	285	244	552	418	484	15.9069	15.535	17.8633	41.937	27.6106	25.2567	0.941008	1.2418e-05	7.02053e-05
EVM0001948		80	58	72	28	36	43	5.476	3.1852	5.3086	2.1133	2.3948	2.2411	-1.03453	0.000254994	0.00100313
EVM0001950	tftc-1	12	25	7	61	69	52	0.8337	1.385	0.5168	4.6001	4.5848	2.72	2.06161	6.52863e-09	7.89849e-08
EVM0001952	M28.8	96	131	173	71	53	76	6.6076	7.1495	12.6451	5.412	3.5053	3.9448	-1.0381	0.000282186	0.00109567
EVM0001953	tag-115	28	48	37	81	105	143	1.9249	2.5953	2.699	6.1324	6.9563	7.4486	1.50711	7.20531e-10	1.04943e-08
EVM0001955		15	35	15	52	56	63	1.0314	1.9033	1.0975	3.9497	3.7024	3.273	1.39615	2.20383e-06	1.51017e-05
EVM0001957		46	42	50	12	18	22	3.167	2.2894	3.6551	0.9127	1.1925	1.1506	-1.4537	3.06116e-06	2.01908e-05
EVM0001970	H40L08.7	4261	6334	6066	10656	7970	11443	293.271	345.474	444.406	810.076	526.731	596.746	0.835991	8.31313e-05	0.000376021
EVM0001971		13	13	8	43	23	32	0.8878	0.7265	0.5647	3.2881	1.4988	1.6566	1.52924	0.000139897	0.000596218
EVM0001972	nol-9	29	63	37	96	99	92	2.0101	3.4225	2.7088	7.2615	6.5596	4.8014	1.17184	1.62218e-05	8.90118e-05
EVM0001975	men-1	196	320	298	646	435	537	13.477	17.4607	21.8466	49.0893	28.7412	28.0194	1.00208	5.74283e-05	0.000273004
EVM0001977	pif-1	40	48	38	30	20	28	2.7545	2.6152	2.7631	2.3167	1.3139	1.4718	-0.690523	0.016097	0.0363926
EVM0001980	spr-1	12	19	21	2	7	9	0.8263	1.0352	1.5374	0.1527	0.4634	0.4717	-1.55571	0.00043699	0.00161462
EVM0001983	dao-4	15	23	16	3	10	5	1.0397	1.2734	1.1714	0.2291	0.6621	0.2609	-1.59421	0.00016849	0.000702257
EVM0001987		87	69	59	14	31	26	5.9561	3.7593	4.2871	1.0691	2.0524	1.3569	-1.63022	9.18978e-08	8.72461e-07
EVM0001988		5	9	9	37	22	28	0.3346	0.4988	0.6373	2.7959	1.4483	1.4385	1.91478	5.8937e-06	3.60696e-05
EVM0001991	pxmp-4	748	901	832	321	472	559	51.5178	49.1409	60.9869	24.4371	31.2231	29.1269	-0.928821	4.66827e-07	3.78037e-06
EVM0001996		286	295	209	384	481	541	19.694	16.0812	15.3257	29.1762	31.7751	28.2255	0.80309	9.50772e-06	5.54575e-05
EVM0002002	rle-1	16	12	11	94	50	74	1.0679	0.6562	0.8061	7.1789	3.3111	3.8648	2.49579	1.96278e-11	3.8185e-10
EVM0002007	wnk-1	31	36	34	250	172	175	2.139	1.9519	2.4743	19.0083	11.3896	9.1281	2.58551	7.77782e-18	4.17826e-16
EVM0002010		77	116	88	31	39	52	5.3257	6.3131	6.4329	2.3758	2.5916	2.7142	-1.22672	2.39763e-07	2.07276e-06
EVM0002014	rpc-2	592	1067	494	957	965	1471	40.7256	58.189	36.1658	72.7698	63.7771	76.71	0.65711	0.00139365	0.004434
EVM0002018	T05A12.3	7	10	5	15	21	17	0.482	0.5448	0.3661	1.1499	1.392	0.8915	1.2494	0.00198844	0.00605484
EVM0002019	col-166	21402	34206	26763	67237	62798	69725	1473.2	1865.69	1960.79	5111.34	4150.4	3636.14	1.28313	4.54612e-11	8.37025e-10
EVM0002023		66	89	62	10	17	19	4.5551	4.8754	4.5545	0.7589	1.0994	0.993	-2.27343	4.02857e-16	1.70744e-14
EVM0002024	ceh-22	33	56	39	244	179	218	2.2966	3.0541	2.8465	18.5342	11.8109	11.3463	2.33312	3.59286e-19	2.27676e-17
EVM0002031	C50D2.7	91	118	80	189	168	175	6.2801	6.4305	5.8819	14.3669	11.0849	9.1357	0.886192	5.88932e-05	0.000279053
EVM0002032		5	0	2	23	17	22	0.3443	0	0.1464	1.7618	1.0946	1.1574	3.05403	6.02282e-09	7.34448e-08
EVM0002035	vha-14	4411	4966	4545	2097	2548	3605	303.659	270.879	332.958	159.438	168.4	187.981	-0.814588	2.47554e-06	1.67179e-05
EVM0002038	lin-66	20	12	8	49	51	38	1.3944	0.6673	0.5801	3.7401	3.3771	1.9889	1.77109	2.72739e-06	1.82207e-05
EVM0002043	svop-1	12	11	9	33	29	36	0.8238	0.6004	0.672	2.4991	1.9112	1.875	1.57183	3.62313e-06	2.34489e-05
EVM0002046	ZC328.3	13	19	17	37	23	41	0.8979	1.0319	1.2132	2.8066	1.5501	2.1499	1.03884	0.00198089	0.00603467
EVM0002047		35	60	50	24	22	40	2.3969	3.2822	3.6888	1.8546	1.4354	2.061	-0.797245	0.0052137	0.0138767
EVM0002049	taf-8	75	114	78	126	158	165	5.1684	6.2339	5.6792	9.5911	10.439	8.6261	0.739512	0.000375117	0.00141444
EVM0002051		84	153	110	61	48	76	5.812	8.3404	8.0585	4.6166	3.1615	3.9375	-0.927879	0.000166191	0.000694448
EVM0002054	set-15	57	75	76	47	34	55	3.9352	4.0862	5.56	3.5897	2.2581	2.8542	-0.642665	0.0159647	0.0361497
EVM0002057	Y57A10A.26	326	407	327	92	108	143	22.4497	22.2019	23.9887	7.0253	7.1494	7.4386	-1.66364	9.78943e-20	6.51996e-18
EVM0002059	C39H7.1	12	15	11	0	3	6	0.8503	0.8419	0.8285	0	0.17	0.334	-2.12033	3.49679e-05	0.000175498
EVM0002061		286	242	182	87	148	165	19.7066	13.2251	13.3353	6.5888	9.7723	8.5921	-0.885045	8.0689e-05	0.000366498
EVM0002068	zhp-2	39	65	35	15	20	39	2.7188	3.5671	2.6	1.1693	1.3338	2.0539	-0.940237	0.00173781	0.00536759
EVM0002071		68	80	65	18	39	49	4.6824	4.3794	4.7563	1.336	2.583	2.5401	-1.07066	7.68142e-05	0.000351343
EVM0002076	F22F7.7	456	330	406	110	154	216	31.3812	18.015	29.7487	8.3347	10.1979	11.2446	-1.40288	1.88192e-09	2.52743e-08
EVM0002077	mdf-1	91	109	89	161	143	161	6.2811	5.9256	6.5443	12.2195	9.4248	8.3886	0.674203	0.0018547	0.00568739
EVM0002081	ida-1	9551	13180	8634	15867	14092	17046	657.406	718.886	632.61	1206.2	931.33	888.945	0.591109	0.000963825	0.00323855
EVM0002084	dnc-1	49	88	60	152	103	126	3.36	4.8193	4.4212	11.5476	6.8367	6.5516	0.971438	0.000346717	0.00131955
EVM0002085	daf-10	45	91	66	26	33	41	3.0949	4.9617	4.8348	1.9861	2.1834	2.1453	-1.02806	0.000175856	0.000728306
EVM0002087	glb-15	17	16	15	7	5	9	1.1639	0.8667	1.0918	0.5483	0.3291	0.4772	-1.18142	0.0035687	0.0100163
EVM0002089	col-170	70	121	75	40	45	52	4.8203	6.5924	5.4908	3.0545	2.9981	2.7138	-0.956363	7.98817e-05	0.000363336
EVM0002094	cutl-11	33	42	22	14	10	17	2.273	2.2675	1.627	1.0441	0.6837	0.9125	-1.23086	0.000191358	0.000784299
EVM0002096	B0395.3	281	349	348	600	493	614	19.3723	19.0531	25.5087	45.598	32.5722	32.0285	0.785124	0.000158343	0.000665489
EVM0002100	fath-1	1138	1386	1380	846	771	856	78.3642	75.5741	101.131	64.2859	50.9856	44.6633	-0.674189	0.000764844	0.00263785
EVM0002101	dcar-1	129	136	117	74	63	71	8.8452	7.4096	8.5656	5.6184	4.1845	3.6955	-0.887495	0.000133882	0.000572829
EVM0002107		141	195	117	77	106	106	9.7032	10.6374	8.6022	5.8792	7.0033	5.5191	-0.658515	0.00164935	0.00514349
EVM0002108	F10C2.5	78	82	68	193	146	186	5.395	4.4861	5.0098	14.686	9.6223	9.6798	1.18668	4.2333e-07	3.45385e-06
EVM0002112	Y22D7AR.6	242	182	200	78	62	59	16.6307	9.9259	14.6254	5.9232	4.1176	3.0985	-1.65815	6.75668e-10	9.90264e-09
EVM0002114	sulp-2	85	105	125	26	22	17	5.8532	5.7207	9.1513	1.9738	1.4565	0.8872	-2.28621	5.57082e-13	1.38782e-11
EVM0002116		3455	3236	2257	1260	1373	1736	237.804	176.52	165.329	95.769	90.7454	90.5511	-1.06497	1.23288e-08	1.41548e-07
EVM0002118		181	206	197	681	498	667	12.4829	11.24	14.4083	51.7763	32.9121	34.8034	1.64789	4.1774e-14	1.28613e-12
EVM0002122		166	160	140	76	102	135	11.4158	8.7421	10.2854	5.7447	6.7212	7.0467	-0.63247	0.00222096	0.00664896
EVM0002124	T05A7.7	53	54	31	25	20	25	3.6692	2.9237	2.241	1.9334	1.3511	1.2886	-0.968404	0.00133047	0.00426835
EVM0002126	ears-1	654	1003	766	1449	995	1339	45.0259	54.7007	56.112	110.153	65.762	69.8348	0.656003	0.00272989	0.00794558
EVM0002128	Y71H2AM.4	10863	11866	9022	4622	7497	10037	747.713	647.176	660.977	351.395	495.501	523.409	-0.585046	0.00196664	0.00599685
EVM0002129	jhdm-1	165	207	155	559	466	433	11.3621	11.2664	11.3476	42.4739	30.826	22.6017	1.49327	6.05204e-11	1.07634e-09
EVM0002130	tdc-1	15	13	16	4	3	9	1.0329	0.7083	1.1714	0.3055	0.1986	0.4697	-1.48722	0.00100226	0.00334361
EVM0002131	Y53H1B.2	6293	7792	6793	1994	2356	3683	433.181	424.985	497.697	151.604	155.719	192.067	-1.44047	5.09562e-16	2.10501e-14
EVM0002133		86	88	90	32	32	46	5.9049	4.8152	6.5794	2.4075	2.1155	2.3873	-1.3136	1.56343e-07	1.40461e-06
EVM0002134	inx-18	31	29	24	50	78	69	2.1466	1.5838	1.7692	3.8181	5.1724	3.6083	1.19691	1.44765e-05	8.05185e-05
EVM0002135	lips-1	33	39	25	4	7	4	2.2724	2.1248	1.8303	0.3054	0.4634	0.2213	-2.65768	7.72937e-12	1.61697e-10
EVM0002137	gar-2	65	70	62	78	102	138	4.4405	3.8448	4.5787	5.9156	6.7589	7.2198	0.638255	0.00440775	0.0120098
EVM0002141	F13H8.11	132	134	102	219	207	208	9.0937	7.2869	7.4968	16.6399	13.6816	10.8245	0.780499	0.000273028	0.00106455
EVM0002143	nas-8	66	94	40	95	120	169	4.5448	5.1467	2.9284	7.2179	7.9305	8.8124	0.916321	0.000180565	0.000744739
EVM0002146	aakg-5	8	7	4	13	11	15	0.5735	0.3814	0.2928	0.9927	0.7283	0.7828	0.977998	0.0231742	0.0494549
EVM0002151		15	24	16	3	7	8	1.0269	1.3076	1.186	0.2291	0.4634	0.4175	-1.62002	7.10451e-05	0.000329575
EVM0002154		66	90	72	41	32	39	4.5195	4.9032	5.3081	3.1096	2.1041	2.0321	-1.03854	5.66881e-05	0.000270075
EVM0002155	acr-6	117709	112858	76997	20389	80858	64326	8102.35	6155.58	5641.18	1549.94	5343.95	3354.56	-0.957286	0.00333998	0.00947006
EVM0002156	mog-4	136	230	133	271	277	317	9.3303	12.5398	9.7309	20.576	18.2746	16.5296	0.80142	4.15524e-05	0.000204843
EVM0002160		9	11	9	155	58	63	0.6218	0.6007	0.6614	11.754	3.83	3.2912	3.30173	1.13258e-11	2.29933e-10
EVM0002165		20595	26888	12854	7153	11339	9521	1417.62	1466.52	941.721	543.759	749.381	496.516	-1.09616	5.70867e-07	4.51642e-06
EVM0002167	unc-52	2	3	5	245	74	42	0.165	0.1867	0.3833	18.6397	4.923	2.1864	5.10348	5.67703e-13	1.40622e-11
EVM0002171	coa-7	179	173	124	250	363	355	12.3078	9.4553	9.0921	19.0191	24.0212	18.5005	0.995929	7.72622e-07	5.90504e-06
EVM0002177	pbrm-1	252	362	288	594	438	552	17.3583	19.7532	21.102	45.1197	28.9778	28.8079	0.819347	0.000119409	0.000517864
EVM0002179	Y48G8AL.13	414	380	416	250	236	297	28.4776	20.7376	30.4612	18.9803	15.6162	15.4782	-0.669665	0.000777994	0.0026825
EVM0002182	shpk-1	97	141	66	48	47	45	6.7096	7.7088	4.8342	3.6426	3.1259	2.3381	-1.09928	3.83376e-05	0.000190642
EVM0002187		133	131	116	42	87	76	9.1846	7.1462	8.4795	3.1838	5.7333	3.9451	-0.940742	0.000168191	0.000701684
EVM0002189	tdc-1	17	36	21	95	84	74	1.1707	1.9616	1.5373	7.2545	5.5604	3.8406	1.80424	9.03338e-09	1.06153e-07
EVM0002191	mrpl-20	13	64	34	7	20	21	0.8998	3.5046	2.5003	0.5369	1.3377	1.1039	-1.20135	0.00833843	0.0208166
EVM0002197	tba-4	314	379	296	128	141	263	21.5843	20.6512	21.6685	9.7326	9.3229	13.7006	-0.956246	1.45226e-06	1.04335e-05
EVM0002198	nekl-4	24	54	47	69	94	82	1.6823	2.9344	3.465	5.2719	6.237	4.2858	0.959491	0.000725726	0.00252495
EVM0002201	rnf-5	88	83	76	26	60	65	6.0327	4.5452	5.6	1.9403	3.9324	3.3861	-0.786242	0.00391698	0.01084
EVM0002212	F13H8.2	585	831	473	1029	1027	1433	40.2485	45.3141	34.6379	78.1988	67.8561	74.718	0.875615	1.23289e-06	9.0293e-06
EVM0002214	ribo-1	541	855	574	1121	1058	1365	37.261	46.6091	42.0535	85.2026	69.9423	71.1675	0.844325	3.61711e-06	2.34215e-05
EVM0002216		231	261	264	589	421	529	15.9069	14.2428	19.3335	44.7587	27.8227	27.5669	1.01652	6.12926e-06	3.73361e-05
EVM0002217	gsp-3	25	36	52	12	11	27	1.7364	1.9614	3.8069	0.9163	0.7283	1.4091	-1.25559	0.00119918	0.0039204
EVM0002221	F52B5.3	207	358	166	395	327	462	14.2409	19.5202	12.1653	30.0242	21.6281	24.116	0.715982	0.000830566	0.00284051
EVM0002223	clec-50	70	67	79	21	47	60	4.8494	3.6609	5.7556	1.5759	3.1241	3.1162	-0.841089	0.00423056	0.0115972
EVM0002224	cest-25	165	177	169	99	78	95	11.3752	9.6311	12.348	7.5098	5.1721	4.9492	-0.926181	3.67761e-05	0.000183445
EVM0002227	lpl-1	388	505	299	488	622	723	26.7192	27.5651	21.89	37.101	41.1276	37.7084	0.60436	0.00074894	0.00259149
EVM0002229	unc-51	16	16	11	83	42	53	1.1018	0.8724	0.8053	6.3383	2.7442	2.7487	2.06684	1.22297e-07	1.12575e-06
EVM0002230	ech-6	2381	3106	1931	1003	1442	1585	163.916	169.434	141.455	76.255	95.3346	82.6694	-0.901012	3.54183e-07	2.93556e-06
EVM0002236		52	53	27	29	19	32	3.5588	2.8876	1.9731	2.2145	1.2579	1.67	-0.723969	0.0202731	0.044218
EVM0002238		11	32	14	62	46	64	0.7537	1.7435	1.0407	4.7154	3.0332	3.3233	1.60036	1.22103e-06	8.95973e-06
EVM0002239	set-23	484	516	379	161	177	289	33.2892	28.1502	27.7843	12.2597	11.7016	15.0692	-1.18805	2.42053e-10	3.80694e-09
EVM0002241		18	27	25	154	129	106	1.2395	1.4774	1.8303	11.6909	8.5362	5.5114	2.49024	8.55392e-15	2.90033e-13
EVM0002243	col-142	4473	6377	6221	3318	2571	4928	307.897	347.841	455.751	252.264	169.931	256.98	-0.710492	0.000786801	0.00270928
EVM0002248	spp-15	56	71	57	13	12	14	3.8628	3.8667	4.1819	0.9927	0.7983	0.7306	-2.24809	9.35309e-15	3.13869e-13
EVM0002251	mrp-7	107	194	143	323	252	401	7.3677	10.6034	10.467	24.5581	16.6327	20.9159	1.12316	1.82471e-07	1.61709e-06
EVM0002254	lgc-15	157	208	155	240	271	340	10.8135	11.3253	11.34	18.2596	17.9229	17.7562	0.686987	8.72295e-05	0.000391843
EVM0002257		68	94	69	37	44	62	4.6793	5.136	5.0841	2.7838	2.8933	3.2467	-0.731929	0.00165727	0.00516447
EVM0002259	dss-1	1006	507	414	281	351	597	69.2579	27.675	30.3425	21.3914	23.2224	31.1086	-0.746948	0.0135064	0.0313557
EVM0002265	lips-17	36	47	37	22	18	30	2.4791	2.5607	2.7266	1.68	1.1782	1.5558	-0.811971	0.00363028	0.0101629
EVM0002269	F46H5.7	186	214	130	430	403	362	12.8128	11.6784	9.5013	32.6927	26.6336	18.881	1.19677	1.04989e-07	9.81052e-07
EVM0002275	gna-1	580	747	583	235	302	352	39.8893	40.7446	42.7381	17.8758	19.9918	18.3322	-1.13372	8.47139e-11	1.46277e-09
EVM0002276		123	143	139	1058	1078	1772	8.4699	7.792	10.1761	80.4652	71.233	92.4034	3.21033	8.64125e-55	5.93699e-52
EVM0002283	tfg-1	81	122	94	320	183	266	5.6088	6.6316	6.8525	24.3573	12.089	13.8851	1.39243	8.09342e-08	7.80292e-07
EVM0002289	lin-17	124	133	106	227	200	228	8.5185	7.2759	7.763	17.2629	13.228	11.8719	0.842654	4.54835e-05	0.000222375
EVM0002290	W05B2.2	2	5	6	14	10	21	0.1377	0.2724	0.4393	1.0649	0.6468	1.096	1.72062	0.000277634	0.00107928
EVM0002291	ZK355.2	56	75	109	22	22	34	3.8363	4.0923	7.9503	1.6552	1.4551	1.748	-1.69278	2.6106e-07	2.22883e-06
EVM0002293	spds-1	883	1121	805	1107	1654	1994	60.792	61.1431	58.975	84.1668	109.332	103.996	0.717886	5.30633e-05	0.000254946
EVM0002302		275	263	181	94	158	224	18.9368	14.3289	13.251	7.178	10.4675	11.6902	-0.657109	0.00307475	0.00881955
EVM0002313		17	30	22	9	14	14	1.1392	1.6339	1.593	0.6873	0.9099	0.7306	-0.906998	0.00904961	0.0222762
EVM0002320	T03D8.6	308	455	267	642	633	844	21.2152	24.7896	19.5668	48.8174	41.8275	44.0072	1.03515	1.52568e-08	1.71989e-07
EVM0002321	abts-1	199	260	208	399	285	304	13.6879	14.2016	15.2734	30.3518	18.8078	15.8517	0.586523	0.011972	0.0282915
EVM0002325	czw-1	16	11	19	32	22	39	1.0978	0.5899	1.4048	2.4458	1.4613	2.0385	0.966152	0.0079626	0.0200548
EVM0002332	nhr-71	47	70	44	87	100	151	3.2269	3.8138	3.235	6.6435	6.5985	7.8615	1.03486	6.38012e-06	3.87166e-05
EVM0002334		2723	4007	2573	1208	2043	2619	187.466	218.528	188.517	91.8043	134.997	136.578	-0.709726	0.000244414	0.00096617
EVM0002335	dog-1	25	35	27	47	42	55	1.7215	1.9069	1.9767	3.589	2.7806	2.8709	0.709629	0.0074855	0.0190108
EVM0002340	vps-22	203	195	140	101	100	156	13.9757	10.6276	10.2537	7.6668	6.5844	8.1429	-0.634665	0.00232794	0.00692548
EVM0002343	npr-26	35	38	24	97	67	105	2.4417	2.0766	1.7464	7.3545	4.4002	5.4963	1.44991	1.80452e-07	1.60028e-06
EVM0002350		395	386	349	142	223	160	27.2204	21.0789	25.5559	10.7653	14.767	8.3195	-1.12747	4.30708e-07	3.50528e-06
EVM0002352		4	8	7	35	42	65	0.2754	0.4341	0.5129	2.6727	2.7812	3.3804	2.83864	3.75106e-15	1.34894e-13
EVM0002355	lin-35	58	78	71	135	120	130	3.9939	4.2771	5.2034	10.2851	7.9043	6.7801	0.884506	0.000222382	0.000890211
EVM0002359	rab-18	1481	1808	1449	878	912	1263	101.943	98.6381	106.14	66.7348	60.2479	65.8684	-0.669224	7.43634e-05	0.000342292
EVM0002361		8	1	10	72	12	25	0.5509	0.0545	0.7321	5.468	0.7945	1.3047	2.50845	0.000432869	0.00160121
EVM0002362		49	63	45	16	36	31	3.3697	3.426	3.2988	1.2218	2.3535	1.6164	-0.950534	0.000699447	0.00244657
EVM0002374		35	70	46	220	375	474	2.4036	3.8091	3.359	16.7236	24.761	24.719	2.78167	1.18167e-30	2.14243e-28
EVM0002381	usp-3	100	107	63	224	170	191	6.8869	5.8607	4.6123	17.0285	11.238	9.9632	1.13007	5.14017e-06	3.19219e-05
EVM0002385	Y39A1A.21	802	1107	668	374	644	662	55.1973	60.3635	48.9078	28.4182	42.5303	34.4978	-0.641012	0.000989965	0.00331147
EVM0002387	clec-50	39	35	30	19	24	24	2.6662	1.9298	2.1826	1.4225	1.5791	1.2465	-0.672106	0.0230607	0.0492451
EVM0002388	F53C11.3	1135	1364	1446	763	878	1071	78.1178	74.4084	105.916	57.985	58.0337	55.8648	-0.587843	0.00180525	0.00555141
EVM0002389	snf-5	240	195	204	362	327	523	16.5178	10.6251	14.9349	27.4832	21.5792	27.2842	0.863439	2.95339e-05	0.00015132
EVM0002395	mpz-1	20	19	26	234	145	167	1.3736	1.0529	1.9106	17.7691	9.5894	8.7349	3.06246	6.67869e-20	4.63743e-18
EVM0002396		91	90	75	163	151	155	6.2948	4.8895	5.4814	12.3883	9.9561	8.0917	0.864802	0.00015907	0.000667683
EVM0002397	cth-2	1519	1585	1979	2376	2391	3263	104.535	86.4286	144.974	180.591	158.043	170.165	0.599474	0.00318463	0.00908681
EVM0002401		531	551	533	253	384	450	36.538	30.0465	39.0864	19.2087	25.3869	23.4899	-0.631036	0.000992141	0.00331747
EVM0002404		359	351	315	84	120	148	24.7213	19.1712	23.0523	6.3894	7.9447	7.731	-1.59405	7.10697e-16	2.8992e-14
EVM0002414	C27F2.9	787	951	734	368	560	660	54.1682	51.8647	53.7486	27.9419	37.0009	34.4266	-0.683621	0.000127241	0.000548007
EVM0002421	fbn-1	6	9	5	70	38	38	0.4123	0.4897	0.3671	5.3448	2.5171	1.9868	2.90173	2.96765e-10	4.61736e-09
EVM0002422		1187	1366	1144	370	658	828	81.7387	74.5273	83.7952	28.1111	43.5132	43.1777	-1.06196	1.47721e-07	1.33449e-06
EVM0002426	unc-62	139	196	182	294	247	294	9.5923	10.6973	13.3506	22.3543	16.3544	15.3549	0.682163	0.00122101	0.00397682
EVM0002427		45	49	42	26	35	26	3.0988	2.6571	3.1059	1.9854	2.3172	1.3569	-0.658432	0.0195648	0.0429164
EVM0002446		36	55	36	52	64	97	2.479	2.9965	2.6356	3.9708	4.2463	5.0636	0.711825	0.00395914	0.0109404
EVM0002448		616	603	514	94	140	151	42.4024	32.9001	37.63	7.178	9.2828	7.8668	-2.21145	6.12808e-29	9.52333e-27
EVM0002449	tag-321	477	621	430	198	346	370	32.8571	33.8688	31.4847	15.0168	22.842	19.2718	-0.779685	5.03465e-05	0.000244049
EVM0002451	M04F3.4	476	596	424	196	330	381	32.7912	32.4982	31.0406	14.9014	21.814	19.8878	-0.764346	5.45801e-05	0.000261176
EVM0002453	snx-13	48	84	73	144	132	164	3.3312	4.5775	5.3586	10.9532	8.6944	8.5469	1.08297	4.722e-06	2.96209e-05
EVM0002455	soem-1	128	122	149	50	104	91	8.8154	6.6467	10.9242	3.7899	6.8483	4.7593	-0.768419	0.00377543	0.0104984
EVM0002458	ptr-22	17	22	20	36	28	51	1.195	1.2019	1.4631	2.7289	1.8694	2.655	0.914293	0.00250111	0.00736177
EVM0002459	F46H5.7	187	294	199	505	405	513	12.8905	16.0456	14.5786	38.4219	26.7543	26.769	1.07481	1.17527e-07	1.08578e-06
EVM0002460	apb-1	268	467	290	590	325	723	18.4361	25.4582	21.2535	44.8822	21.5072	37.6861	0.67384	0.00667698	0.0171848
EVM0002468		29	30	18	7	3	9	1.999	1.6531	1.3237	0.5349	0.1986	0.4703	-2.02908	4.19329e-07	3.42334e-06
EVM0002470	hsp-16.11	636	1278	558	389	438	386	43.8121	69.6783	40.8602	29.5521	28.9339	20.1469	-0.976296	3.48885e-05	0.000175167
EVM0002472		5504	5962	4009	2306	3769	4137	378.877	325.19	293.7	175.313	249.107	215.738	-0.640094	0.000663432	0.00233561
EVM0002474	slc-36.5	60	72	64	13	41	16	4.1155	3.9195	4.6752	1.0089	2.7256	0.8355	-1.47936	4.3697e-05	0.000214686
EVM0002476		264	242	244	75	121	133	18.1674	13.1814	17.8782	5.6718	7.9691	6.9361	-1.25061	3.73644e-09	4.77255e-08
EVM0002477	Y45F10B.13	818	1197	752	1814	2010	2408	56.3214	65.3118	55.1198	137.864	132.861	125.58	1.16387	1.71573e-11	3.38523e-10
EVM0002489		16	20	21	84	31	89	1.1138	1.0915	1.5396	6.3939	2.0701	4.6164	1.80196	2.98457e-06	1.97469e-05
EVM0002490	F41E6.5	302	346	262	159	189	215	20.8053	18.8688	19.18	12.0832	12.5156	11.1904	-0.718462	5.19355e-05	0.000250172
EVM0002491		108	158	103	31	86	50	7.4461	8.6033	7.5563	2.3533	5.6887	2.6305	-1.14623	0.000128584	0.000552693
EVM0002492		97	84	66	24	34	44	6.6795	4.5735	4.8319	1.8327	2.251	2.2856	-1.32084	7.09804e-07	5.47623e-06
EVM0002496		10	7	8	28	24	27	0.7201	0.3922	0.5857	2.1304	1.5894	1.3851	1.58243	2.92021e-05	0.000149726
EVM0002500	mrp-8	116	225	90	357	221	401	7.9879	12.2675	6.5889	27.1045	14.5922	20.9027	1.21271	4.92793e-06	3.07648e-05
EVM0002501	R151.2	708	1229	756	1524	1701	2089	48.7024	67.0082	55.3666	115.85	112.415	108.931	0.977769	8.12228e-08	7.81919e-07
EVM0002511	dip-2	128	157	131	251	180	295	8.8039	8.5717	9.5765	19.1162	11.9216	15.4014	0.783514	0.0001812	0.000746884
EVM0002512		142	140	81	363	492	573	9.7783	7.6276	5.93	27.5667	32.5188	29.8907	1.945	1.04705e-20	7.85527e-19
EVM0002515	F09E10.7	3795	4465	2969	1449	2307	2837	261.232	243.559	217.536	110.182	152.457	147.959	-0.814497	1.06579e-05	6.1371e-05
EVM0002518	DH11.2	20	20	12	9	5	12	1.3772	1.0896	0.8785	0.6873	0.331	0.6263	-1.01553	0.0106041	0.0254692
EVM0002523	pis-1	118	121	99	272	176	252	8.1172	6.5972	7.2225	20.6952	11.6099	13.1537	1.04794	9.8065e-06	5.69964e-05
EVM0002527		84	136	91	168	167	237	5.7843	7.4023	6.6725	12.7828	11.061	12.3419	0.860446	1.50234e-05	8.3347e-05
EVM0002529		31	23	21	9	13	22	2.1486	1.2733	1.505	0.6749	0.8452	1.1274	-0.848649	0.0172701	0.0385969
EVM0002534	pyr-1	67	112	102	226	170	245	4.6149	6.1021	7.48	17.1932	11.2274	12.7951	1.17684	6.21544e-07	4.86721e-06
EVM0002535	C56G7.3	30	61	40	64	62	89	2.0582	3.3414	2.9252	4.8522	4.1031	4.6673	0.699138	0.0065775	0.0169622
EVM0002539	tth-1	586	636	611	175	236	302	40.3028	34.7086	44.7586	13.2991	15.6245	15.7468	-1.41888	4.6311e-14	1.40919e-12
EVM0002541	ptp-3	43	33	37	202	127	129	2.9773	1.7793	2.6871	15.3669	8.371	6.725	2.03267	6.44664e-10	9.48753e-09
EVM0002545	cdh-4	31	21	25	201	89	93	2.1376	1.1726	1.8321	15.2929	5.8968	4.8244	2.33641	1.54424e-08	1.73781e-07
EVM0002548		700	634	330	164	333	267	48.2132	34.6015	24.1556	12.4733	22.0229	13.9168	-1.14347	1.89063e-05	0.000101858
EVM0002551		16	15	13	4	3	6	1.0952	0.8172	0.9353	0.3054	0.2278	0.3131	-1.70382	0.000155311	0.000653798
EVM0002552	C05G5.1	222	302	273	232	444	595	15.2872	16.4553	19.9764	17.6164	29.3377	31.0539	0.596784	0.0078833	0.0198704
EVM0002553	lst-6	14	23	25	49	28	59	0.9526	1.2607	1.8216	3.7442	1.8522	3.0593	1.10089	0.00121288	0.00395785
EVM0002555	mutd-1	631	567	513	203	283	360	43.4016	30.9172	37.6106	15.4472	18.683	18.7911	-1.077	3.17259e-08	3.33992e-07
EVM0002556	K09C4.5	50	61	39	62	92	121	3.4311	3.3435	2.8935	4.6933	6.0693	6.3345	0.825078	0.000584292	0.00208969
EVM0002558	col-161	33	36	18	0	5	1	2.2805	1.9594	1.3486	0	0.331	0.0522	-3.79964	2.03618e-13	5.51459e-12
EVM0002559	T23G5.3	32	49	42	18	31	26	2.2227	2.6696	3.0752	1.3745	2.0524	1.3569	-0.735806	0.011603	0.0275442
EVM0002564		212852	185074	158947	44141	43998	48135	14651.4	10094.4	11645.3	3355.61	2907.84	2510.2	-2.05235	4.43451e-24	4.63105e-22
EVM0002565	rhr-1	561	835	475	1209	1335	1728	38.6323	45.5536	34.821	91.8842	88.2107	90.1288	1.18151	4.8029e-11	8.76882e-10
EVM0002567	vha-2	17619	19347	16660	7405	7833	10770	1212.77	1055.21	1220.6	562.965	517.721	561.665	-1.08683	7.78137e-11	1.35257e-09
EVM0002570	lec-11	3427	4942	3751	1585	2176	3007	235.907	269.525	274.85	120.493	143.796	156.798	-0.8894	5.34539e-07	4.26781e-06
EVM0002571	W09B6.4	261	300	198	99	163	157	17.973	16.3843	14.4896	7.4991	10.7967	8.1839	-0.882744	1.10809e-05	6.34154e-05
EVM0002572	K10B3.1	5086	6864	4851	1860	2301	2771	350.061	374.385	355.415	141.415	152.091	144.518	-1.30173	2.49607e-15	9.30964e-14
EVM0002575	gbf-1	121	154	135	714	378	410	8.3329	8.3904	9.8834	54.2633	24.9674	21.3602	1.91605	2.24651e-10	3.57197e-09
EVM0002578	spc-1	1324	2680	1983	4255	2867	3948	91.1544	146.19	145.301	323.457	189.496	205.908	0.90926	0.000152681	0.0006436
EVM0002580	eat-3	133	193	118	325	273	283	9.1821	10.5215	8.6218	24.7004	18.0643	14.7666	1.014	3.41934e-06	2.23069e-05
EVM0002583	lam-2	362	495	271	735	566	729	24.9435	27.0053	19.8654	55.8922	37.4099	38.0057	0.867203	4.34358e-05	0.000213483
EVM0002584	abce-1	653	1165	669	1223	1073	1451	44.9186	63.5374	49.0215	92.9566	70.9477	75.6856	0.603751	0.00217793	0.00654031
EVM0002593	eif-2alpha	2572	3783	2360	4137	4110	4974	177.022	206.308	172.915	314.5	271.627	259.382	0.60367	0.000503152	0.00183161
EVM0002594	cyn-6	1311	1583	1316	1804	2267	2768	90.2614	86.3185	96.3836	137.155	149.814	144.34	0.660314	7.87361e-05	0.000359002
EVM0002606	K07F5.12	34	41	39	79	86	101	2.3616	2.2557	2.869	5.985	5.7095	5.2665	1.18155	9.02152e-07	6.80341e-06
EVM0002607		82	122	64	255	190	230	5.6412	6.645	4.6718	19.4044	12.5767	11.9838	1.36182	1.42231e-08	1.6117e-07
EVM0002610	kin-9	140	190	135	214	233	275	9.6345	10.3634	9.88	16.2835	15.4281	14.3557	0.620817	0.000507279	0.00184406
EVM0002614	T25G12.6	77	117	96	272	158	171	5.3023	6.3808	7.0284	20.7074	10.4324	8.9055	1.09064	0.00018579	0.000764354
EVM0002616	ipp-5	758	791	793	484	411	704	52.1527	43.15	58.0791	36.802	27.1511	36.6989	-0.606445	0.00186783	0.0057196
EVM0002623	pgp-10	150	260	192	349	252	410	10.335	14.1682	14.0567	26.5364	16.6321	21.3961	0.740506	0.000637879	0.0022566
EVM0002626	lim-7	97	137	104	187	142	218	6.673	7.4882	7.6233	14.1868	9.4131	11.3505	0.67763	0.00142974	0.00453667
EVM0002627	atg-3	377	517	402	255	256	370	25.942	28.207	29.4393	19.3962	16.9413	19.3112	-0.586515	0.000755301	0.00260936
EVM0002629	K02F3.2	69	55	49	92	91	101	4.7637	2.9808	3.5923	6.9809	5.9893	5.2742	0.686723	0.00615191	0.0159942
EVM0002631	T03G6.1	40	35	19	3	7	13	2.7643	1.8979	1.391	0.2291	0.4735	0.6848	-2.04735	8.22182e-07	6.24361e-06
EVM0002632	dyc-1	87	115	82	158	138	135	5.9744	6.2674	5.9721	11.9773	9.0875	7.0605	0.616475	0.00814615	0.0204264
EVM0002634	cdr-3	1031	1091	1240	497	662	768	70.9688	59.5216	90.8852	37.8001	43.7713	40.066	-0.862654	1.10637e-05	6.33689e-05
EVM0002636	dylt-2	74	82	54	18	30	35	5.1194	4.4488	3.9551	1.3611	1.9785	1.8266	-1.37304	2.32642e-07	2.01386e-06
EVM0002637	rbm-25	408	545	426	847	840	994	28.0622	29.706	31.1916	64.3581	55.4887	51.8465	0.947576	8.32447e-08	7.97268e-07
EVM0002638		87	65	59	17	17	31	5.9614	3.5519	4.3525	1.2654	1.1208	1.605	-1.76929	5.35966e-09	6.61295e-08
EVM0002646	F13C5.1	1443	1222	1028	134	149	234	99.3423	66.6767	75.3261	10.1562	9.8334	12.1886	-2.90219	2.78741e-41	1.17377e-38
EVM0002649	tbc-8	114	159	88	180	224	257	7.8184	8.6453	6.4545	13.6854	14.7981	13.3839	0.862485	8.46166e-06	4.98684e-05
EVM0002650		12	14	14	5	4	4	0.8495	0.7628	1.0249	0.3818	0.2648	0.2088	-1.63006	0.000428988	0.00158865
EVM0002661	ldb-1	93	86	72	189	146	200	6.4339	4.6855	5.2711	14.3874	9.639	10.4394	1.07087	3.19269e-06	2.09856e-05
EVM0002662	acr-10	29	43	32	56	70	77	1.9759	2.3378	2.3544	4.2761	4.6318	4.0352	0.949435	0.000120172	0.000520474
EVM0002664		16	25	12	46	46	67	1.1018	1.3621	0.8785	3.5126	3.0455	3.4966	1.56103	4.81614e-08	4.85455e-07
EVM0002666	cec-1	1068	1102	873	1631	1773	1960	73.4875	60.1113	63.9612	123.966	117.204	102.21	0.797364	7.32638e-06	4.38709e-05
EVM0002675	F18H3.1	240	313	288	120	197	216	16.5149	17.0831	21.0787	9.1013	13.0186	11.2869	-0.706046	0.000401625	0.00149837
EVM0002676		91	99	94	262	167	219	6.274	5.4047	6.8841	19.8867	11.0615	11.4098	1.18751	2.37364e-06	1.61131e-05
EVM0002686	kin-4	65	57	59	140	81	120	4.4992	3.1087	4.2985	10.6201	5.3478	6.2506	0.897943	0.00181509	0.00557772
EVM0002687		25	29	17	40	52	66	1.7215	1.5858	1.2542	3.0545	3.4106	3.4174	1.10905	3.41211e-05	0.000171843
EVM0002689	abts-1	138	217	145	427	302	510	9.5029	11.8323	10.6155	32.4703	19.9496	26.6031	1.30234	1.02187e-09	1.44348e-08
EVM0002690		1159	1482	1276	547	687	961	79.8037	80.851	93.4697	41.5849	45.4149	50.1057	-0.888815	5.75249e-07	4.54834e-06
EVM0002691	otpl-1	6	4	1	10	15	22	0.4149	0.2179	0.0732	0.7949	1.0064	1.1722	2.05057	1.72254e-05	9.38877e-05
EVM0002698	ltah-1.1	141	184	138	251	219	277	9.716	10.053	10.0948	19.0779	14.491	14.4207	0.679788	0.000371159	0.00140032
EVM0002700	top-2	265	391	307	1799	1287	1400	18.2486	21.3253	22.5269	136.777	85.0366	73.0157	2.24576	1.61377e-20	1.15748e-18
EVM0002701	wapl-1	78	93	84	119	128	143	5.3712	5.0765	6.15	9.0107	8.4745	7.4392	0.585729	0.00601098	0.0156935
EVM0002711		93	91	93	10	25	26	6.375	4.9365	6.7776	0.752	1.63	1.3332	-2.25023	1.76304e-14	5.65472e-13
EVM0002714	acd-5	110	123	71	118	174	224	7.5883	6.7113	5.1683	8.9422	11.5287	11.6943	0.724943	0.000869155	0.00295468
EVM0002715		2490	2072	2840	4889	3571	4326	171.375	113.03	208.101	371.676	235.989	225.617	0.758775	0.00211848	0.00639805
EVM0002716	ethe-1	2418	2743	1869	739	994	1176	166.473	149.608	136.93	56.178	65.6638	61.3257	-1.30601	1.37752e-13	3.85884e-12
EVM0002718	T26A8.4	124	87	116	25	28	31	8.5483	4.7551	8.4997	1.8931	1.8256	1.6326	-2.02044	9.25325e-12	1.90224e-10
EVM0002720	gly-6	11	18	10	44	41	46	0.7579	0.9792	0.7334	3.3604	2.7169	2.424	1.74255	4.68879e-08	4.74109e-07
EVM0002728		85	98	42	35	58	44	5.8399	5.3239	3.1036	2.6813	3.8158	2.3148	-0.704817	0.0171774	0.0384294
EVM0002731		129	154	107	51	86	107	8.8806	8.3886	7.8274	3.8926	5.6931	5.5829	-0.717035	0.00128561	0.00414881
EVM0002736	F13D11.4	12	14	11	2	7	7	0.8263	0.7628	0.8053	0.1527	0.4933	0.37	-1.17584	0.00896025	0.0220943
EVM0002739		35	92	44	5	18	13	2.4101	5.0124	3.2212	0.3818	1.1917	0.6784	-2.22724	1.13773e-08	1.31667e-07
EVM0002740		43	65	36	69	78	104	2.9824	3.565	2.6027	5.2383	5.128	5.4396	0.777597	0.00102323	0.00340833
EVM0002741	hsp-12.2	7112	7135	6992	1597	1239	1995	489.522	389.173	512.296	121.43	81.8646	104.054	-2.17825	5.43766e-27	7.09832e-25
EVM0002745	R102.2	156	157	94	41	85	101	10.7428	8.5538	6.8852	3.1309	5.6201	5.2751	-0.890298	0.000618192	0.00219589
EVM0002752	C55A6.6	903	975	835	344	420	486	62.1871	53.1603	61.1514	26.1518	27.7561	25.3202	-1.15513	3.35176e-11	6.31167e-10
EVM0002754	dhs-2	186	251	255	66	86	95	12.822	13.6675	18.7018	5.0299	5.675	4.9485	-1.52661	2.77623e-12	6.25923e-11
EVM0002755	popl-1	50	71	46	101	80	102	3.4481	3.8853	3.3612	7.6624	5.257	5.3291	0.756736	0.00215698	0.00648782
EVM0002756		69	75	72	27	50	55	4.7184	4.1031	5.2901	2.0328	3.2987	2.8911	-0.761583	0.00323754	0.00921763
EVM0002760	srsx-6	267	307	268	122	192	227	18.3676	16.7524	19.6087	9.2936	12.6698	11.8213	-0.690228	0.000295371	0.00114347
EVM0002762	dlat-1	881	1587	962	2332	1837	2714	60.6526	86.57	70.4492	177.26	121.399	141.538	1.01498	6.05479e-07	4.75281e-06
EVM0002769	Y67D8B.2	57	43	38	23	23	34	3.9138	2.3427	2.7833	1.7191	1.5144	1.7657	-0.840158	0.00416089	0.0114398
EVM0002772	mpst-7	7	5	9	12	17	17	0.4848	0.2745	0.6716	0.9147	1.1028	0.8823	1.0522	0.0115786	0.0275013
EVM0002775	pha-4	86	65	73	30	44	44	5.944	3.5575	5.3445	2.2998	2.9345	2.3155	-0.965652	0.000465354	0.00171071
EVM0002777		81	110	79	181	200	247	5.5577	6.0047	5.803	13.7595	13.1983	12.8814	1.19412	4.93819e-10	7.37564e-09
EVM0002778	ttn-1	1	0	0	135	56	19	0.0689	0	0	10.2373	3.6935	1.0154	7.38608	1.11971e-14	3.71925e-13
EVM0002781	set-16	82	82	67	293	135	142	5.6475	4.4676	4.9051	22.264	8.9388	7.4279	1.35691	8.79332e-05	0.000394732
EVM0002782		15	33	34	48	44	51	1.0332	1.8238	2.4879	3.6156	2.936	2.6511	0.776374	0.0126129	0.0295706
EVM0002783	ttn-1	399	603	492	2443	1226	1044	27.4772	32.874	36.0268	185.748	81.0371	54.4687	1.73593	4.23665e-07	3.45442e-06
EVM0002791	T01D1.4	92	115	126	38	47	67	6.365	6.2807	9.2318	2.9015	3.0803	3.4982	-1.19225	1.95442e-06	1.35707e-05
EVM0002792	gcy-28	331	377	292	1192	1073	1154	22.761	20.5471	21.403	90.6232	70.9206	60.155	1.77544	3.93924e-19	2.48419e-17
EVM0002793	sqt-2	21	31	48	7	17	22	1.4463	1.689	3.5141	0.5345	1.1255	1.1481	-1.19923	0.00363174	0.0101648
EVM0002798	olrn-1	225	198	211	125	85	127	15.5121	10.7788	15.47	9.4667	5.6197	6.6123	-0.947002	5.79413e-05	0.000275242
EVM0002805	mpst-1	200	174	179	34	88	87	13.7734	9.48	13.1004	2.5963	5.8326	4.5183	-1.47604	3.84785e-08	3.96134e-07
EVM0002809	F23B12.7	441	798	402	1227	858	1108	30.3623	43.5375	29.4281	93.2389	56.6831	57.7906	1.00459	1.8299e-05	9.88313e-05
EVM0002812	F57B9.1	355	399	286	82	92	103	24.4343	21.7546	20.9381	6.2504	6.0987	5.3842	-1.92391	9.73758e-24	9.70339e-22
EVM0002813		1031	1045	870	493	581	712	70.9378	56.9923	63.7675	37.4472	38.4047	37.1227	-0.762247	1.15639e-05	6.58905e-05
EVM0002815	C34C6.4	21	43	29	46	59	95	1.4124	2.3409	2.1431	3.4613	3.9228	4.9293	1.06056	0.000146016	0.00061846
EVM0002820		599	716	538	216	412	469	41.2262	39.0789	39.3809	16.3981	27.255	24.4673	-0.810141	7.42675e-05	0.00034199
EVM0002823	marb-1	955	983	767	386	556	685	65.7421	53.6294	56.1849	29.3801	36.7513	35.7449	-0.783385	1.52593e-05	8.44765e-05
EVM0002826	nfki-1	1095	927	921	1837	1167	1758	75.3493	50.5586	67.4601	139.619	77.101	91.6902	0.673453	0.00415087	0.0114147
EVM0002830	T19B10.2	725	1006	728	403	379	370	49.9007	54.8598	53.3721	30.6231	25.0509	19.2948	-1.08036	5.5664e-08	5.51737e-07
EVM0002834	nrd-1	285	412	339	815	539	695	19.6422	22.4806	24.8127	61.9387	35.6206	36.2298	0.997197	1.64596e-05	9.02031e-05
EVM0002838	F18C5.9	46	37	22	4	7	7	3.1676	2.0159	1.6106	0.3054	0.4634	0.3653	-2.55022	1.08146e-09	1.52291e-08
EVM0002839		32	35	28	4	17	22	2.1725	1.9239	2.0718	0.3028	1.1157	1.1689	-1.19346	0.000972643	0.00326314
EVM0002843	col-166	12306	19264	11540	40438	40938	46482	847.037	1050.69	845.517	3074.08	2705.62	2424.03	1.58031	5.55501e-18	3.02251e-16
EVM0002845	C10G8.4	6208	7686	4842	502	529	491	427.315	419.196	354.741	38.1484	34.9588	25.5823	-3.60773	3.46712e-65	3.48152e-62
EVM0002846	T01E8.1	38	19	36	20	10	20	2.6167	1.0533	2.6356	1.5353	0.6774	1.0605	-0.936239	0.0231241	0.0493642
EVM0002847	cdk-8	193	234	154	308	273	374	13.3041	12.7629	11.3079	23.4051	18.0379	19.5134	0.702244	0.00017482	0.000724938
EVM0002848		55	49	56	11	34	19	3.8146	2.6959	4.1387	0.8309	2.2267	0.9809	-1.38799	7.46866e-05	0.000343416
EVM0002850	R05D8.7	1934	2673	1815	256	409	467	133.105	145.797	132.992	19.4644	27.0377	24.3611	-2.5372	1.49433e-39	5.27215e-37
EVM0002853		909	865	811	181	259	304	62.5974	47.1727	59.3863	13.7723	17.1175	15.836	-1.85314	2.34009e-21	1.89736e-19
EVM0002855	F56F10.1	1506	2197	1528	2970	2379	3184	103.659	119.844	111.973	225.756	157.223	166.026	0.710023	0.000159041	0.000667683
EVM0002856	ego-2	141	313	218	744	692	933	9.7094	17.0534	16.0016	56.5936	45.7037	48.6667	1.81649	4.45523e-16	1.8581e-14
EVM0002857	trpp-11	149	204	155	358	317	342	10.2709	11.1137	11.3568	27.2517	20.9574	17.8228	1.00744	7.12833e-07	5.49311e-06
EVM0002861		23673	22928	13637	1635	2118	1876	1629.53	1250.55	999.091	124.314	139.956	97.8429	-3.42152	1.23975e-49	7.70649e-47
EVM0002863	lgc-9	101	97	74	166	213	200	6.9613	5.2783	5.4044	12.5959	14.1083	10.419	1.07164	6.25337e-07	4.8916e-06
EVM0002864	dmsr-7	103	119	72	48	54	83	7.0826	6.502	5.2575	3.6302	3.5908	4.3215	-0.701581	0.00272876	0.00794408
EVM0002872	T11F8.12	18	30	27	0	11	10	1.2619	1.652	1.9767	0	0.7283	0.5077	-1.90081	2.16771e-05	0.000114703
EVM0002874	cra-1	29	28	16	39	50	55	1.9947	1.5354	1.1831	2.997	3.3298	2.844	0.951038	0.000643121	0.00227268
EVM0002887	klf-3	64	105	94	139	161	172	4.4071	5.7222	6.8974	10.555	10.6616	8.9766	0.824334	0.000202428	0.000822461
EVM0002888	hecd-1	304	339	342	1128	575	1075	20.9375	18.4802	25.0415	85.7513	37.9714	56.0544	1.47978	1.49042e-08	1.68303e-07
EVM0002897		30	40	27	72	92	87	2.0658	2.1793	1.9767	5.4991	6.0521	4.5439	1.35815	9.81405e-08	9.24334e-07
EVM0002898	nono-1	1498	2370	1703	703	760	1167	103.138	129.279	124.792	53.4685	50.2434	60.8583	-1.11747	8.08504e-10	1.16621e-08
EVM0002899	crml-1	211	410	272	624	479	597	14.5542	22.3526	19.9139	47.417	31.6837	31.1586	0.952619	2.29476e-05	0.000120556
EVM0002902	rmh-2	30	39	39	58	80	66	2.0658	2.1248	2.8552	4.4256	5.2965	3.4453	0.900192	0.00099272	0.00331821
EVM0002905	drp-1	240	353	200	450	392	556	16.4956	19.2747	14.6458	34.1853	25.8802	28.9835	0.816402	1.89942e-05	0.000102079
EVM0002909	mom-4	100	92	80	47	56	54	6.8781	5.0446	5.8607	3.5777	3.725	2.7922	-0.820413	0.000803769	0.00275826
EVM0002914	twk-4	66	73	68	144	139	225	4.5371	3.9856	5.017	10.956	9.1653	11.7259	1.24045	1.26533e-08	1.44638e-07
EVM0002920	frm-5.1	100	152	138	448	314	359	6.8861	8.2757	10.1002	34.0923	20.739	18.7411	1.53923	6.06484e-10	8.97624e-09
EVM0002930	nep-11	230	256	199	109	144	149	15.8392	13.9805	14.5809	8.2769	9.5441	7.7927	-0.794154	2.20587e-05	0.000116581
EVM0002934	W07E11.1	545	928	640	1512	1391	2014	37.512	50.5905	46.8611	114.927	91.9586	105.036	1.20763	1.53164e-10	2.50551e-09
EVM0002938	sup-9	102	173	96	187	191	183	7.0446	9.4424	7.0091	14.2435	12.6161	9.5175	0.618778	0.00526807	0.0140031
EVM0002941	T19C3.5	205	182	124	52	120	122	14.1051	9.9358	9.0853	3.9265	7.919	6.3641	-0.855612	0.00109809	0.00362897
EVM0002957	acox-1.1	13	18	12	6	4	10	0.8967	0.9913	0.8787	0.4607	0.2658	0.5219	-1.1204	0.00685985	0.0176011
EVM0002958	mce-1	2683	3785	2749	1200	1831	2156	184.673	206.421	201.376	91.2114	121.026	112.438	-0.867339	9.10381e-07	6.85754e-06
EVM0002968	C34C6.4	99	66	40	93	99	161	6.7821	3.5985	2.9084	7.0773	6.5379	8.4059	0.732571	0.0115417	0.0274285
EVM0002970	T16H12.9	393	429	288	160	181	194	27.0696	23.3768	21.0717	12.1416	11.9833	10.1155	-1.06578	1.9093e-08	2.11476e-07
EVM0002974	dod-18	321	374	366	146	236	320	22.0618	20.4086	26.7996	11.0925	15.5999	16.6798	-0.668704	0.00107636	0.00357072
EVM0002977	prcc-1	306	490	370	183	252	322	21.0741	26.7474	27.0839	13.8854	16.6335	16.8023	-0.660371	0.000393677	0.0014742
EVM0002979	C05G5.3	232	316	222	339	397	517	15.9416	17.2474	16.2969	25.7838	26.2302	26.9665	0.673746	7.54191e-05	0.000346053
EVM0002980	col-141	13441	19787	19914	33610	32885	47278	925.169	1079.25	1459.03	2555.03	2173.39	2465.51	1.0546	9.88565e-08	9.30406e-07
EVM0002982	T27D12.1	463	821	804	537	213	295	31.8565	44.797	58.9337	40.8548	14.0968	15.3854	-0.949343	0.00627816	0.016303
EVM0002983	drr-1	675	1100	693	275	422	472	46.4944	59.9808	50.7935	20.8959	27.9035	24.6063	-1.09871	7.19218e-09	8.65316e-08
EVM0002984	bub-1	65	87	54	127	94	109	4.4733	4.7528	3.9665	9.6167	6.1925	5.6834	0.69003	0.0069118	0.0177123
EVM0002987		544	564	385	191	299	351	37.4178	30.7492	28.182	14.5308	19.7601	18.2963	-0.870976	7.53323e-06	4.49241e-05
EVM0002988	luc-7L3	1050	1323	978	472	531	743	72.2691	72.1351	71.6271	35.8507	35.0678	38.7724	-0.976998	8.04367e-09	9.598e-08
EVM0002991	rop-1	462	882	659	281	254	421	31.7747	48.1314	48.3035	21.3297	16.781	21.9397	-1.09387	2.44782e-07	2.10917e-06
EVM0002992	elpc-3	20	25	35	127	107	69	1.399	1.3816	2.5854	9.6792	7.0786	3.5833	1.9213	2.16418e-07	1.88593e-06
EVM0002993	C11H1.9	125	101	99	198	197	300	8.5987	5.4899	7.2478	15.0319	13.0225	15.6597	1.04163	8.00591e-07	6.09383e-06
EVM0002996		323	436	336	75	244	227	22.266	23.7965	24.5987	5.7271	16.1511	11.8578	-1.06187	0.000127816	0.000549939
EVM0003001	ran-3	216	321	195	649	468	563	14.8591	17.4941	14.2756	49.3389	30.921	29.3785	1.22881	4.06292e-08	4.16305e-07
EVM0003003		77	66	74	13	15	10	5.3023	3.616	5.4184	0.9927	0.9971	0.5234	-2.53035	9.74826e-15	3.25457e-13
EVM0003012	pll-1	158	262	174	399	453	513	10.8633	14.2662	12.7346	30.3206	29.9341	26.7287	1.19547	8.02078e-11	1.38864e-09
EVM0003013	C09B9.4	34	72	42	20	18	28	2.3432	3.9196	3.0726	1.53	1.2047	1.457	-1.16242	0.000109093	0.000478207
EVM0003015	F53H1.4	241	389	289	829	648	718	16.595	21.2413	21.1564	63.0021	42.8586	37.4642	1.27793	9.08014e-09	1.06594e-07
EVM0003016		365	480	351	138	235	304	25.1356	26.2009	25.6826	10.4575	15.5584	15.8403	-0.874382	8.05111e-06	4.7729e-05
EVM0003018	mdf-1	111	74	96	164	180	135	7.6721	4.013	7.0209	12.4436	11.9042	7.0229	0.747237	0.00771639	0.0195288
EVM0003020	ddx-10	433	492	285	641	579	705	29.7919	26.8308	20.8749	48.6992	38.2765	36.7538	0.672529	0.000756478	0.00261176
EVM0003026	kin-18	48	55	43	120	85	82	3.3054	2.9966	3.1488	9.0935	5.6278	4.2798	0.995244	0.000632935	0.00224094
EVM0003032	col-155	29477	48765	34156	95279	82612	106699	2029.01	2659.78	2502.48	7243.16	5459.88	5564.3	1.34493	2.11038e-12	4.85457e-11
EVM0003038	flp-25	1548	1113	785	369	395	935	106.535	60.7049	57.4826	28.0383	26.1379	48.7798	-1.12378	5.38304e-05	0.000258062
EVM0003047	men-1	357	582	432	1287	900	1108	24.6067	31.7211	31.642	97.8504	59.5127	57.7703	1.28836	1.46524e-08	1.65747e-07
EVM0003052	mcp-1	98	135	92	197	148	238	6.7163	7.3881	6.7389	14.9938	9.7669	12.4057	0.829072	0.000105188	0.000462694
EVM0003055		28	43	25	11	15	29	1.9346	2.3338	1.81	0.8488	0.9876	1.5373	-0.819195	0.011834	0.028011
EVM0003056	unc-2	76	76	50	305	199	224	5.2555	4.1603	3.6345	23.2092	13.1425	11.6559	1.87199	1.47776e-11	2.96323e-10
EVM0003060	sec-24.1	69	116	93	317	231	242	4.7514	6.3275	6.8099	24.1205	15.2733	12.6083	1.53275	2.19206e-09	2.90804e-08
EVM0003068	Y42G9A.3	262	264	454	545	508	604	18.0407	14.3747	33.2495	41.4047	33.5834	31.4903	0.699382	0.00880489	0.0217688
EVM0003069	F26G1.2	727	849	760	447	480	419	50.0703	46.3105	55.6481	33.9943	31.725	21.8647	-0.797783	7.3927e-05	0.000340764
EVM0003071	snb-2	62	76	100	25	32	33	4.2877	4.1232	7.3564	1.9345	2.1305	1.7282	-1.43778	1.49585e-06	1.06879e-05
EVM0003073	slc-17.2	631	826	851	1121	1234	1669	43.4499	45.073	62.3552	85.1887	81.5611	87.0221	0.751056	8.4203e-05	0.000380341
EVM0003074	F59B1.10	148	115	140	55	98	105	10.2015	6.2851	10.2602	4.1913	6.4709	5.453	-0.719881	0.00471425	0.0127359
EVM0003078		12	21	22	4	8	11	0.8084	1.141	1.6109	0.3351	0.5296	0.5982	-1.22667	0.00308927	0.00885738
EVM0003079	kvs-5	113	134	79	145	215	192	7.7979	7.3186	5.7788	11.0046	14.224	9.9907	0.747725	0.000571479	0.00204891
EVM0003080	E04F6.6	234	403	236	487	441	600	16.1005	21.9862	17.2666	37.0232	29.1753	31.3094	0.812609	2.55333e-05	0.000132846
EVM0003082		61	57	56	18	41	40	4.2005	3.1055	4.0845	1.3745	2.7144	2.0875	-0.862143	0.00262068	0.00766726
EVM0003084		50	63	46	29	34	39	3.4229	3.4341	3.39	2.1724	2.2462	2.0131	-0.675	0.00658579	0.0169769
EVM0003087	dnj-5	3	8	10	20	15	18	0.2124	0.4359	0.7394	1.5331	0.9931	0.9394	1.29965	0.00273409	0.00795605
EVM0003090	ZK1307.3	400	349	409	53	94	77	27.5433	19.0144	29.9366	4.0472	6.1822	4.0171	-2.42232	2.91072e-23	2.81456e-21
EVM0003092	ced-3	10	9	7	42	33	27	0.6886	0.4903	0.5125	3.2072	2.1848	1.4091	1.97684	1.46263e-06	1.04965e-05
EVM0003095	klp-19	44	58	41	98	75	95	3.0369	3.1455	3.0145	7.4342	4.9819	4.9481	0.904154	0.000379248	0.00142548
EVM0003098	toca-1	184	211	171	288	269	315	12.659	11.5065	12.5045	21.8593	17.795	16.409	0.610009	0.00123178	0.00400291
EVM0003100	affl-2	193	249	238	767	622	635	13.2908	13.5941	17.4228	58.2785	41.1127	33.1139	1.57949	7.02512e-12	1.48152e-10
EVM0003104		253	401	234	526	399	450	17.4449	21.8545	17.1368	39.9827	26.3755	23.4752	0.665511	0.00266946	0.0077923
EVM0003105	dpy-28	146	171	111	278	172	210	10.0656	9.3048	8.1263	21.1549	11.3935	10.9611	0.654863	0.00950214	0.0231809
EVM0003111	btb-8	33	46	39	24	18	26	2.2724	2.5079	2.8552	1.8327	1.1917	1.3569	-0.810947	0.00508949	0.0136004
EVM0003114		19	30	21	7	7	10	1.3084	1.6345	1.5374	0.5345	0.4634	0.5219	-1.55095	2.41434e-05	0.000126168
EVM0003118	str-94	111	143	123	30	103	60	7.6089	7.7911	9.0064	2.2903	6.8055	3.1317	-0.993561	0.00197019	0.00600628
EVM0003121	C03H5.6	82	117	112	162	149	178	5.6383	6.3644	8.1757	12.33	9.8487	9.2766	0.638552	0.00356762	0.0100155
EVM0003127	R08A2.7	158	197	122	43	54	70	10.8787	10.7223	8.9316	3.2836	3.5751	3.6532	-1.53427	3.22045e-12	7.1618e-11
EVM0003139		123	190	128	270	254	301	8.4942	10.3535	9.3744	20.5279	16.7779	15.6862	0.90221	2.74615e-06	1.83367e-05
EVM0003142		3275	3728	4533	4331	9931	11592	225.44	203.341	332.079	329.213	656.363	604.495	1.06364	3.66556e-05	0.000182987
EVM0003143	F44G4.2	37	192	102	15	25	30	2.5529	10.4699	7.4984	1.1536	1.6619	1.5834	-2.21325	1.22788e-07	1.12799e-06
EVM0003144		292	349	300	161	190	227	20.1172	19.0336	22.0096	12.2444	12.5712	11.8159	-0.738523	3.07287e-05	0.000156631
EVM0003148	ant-1.4	42	35	89	18	24	24	2.8922	1.9071	6.5157	1.3745	1.6144	1.2621	-1.39818	0.000645202	0.00227942
EVM0003149	xrn-2	53	49	42	130	93	85	3.6728	2.6976	3.1053	9.8568	6.1169	4.4415	1.09878	0.000275283	0.00107174
EVM0003150	slc-17.2	321	424	582	754	584	766	22.0931	23.1461	42.6085	57.2918	38.5964	39.965	0.629598	0.0141991	0.0327714
EVM0003156	C04F12.1	242	381	276	174	159	225	16.6644	20.7695	20.1925	13.2118	10.527	11.7424	-0.702137	0.000200253	0.000815378
EVM0003158	clec-1	88	118	68	1032	833	1147	6.0598	6.4289	4.9783	78.4463	55.0326	59.8035	3.46063	3.39559e-54	2.2163e-51
EVM0003161	cyld-1	173	279	190	343	341	441	11.9137	15.2301	13.9392	26.0402	22.5101	22.9845	0.796341	1.40622e-05	7.84813e-05
EVM0003169	sca-1	4229	5825	4365	10941	7329	11009	291.089	317.707	319.82	831.734	484.368	574.118	1.02526	7.06042e-07	5.45043e-06
EVM0003171		538	478	424	95	71	108	37.0168	26.0635	31.0727	7.2363	4.6842	5.6132	-2.42808	6.50984e-28	9.13757e-26
EVM0003175	pcm-1	66	126	71	29	33	35	4.5367	6.8895	5.2363	2.1831	2.1867	1.8266	-1.43954	8.43846e-08	8.07592e-07
EVM0003176	cyk-7	139	134	184	90	78	139	9.5717	7.2921	13.468	6.8726	5.1641	7.2655	-0.64352	0.0106496	0.0255504
EVM0003177		42	42	35	13	19	26	2.8922	2.2883	2.5624	0.9927	1.265	1.3569	-1.07035	0.000256921	0.00100868
EVM0003183	scrm-2	89	94	63	43	41	49	6.0975	5.1249	4.6103	3.2889	2.7334	2.5674	-0.890671	0.000279134	0.00108479
EVM0003191	lst-6	14	10	5	16	26	23	0.9644	0.5409	0.3822	1.2419	1.7152	1.211	1.13244	0.00358424	0.0100578
EVM0003192	nhr-10	60	55	34	6	15	23	4.1061	3.0181	2.469	0.4595	1.0241	1.2182	-1.77637	2.40066e-07	2.074e-06
EVM0003202		7	13	7	24	20	23	0.4743	0.6939	0.5125	1.8269	1.3219	1.1911	1.31138	0.000546883	0.0019721
EVM0003203	cdk-11.1	129	154	83	281	310	258	8.8609	8.4182	6.0454	21.3397	20.5085	13.46	1.23741	6.49507e-08	6.35582e-07
EVM0003204	asns-2	25	32	97	16	28	16	1.6937	1.7643	7.1415	1.2175	1.8303	0.859	-1.43289	0.00486584	0.0130885
EVM0003205	D1053.3	406	679	484	239	344	424	27.9583	37.0549	35.4714	18.1586	22.7118	22.1079	-0.672781	0.0003968	0.00148377
EVM0003208	ceh-38	76	82	44	152	115	96	5.2336	4.4679	3.2205	11.5315	7.6291	5.0181	0.890848	0.00329665	0.00936755
EVM0003211		114	164	102	179	181	268	7.8366	8.9569	7.4829	13.5801	11.9813	13.9806	0.700113	0.000237863	0.0009435
EVM0003215	R05D3.9	131	164	119	250	288	337	9.0175	8.9332	8.7237	19.0081	19.0048	17.5818	1.05727	2.8614e-09	3.7241e-08
EVM0003222	T16G1.5	306	410	387	160	301	205	21.0907	22.3778	28.3261	12.1533	19.9189	10.6743	-0.748611	0.00156939	0.00492707
EVM0003226		631	679	492	270	340	487	43.4435	37.0302	36.0595	20.5476	22.4678	25.4224	-0.765236	2.66115e-05	0.000137742
EVM0003227	F44E7.4	241	420	247	537	445	584	16.5662	22.8892	18.1183	40.8355	29.382	30.4298	0.801376	8.43446e-05	0.000380849
EVM0003231	T10G3.3	46	64	72	259	318	394	3.1846	3.48	5.2923	19.723	20.9845	20.5577	2.36519	8.2194e-28	1.14145e-25
EVM0003236		563	763	497	137	197	348	38.7752	41.6075	36.3807	10.4358	13.0493	18.1517	-1.48067	4.24147e-12	9.28995e-11
EVM0003245	let-381	25	28	25	54	43	43	1.7215	1.5255	1.8302	4.1235	2.8469	2.2441	0.844206	0.00549583	0.0144993
EVM0003246	F36H9.7	303	348	290	142	197	253	20.8648	18.9848	21.2518	10.7858	13.0087	13.219	-0.718045	7.48273e-05	0.000343821
EVM0003260		89	93	103	171	147	167	6.1286	5.0858	7.5496	12.9828	9.7205	8.6978	0.74299	0.0013413	0.00429676
EVM0003261		8	9	0	24	15	15	0.5509	0.5092	0	1.7927	0.9805	0.7993	1.65283	0.00130985	0.00421048
EVM0003265		449	610	430	1518	725	2504	30.9205	33.2828	31.4761	115.432	47.9427	130.589	1.61919	2.49351e-08	2.6901e-07
EVM0003271	Y43F8B.1	995	1465	1210	1971	1701	2219	68.4797	79.8866	88.6834	149.832	112.449	115.739	0.672856	0.000376668	0.00141905
EVM0003273	cpr-9	2120	2988	1193	3169	3615	4525	145.91	162.952	87.4155	240.931	238.919	235.966	0.852502	8.62641e-05	0.000388441
EVM0003274	aqp-11	652	704	695	277	419	522	44.9085	38.3956	50.9524	21.0718	27.6899	27.2468	-0.817577	2.27626e-05	0.000119864
EVM0003280		302	458	370	662	469	637	20.7706	24.988	27.1288	50.2963	30.9793	33.1998	0.649295	0.00273737	0.00796358
EVM0003282	ttr-41	9122	10087	7686	3910	5232	6709	627.918	550.165	563.14	297.267	345.808	349.879	-0.810132	1.53768e-06	1.09376e-05
EVM0003285	cpi-2	8268	9509	9436	3503	4187	6180	569.108	518.643	691.348	266.281	276.691	322.277	-1.03967	8.22086e-09	9.78259e-08
EVM0003290	rpn-1	567	958	586	1758	1327	1621	39.0443	52.2417	42.956	133.654	87.7259	84.5151	1.18644	4.34958e-08	4.4152e-07
EVM0003291	Y53G8B.2	65	74	48	23	38	36	4.5074	4.0317	3.5287	1.7563	2.5027	1.8789	-0.974044	0.000206002	0.000834622
EVM0003293		46	72	44	90	86	98	3.1676	3.9497	3.2235	6.8114	5.695	5.1112	0.752413	0.00166568	0.00518699
EVM0003297		14	32	16	57	31	52	0.9579	1.7388	1.1499	4.3051	2.0433	2.7051	1.19774	0.000610348	0.00217157
EVM0003303		54	85	64	23	42	44	3.7323	4.6421	4.6759	1.7704	2.7705	2.2888	-0.925835	0.000378573	0.00142418
EVM0003306		30	36	32	15	18	13	2.0557	1.9588	2.3552	1.1029	1.1796	0.6967	-1.11315	0.000550233	0.0019824
EVM0003310	F17H10.1	90	128	79	110	163	194	6.18	6.9562	5.7836	8.3604	10.7994	10.1168	0.628072	0.00252036	0.00741008
EVM0003311	C23H3.2	1029	1325	938	414	522	655	70.8101	72.2469	68.7546	31.4822	34.5118	34.1591	-1.07994	1.97851e-10	3.17682e-09
EVM0003313	tig-3	14	8	8	19	24	26	0.9641	0.4359	0.5857	1.4509	1.5889	1.3569	1.16006	0.00162841	0.00509157
EVM0003316		1216	1990	1047	2926	3042	3685	83.6754	108.523	76.6802	222.463	201.017	192.172	1.19412	1.49657e-10	2.45739e-09
EVM0003320	hprt-1	1099	1491	776	1533	2302	2569	75.6439	81.3436	56.8526	116.519	152.14	133.954	0.912237	2.88345e-06	1.91263e-05
EVM0003322	C27A7.5	257	516	326	626	716	949	17.6973	28.1487	23.8665	47.6164	47.3052	49.4771	1.04839	1.34638e-07	1.22735e-06
EVM0003323	F57B1.6	56	94	69	46	34	63	3.8405	5.1457	5.0788	3.5183	2.2454	3.2721	-0.64023	0.0139167	0.0322049
EVM0003325	T24H7.9	522	762	632	296	375	522	35.92	41.581	46.3385	22.528	24.8148	27.2179	-0.729824	7.24785e-05	0.000335033
EVM0003326		14	22	18	46	32	58	0.9729	1.1896	1.3321	3.4661	2.1238	3.0293	1.29448	3.06466e-05	0.000156395
EVM0003327		23	21	29	7	5	7	1.6025	1.1352	2.1179	0.5602	0.3075	0.3611	-1.96993	2.87381e-06	1.90721e-05
EVM0003329		98	99	66	36	32	84	6.7632	5.4095	4.8168	2.7426	2.1215	4.3616	-0.861842	0.00243714	0.00720272
EVM0003332	ced-9	433	694	486	272	285	335	29.8007	37.8693	35.5801	20.6912	18.8056	17.4856	-0.860101	2.7947e-06	1.85943e-05
EVM0003333		587	640	403	164	334	336	40.4233	34.9294	29.522	12.4403	22.0941	17.5201	-1.00828	5.47029e-06	3.37632e-05
EVM0003337		5945	7031	3325	820	865	535	409.246	383.505	243.586	62.3089	57.1422	27.9031	-2.81557	6.37742e-22	5.5133e-20
EVM0003342	nipi-4	277	379	281	170	209	253	19.0815	20.6814	20.5846	12.9323	13.8138	13.1792	-0.595846	0.000652106	0.00230132
EVM0003346		95	83	69	30	56	49	6.5426	4.5317	5.0336	2.2876	3.6853	2.5579	-0.910309	0.000654407	0.00230882
EVM0003348	ymel-1	706	930	628	1253	1123	1393	48.6285	50.7513	46.0179	95.2302	74.2186	72.6498	0.734317	5.68248e-05	0.000270628
EVM0003352	F47B3.1	20	24	19	7	6	9	1.3623	1.2827	1.4016	0.5345	0.3972	0.4697	-1.51631	5.86066e-05	0.000277796
EVM0003366	F07C6.4	737	658	578	315	358	443	50.7646	35.8898	42.3257	23.9119	23.6922	23.1116	-0.866111	4.51256e-06	2.85126e-05
EVM0003371	T01C3.11	76	68	79	22	41	51	5.2325	3.6907	5.7664	1.6868	2.7367	2.6769	-1.02347	0.000260818	0.00102182
EVM0003372	sulp-6	16	39	27	44	43	54	1.0995	2.1193	1.98	3.3705	2.8488	2.8154	0.777377	0.00744491	0.0189151
EVM0003376	gon-4	34	47	40	99	84	97	2.3524	2.5623	2.9605	7.5317	5.5818	5.0363	1.19575	3.31542e-06	2.16831e-05
EVM0003377	C17F4.2	14	23	20	3	12	11	0.9641	1.253	1.4642	0.2291	0.809	0.5741	-1.14534	0.00468146	0.012663
EVM0003378	B0207.2	27	32	19	5	10	6	1.8744	1.7345	1.3868	0.35	0.675	0.3146	-1.90311	9.05556e-07	6.82513e-06
EVM0003388		45	60	50	23	27	22	3.1204	3.297	3.6616	1.7425	1.8169	1.1711	-1.10766	6.71999e-05	0.000314221
EVM0003393		200220	242291	122460	17796	25133	20124	13781.9	13215.1	8972.12	1352.83	1661.05	1049.45	-3.14605	4.77829e-40	1.73266e-37
EVM0003395	pitp-1	950	1185	1039	1903	1670	2000	65.3681	64.6529	76.1319	144.656	110.401	104.287	0.801323	2.02727e-05	0.000108282
EVM0003396	cct-2	1137	1484	1195	3729	1602	4835	78.2726	80.929	87.5207	283.499	105.861	252.166	1.37856	1.08831e-06	8.07661e-06
EVM0003402	B0303.7	123	188	129	283	221	268	8.4473	10.2587	9.4783	21.4923	14.5923	13.9685	0.82127	0.000111384	0.000486999
EVM0003409	ZK354.6	87	130	66	44	61	79	5.9655	7.0664	4.8688	3.3575	4.047	4.103	-0.637475	0.00799598	0.0201272
EVM0003413		37	23	45	7	4	16	2.5194	1.2437	3.3226	0.4962	0.2434	0.8093	-2.12285	4.14534e-06	2.64354e-05
EVM0003414	odr-3	41	47	28	13	32	24	2.8404	2.5741	2.0557	0.982	2.1035	1.2403	-0.7856	0.0142157	0.0327936
EVM0003416	rig-4	51	81	61	313	221	230	3.5136	4.4131	4.4658	23.7931	14.625	11.9685	2.01481	5.68849e-14	1.69152e-12
EVM0003422		22	16	24	148	102	52	1.5207	0.8574	1.7574	11.2865	6.7325	2.7078	2.32508	1.72543e-07	1.54062e-06
EVM0003424		28	47	43	8	11	14	1.9255	2.5373	3.145	0.6391	0.7429	0.7272	-1.82889	1.01422e-07	9.51124e-07
EVM0003426		332	427	358	555	567	765	22.8872	23.2829	26.2095	42.1953	37.4688	39.8854	0.724233	3.35193e-05	0.000169008
EVM0003430	dyf-13	170	222	130	105	97	147	11.6844	12.1168	9.5498	7.9882	6.4328	7.6886	-0.595787	0.00328161	0.00932887
EVM0003438	txt-13	95	99	67	25	34	61	6.573	5.3981	4.9149	1.9054	2.2425	3.186	-1.17887	8.26423e-06	4.8815e-05
EVM0003440		300	477	339	210	194	227	20.6468	26.0391	24.8077	15.9695	12.8164	11.8448	-0.82033	2.11731e-05	0.000112446
EVM0003448		277	254	171	88	117	158	19.0557	13.8484	12.5447	6.7164	7.7267	8.2168	-0.998581	2.86404e-06	1.90169e-05
EVM0003449	C30B5.2	253	409	222	130	144	203	17.3916	22.3339	16.2402	9.8965	9.4924	10.5648	-0.903154	3.21503e-06	2.11112e-05
EVM0003457		392	523	458	213	313	428	26.9954	28.513	33.5305	16.1911	20.6562	22.3375	-0.584984	0.00211929	0.00639805
EVM0003461	ptc-1	73	89	82	342	190	299	5.0098	4.843	5.9971	26.0075	12.5445	15.6061	1.77051	2.32873e-11	4.47225e-10
EVM0003463	F13H6.5	118	126	91	52	65	89	8.1044	6.8776	6.6451	3.9309	4.2776	4.6189	-0.746254	0.00078412	0.00270077
EVM0003469		165	156	126	40	99	100	11.3681	8.4875	9.2526	3.0545	6.5706	5.2079	-0.96161	0.000228489	0.000911023
EVM0003471	aass-1	927	1237	812	1874	1571	1976	63.7797	67.4706	59.5153	142.48	103.81	103.05	0.871775	3.78841e-06	2.44486e-05
EVM0003475		28	22	4	59	62	31	1.9224	1.1784	0.2713	4.4887	4.1146	1.6128	1.57352	0.00117545	0.00385148
EVM0003478	ech-8	161	227	300	123	141	192	11.0592	12.4054	21.9704	9.3165	9.347	10.0348	-0.657884	0.0075831	0.0192213
EVM0003479		29	41	27	4	23	16	2.0159	2.2338	1.9482	0.3188	1.5474	0.8562	-1.16406	0.00253788	0.00745654
EVM0003483	F17B5.6	46	51	34	11	16	17	3.1688	2.7786	2.4891	0.84	1.0673	0.8872	-1.5864	1.53272e-07	1.37987e-06
EVM0003484		27	47	25	61	69	61	1.8329	2.5728	1.8363	4.6364	4.5511	3.1679	0.957095	0.000588152	0.00210291
EVM0003486	Y65B4BR.1	979	1236	866	1483	1513	2146	67.3859	67.3991	63.4806	112.719	99.9655	111.908	0.710984	2.88584e-05	0.000148139
EVM0003488	C09B9.1	78	74	38	29	44	45	5.3558	4.0549	2.79	2.1954	2.9081	2.3539	-0.710342	0.0133021	0.0309585
EVM0003489		5	19	14	14	36	32	0.344	1.0361	1.0252	1.0681	2.3835	1.6711	1.07836	0.0095567	0.0232922
EVM0003495	C33A12.3	373	451	321	137	332	242	25.6707	24.6193	23.5057	10.4113	21.941	12.6119	-0.714017	0.00318991	0.0090979
EVM0003496	igcm-3	49	55	24	163	137	153	3.3693	3.015	1.7786	12.3963	9.0234	7.983	1.83157	2.47857e-11	4.73029e-10
EVM0003510	clec-51	63	55	76	205	180	168	4.3373	3.006	5.5765	15.6192	11.9156	8.7619	1.49401	4.89579e-08	4.9237e-07
EVM0003511	ZC374.2	159	225	142	218	256	351	10.9674	12.2824	10.4087	16.5644	16.9147	18.3248	0.620333	0.000543813	0.00196212
EVM0003518		79	123	79	30	59	71	5.4319	6.7014	5.8191	2.2437	3.9061	3.6779	-0.857872	0.000730109	0.00253818
EVM0003526	lron-11	8	11	9	35	28	38	0.5391	0.5821	0.6861	2.6598	1.8799	1.9746	1.82947	1.78727e-07	1.58733e-06
EVM0003528	gtr-1	91	99	83	19	49	60	6.2973	5.4208	6.083	1.4174	3.2124	3.1511	-1.16818	2.75702e-05	0.000142254
EVM0003531	lpd-3	37	36	40	165	119	102	2.5369	1.9615	2.9653	12.5645	7.8737	5.3418	1.78554	2.73181e-08	2.92304e-07
EVM0003534	ttr-15	4183	4330	3115	2061	2567	3346	287.935	236.159	228.19	156.682	169.674	174.481	-0.58671	0.000713034	0.00248942
EVM0003536		536	584	465	81	131	134	36.8698	31.8285	34.0868	6.1853	8.685	6.9932	-2.22939	6.21257e-30	1.06709e-27
EVM0003538		259	438	237	519	494	678	17.8614	23.9149	17.3403	39.4838	32.6794	35.3823	0.859225	8.49273e-06	5.00064e-05
EVM0003541	H03E18.2	91	145	104	34	54	69	6.2941	7.915	7.6139	2.5965	3.5751	3.5964	-1.14912	1.37738e-06	9.97798e-06
EVM0003542	sre-4	133	175	126	49	104	113	9.1585	9.5344	9.2245	3.7417	6.8854	5.9054	-0.747169	0.00139554	0.00443893
EVM0003543	rdy-2	259	350	296	99	113	151	17.8451	19.0718	21.6785	7.5013	7.4791	7.8925	-1.35377	2.9557e-13	7.73221e-12
EVM0003544		18	15	14	29	34	40	1.2438	0.8172	1.0249	2.1708	2.2767	2.0644	1.08514	0.000483166	0.00176772
EVM0003545		313	358	297	805	507	691	21.5559	19.5169	21.7826	61.1979	33.5017	36.0463	1.05516	5.53161e-06	3.40772e-05
EVM0003546	egl-17	21	29	14	4	8	15	1.4461	1.58	1.025	0.3054	0.5296	0.7828	-1.2677	0.00125698	0.00407062
EVM0003547	T04F3.1	3873	4401	2945	2071	1734	3114	266.581	240.038	215.778	157.446	114.584	162.41	-0.733526	0.000104954	0.000461927
EVM0003553		7	13	12	49	11	16	0.482	0.7083	0.8785	3.6955	0.7283	0.835	1.31335	0.0214442	0.0463235
EVM0003554	nhr-43	148	166	178	97	117	102	10.1607	9.0746	13.0593	7.3592	7.7135	5.2977	-0.667454	0.00325718	0.0092675
EVM0003557	sart-1	422	673	400	984	887	1146	29.06	36.6879	29.2981	74.7854	58.6414	59.7701	1.02085	5.6354e-08	5.57551e-07
EVM0003560	twk-5	64	54	32	12	16	22	4.4169	2.954	2.3686	0.9154	1.057	1.1491	-1.6218	7.32375e-07	5.62378e-06
EVM0003567	C12D12.1	162	226	208	2217	916	1013	11.1635	12.331	15.2042	168.563	60.5435	52.802	2.86385	9.69119e-15	3.24381e-13
EVM0003571	atf-7	46	24	23	105	48	98	3.198	1.3335	1.7152	8.0162	3.1662	5.0851	1.38164	0.000226782	0.000905603
EVM0003573	ZC404.15	106	87	93	23	35	45	7.3286	4.7422	6.8441	1.756	2.2881	2.34	-1.54553	1.05679e-08	1.22844e-07
EVM0003578	prp-3	314	502	315	771	681	820	21.6056	27.3699	23.1116	58.5941	44.9859	42.7387	1.01809	1.7669e-07	1.57227e-06
EVM0003590	D2030.12	28	34	23	17	9	9	1.9291	1.8531	1.6838	1.2982	0.5959	0.4736	-1.26008	0.000650326	0.00229628
EVM0003591	Y61A9LA.1	214	304	193	138	89	107	14.7493	16.5627	14.1546	10.4618	5.8575	5.5972	-1.06489	8.61499e-06	5.06349e-05
EVM0003592	cdl-1	147	247	161	232	271	345	10.1489	13.4572	11.7868	17.6398	17.9382	18.0049	0.594977	0.00130656	0.00420405
EVM0003596	tag-342	187	206	192	86	132	171	12.8903	11.2304	14.0897	6.5394	8.7106	8.9083	-0.651697	0.00133782	0.00428821
EVM0003601	pgp-3	34	34	26	149	73	76	2.3413	1.8607	1.9035	11.3342	4.833	3.9663	1.70915	4.07723e-06	2.60647e-05
EVM0003603		74	164	107	198	136	206	5.0959	8.9212	7.8335	15.0355	8.9806	10.7491	0.661641	0.00892036	0.0220042
EVM0003604	abt-4	190	239	411	150	123	187	13.0864	13.0511	30.0895	11.3831	8.1206	9.7687	-0.939422	0.00148766	0.00469284
EVM0003605	K05B2.4	171	138	152	181	236	308	11.7753	7.5186	11.1279	13.7824	15.6246	16.0847	0.58825	0.00450392	0.0122437
EVM0003607	nlp-64	8755	7598	6010	1239	3248	4271	602.625	414.437	440.297	94.2019	214.64	222.746	-1.45449	1.87428e-07	1.65653e-06
EVM0003608	dylt-1	61	67	54	190	174	266	4.2154	3.6421	3.96	14.4564	11.4674	13.8516	1.75225	1.84349e-16	8.385e-15
EVM0003609		933	790	679	291	418	512	64.2171	43.1146	49.7306	22.139	27.6308	26.6869	-1.03636	2.26521e-07	1.96218e-06
EVM0003610		5128	4413	2338	2332	2591	1928	352.964	240.707	171.271	177.254	171.214	100.546	-0.768991	0.00391793	0.0108403
EVM0003611	dpyd-1	1491	2097	1187	3220	2344	3069	102.619	114.377	86.989	244.757	154.9	160.042	0.879812	2.9536e-05	0.00015132
EVM0003612	cyk-7	24	37	28	18	17	13	1.6527	2.0159	2.0499	1.3745	1.1256	0.6784	-0.883821	0.0083244	0.0207855
EVM0003615	T27F6.8	135	152	95	35	25	32	9.2726	8.2922	6.9551	2.6384	1.679	1.6707	-2.05145	6.5985e-15	2.2848e-13
EVM0003616	C46F11.6	224	213	219	63	53	89	15.4096	11.629	16.0676	4.7921	3.4837	4.6441	-1.73255	1.35075e-14	4.38625e-13
EVM0003617	twk-3	102	138	98	63	69	97	7.0348	7.535	7.1985	4.7765	4.5617	5.0795	-0.592317	0.00544258	0.014385
EVM0003622	suox-1	625	787	699	357	434	512	43.0074	42.9501	51.222	27.1493	28.676	26.7184	-0.732205	3.13532e-05	0.000159522
EVM0003623	C29H12.2	19	27	18	43	47	50	1.3315	1.4837	1.3178	3.2836	3.1203	2.628	1.10673	6.2095e-05	0.000293206
EVM0003624		137	53	56	9	19	21	9.4112	2.8876	4.0954	0.6873	1.2593	1.096	-2.4036	2.08882e-08	2.29717e-07
EVM0003625	jac-1	224	297	285	679	477	616	15.422	16.2137	20.8667	51.6346	31.5438	32.1023	1.13372	6.58257e-07	5.11177e-06
EVM0003627	lgc-38	29	50	29	55	58	93	1.9754	2.7179	2.0952	4.2141	3.8563	4.8465	0.918535	0.000351331	0.00133399
EVM0003629	ugt-22	64	64	41	293	345	431	4.3882	3.4707	3.0091	22.2405	22.8305	22.4665	2.63283	9.56584e-38	2.77494e-35
EVM0003630	flp-11	11994	13850	9243	4295	7462	9819	825.566	755.399	677.209	326.473	493.158	512.081	-0.761693	0.000132742	0.000568693
EVM0003631		314	486	350	796	741	968	21.5829	26.492	25.6119	60.5484	48.9503	50.4736	1.11653	1.3462e-09	1.85178e-08
EVM0003636		96	71	46	13	31	43	6.6044	3.8651	3.36	0.9966	2.0419	2.2558	-1.35682	6.49095e-05	0.000305234
EVM0003640	tofu-2	91	105	79	29	57	43	6.2859	5.7257	5.7894	2.2133	3.7985	2.2552	-1.10642	2.12834e-05	0.000112982
EVM0003641	C05D11.1	427	637	336	976	807	1118	29.3829	34.7543	24.5979	74.2238	53.3466	58.29	1.06385	1.13633e-07	1.05427e-06
EVM0003645	tyr-5	383	469	334	172	189	269	26.3898	25.5582	24.5026	13.1129	12.5018	14.0348	-0.945459	5.54352e-08	5.49887e-07
EVM0003647	ift-20	825	1005	711	300	452	635	56.799	54.795	52.0561	22.8421	29.8802	33.1113	-0.928168	7.89639e-07	6.02804e-06
EVM0003649	sand-1	206	211	203	122	128	173	14.1594	11.5025	14.8616	9.275	8.4656	9.0129	-0.595368	0.00194554	0.00593945
EVM0003653	asah-1	212	292	221	511	310	457	14.6039	15.9321	16.2168	38.8572	20.4965	23.8211	0.827892	0.000347053	0.00132044
EVM0003668	faah-3	108	153	95	229	231	255	7.4322	8.3315	6.955	17.3955	15.2936	13.3109	1.00915	2.54238e-07	2.17771e-06
EVM0003669		73	92	103	40	51	73	5.0263	5.0096	7.5105	3.0764	3.3865	3.8209	-0.755756	0.00290093	0.00837989
EVM0003671		28	9	21	9	4	6	1.8972	0.5044	1.5181	0.7008	0.2774	0.2909	-1.63213	0.00200552	0.00609791
EVM0003672		22	23	22	5	9	15	1.5149	1.2531	1.6106	0.3818	0.6094	0.7828	-1.23472	0.00078919	0.00271536
EVM0003674	che-13	136	242	140	64	61	76	9.3653	13.1858	10.2547	4.8921	4.0114	3.9691	-1.35884	2.41635e-09	3.17654e-08
EVM0003675	pab-1	11873	20980	14472	69211	50361	58421	817.26	1144.3	1060.27	5261.41	3328.4	3046.64	1.9451	4.94377e-17	2.36395e-15
EVM0003677	grl-26	88	54	44	8	14	27	6.0246	2.9596	3.1966	0.6141	0.9269	1.418	-1.99146	9.37578e-08	8.88827e-07
EVM0003678	ZK1127.13	328	449	333	161	253	262	22.5857	24.4626	24.372	12.2122	16.6918	13.6871	-0.744616	5.72313e-05	0.00027246
EVM0003680		641	618	472	114	162	170	44.1496	33.7318	34.5644	8.6289	10.7254	8.872	-1.9927	1.05808e-23	1.03851e-21
EVM0003682	pqn-87	191	388	185	454	312	458	13.1409	21.157	13.5546	34.4953	20.6107	23.8806	0.716943	0.00285304	0.00825251
EVM0003683	C15H9.5	361	442	309	118	282	275	24.8738	24.1323	22.6237	8.9573	18.6358	14.3334	-0.769201	0.000876429	0.00297708
EVM0003684	unc-86	177	242	202	345	322	433	12.1643	13.2036	14.8122	26.2427	21.286	22.5978	0.80258	1.41973e-05	7.91337e-05
EVM0003689	sssh-1	83	97	64	12	51	34	5.6991	5.3075	4.6652	0.8852	3.3758	1.7744	-1.36536	6.5216e-05	0.000306564
EVM0003691	dct-15	18	24	20	30	36	38	1.2486	1.3076	1.4358	2.263	2.3834	1.965	0.719419	0.0133431	0.0310372
EVM0003700	lin-45	84	94	85	38	70	49	5.7622	5.1486	6.2013	2.8593	4.6268	2.5427	-0.77199	0.00366373	0.010239
EVM0003702		41	47	45	25	24	32	2.8113	2.5685	3.2719	1.8699	1.5794	1.6682	-0.752174	0.00509781	0.0136144
EVM0003703		54	45	50	96	70	106	3.7185	2.4517	3.6605	7.2689	4.6344	5.5429	0.831875	0.00178082	0.00548533
EVM0003704	Y39A1C.1	56	49	57	25	43	38	3.8655	2.6585	4.1781	1.9046	2.8244	1.9897	-0.65942	0.0207172	0.0450215
EVM0003712	kel-8	46	52	43	80	56	105	3.1829	2.8272	3.1411	6.0796	3.6893	5.4559	0.734883	0.00466775	0.0126417
EVM0003714	pdk-1	277	359	226	542	574	650	19.0634	19.5654	16.5887	41.1826	37.9674	33.906	1.03076	1.31976e-08	1.50333e-07
EVM0003718	C54G4.4	8	20	16	50	47	66	0.5509	1.0896	1.1714	3.8182	3.1117	3.4444	1.86366	1.09191e-09	1.53432e-08
EVM0003722	C01B10.11	1229	1653	1124	2133	1731	2097	84.5761	90.1602	82.3171	162.161	114.389	109.365	0.585317	0.00242244	0.00716252
EVM0003723	F54C9.9	62	67	43	149	134	138	4.247	3.6658	3.1395	11.3481	8.8679	7.1732	1.29863	1.69355e-07	1.51318e-06
EVM0003733	znfx-1	6	5	3	39	42	22	0.4132	0.2724	0.2196	2.9781	2.7806	1.1613	2.8843	3.54782e-09	4.55839e-08
EVM0003735	tbc-17	55	74	58	153	128	146	3.781	4.042	4.2342	11.6616	8.4379	7.6202	1.19254	6.0037e-07	4.71554e-06
EVM0003741	sap-49	59	82	51	253	101	290	4.063	4.4676	3.7176	19.2692	6.7035	15.1283	1.74057	4.49677e-08	4.55752e-07
EVM0003744	malt-1	50	44	38	68	66	87	3.4546	2.4066	2.8017	5.1898	4.3721	4.5118	0.702709	0.00470727	0.0127223
EVM0003745	spe-15	5	17	9	27	22	35	0.3443	0.9028	0.6589	2.0177	1.4678	1.8493	1.4375	8.98623e-05	0.000402285
EVM0003748	rpa-1	90	152	80	154	138	198	6.2102	8.2855	5.8568	11.7073	9.1043	10.3094	0.602542	0.00521334	0.0138767
EVM0003749	T01D3.6	160	237	154	643	410	562	11.0405	12.9143	11.2513	48.8906	27.0785	29.2924	1.57546	2.15206e-11	4.15576e-10
EVM0003752	tth-1	1175	1388	1273	454	501	633	80.8766	75.6803	93.2623	34.5211	33.1042	33.0264	-1.31113	1.49464e-13	4.15127e-12
EVM0003756		236	271	231	76	151	152	16.251	14.7792	16.9145	5.8035	9.9971	7.9326	-1.00789	2.07573e-06	1.43141e-05
EVM0003758	rgs-3	437	716	481	650	908	1124	30.0468	39.0705	35.2156	49.4087	60.0356	58.6185	0.68736	0.000169792	0.000707234
EVM0003759	F09B12.3	5405	7326	3601	7846	7649	8911	372.016	399.572	263.861	596.447	505.5	464.686	0.597136	0.0023346	0.00694054
EVM0003760	tbc-3	461	652	379	226	225	272	31.7484	35.5669	27.8036	17.1581	14.8374	14.1624	-1.04703	1.52537e-08	1.71989e-07
EVM0003761	his-35	1291	1193	998	414	491	380	88.8515	65.064	73.1463	31.4662	32.4282	19.8335	-1.44136	5.61283e-11	1.00232e-09
EVM0003763	M04B2.6	630	596	433	101	287	277	43.3488	32.526	31.7092	7.6455	18.9403	14.4207	-1.38739	2.61578e-07	2.23179e-06
EVM0003766		275	333	243	97	157	203	18.9333	18.1427	17.7888	7.3536	10.3749	10.5942	-0.946527	1.09088e-06	8.08652e-06
EVM0003768	deb-1	2026	3266	2394	5472	3891	5016	139.441	178.14	175.377	415.952	257.164	261.606	0.922694	1.74623e-05	9.49406e-05
EVM0003769	his-24	2695	4574	3214	11913	8916	7938	185.481	249.488	235.499	905.64	589.262	413.938	1.50919	2.04158e-09	2.73061e-08
EVM0003771	srsx-39	23	25	18	7	13	14	1.5622	1.3621	1.3178	0.5051	0.8527	0.7306	-0.994707	0.00442666	0.0120588
EVM0003773	C33A12.4	2925	2766	2196	450	662	645	201.338	150.857	160.906	34.1836	43.7598	33.6476	-2.20089	2.31096e-28	3.4281e-26
EVM0003775	did-2	89	93	89	23	53	62	6.157	5.0638	6.5086	1.7563	3.5322	3.2154	-1.03784	0.000119048	0.000516638
EVM0003776	H43I07.1	362	475	330	171	255	297	24.9	25.9169	24.1494	12.9928	16.8792	15.4665	-0.723558	5.32367e-05	0.000255685
EVM0003777	nhr-47	130	111	64	45	63	70	8.9563	6.0412	4.7042	3.3896	4.1641	3.6759	-0.808339	0.00264223	0.00772145
EVM0003786	ubc-3	1056	1261	1387	588	697	863	72.6598	68.7837	101.59	44.7153	46.0618	45.0262	-0.838777	1.64745e-05	9.0247e-05
EVM0003787		246	289	231	803	577	729	16.9129	15.7759	16.901	61.035	38.1024	37.994	1.46576	1.59921e-11	3.17748e-10
EVM0003790	did-2	206	255	154	76	96	106	14.2063	13.893	11.3186	5.7729	6.3423	5.5539	-1.16021	8.51706e-09	1.00982e-07
EVM0003791		199	240	288	40	33	54	13.7045	13.0758	21.0845	3.0571	2.1848	2.8253	-2.56357	3.67955e-23	3.48064e-21
EVM0003793		112	138	120	59	74	111	7.7121	7.55	8.7852	4.4671	4.9198	5.8099	-0.65055	0.00284334	0.0082314
EVM0003795		360	769	179	2600	7891	4161	24.7498	41.9521	13.1059	197.643	521.553	217.012	3.55005	4.19334e-17	2.03494e-15
EVM0003798		91	61	67	13	45	36	6.2664	3.336	4.9051	0.9927	2.9685	1.8788	-1.2933	0.000208234	0.000842617
EVM0003802		11	21	14	2	8	6	0.7518	1.1441	1.0224	0.1538	0.5278	0.3114	-1.52327	0.000650611	0.00229667
EVM0003806	ZK370.4	146	275	234	566	367	508	10.0546	14.9827	17.1312	42.9953	24.2623	26.5034	1.15031	5.03117e-06	3.13195e-05
EVM0003809	swt-3	11	25	20	113	92	43	0.7644	1.3621	1.4566	8.5524	6.1123	2.2441	2.21743	3.19964e-07	2.67744e-06
EVM0003813	ced-2	313	324	257	164	156	202	21.5583	17.6726	18.8037	12.4746	10.3055	10.5359	-0.802233	1.73524e-05	9.44217e-05
EVM0003818	ZK1098.11	396	320	343	106	169	190	27.2698	17.4317	25.1111	8.0454	11.1704	9.9193	-1.25477	9.03451e-09	1.06153e-07
EVM0003819	dmd-6	183	300	253	352	356	413	12.6022	16.3448	18.5365	26.7279	23.5557	21.5498	0.595344	0.00229356	0.00684188
EVM0003821	F54H5.3	85	96	55	12	29	30	5.8562	5.2279	4.0083	0.9022	1.9195	1.5672	-1.76107	2.0949e-09	2.7962e-08
EVM0003822	F42H10.6	693	779	687	236	359	359	47.7036	42.4614	50.3268	17.9318	23.7028	18.6992	-1.21837	1.06036e-10	1.78837e-09
EVM0003823	tag-68	34	41	37	56	72	83	2.3715	2.2458	2.6907	4.2451	4.7591	4.3246	0.871295	0.000359355	0.00136129
EVM0003824	abt-4	49	61	61	92	106	119	3.3882	3.331	4.4596	7.0228	6.9928	6.2223	0.859073	0.000202788	0.000823644
EVM0003827	osm-5	620	821	528	372	316	381	42.654	44.7876	38.6786	28.2625	20.917	19.894	-0.872113	6.57726e-06	3.97866e-05
EVM0003828		28	31	26	10	18	12	1.9281	1.689	1.9383	0.7636	1.1917	0.6263	-1.10996	0.00106526	0.00353838
EVM0003830		334	356	208	124	211	200	22.9989	19.4219	15.2199	9.3922	13.9698	10.4425	-0.769593	0.000397095	0.00148402
EVM0003841	mlck-1	47	127	58	187	212	202	3.2365	6.9193	4.2462	14.2033	13.9999	10.5328	1.41012	8.74228e-08	8.34223e-07
EVM0003848	W04B5.5	823	1125	857	403	534	763	56.6319	61.3867	62.7834	30.635	35.318	39.7739	-0.772121	1.37192e-05	7.68627e-05
EVM0003860		49	72	48	185	110	128	3.3742	3.9436	3.5164	14.0438	7.2851	6.6733	1.35686	4.13418e-06	2.63772e-05
EVM0003861	R151.1	10	13	6	27	43	35	0.691	0.7083	0.4393	2.0618	2.8469	1.8322	1.8354	3.71479e-07	3.06727e-06
EVM0003862	aka-1	29	67	52	87	85	110	1.9972	3.6352	3.8243	6.6503	5.6297	5.7315	0.920981	0.000476263	0.00174492
EVM0003863	acl-4	233	304	229	377	348	504	16.0483	16.5851	16.8024	28.6311	22.9732	26.2631	0.654485	0.000210918	0.000852157
EVM0003864	F31E3.2	167	210	170	93	91	127	11.4667	11.464	12.42	7.0873	6.0073	6.6031	-0.843541	1.38278e-05	7.74046e-05
EVM0003865		570	369	460	289	300	384	39.207	20.1525	33.6752	22.003	19.8482	20.0145	-0.586834	0.0105039	0.025252
EVM0003866	irg-7	745	1313	1484	2907	1641	1975	51.3142	71.62	108.757	220.965	108.448	103.014	0.899983	0.00332397	0.00943285
EVM0003868		122	131	104	151	180	239	8.413	7.1523	7.6157	11.4501	11.9171	12.4722	0.632104	0.000889276	0.00301522
EVM0003869	col-141	1859	3205	3086	4812	4694	7687	127.97	174.826	226.12	365.807	310.252	400.879	1.02597	1.70428e-06	1.20063e-05
EVM0003870	tpk-1	98	89	68	47	57	45	6.7584	4.8592	4.97	3.5884	3.7647	2.3539	-0.782872	0.00306609	0.00880246
EVM0003872	bam-2	31	42	28	76	73	78	2.1348	2.2883	2.0527	5.7856	4.8366	4.0439	1.162	8.19563e-06	4.84757e-05
EVM0003877	stg-1	40	62	38	138	113	169	2.7528	3.3779	2.7818	10.4815	7.4813	8.8195	1.57452	7.2746e-11	1.27296e-09
EVM0003880	npr-2	10	13	16	18	27	47	0.7007	0.7083	1.1514	1.3711	1.8172	2.4673	1.17774	0.00113552	0.00373283
EVM0003882	W10D9.3	62	86	83	43	39	57	4.2926	4.6855	6.0764	3.2818	2.601	2.9965	-0.758318	0.0023768	0.00704513
EVM0003883	efl-3	6	11	9	65	43	58	0.4309	0.5992	0.6501	4.9702	2.8388	3.0405	2.65861	4.62583e-13	1.17711e-11
EVM0003887	lam-3	260	423	254	727	464	606	17.9119	23.084	18.5956	55.2336	30.6389	31.6119	0.975393	4.52586e-05	0.000221358
EVM0003890	tag-18	2349	2661	2507	1306	1701	1964	161.714	145.138	183.665	99.2856	112.392	102.401	-0.642802	0.00022256	0.000890378
EVM0003893	F26E4.3	149	207	129	515	378	440	10.2603	11.296	9.4442	39.1805	24.9525	22.9501	1.48413	5.19202e-11	9.36141e-10
EVM0003898		78	77	65	19	35	27	5.3827	4.1956	4.7265	1.4466	2.3324	1.4177	-1.45798	1.36704e-07	1.24445e-06
EVM0003907	F31D4.5	21	31	26	45	39	64	1.4448	1.6862	1.9121	3.4135	2.5978	3.3346	0.889767	0.00110251	0.00364163
EVM0003915	amx-3	1186	1163	1046	48	76	46	81.6586	63.4186	76.6662	3.6495	5.0217	2.424	-4.33085	1.11774e-64	9.72735e-62
EVM0003916		27	22	13	6	9	9	1.8607	1.1982	0.9515	0.4581	0.5957	0.4696	-1.38287	0.000665451	0.00233956
EVM0003924		24	19	14	12	6	11	1.6658	1.0414	1.0348	0.9163	0.3972	0.5741	-0.998734	0.0126115	0.0295706
EVM0003925	bbs-9	320	453	266	131	169	191	21.9986	24.688	19.5098	9.9959	11.1633	9.9525	-1.09123	4.46229e-09	5.60642e-08
EVM0003928	plpp-1.1	114	153	95	199	168	189	7.8761	8.3571	6.9251	15.1419	11.1065	9.8418	0.63032	0.0036801	0.0102782
EVM0003930		330	372	307	135	260	286	22.6866	20.2886	22.4846	10.2325	17.2063	14.9216	-0.623042	0.00262075	0.00766726
EVM0003933	emb-5	345	633	477	1213	885	1044	23.7393	34.4989	34.9509	92.2256	58.4611	54.4604	1.13665	1.18389e-06	8.70675e-06
EVM0003934	col-176	22946	40272	24172	128258	77467	94339	1579.43	2196.56	1770.96	9750.22	5119.84	4919.71	1.83495	1.24596e-12	2.96802e-11
EVM0003937	mdt-20	1260	1536	1148	482	850	1051	86.7232	83.7779	84.1337	36.6494	56.2007	54.8173	-0.784522	7.09551e-05	0.000329274
EVM0003938		16729	17069	12892	1249	1186	1640	1151.49	930.993	944.505	94.9243	78.402	85.5439	-3.54772	2.99673e-76	5.58847e-73
EVM0003939	kin-4	79	66	69	175	150	153	5.4544	3.6196	5.0248	13.3314	9.8846	7.974	1.14508	6.11388e-06	3.72599e-05
EVM0003940		81	70	65	20	39	41	5.5821	3.8252	4.7587	1.5232	2.582	2.1397	-1.16242	2.596e-05	0.000134852
EVM0003948	gtf-2H3	413	401	383	190	223	220	28.44	21.8487	28.0395	14.4316	14.7643	11.4614	-0.947298	1.02466e-06	7.64336e-06
EVM0003952		35	23	27	8	4	8	2.4119	1.2531	1.9767	0.6109	0.2648	0.4175	-2.11132	4.89502e-07	3.93471e-06
EVM0003953	C39F7.5	103	136	94	192	199	263	7.113	7.3913	6.8552	14.6176	13.1191	13.7152	0.953007	3.36775e-07	2.80374e-06
EVM0003955	trpp-9	27	29	29	169	95	86	1.8822	1.5989	2.138	12.8106	6.2896	4.4907	2.06242	1.64727e-08	1.84421e-07
EVM0003957	clc-1	23	34	27	6	7	11	1.5815	1.8334	1.9767	0.4582	0.4665	0.5769	-1.80807	4.26704e-07	3.47486e-06
EVM0003958		20	13	20	3	4	9	1.3765	0.7083	1.4642	0.2295	0.2653	0.4739	-1.76536	0.000143372	0.000609237
EVM0003959	Y43F8B.2	686	714	501	171	129	221	47.2012	38.9621	36.7318	13.0104	8.4953	11.5505	-1.89498	7.46972e-20	5.07863e-18
EVM0003965	rpn-11	1492	1967	1536	798	1033	1561	102.671	107.266	112.524	60.6629	68.2568	81.4311	-0.615167	0.000614332	0.00218281
EVM0003967	pptr-1	441	599	495	876	725	950	30.3665	32.6924	36.2712	66.6044	47.8829	49.5257	0.722507	0.000151221	0.000638228
EVM0003969	F46C3.2	56	51	39	25	35	30	3.8717	2.7736	2.8634	1.927	2.2808	1.5404	-0.731287	0.00938433	0.0229492
EVM0003971		37	61	50	75	96	136	2.5475	3.3412	3.6638	5.7278	6.3572	7.0993	1.00904	2.64148e-05	0.00013705
EVM0003972	ttr-15	201	136	216	14	37	38	13.8685	7.4186	15.8078	1.0658	2.4553	1.9873	-2.72762	2.40575e-16	1.0755e-14
EVM0003975		147	219	134	44	42	59	10.147	11.9393	9.8509	3.3345	2.806	3.09	-1.79371	1.65562e-15	6.33795e-14
EVM0003979	hrde-1	111	162	121	75	74	104	7.6333	8.8276	8.8628	5.7322	4.921	5.4072	-0.658412	0.00172102	0.00532471
EVM0003982	B0024.15	265	335	240	126	162	231	18.2129	18.2757	17.5765	9.6151	10.7141	12.0703	-0.733787	5.30144e-05	0.000254805
EVM0003987	akap-1	933	1123	1006	2719	2113	2865	64.2058	61.2282	73.7317	206.727	139.644	149.389	1.31558	2.78804e-11	5.31314e-10
EVM0003988	glb-10	83	119	78	19	72	43	5.7281	6.4802	5.7128	1.4315	4.7348	2.2676	-1.08322	0.00110543	0.00364863
EVM0004000	mec-9	288	487	232	490	547	636	19.8382	26.5601	17.0253	37.2801	36.1358	33.1422	0.744106	0.000196827	0.000803435
EVM0004001	lbp-1	7121	8605	6335	2767	4449	5885	490.173	469.364	464.128	210.337	294.012	306.888	-0.811098	1.18895e-05	6.76279e-05
EVM0004003	gst-8	1350	1118	1585	514	789	945	92.8931	60.979	116.133	39.0414	52.1435	49.2837	-0.941156	5.08482e-05	0.000246115
EVM0004004	T23F11.11	20	30	22	11	6	8	1.3772	1.6345	1.6106	0.84	0.3972	0.4177	-1.5211	5.18747e-05	0.000249971
EVM0004005	ttr-50	65	71	52	30	41	36	4.449	3.8754	3.8399	2.3009	2.7144	1.8788	-0.826669	0.00125733	0.00407073
EVM0004010	kcc-3	62	64	64	170	131	176	4.2436	3.5175	4.6884	12.8884	8.6591	9.1819	1.30387	5.3747e-08	5.34767e-07
EVM0004011	yju-2	248	417	292	158	202	249	17.0822	22.7329	21.3982	12.0071	13.3742	12.9877	-0.673808	0.000326663	0.00125015
EVM0004015	srh-41	52	20	16	3	6	17	3.5551	1.1044	1.1991	0.2231	0.3799	0.9001	-1.88222	0.000526236	0.00190238
EVM0004018	epg-5	65	84	94	172	105	121	4.476	4.5765	6.9157	13.0728	6.9439	6.3275	0.71809	0.0153388	0.0348912
EVM0004025	hbl-1	58	98	84	226	137	192	3.994	5.345	6.1365	17.2002	9.0429	10.0061	1.22175	6.49607e-06	3.93685e-05
EVM0004027		28	31	15	46	42	64	1.9281	1.689	1.0982	3.5127	2.7807	3.3214	1.01308	0.00033783	0.00128835
EVM0004029	cyb-3	104	198	102	444	413	552	7.1616	10.7969	7.4679	33.752	27.2769	28.7952	1.81113	4.45912e-18	2.48758e-16
EVM0004031	Y18H1A.9	11	18	10	36	31	46	0.7735	0.965	0.7488	2.7477	2.0414	2.3946	1.50063	3.02336e-06	1.99732e-05
EVM0004034	nprt-1	137	171	133	210	231	270	9.4219	9.3312	9.7544	15.9307	15.2349	14.102	0.66531	0.000204448	0.000829096
EVM0004035	F54G2.1	141	137	95	229	225	340	9.6909	7.4605	6.956	17.4085	14.8814	17.7318	1.05384	9.99926e-08	9.40249e-07
EVM0004036	nmgp-1	58	47	64	28	17	54	4.0021	2.588	4.687	2.1556	1.1221	2.7945	-0.867779	0.0100249	0.0243154
EVM0004038	prp-31	261	398	290	569	469	515	17.9576	21.7038	21.2309	43.2742	31.0213	26.86	0.72879	0.000495643	0.00180579
EVM0004041	wdr-62	145	181	110	380	302	326	9.9531	9.8451	8.0535	28.8917	19.9917	16.9939	1.23523	3.90255e-08	4.01133e-07
EVM0004044	scav-4	52	63	44	114	119	139	3.5641	3.4402	3.2602	8.643	7.8565	7.2598	1.20393	7.81581e-08	7.5632e-07
EVM0004046	unc-17	132	226	169	351	290	353	9.0914	12.2995	12.414	26.653	19.1338	18.4069	0.920359	1.40266e-05	7.83833e-05
EVM0004048	bcs-1	1033	2119	1067	627	781	835	71.0793	115.603	78.1445	47.7009	51.6403	43.5234	-0.891544	2.19628e-05	0.000116121
EVM0004055	F58B4.2	66	112	63	16	24	36	4.5712	6.0958	4.6297	1.181	1.5899	1.8576	-1.70455	7.59396e-10	1.10269e-08
EVM0004057	F08F3.4	2434	2834	2604	1261	1116	1627	167.543	154.588	190.752	95.8914	73.7839	84.8352	-1.01092	2.24707e-08	2.44648e-07
EVM0004059	acl-6	32	55	59	111	112	126	2.204	2.9965	4.3291	8.4599	7.401	6.5711	1.23498	2.5615e-06	1.72627e-05
EVM0004061		305	343	314	86	146	165	20.991	18.7136	23.0264	6.5188	9.645	8.6029	-1.33339	3.39619e-11	6.37898e-10
EVM0004062	C23H5.8	7354	9346	8210	3451	5249	6505	506.18	509.75	601.523	262.375	346.929	339.238	-0.769697	1.87632e-05	0.000101171
EVM0004063		61	75	33	27	33	36	4.1896	4.0862	2.4159	2.067	2.1848	1.883	-0.812492	0.0043794	0.011945
EVM0004065	pgp-2	35	45	33	3	5	6	2.4101	2.4543	2.4159	0.2291	0.331	0.3131	-3.00664	1.91727e-15	7.27559e-14
EVM0004068		504	452	344	73	178	156	34.7142	24.6262	25.1954	5.5744	11.7836	8.1414	-1.72436	8.48227e-12	1.76318e-10
EVM0004077	qui-1	121	159	124	189	182	285	8.3483	8.6492	9.0999	14.341	12.013	14.8741	0.660914	0.000471415	0.00173007
EVM0004080	tsp-10	17	16	12	3	4	4	1.1706	0.8717	0.8785	0.2291	0.2648	0.2088	-2.02285	1.61366e-05	8.86077e-05
EVM0004083		63	70	56	15	14	20	4.3635	3.8256	4.0802	1.1251	0.9	1.0642	-1.97986	1.26776e-12	3.01446e-11
EVM0004085	tads-1	599	811	426	143	434	294	41.2201	44.2539	31.1862	10.8574	28.6999	15.313	-1.08775	0.000171235	0.000712016
EVM0004091	Y62E10A.13	349	340	299	445	667	879	24.0326	18.5241	21.8899	33.8427	44.0755	45.8318	0.944152	1.23016e-06	9.01654e-06
EVM0004093	apd-3	232	291	176	444	447	470	15.9681	15.8929	12.8851	33.7707	29.5176	24.5264	0.96806	5.04045e-07	4.04413e-06
EVM0004099	hlh-2	11	16	13	42	25	32	0.7575	0.8717	0.9539	3.1837	1.6551	1.67	1.30467	0.000446146	0.00164612
EVM0004106	lgg-2	7425	7010	8028	3161	2697	4341	511.078	382.359	588.148	240.27	178.233	226.362	-1.19994	3.20856e-09	4.15109e-08
EVM0004108	stau-1	48	82	39	255	213	207	3.3053	4.4676	2.857	19.3978	14.0558	10.7861	2.0383	1.28456e-14	4.20268e-13
EVM0004109		42	33	24	3	9	13	2.8696	1.7775	1.7865	0.2204	0.6255	0.6752	-2.00621	3.87162e-07	3.18664e-06
EVM0004114		261	349	449	67	82	84	17.9957	19.0312	32.9248	5.0607	5.4331	4.3589	-2.23529	2.46246e-18	1.41608e-16
EVM0004117	K10B4.3	57	81	67	125	104	131	3.9117	4.4153	4.9101	9.5172	6.8536	6.8413	0.803797	0.000662971	0.00233462
EVM0004119	mth-2	15	38	30	57	41	45	1.0329	2.0703	2.1863	4.3589	2.731	2.3495	0.81262	0.0158359	0.0358768
EVM0004122	B0035.3	245	297	223	80	114	131	16.8607	16.2238	16.3634	6.0666	7.5024	6.814	-1.27467	8.9562e-12	1.84699e-10
EVM0004123	R05G6.5	34	37	26	57	77	109	2.3413	2.0163	1.9035	4.3526	5.0979	5.6885	1.27891	5.08448e-07	4.07695e-06
EVM0004134	T01B7.5	130	177	91	248	273	288	8.9179	9.6807	6.6696	18.8867	18.0171	15.0182	1.02991	3.48246e-07	2.89186e-06
EVM0004137	arx-7	569	659	544	283	396	464	39.1467	35.9187	39.8527	21.5341	26.1907	24.2155	-0.673946	0.000133029	0.000569738
EVM0004141	Y66H1A.4	1326	1928	1096	2380	1721	3211	91.275	105.174	80.3082	180.892	113.723	167.466	0.738984	0.000333649	0.00127427
EVM0004157	plx-1	80	125	117	293	243	286	5.5067	6.8112	8.5532	22.2372	16.0293	14.9374	1.34744	2.39333e-09	3.15581e-08
EVM0004158		73	60	55	3	1	0	5.0262	3.2659	4.0266	0.2291	0.0662	0	-5.45591	3.11994e-29	4.90695e-27
EVM0004159	ttr-59	3984	4594	3374	1072	854	828	274.204	250.555	247.232	81.4924	56.4614	43.1919	-2.09302	1.24436e-20	9.12576e-19
EVM0004160		393	412	341	14	20	15	27.0726	22.4524	24.9693	1.0691	1.3241	0.7828	-4.5635	2.98706e-74	4.33256e-71
EVM0004161	acox-3	105	119	174	61	73	111	7.2148	6.4891	12.722	4.671	4.833	5.771	-0.779021	0.00417123	0.011461
EVM0004162		8	12	12	58	44	40	0.5509	0.6538	0.8785	4.4291	2.913	2.0875	2.1564	1.44585e-08	1.63696e-07
EVM0004164	hst-6	80	121	94	134	145	192	5.5089	6.5924	6.9026	10.1596	9.5999	10.0206	0.646685	0.00127385	0.004114
EVM0004165	C26C6.8	58	68	54	30	34	37	3.9793	3.7347	3.95	2.2721	2.2398	1.9539	-0.854958	0.00054871	0.0019776
EVM0004168	F09A5.2	44	41	47	101	84	85	3.05	2.2388	3.4468	7.6816	5.5668	4.4248	1.01529	0.000272811	0.00106434
EVM0004169		428	556	411	90	222	184	29.4404	30.3365	30.0786	6.86	14.7008	9.6046	-1.52454	1.00478e-10	1.70343e-09
EVM0004171	F39G3.5	423	462	485	165	194	312	29.0989	25.185	35.5094	12.5248	12.8274	16.2912	-1.10221	3.10811e-08	3.28528e-07
EVM0004173	mek-1	111	154	112	179	190	248	7.6497	8.391	8.1977	13.5946	12.5791	12.9431	0.687975	0.000192407	0.000787361
EVM0004175	K10B2.4	1070	1284	896	474	679	929	73.675	70.0076	65.6504	36.0042	44.8446	48.4671	-0.693316	0.000133639	0.000572163
EVM0004182	dyb-1	144	245	135	194	309	396	9.9082	13.3492	9.9212	14.773	20.4457	20.6261	0.749176	0.000335324	0.00127954
EVM0004186	acy-3	191	198	113	262	240	273	13.141	10.7814	8.264	19.9423	15.8513	14.2277	0.63073	0.0033478	0.00948604
EVM0004190		38	24	30	11	12	23	2.6452	1.3083	2.2293	0.8403	0.775	1.2084	-1.08526	0.00311695	0.00892296
EVM0004191		19	17	19	22	34	70	1.316	0.9144	1.368	1.7051	2.2258	3.6729	1.11267	0.00173736	0.00536759
EVM0004193		39	46	47	16	20	21	2.6932	2.5131	3.4409	1.2299	1.3284	1.1065	-1.23134	2.55687e-05	0.000132978
EVM0004197	lrk-1	78	104	91	231	179	247	5.3523	5.6663	6.6639	17.5453	11.8525	12.8825	1.25502	1.11785e-08	1.2948e-07
EVM0004199		339	526	369	157	270	323	23.3291	28.6746	27.022	11.9559	17.8176	16.8682	-0.757499	0.000125732	0.000542579
EVM0004202		130	160	109	208	182	231	8.9232	8.7408	7.9895	15.8201	12.0036	12.0652	0.630872	0.00134426	0.00430203
EVM0004203	ccd-5	620	801	566	950	1103	1406	42.6844	43.7135	41.4898	72.211	72.8795	73.3441	0.772007	4.17149e-06	2.65503e-05
EVM0004204	F41C3.2	231	516	231	114	148	144	15.8686	28.1261	16.891	8.6644	9.7815	7.514	-1.23537	2.60812e-07	2.22816e-06
EVM0004210	nmy-2	31	63	48	266	163	200	2.1347	3.4324	3.5141	20.2365	10.7963	10.4416	2.18016	2.72844e-13	7.22456e-12
EVM0004211	skpt-1	78	110	75	140	146	163	5.374	6.0215	5.4962	10.6369	9.6597	8.4936	0.760882	0.000259722	0.00101845
EVM0004212	zag-1	74	78	63	118	103	131	5.0957	4.2561	4.6122	8.9344	6.8339	6.8384	0.691534	0.0023598	0.00700111
EVM0004215	inx-17	266	253	272	151	151	153	18.2827	13.8064	19.914	11.4543	9.9639	7.9721	-0.825839	9.10988e-05	0.000406844
EVM0004222	nas-31	31	40	25	81	59	88	2.1457	2.1992	1.8582	6.1843	3.881	4.5813	1.22397	7.40539e-06	4.42831e-05
EVM0004224	crtc-1	65	81	52	304	174	255	4.4426	4.4113	3.8303	23.091	11.4841	13.273	1.90687	1.65881e-12	3.88066e-11
EVM0004230	C09F5.1	82	89	77	120	115	149	5.6466	4.849	5.6372	9.0871	7.6167	7.7756	0.601727	0.00468963	0.0126815
EVM0004239	spp-2	7294	5868	4855	1887	3039	3119	502.075	320.057	355.705	143.473	200.867	162.652	-1.21589	7.70421e-09	9.21822e-08
EVM0004240	scav-6	122	156	139	407	422	587	8.371	8.4904	10.2177	30.9607	27.8957	30.608	1.72612	9.82648e-21	7.50146e-19
EVM0004244	ben-1	1830	3455	1877	3997	3148	3855	125.954	188.431	137.493	303.825	208.03	201.027	0.657024	0.00238185	0.0070569
EVM0004245	sta-1	158	182	157	326	305	287	10.8457	9.9473	11.494	24.7975	20.1481	14.976	0.888879	3.08449e-05	0.000157162
EVM0004246		31	39	35	134	104	107	2.1089	2.1443	2.5797	10.1984	6.8651	5.5873	1.72035	1.2303e-09	1.70491e-08
EVM0004249	F44E5.1	144	336	207	75	104	138	9.9067	18.3283	15.1341	5.6637	6.8685	7.1742	-1.13582	2.16709e-06	1.48734e-05
EVM0004250		6	10	2	11	15	18	0.4137	0.5448	0.1464	0.8453	0.9931	0.9394	1.25741	0.00365224	0.0102091
EVM0004252	ippk-1	86	116	64	212	108	109	5.9221	6.3164	4.7217	16.1275	7.1545	5.6687	0.759967	0.0220808	0.0474864
EVM0004257		37	54	40	22	15	27	2.548	2.9427	2.9284	1.68	0.9931	1.4091	-1.04905	0.000262543	0.00102766
EVM0004261	tns-1	553	745	546	1221	1211	1614	38.0568	40.6265	40.0177	92.8436	80.0219	84.1585	1.11394	1.48533e-10	2.44507e-09
EVM0004262	Y39A3CL.4	349	413	291	132	195	290	24.0459	22.5216	21.3424	10.0568	12.8773	15.1336	-0.828533	2.31111e-05	0.00012121
EVM0004267	pro-3	857	1522	910	2363	1882	2470	58.9595	83.0198	66.6712	179.626	124.366	128.823	1.05146	3.36747e-07	2.80374e-06
EVM0004275	psmd-9	468	563	420	189	239	281	32.196	30.7222	30.7994	14.356	15.8165	14.6558	-1.06323	7.21112e-10	1.04943e-08
EVM0004283	sfxn-1.1	175	261	421	74	58	83	12.0571	14.2125	30.8314	5.6196	3.8327	4.3159	-2.05196	1.74902e-10	2.82921e-09
EVM0004287		137	118	100	15	35	39	9.4563	6.4292	7.321	1.1454	2.3172	2.0159	-2.05712	3.12269e-13	8.12025e-12
EVM0004290	sipa-1	461	605	414	772	643	821	31.7306	33.0184	30.362	58.6617	42.5145	42.8171	0.596251	0.00153616	0.00483205
EVM0004291		1952	1910	1148	638	680	907	134.392	104.188	84.0744	48.5203	44.9644	47.314	-1.19638	2.41338e-09	3.17584e-08
EVM0004293	osta-1	64	80	58	33	36	53	4.4189	4.3508	4.2477	2.5002	2.3525	2.78	-0.762522	0.00155971	0.00489905
EVM0004295	ntl-3	144	171	129	260	244	258	9.8829	9.3051	9.4343	19.7978	16.1375	13.4709	0.782583	7.8429e-05	0.000358101
EVM0004298		12	32	23	12	8	14	0.8263	1.7434	1.6838	0.9163	0.5296	0.7306	-0.978925	0.0127268	0.0297991
EVM0004302	T01H3.2	51	51	56	24	23	26	3.5221	2.7648	4.1044	1.8552	1.5019	1.3703	-1.13686	6.81357e-05	0.000318113
EVM0004304	rpn-10	165	218	151	91	118	135	11.3905	11.895	11.0918	6.9343	7.8137	7.021	-0.659939	0.000522618	0.00189139
EVM0004308	gst-7	1278	1768	1830	756	1100	1275	87.9873	96.4198	134.107	57.4513	72.7261	66.4757	-0.694895	0.000570924	0.00204748
EVM0004309	Y106G6D.8	674	746	529	72	156	146	46.3661	40.6982	38.7764	5.4981	10.2796	7.6342	-2.42095	2.38112e-27	3.23783e-25
EVM0004311		85	91	91	10	18	19	5.8532	4.9579	6.6619	0.7281	1.1767	0.9916	-2.56423	1.43421e-18	8.51006e-17
EVM0004316	F42A6.6	393	523	338	177	271	265	27.0332	28.5276	24.7899	13.4447	17.8921	13.8304	-0.83183	7.65946e-06	4.56143e-05
EVM0004317	itsn-1	114	198	149	362	303	373	7.8782	10.7946	10.907	27.5271	20.0441	19.4534	1.17516	3.15496e-08	3.32404e-07
EVM0004322	F09A5.2	11	18	12	28	31	28	0.7853	1.0059	0.88	2.1296	2.0278	1.4456	1.03267	0.00202142	0.00613811
EVM0004327		152	263	189	418	306	429	10.4487	14.3288	13.8156	31.7745	20.2448	22.3701	0.942425	1.45711e-05	8.10101e-05
EVM0004328		30	35	22	3	9	8	2.0396	1.9176	1.6343	0.2321	0.5916	0.4326	-2.11091	2.01915e-08	2.22618e-07
EVM0004336	best-19	112	117	108	58	55	64	7.7077	6.3977	7.9067	4.421	3.611	3.3433	-0.956488	3.83504e-05	0.000190642
EVM0004339	nhr-5	273	349	281	146	109	150	18.7972	19.0396	20.5575	11.113	7.1935	7.8292	-1.16579	9.32772e-09	1.09205e-07
EVM0004344	tmem-208	1118	1591	1058	290	880	733	76.9507	86.7965	77.4991	22.029	58.1686	38.2192	-1.02573	0.000157606	0.000662607
EVM0004345	F54B3.1	47	67	47	168	119	118	3.2341	3.6604	3.4678	12.7984	7.8789	6.1299	1.35832	1.82157e-06	1.27569e-05
EVM0004346	mab-20	121	195	133	185	227	300	8.3356	10.6118	9.7698	14.0862	15.0159	15.6555	0.638581	0.000580678	0.00207847
EVM0004356	let-765	119	182	91	599	479	490	8.2062	9.9079	6.6483	45.505	31.6637	25.5658	2.04404	3.1884e-17	1.5886e-15
EVM0004357		17	14	11	6	2	5	1.1461	0.7529	0.8053	0.4219	0.1392	0.2609	-1.71222	0.000307857	0.00118408
EVM0004358		69906	82644	42962	8843	12286	9349	4811.87	4507.61	3147.6	672.281	812.001	487.537	-2.6606	1.45206e-29	2.3694e-27
EVM0004359	ama-1	184	295	191	1610	781	1045	12.6788	16.0631	14.0111	122.392	51.642	54.4725	2.41533	7.85306e-16	3.19358e-14
EVM0004360		16	12	12	2	5	12	1.1275	0.6322	0.9056	0.1554	0.3336	0.6469	-1.1069	0.0172732	0.038597
EVM0004361	Y37E11B.1	153	142	120	35	69	80	10.545	7.7382	8.7849	2.6291	4.5767	4.147	-1.23842	6.6567e-07	5.1632e-06
EVM0004364	aps-3	306	379	258	508	567	736	21.0326	20.6488	18.913	38.5908	37.5044	38.3731	0.91676	1.16754e-07	1.08016e-06
EVM0004365	K05F1.10	281	321	379	146	199	254	19.3229	17.4986	27.794	11.0717	13.1222	13.2657	-0.781025	0.000235054	0.000934062
EVM0004367		20	3	13	91	43	9	1.3437	0.1549	0.9419	6.8931	2.8746	0.4561	2.06509	0.00490823	0.0131829
EVM0004369	rhr-2	51	52	49	98	140	186	3.5119	2.8338	3.5873	7.4835	9.2253	9.7088	1.42167	1.28309e-09	1.77243e-08
EVM0004370	nmur-3	27	36	29	55	55	74	1.8695	1.9614	2.1231	4.1726	3.6416	3.8635	0.968535	0.000114437	0.000498951
EVM0004372	aap-1	78	92	58	135	140	164	5.335	4.9976	4.2815	10.2775	9.2302	8.5523	0.933823	1.22065e-05	6.91296e-05
EVM0004374	srsx-27	30	34	28	3	10	7	2.0658	1.8527	2.0499	0.2291	0.6621	0.3653	-2.21134	3.47151e-09	4.46474e-08
EVM0004377		15	19	20	88	64	49	1.0329	1.0352	1.4642	6.72	4.2372	2.5572	1.9233	2.26342e-07	1.96218e-06
EVM0004378	F26A1.19	627	600	507	215	295	340	43.1743	32.719	37.1261	16.3415	19.4642	17.731	-1.0759	8.886e-09	1.04786e-07
EVM0004379	riok-2	874	1067	732	1763	1536	1864	60.1476	58.1768	53.6557	134.008	101.521	97.2185	0.951253	3.63078e-07	3.00546e-06
EVM0004382	ajm-1	317	475	423	1954	1192	1301	21.8054	25.9284	30.9889	148.529	78.8074	67.8612	1.90593	3.77457e-12	8.32318e-11
EVM0004383		36	39	27	11	13	25	2.4791	2.1129	1.9767	0.84	0.8607	1.2942	-1.09655	0.000562486	0.00202
EVM0004386		53	62	40	89	73	142	3.648	3.3756	2.9323	6.7907	4.8272	7.4138	0.934312	0.000190883	0.000782841
EVM0004393	C39E9.8	1298	2034	1615	314	353	498	89.3559	110.96	118.313	23.9039	23.3077	25.987	-2.12078	6.43434e-29	9.88163e-27
EVM0004397		832	978	593	277	282	517	57.2368	53.3309	43.4136	21.0756	18.6254	26.9863	-1.2048	2.17302e-09	2.88571e-08
EVM0004402		5195	6699	4900	1323	2015	2449	357.584	365.375	358.993	100.543	133.205	127.71	-1.58124	6.5132e-19	4.04873e-17
EVM0004403		1307	1006	1856	293	391	431	89.9403	54.8661	135.968	22.2364	25.8297	22.4814	-1.99159	3.42184e-13	8.84528e-12
EVM0004407		18	18	16	2	14	8	1.2556	0.9725	1.1615	0.1514	0.9191	0.414	-1.15245	0.00888812	0.021933
EVM0004409		12	12	12	24	18	27	0.8266	0.6538	0.8785	1.8327	1.1756	1.4091	0.902416	0.0103832	0.0250032
EVM0004412		94	129	88	66	49	91	6.4731	7.0472	6.4425	5.0389	3.2518	4.7491	-0.615655	0.00913329	0.0224446
EVM0004418	ZK669.2	42	28	45	10	8	7	2.8954	1.528	3.2984	0.7636	0.5301	0.3749	-2.21937	8.19783e-08	7.8745e-07
EVM0004419		21	17	12	10	3	6	1.4461	0.9262	0.8785	0.7636	0.1986	0.3131	-1.38922	0.00229167	0.00683896
EVM0004422		27	21	22	12	7	9	1.8509	1.1408	1.5914	0.9129	0.4902	0.4697	-1.30754	0.000722478	0.00251524
EVM0004424	rpom-1	87	119	67	291	205	254	5.9909	6.4834	4.9068	22.145	13.5198	13.2285	1.48159	8.61829e-10	1.23494e-08
EVM0004426	C33A12.4	164	123	107	76	48	65	11.3054	6.7336	7.8232	5.7432	3.1848	3.4127	-1.07507	0.000135786	0.000580404
EVM0004427	ptc-3	73	90	93	201	152	168	5.059	4.9191	6.8282	15.2844	10.0358	8.7731	1.01764	4.93783e-05	0.000239712
EVM0004432		349	520	296	546	566	676	24.0326	28.376	21.6895	41.5415	37.398	35.2411	0.620492	0.000722945	0.00251595
EVM0004434	F49B2.6	700	1059	565	1297	1449	1982	48.1629	57.7524	41.3885	98.5622	95.7638	103.376	1.01379	3.60546e-08	3.7382e-07
EVM0004435	C55A6.6	269	359	296	76	120	176	18.5482	19.5562	21.6567	5.7684	7.9569	9.1579	-1.3734	2.02679e-11	3.93131e-10
EVM0004436		33	29	27	8	12	23	2.3051	1.5855	1.9885	0.6051	0.7819	1.2255	-1.11035	0.00141458	0.00449621
EVM0004437	unc-82	241	255	269	47	55	81	16.5889	13.9071	19.6935	3.5766	3.6413	4.2272	-2.12044	6.9928e-22	6.00553e-20
EVM0004438	glb-30	44	22	29	14	18	20	3.0293	1.1995	2.1229	1.0441	1.186	1.0564	-0.929341	0.01324	0.0308358
EVM0004440		4	6	2	50	76	67	0.2867	0.3269	0.1464	3.7853	5.0329	3.5112	3.93633	4.2133e-24	4.43552e-22
EVM0004442	djr-1.1	131	138	128	74	67	73	9.0024	7.5526	9.3531	5.6575	4.4229	3.7856	-0.909204	8.23726e-05	0.000373236
EVM0004443	ZK455.5	333	607	351	236	253	232	22.9152	33.1324	25.7376	17.9271	16.6912	12.1086	-0.81356	0.000116824	0.00050834
EVM0004445		294	574	167	147	180	193	20.2059	31.3003	12.2638	11.1526	11.8662	10.0873	-0.950037	0.000550347	0.0019824
EVM0004456	F10E7.9	42	56	34	76	73	102	2.8787	3.0548	2.5257	5.793	4.824	5.2963	0.901377	0.000143142	0.000608457
EVM0004457		74	111	67	0	11	16	5.0669	6.0472	4.9046	0	0.7207	0.8417	-3.24771	7.36136e-20	5.05764e-18
EVM0004460	F22D6.2	3800	3857	4955	2176	1506	2489	261.549	210.354	363.027	165.416	99.5052	129.812	-1.08077	4.35108e-06	2.75887e-05
EVM0004464	T02H6.11	5890	6013	4416	2671	3952	4586	405.447	327.984	323.51	203.068	261.21	239.158	-0.587206	0.00108957	0.0036093
EVM0004465	Y105C5B.5	10986	14056	9322	4127	7722	9332	756.175	766.667	682.994	313.757	510.345	486.669	-0.750752	0.000183807	0.000756673
EVM0004468		37	68	71	16	9	20	2.5467	3.7048	5.1979	1.1832	0.5985	1.0438	-2.00845	1.11761e-08	1.2948e-07
EVM0004470	dat-1	156	189	137	270	256	263	10.7063	10.3021	10.0466	20.5569	16.9488	13.7054	0.716118	0.000322345	0.00123471
EVM0004472	F44A2.3	132	221	176	124	83	127	9.1064	12.0383	12.8731	9.4285	5.4953	6.6486	-0.663402	0.00491257	0.0131871
EVM0004475	imph-1	192	238	215	734	531	507	13.2224	12.9668	15.7403	55.7772	35.0914	26.4141	1.4821	4.22753e-09	5.34231e-08
EVM0004484	ttr-35	1093	1301	957	326	438	722	75.2194	70.9601	70.1448	24.7483	28.9679	37.6665	-1.23994	1.49108e-10	2.45145e-09
EVM0004485	mcm-4	158	275	175	317	308	342	10.8581	15.0198	12.8273	24.0643	20.3841	17.8557	0.680473	0.00065946	0.00232288
EVM0004486	R09H10.5	11555	8704	19492	2087	1987	2451	795.362	474.723	1428.06	158.629	131.303	127.843	-2.69116	1.19867e-17	6.36077e-16
EVM0004490	act-3	4407	7286	4823	24495	15402	18214	303.37	397.39	353.369	1862.15	1017.96	949.867	1.86113	7.03508e-14	2.06838e-12
EVM0004491	hmg-1.1	422	510	388	109	222	244	29.0654	27.8318	28.3999	8.3235	14.6977	12.7005	-1.25022	2.249e-09	2.97753e-08
EVM0004494	F47G3.1	67	116	72	199	172	247	4.5886	6.3361	5.2965	15.1328	11.3971	12.8962	1.27157	3.28011e-09	4.23527e-08
EVM0004512	smc-4	250	427	301	751	559	738	17.2224	23.2912	22.0604	57.0723	36.9518	38.4693	1.07945	6.32177e-07	4.93862e-06
EVM0004514	C01G10.7	977	1068	804	396	421	815	67.2584	58.2537	58.8908	30.1351	27.7949	42.5103	-0.873805	1.08774e-05	6.24974e-05
EVM0004517	mcm-7	269	453	238	835	606	799	18.5025	24.681	17.4436	63.4473	40.0787	41.657	1.25562	2.57131e-08	2.76718e-07
EVM0004518	cal-1	112	144	68	37	82	86	7.7082	7.8455	4.973	2.8255	5.3968	4.4882	-0.687104	0.0124615	0.0292945
EVM0004520		16596	10011	17496	3319	4146	4699	1142.39	546.022	1281.87	252.283	273.984	245.06	-1.94509	1.31719e-13	3.69776e-12
EVM0004528	vwa-8	138	251	164	658	572	719	9.4921	13.6888	12.0112	50.0005	37.8118	37.5114	1.82729	2.08272e-18	1.21919e-16
EVM0004530		14	6	5	46	29	59	0.9532	0.3298	0.3718	3.4896	1.9215	3.0655	2.36237	5.44522e-09	6.69952e-08
EVM0004532	bar-1	62	66	55	125	113	143	4.2679	3.6107	4.0388	9.5253	7.438	7.4729	1.03362	6.10514e-06	3.7224e-05
EVM0004539		83	106	71	33	44	53	5.7248	5.7808	5.1853	2.5199	2.9132	2.7452	-1.02623	1.09943e-05	6.30023e-05
EVM0004542	F23F12.13	31	35	39	54	58	90	2.1551	1.8901	2.8624	4.1225	3.8514	4.6688	0.888456	0.000630103	0.00223273
EVM0004545	vha-2	28472	31778	26887	9309	12914	17009	1959.84	1733.27	1969.87	707.662	853.48	887.001	-1.20978	3.46142e-12	7.67153e-11
EVM0004547	gly-13	74	132	87	111	166	185	5.0986	7.2139	6.3701	8.4762	10.9695	9.6536	0.635584	0.0034152	0.00963519
EVM0004548	gst-1	106	89	69	20	75	52	7.2745	4.838	5.0682	1.5351	4.9583	2.6857	-0.895551	0.00865465	0.0214763
EVM0004550	rskn-2	30	60	38	15	13	21	2.0501	3.2993	2.8157	1.14	0.8347	1.0699	-1.42641	8.17591e-06	4.83809e-05
EVM0004554	dus-2	9	10	12	22	26	29	0.6198	0.5448	0.8455	1.6694	1.7138	1.5009	1.28736	0.000208334	0.000842762
EVM0004558	sec-16A.2	84	103	108	316	177	163	5.7595	5.6282	7.8874	23.9931	11.6996	8.5227	1.19389	0.000202434	0.000822461
EVM0004567	tsp-10	23	18	33	13	10	15	1.5838	0.9807	2.4159	0.9927	0.6621	0.773	-1.01684	0.0109893	0.0262689
EVM0004570	acy-4	80	60	46	84	104	105	5.5096	3.2469	3.3338	6.3946	6.8776	5.485	0.634229	0.0141313	0.0326496
EVM0004571		48	89	70	132	105	145	3.3151	4.8484	5.1477	10.0449	6.9244	7.5425	0.873278	0.000419584	0.00155781
EVM0004572	nhr-67	47	76	44	98	94	106	3.2365	4.1408	3.2212	7.4835	6.2234	5.5335	0.84314	0.000460072	0.00169323
EVM0004574	pld-1	67	92	60	164	116	149	4.6168	5.0296	4.4221	12.4559	7.6842	7.7886	0.977998	7.27285e-05	0.000335713
EVM0004575		13	16	16	1	6	3	0.8952	0.858	1.2023	0.0764	0.409	0.1566	-2.14194	1.30015e-05	7.31559e-05
EVM0004579	Y106G6D.5	3	14	8	22	18	26	0.2239	0.7692	0.6063	1.6971	1.1803	1.3628	1.35032	0.000704866	0.00246288
EVM0004583	arch-1	64	67	50	30	44	44	4.4096	3.6547	3.6505	2.2917	2.9341	2.2695	-0.643042	0.0109223	0.0261422
EVM0004588	sri-65	24	21	21	4	7	8	1.6527	1.1441	1.5374	0.3054	0.4634	0.4175	-1.81585	5.48666e-06	3.38323e-05
EVM0004590	ptc-1	43	53	42	350	188	254	2.9523	2.8982	3.0651	26.6113	12.4225	13.2274	2.54475	1.94849e-17	9.97473e-16
EVM0004593	ttr-27	9614	11602	7509	3374	5459	7805	661.743	632.796	550.153	256.484	360.779	407.023	-0.84851	1.68188e-05	9.18248e-05
EVM0004594	frm-8	134	218	137	263	279	377	9.2309	11.905	10.0495	20.0114	18.4469	19.6397	0.892978	1.49281e-06	1.06779e-05
EVM0004595	F53F1.2	248	289	371	350	506	618	17.0776	15.7711	27.1609	26.5925	33.4347	32.2028	0.623879	0.00473952	0.0127936
EVM0004598	ZK682.7	44	37	27	12	23	25	3.0299	2.0159	2.009	0.9163	1.5227	1.3202	-0.885343	0.00578141	0.0151638
EVM0004605	col-180	313	427	357	192	193	262	21.5594	23.2699	26.1833	14.6113	12.7786	13.6749	-0.79013	1.12353e-05	6.41861e-05
EVM0004606	F21D5.6	369	522	361	203	288	317	25.3837	28.4944	26.4332	15.4309	19.0134	16.5174	-0.656167	0.00020141	0.000819324
EVM0004611	irld-21	15	37	19	8	13	4	1.0454	2.0059	1.405	0.6109	0.8607	0.2088	-1.45881	0.00109519	0.00362398
EVM0004613	grh-1	279	356	286	548	382	543	19.216	19.4054	20.9298	41.6969	25.2694	28.3104	0.675929	0.00123395	0.00400894
EVM0004614	mpz-1	213	310	217	690	593	765	14.6541	16.924	15.9024	52.4244	39.1964	39.905	1.46698	3.14454e-14	9.77351e-13
EVM0004624	ulp-4	37	48	32	55	75	81	2.5569	2.5936	2.3427	4.1441	4.9816	4.2096	0.825918	0.000778252	0.00268268
EVM0004628	T22B11.4	1381	1967	1251	3141	2807	3868	95.0823	107.274	91.6884	238.795	185.516	201.725	1.08959	7.84323e-10	1.13635e-08
EVM0004629	F48C1.6	725	723	661	366	452	604	49.8979	39.451	48.4113	27.8585	29.898	31.4727	-0.624389	0.000491562	0.00179442
EVM0004631		24	38	26	66	63	107	1.6527	2.0703	1.9035	5.0361	4.171	5.5841	1.38862	1.0675e-07	9.96079e-07
EVM0004638	ttr-30	194	85	78	10	19	48	13.3647	4.6514	5.7083	0.7801	1.2739	2.5166	-2.3383	7.28659e-08	7.08731e-07
EVM0004641	C52D10.3	23	31	18	42	48	31	1.5556	1.7107	1.3361	3.1722	3.1976	1.626	0.765841	0.0195398	0.0428692
EVM0004645	egl-9	216	275	241	128	159	204	14.888	15.0075	17.6777	9.7369	10.5319	10.6186	-0.619203	0.00063969	0.0022624
EVM0004648	F26E4.5	65	93	52	97	98	146	4.498	5.0842	3.8452	7.3962	6.4609	7.6374	0.672051	0.00271567	0.00791303
EVM0004650	ntl-2	31	44	46	87	66	103	2.1285	2.3781	3.3465	6.6178	4.3708	5.3633	1.05936	7.9831e-05	0.000363232
EVM0004658	ttr-32	3351	3645	3075	858	697	692	230.636	198.8	225.274	65.2481	46.0477	36.0849	-2.15309	2.53207e-22	2.20357e-20
EVM0004662	C13A10.2	695	560	465	91	220	207	47.8453	30.5305	34.0689	6.8833	14.5473	10.8005	-1.79801	4.4569e-12	9.71292e-11
EVM0004663	unc-32	578	718	563	1617	1123	1315	39.7838	39.1822	41.2821	122.957	74.207	68.5734	1.14291	3.94784e-07	3.24324e-06
EVM0004668	spn-4	9	6	6	14	12	18	0.6024	0.3269	0.4393	1.0658	0.7945	0.9302	1.03524	0.012187	0.0287527
EVM0004669	avr-15	189	274	160	508	514	664	13.0059	14.9633	11.7353	38.6296	33.9918	34.6056	1.42857	6.65972e-15	2.29989e-13
EVM0004675		1419	1018	677	83	115	159	97.7003	55.5157	49.5792	6.339	7.6049	8.3061	-3.18253	4.50554e-32	9.04852e-30
EVM0004676	hrg-1	1937	2204	2053	679	1160	1276	133.365	120.193	150.417	51.6262	76.6802	66.5437	-1.05089	7.26584e-08	7.07295e-07
EVM0004679	tric-1B.1	903	1266	989	424	563	840	62.134	69.0708	72.4325	32.2312	37.2083	43.8238	-0.844248	4.26343e-06	2.70958e-05
EVM0004686	acr-11	30	29	30	72	77	84	2.069	1.5936	2.218	5.4613	5.1158	4.36	1.34849	2.43093e-07	2.09738e-06
EVM0004687	dpf-2	145	220	140	240	235	312	9.9849	11.9819	10.2494	18.2316	15.504	16.2872	0.629546	0.000602387	0.00214617
EVM0004689	C48B4.13	37	50	50	15	11	18	2.5252	2.7528	3.6618	1.1109	0.7384	0.9171	-1.68674	8.86553e-08	8.44133e-07
EVM0004690	rps-21	116173	113235	80488	48688	71367	76082	7996.6	6176.13	5896.97	3701.27	4716.72	3967.66	-0.696345	0.000215906	0.000869619
EVM0004693		2	8	9	11	17	14	0.1379	0.4359	0.6589	0.84	1.1483	0.7306	1.12319	0.0132568	0.0308641
EVM0004696		233	221	175	119	111	177	16.0358	12.08	12.7875	9.0632	7.3178	9.2054	-0.673534	0.000831592	0.00284252
EVM0004697		651	482	734	328	256	324	44.7919	26.2672	53.8082	24.9202	16.9421	16.9151	-1.08746	2.40523e-05	0.000125793
EVM0004700	mxt-1	629	959	707	2647	2253	2630	43.2976	52.3315	51.801	201.213	148.932	137.176	1.72393	6.49677e-18	3.5045e-16
EVM0004709	ddl-1	136	130	124	36	73	64	9.3537	7.0633	9.1	2.7719	4.8377	3.3152	-1.21599	1.69949e-06	1.1979e-05
EVM0004710		17	19	18	3	1	6	1.1706	1.0538	1.3222	0.2323	0.0662	0.3144	-2.42715	1.57261e-07	1.41189e-06
EVM0004715	swt-7	398	513	528	114	291	288	27.3806	27.9835	38.66	8.7039	19.2052	15.042	-1.12583	1.06333e-05	6.12564e-05
EVM0004718	syx-7	788	1011	720	418	457	592	54.2272	55.1427	52.7463	31.8084	30.18	30.8632	-0.804288	1.57369e-06	1.11404e-05
EVM0004719	nlp-9	4124	4836	4300	1924	2617	3454	283.892	263.746	315.044	146.265	172.967	180.102	-0.78836	6.17809e-06	3.76161e-05
EVM0004720		420	620	463	1126	908	1223	28.9201	33.7901	33.9172	85.5762	59.9886	63.7914	1.11408	8.62497e-09	1.01978e-07
EVM0004725		99	125	71	34	29	35	6.7803	6.8111	5.2271	2.5614	1.9212	1.8344	-1.59029	6.82721e-10	9.9913e-09
EVM0004731	ptr-1	58	85	37	32	32	41	3.994	4.631	2.7088	2.4436	2.1186	2.1398	-0.772351	0.00531372	0.0141072
EVM0004733	mics-1	410	634	686	252	223	281	28.1934	34.6014	50.2388	19.1711	14.7152	14.6636	-1.2203	1.09741e-07	1.02106e-06
EVM0004736	osm-6	543	609	506	201	287	297	37.3743	33.2314	37.0531	15.2807	18.9547	15.5053	-1.11308	8.77367e-10	1.25445e-08
EVM0004739	egl-19	40	67	49	355	215	203	2.7633	3.6335	3.5878	27.0055	14.2366	10.5902	2.36636	1.00596e-13	2.85474e-12
EVM0004740	srv-6	73	37	23	13	13	25	4.9989	2.0262	1.6682	0.9922	0.8893	1.2808	-1.43676	0.000632078	0.00223851
EVM0004742	ZK632.10	2772	2509	1944	790	993	1142	190.828	136.823	142.427	60.0817	65.6056	59.5762	-1.3431	1.02063e-12	2.45817e-11
EVM0004751	eppl-1	1116	1311	1002	1732	1999	2385	76.8043	71.5149	73.4297	131.648	132.121	124.354	0.807523	1.39094e-06	1.00651e-05
EVM0004754	vha-6	2474	3229	2408	4419	3509	4582	170.261	176.138	176.407	335.96	231.924	238.966	0.625702	0.00085173	0.00290224
EVM0004757	memo-1	260	257	269	148	172	218	17.893	14.0126	19.6922	11.2252	11.3874	11.3945	-0.597213	0.00184166	0.00565007
EVM0004758		103	83	91	31	50	47	7.0927	4.514	6.6621	2.3672	3.3103	2.4528	-1.15911	1.54056e-05	8.52137e-05
EVM0004759		106	105	73	47	53	82	7.2627	5.7298	5.3625	3.5665	3.5093	4.2895	-0.682379	0.00402791	0.0111023
EVM0004760	ZC247.2	369	547	303	460	703	799	25.4106	29.8127	22.1827	34.9742	46.4433	41.6912	0.668043	0.000533586	0.00192681
EVM0004768	eftu-2	219	324	199	504	420	568	15.0972	17.6526	14.6001	38.2852	27.7658	29.6424	1.0107	1.72768e-07	1.54157e-06
EVM0004780	che-14	380	420	326	560	628	754	26.1546	22.9145	23.9017	42.5658	41.5324	39.3351	0.758295	1.24983e-05	7.05986e-05
EVM0004782	nid-1	61	137	60	233	155	209	4.2314	7.4851	4.3993	17.7356	10.255	10.8813	1.25481	5.94191e-06	3.63135e-05
EVM0004796	ntl-4	77	107	80	342	262	349	5.3023	5.8347	5.8568	26.0226	17.3186	18.1746	1.85035	1.30365e-17	6.83447e-16
EVM0004799	acr-14	4	6	4	12	15	19	0.2817	0.3345	0.304	0.9464	0.9787	1.0169	1.64679	0.00013967	0.00059564
EVM0004800	ttr-16	9575	10744	7642	4821	5690	7052	659.09	585.998	559.865	366.527	376.039	367.781	-0.700935	2.12913e-05	0.000112982
EVM0004811		6410	8347	6144	1551	2544	2342	441.199	455.255	450.162	117.899	168.111	122.159	-1.72207	5.70759e-20	3.98432e-18
EVM0004812	R08F11.7	66	59	68	164	141	184	4.51	3.2349	4.9621	12.4634	9.3483	9.6089	1.31135	3.039e-08	3.21745e-07
EVM0004813	acs-4	29	51	42	143	105	134	1.997	2.7632	3.107	10.8347	6.9093	6.9997	1.64331	1.73105e-09	2.3441e-08
EVM0004821	smcr-8	13	25	15	53	38	57	0.9223	1.3767	1.0867	4.0453	2.5254	2.9713	1.4626	2.55661e-06	1.72386e-05
EVM0004824	tag-241	108	165	118	448	337	339	7.437	8.9871	8.6389	34.0541	22.2771	17.6775	1.55606	1.41521e-10	2.34443e-09
EVM0004826	Y32F6A.4	833	731	887	1841	1525	2051	57.3654	39.8778	64.9604	139.944	100.762	106.941	1.10055	3.82857e-07	3.1532e-06
EVM0004828	cyk-3	114	141	101	228	197	261	7.8513	7.6966	7.3687	17.3214	13.0081	13.6352	0.93518	2.03755e-06	1.40731e-05
EVM0004830	F47B7.1	7402	6711	4673	1913	3493	3906	509.49	366.06	342.35	145.392	230.846	203.674	-1.07019	8.21515e-07	6.24218e-06
EVM0004832	adt-2	293	369	293	647	397	624	20.1994	20.105	21.4916	49.1576	26.2534	32.5431	0.803068	0.000365785	0.00138364
EVM0004838	reps-1	39	49	26	64	62	58	2.6856	2.6696	1.9035	4.8872	4.1048	3.0269	0.704318	0.0111273	0.0265549
EVM0004841	frm-5.1	4	13	5	28	25	21	0.2755	0.7182	0.3695	2.109	1.6385	1.0995	1.7386	4.79219e-05	0.000233075
EVM0004846	amx-2	298	306	275	17	29	35	20.5231	16.6678	20.1326	1.2982	1.9226	1.8266	-3.48201	1.31032e-48	7.75064e-46
EVM0004851	pho-5	34	36	30	57	44	63	2.3145	1.9722	2.1656	4.3509	2.8805	3.3091	0.70186	0.00882853	0.0218157
EVM0004856	F18A1.7	43	71	66	17	28	30	2.961	3.8683	4.8468	1.2982	1.8538	1.5656	-1.29431	7.87617e-06	4.67982e-05
EVM0004862	dld-1	2168	3464	2143	3519	3629	4941	149.263	188.916	157.013	267.543	239.85	257.673	0.627234	0.000289944	0.00112379
EVM0004864	pkc-2	491	670	459	705	793	1086	33.7835	36.5206	33.6637	53.5565	52.3871	56.6094	0.64438	0.000130873	0.000561241
EVM0004868	R05G6.1	55	90	69	31	31	46	3.7945	4.8822	5.0741	2.3726	2.0244	2.3927	-1.0152	6.69386e-05	0.000313421
EVM0004869	cat-4	3157	3449	2953	1453	1802	2547	217.336	188.124	216.372	110.446	119.117	132.835	-0.778318	5.54267e-06	3.41292e-05
EVM0004873	sid-1	31	31	42	51	58	62	2.1389	1.6907	3.0816	3.895	3.8472	3.232	0.677677	0.0150194	0.0343247
EVM0004874	nas-31	38	38	37	53	55	74	2.6357	2.0992	2.7088	4.0354	3.6474	3.8491	0.63918	0.0100379	0.0243422
EVM0004875		34	23	21	3	1	6	2.372	1.2333	1.5655	0.246	0.0652	0.3082	-2.96395	1.00738e-09	1.42628e-08
EVM0004876	rpn-2	7	12	3	35	24	25	0.4858	0.6644	0.25	2.6312	1.5788	1.3114	1.89612	8.76921e-06	5.14949e-05
EVM0004881	ref-2	36	47	46	67	64	68	2.5064	2.5546	3.3773	5.1177	4.2259	3.5651	0.608262	0.0196277	0.0430333
EVM0004882	mre-11	178	210	156	76	99	135	12.2409	11.4413	11.4503	5.7399	6.5279	7.0491	-0.855726	1.11246e-05	6.36374e-05
EVM0004883	Y37E3.1	20	38	25	40	44	66	1.3772	2.0703	1.8305	3.0549	2.9063	3.4447	0.825437	0.00236644	0.00701919
EVM0004886	C02B10.3	226	268	203	418	347	475	15.5568	14.6078	14.8739	31.7471	22.9257	24.7475	0.816304	1.4073e-05	7.85083e-05
EVM0004887	Y48G8AL.13	1300	1291	1244	698	748	928	89.4939	70.4021	91.1588	53.0433	49.4336	48.408	-0.73423	5.097e-05	0.000246522
EVM0004888	inft-2	9	20	12	27	22	38	0.6397	1.0897	0.8994	2.046	1.4335	1.975	1.02869	0.00245769	0.00725033
EVM0004893	F26F12.4	44	63	42	17	26	35	3.0335	3.4522	3.1104	1.2915	1.7348	1.8293	-0.966282	0.000307561	0.00118329
EVM0004894	tin-44	107	199	71	202	247	305	7.3707	10.8484	5.2296	15.321	16.3007	15.9033	1.00846	1.90355e-05	0.000102259
EVM0004898	bca-2	202	287	186	103	101	160	13.9185	15.6601	13.6139	7.8183	6.6681	8.319	-0.920272	1.53833e-06	1.09376e-05
EVM0004901		70	70	50	266	159	144	4.8227	3.826	3.6944	20.2169	10.5305	7.4856	1.62351	4.02724e-07	3.29809e-06
EVM0004905	spr-5	26	34	12	80	52	53	1.8095	1.8555	0.8541	6.094	3.4486	2.7725	1.41268	8.98536e-05	0.000402285
EVM0004907	lhfp-4	22	15	11	3	2	4	1.514	0.8172	0.8213	0.2291	0.1324	0.2138	-2.39406	3.06249e-06	2.01908e-05
EVM0004908	Y46E12A.3	317	353	360	176	193	239	21.8078	19.2323	26.3452	13.3633	12.7777	12.4721	-0.801626	2.27763e-05	0.000119888
EVM0004911	ZK669.2	276	192	369	17	27	44	19.0024	10.4471	27.0013	1.2982	1.7876	2.2963	-3.36309	6.76468e-23	6.21874e-21
EVM0004918		21	44	28	4	12	11	1.4461	2.3972	2.0499	0.3054	0.7945	0.5741	-1.78824	2.70926e-06	1.81274e-05
EVM0004923		47	39	24	8	8	7	3.2365	2.1489	1.757	0.6109	0.5296	0.3653	-2.26063	8.2182e-09	9.78259e-08
EVM0004926	tnt-4	3247	4485	3413	7348	7082	9303	223.475	244.613	250.029	558.616	468.053	485.146	1.07388	2.3242e-10	3.67758e-09
EVM0004927		98	236	197	50	89	93	6.7656	12.8535	14.3967	3.796	5.8553	4.8305	-1.22787	1.32296e-05	7.43119e-05
EVM0004929		63	66	57	17	33	45	4.3383	3.6093	4.173	1.2982	2.176	2.352	-1.02589	0.000173221	0.00071899
EVM0004933	Y45G5AM.9	57	71	56	132	130	153	3.9533	3.8869	4.0879	10.0051	8.5639	7.9631	1.14836	1.84285e-07	1.63197e-06
EVM0004934	arrd-25	74	74	65	130	98	137	5.1248	4.0317	4.7616	9.8511	6.4995	7.1572	0.754058	0.00168501	0.00523716
EVM0004940	nsf-1	482	641	471	895	867	1096	33.1506	34.9726	34.4858	68.0346	57.2718	57.1389	0.82921	1.6563e-06	1.16936e-05
EVM0004942	ppm-1.H	39	45	34	55	79	78	2.7044	2.4526	2.5049	4.1999	5.2305	4.0727	0.815368	0.00105327	0.00350124
EVM0004947	Y73E7A.8	13	13	10	28	24	27	0.8952	0.7083	0.7359	2.1321	1.6041	1.4301	1.12158	0.00111103	0.00366155
EVM0004948		6879	6956	5416	1743	4839	5873	473.536	379.378	396.82	132.528	319.793	306.263	-0.719916	0.00727285	0.0185248
EVM0004950	hil-6	6489	9982	7582	16959	16056	18369	446.685	544.465	555.48	1289.24	1061.18	957.928	1.09689	2.33814e-09	3.08616e-08
EVM0004952	ppk-2	39	41	32	58	54	70	2.6604	2.2338	2.3707	4.4118	3.5751	3.6331	0.67335	0.0072813	0.0185391
EVM0004958	Y105E8A.1	1633	2077	936	1990	2468	3186	112.428	113.278	68.5803	151.293	163.137	166.152	0.707055	0.000619839	0.00220114
EVM0004961		3050	3311	2183	476	333	346	209.96	180.608	159.97	36.1525	21.9994	18.0611	-2.85612	1.33833e-29	2.21146e-27
EVM0004970	abts-3	108	99	86	159	142	153	7.4148	5.4047	6.2892	12.1194	9.3871	7.9979	0.623495	0.00648599	0.016766
EVM0004971		609	806	684	274	327	460	41.9178	43.9361	50.125	20.8099	21.5828	23.9847	-1.03229	8.44136e-09	1.00267e-07
EVM0004973	mltn-6	20	22	23	46	38	37	1.3772	1.1986	1.6838	3.5126	2.5159	1.9311	0.890299	0.00530218	0.0140823
EVM0004974	K12C11.6	49	55	33	12	30	11	3.3914	3.0063	2.4254	0.9222	1.9862	0.5798	-1.35487	0.000290483	0.00112555
EVM0004975	ulp-3	355	313	343	125	187	220	24.4497	17.0931	25.1622	9.482	12.3433	11.4973	-0.995352	1.75087e-06	1.23013e-05
EVM0004977	Y48C3A.14	21	15	6	35	37	17	1.429	0.8174	0.4443	2.6327	2.4235	0.8877	1.11414	0.0162317	0.0366019
EVM0004979	F40G9.17	220	284	220	114	156	196	15.1121	15.4958	16.1103	8.6618	10.3335	10.2457	-0.671682	0.000201348	0.000819324
EVM0004987		6836	8598	6996	2514	1949	3104	470.524	468.947	512.549	191.147	128.795	161.894	-1.59159	2.29844e-17	1.16294e-15
EVM0004990	set-29	457	655	493	186	266	300	31.4423	35.7188	36.0961	14.1189	17.6023	15.6203	-1.12379	4.46114e-10	6.69376e-09
EVM0004997		18	25	10	2	7	10	1.2404	1.3509	0.7358	0.1866	0.444	0.5097	-1.48957	0.000589451	0.0021064
EVM0005001	egl-8	148	187	141	451	371	382	10.2188	10.1787	10.3457	34.2909	24.5221	19.8959	1.35206	7.05478e-10	1.03012e-08
EVM0005003		13	10	12	50	24	39	0.9027	0.5261	0.858	3.7805	1.5918	2.0487	1.6937	3.02059e-05	0.000154509
EVM0005005	Y57G7A.11	382	492	389	157	242	354	26.2787	26.8283	28.4646	11.9504	16.0208	18.4453	-0.807394	3.34267e-05	0.000168732
EVM0005010	twk-1	210	232	136	47	166	80	14.4241	12.6767	9.9401	3.6087	10.99	4.1624	-0.981672	0.00383239	0.0106343
EVM0005011	F53B3.3	38	64	55	222	168	167	2.6168	3.4774	4.0366	16.8493	11.0794	8.7272	1.84729	3.35552e-11	6.31167e-10
EVM0005012	hum-6	49	67	49	138	97	132	3.3742	3.6506	3.5873	10.4616	6.422	6.8911	1.15359	5.85478e-06	3.58819e-05
EVM0005013	pigo-1	260	345	279	467	455	657	17.9026	18.7981	20.4623	35.5018	30.0873	34.2777	0.805076	5.175e-06	3.21076e-05
EVM0005014		15	21	16	6	5	10	1.0329	1.1441	1.1714	0.4251	0.331	0.5082	-1.36877	0.00054859	0.0019776
EVM0005017		46	47	46	13	21	32	3.1697	2.5607	3.3677	0.9927	1.3903	1.67	-1.12603	0.000110094	0.000481626
EVM0005019		69	98	74	144	142	157	4.7438	5.3335	5.43	10.9414	9.3928	8.1863	0.871648	5.29994e-05	0.000254805
EVM0005020	grk-2	442	527	320	540	694	808	30.4484	28.7351	23.4703	41.0185	45.8863	42.1509	0.641849	0.000388651	0.00145747
EVM0005023	hmit-1.3	102	129	112	217	164	291	7.0326	7.0577	8.1995	16.4942	10.8342	15.1738	0.931983	1.1473e-05	6.54584e-05
EVM0005026	txt-19	176	250	163	246	340	491	12.108	13.6508	11.9082	18.6721	22.4395	25.6293	0.825975	1.56371e-05	8.63113e-05
EVM0005032	ttr-7	1543	1768	1284	275	299	314	106.2	96.4076	94.1011	20.8878	19.787	16.388	-2.38085	2.1157e-36	5.6364e-34
EVM0005038	cpr-5	4927	8661	2826	7357	9551	10449	339.168	472.38	207.039	559.282	631.223	544.888	0.768427	0.00172049	0.00532471
EVM0005039	rig-6	158	225	172	309	308	407	10.8978	12.2502	12.6199	23.5082	20.3346	21.2482	0.862	1.7775e-06	1.24616e-05
EVM0005042	W02F12.2	618	529	639	174	189	226	42.5217	28.8726	46.7985	13.2343	12.5021	11.7724	-1.65491	6.89058e-15	2.37334e-13
EVM0005045	sem-2	33	38	30	77	68	100	2.2724	2.0703	2.1963	5.8799	4.5021	5.2189	1.25172	5.70134e-07	4.51543e-06
EVM0005046	Y67D2.5	122	107	70	29	52	67	8.4011	5.8308	5.1247	2.2173	3.4427	3.4974	-1.06478	9.57978e-05	0.000424777
EVM0005048	daf-16	162	225	162	401	366	408	11.1847	12.2739	11.8785	30.5071	24.1856	21.2747	1.09968	1.68421e-08	1.88395e-07
EVM0005052	hsp-3	1137	2106	1500	5335	4106	5948	78.2744	114.884	109.882	405.572	271.362	310.18	1.70324	1.40542e-15	5.47651e-14
EVM0005053		30	58	16	106	132	110	2.0568	3.1407	1.1786	8.0702	8.7265	5.7268	1.78759	7.68794e-09	9.20719e-08
EVM0005055	nex-2	114	186	105	87	73	94	7.8647	10.1579	7.6872	6.6132	4.8462	4.9251	-0.661756	0.00379168	0.0105379
EVM0005066	C53A5.17	175	287	165	331	384	472	12.0678	15.6679	12.1244	25.1916	25.3689	24.6247	0.910597	7.24705e-07	5.57472e-06
EVM0005067	snet-1	21359	23334	17962	9784	14163	17931	1470.23	1272.67	1316	743.82	936.052	935.077	-0.63423	0.000279751	0.00108686
EVM0005069	twk-5	187	174	197	96	134	154	12.869	9.4757	14.4199	7.3196	8.8867	8.0448	-0.593261	0.00544784	0.0143921
EVM0005072	air-1	91	145	96	170	145	185	6.2634	7.9094	7.0166	12.9408	9.6156	9.6731	0.59592	0.00485672	0.0130667
EVM0005080		9108	4761	8063	1553	1462	1520	626.946	259.677	590.732	118.077	96.6188	79.2879	-2.3294	8.69476e-16	3.49235e-14
EVM0005081		78	87	65	31	19	39	5.3435	4.7687	4.7351	2.3219	1.2496	2.0412	-1.40184	1.88673e-07	1.66528e-06
EVM0005088	his-44	3537	3214	2340	1158	1624	1907	243.455	175.311	171.469	88.0075	107.314	99.456	-1.00129	1.78416e-07	1.58654e-06
EVM0005092		777	906	737	224	301	357	53.463	49.4129	54.0269	17.0205	19.8922	18.6057	-1.49707	3.44211e-17	1.70202e-15
EVM0005098		298	255	185	42	143	113	20.5091	13.8927	13.5357	3.2072	9.468	5.9064	-1.36112	8.50213e-06	5.00391e-05
EVM0005102		380	467	393	133	196	233	26.1759	25.4947	28.7777	10.1448	12.9686	12.1323	-1.18639	8.82024e-11	1.521e-09
EVM0005104	F14E5.2	69	108	59	174	106	168	4.7518	5.8655	4.3225	13.206	7.019	8.7413	0.942851	0.000295525	0.00114372
EVM0005120	nhx-9	237	298	195	377	390	559	16.304	16.2357	14.2796	28.6672	25.8076	29.1449	0.835434	1.72187e-06	1.21237e-05
EVM0005121		118	110	92	49	54	106	8.1373	5.9884	6.7691	3.7017	3.5494	5.514	-0.693956	0.0056478	0.0148605
EVM0005122	srt-24	141	125	94	31	67	50	9.7094	6.8103	6.874	2.3672	4.4361	2.6094	-1.31009	2.39193e-06	1.62036e-05
EVM0005127	ttb-1	308	450	338	135	202	309	21.2269	24.5645	24.796	10.2592	13.3752	16.123	-0.821773	4.37914e-05	0.000215069
EVM0005131	flp-18	4985	6339	5531	2174	3157	4173	343.166	345.724	405.219	165.269	208.633	217.623	-0.886823	7.42281e-07	5.69649e-06
EVM0005136		26	43	25	8	9	7	1.8165	2.3304	1.8561	0.5952	0.5738	0.3711	-1.99208	3.57819e-08	3.72486e-07
EVM0005140	F20D12.7	24	31	18	3	7	12	1.6527	1.689	1.318	0.2291	0.4634	0.6263	-1.74745	6.08919e-06	3.71764e-05
EVM0005142		38	53	62	5	14	9	2.6447	2.8936	4.5347	0.3896	0.9302	0.4712	-2.4701	4.57627e-11	8.41388e-10
EVM0005150	cup-5	84	130	81	139	146	188	5.7556	7.0688	5.9441	10.5724	9.681	9.8104	0.672338	0.000822007	0.00281492
EVM0005153	che-7	29	32	15	34	49	74	2.0009	1.7285	1.1027	2.5871	3.2637	3.8686	1.008	0.000664651	0.00233842
EVM0005157		34	59	31	104	90	70	2.3593	3.2266	2.286	7.9251	5.946	3.6614	1.13117	0.000217204	0.000872963
EVM0005159	slc-17.3	67	95	64	307	334	387	4.6433	5.2073	4.6525	23.3361	22.0465	20.2061	2.16941	3.05009e-29	4.8556e-27
EVM0005161		95	127	87	82	328	231	6.5418	6.9193	6.3507	6.2197	21.6476	12.0472	1.01074	0.00241398	0.00714065
EVM0005162		47	48	57	31	32	32	3.2516	2.6152	4.173	2.3526	2.1187	1.67	-0.710239	0.0125724	0.0295074
EVM0005164	twk-36	2074	3426	3163	271	208	198	142.745	186.866	231.735	20.6179	13.7467	10.3346	-3.6554	1.08072e-40	4.14934e-38
EVM0005166	apl-1	1583	2286	1665	3593	2808	3720	108.948	124.693	121.978	273.13	185.601	193.993	0.87566	4.89979e-06	3.06331e-05
EVM0005172	mlt-10	4	8	2	35	32	25	0.2754	0.436	0.1464	2.6727	2.1186	1.3047	2.71695	2.74349e-09	3.57421e-08
EVM0005174	rbm-28	413	716	352	748	822	1079	28.4408	39.0701	25.8155	56.8715	54.3452	56.253	0.840848	1.43059e-05	7.97051e-05
EVM0005182	twk-13	98	104	58	112	140	154	6.7413	5.6532	4.2593	8.4785	9.2228	8.0498	0.623977	0.00552558	0.0145689
EVM0005194	cogc-4	78	108	75	130	150	174	5.3357	5.8925	5.5083	9.9004	9.9309	9.0537	0.781984	0.000110047	0.000481578
EVM0005196		238	360	249	91	191	229	16.3662	19.6573	18.239	6.8821	12.6482	11.9511	-0.779449	0.000491893	0.00179513
EVM0005200	mrpl-51	2781	3081	2398	1106	1713	2106	191.407	168.069	175.657	84.0798	113.241	109.818	-0.800311	9.20053e-06	5.37939e-05
EVM0005202	rsbp-1	1645	2464	2346	3217	3484	4371	113.199	134.406	171.865	244.525	230.275	227.934	0.744521	7.53905e-05	0.000346043
EVM0005210		29	45	43	20	11	13	1.9623	2.4519	3.156	1.4872	0.7471	0.6572	-1.42039	6.74782e-05	0.000315382
EVM0005217	ikb-1	82	127	104	30	28	49	5.6466	6.9193	7.6138	2.2909	1.8538	2.5574	-1.57918	4.54305e-10	6.80883e-09
EVM0005224	R06F6.12	215	226	204	125	129	163	14.8277	12.3407	14.9411	9.4845	8.5478	8.4955	-0.665803	0.000399013	0.00148991
EVM0005225	ccep-290	72	154	108	180	161	185	4.9801	8.4228	7.9218	13.7074	10.6601	9.6289	0.664117	0.00510151	0.0136214
EVM0005228	F58H1.8	33	53	38	76	106	88	2.2724	2.8876	2.782	5.8001	7.0157	4.6098	1.12162	1.50881e-05	8.36098e-05
EVM0005232		1565	1457	1157	4275	6250	8175	107.727	79.457	84.7397	324.969	413.101	426.331	2.09867	9.70594e-27	1.20668e-24
EVM0005235		343	553	449	7157	2139	2765	23.5981	30.1848	32.874	544.039	141.341	144.216	3.25841	4.27631e-14	1.3104e-12
EVM0005236	frm-3	38	41	36	158	143	167	2.6228	2.2313	2.6025	12.0291	9.4229	8.7126	2.01363	2.13061e-16	9.62385e-15
EVM0005238	col-181	73	95	120	29	46	34	5.0269	5.1758	8.7852	2.2145	3.0455	1.7744	-1.43231	1.98307e-06	1.37502e-05
EVM0005239	F52H2.4	65	97	53	159	140	187	4.4708	5.2953	3.8534	12.0628	9.2826	9.7661	1.17868	1.22621e-07	1.12725e-06
EVM0005242	cal-8	234	239	201	59	115	132	16.1384	13.0213	14.7071	4.4779	7.5882	6.8888	-1.1997	4.88316e-08	4.91479e-07
EVM0005245	fmo-1	375	467	426	239	254	377	25.7986	25.4938	31.1875	18.1522	16.7588	19.6756	-0.592717	0.00101933	0.00339622
EVM0005247		25	30	23	62	46	64	1.7215	1.6345	1.687	4.7202	3.0455	3.3403	1.1261	6.2407e-05	0.00029442
EVM0005255	npp-12	331	555	348	834	584	824	22.8041	30.2947	25.4982	63.3804	38.604	42.9918	0.880413	5.17453e-05	0.00024944
EVM0005263	emc-1	480	840	564	1338	1029	1153	33.0535	45.823	41.3024	101.715	67.975	60.1234	0.933371	2.89835e-05	0.000148723
EVM0005264		63	55	41	4	5	6	4.3654	2.9745	2.9816	0.3054	0.331	0.3131	-3.40516	1.38922e-18	8.2808e-17
EVM0005266	ric-7	262	306	218	365	393	495	18.0426	16.6861	15.9783	27.7141	25.96	25.8052	0.647356	0.000157525	0.000662479
EVM0005267		22610	22039	15294	4115	7968	9897	1556.36	1202.07	1120.56	312.818	526.588	516.142	-1.51663	1.29778e-11	2.61842e-10
EVM0005270	mrp-4	42	100	55	110	85	111	2.9122	5.444	4.0396	8.3684	5.6314	5.7898	0.657916	0.0158183	0.0358493
EVM0005272	Y66D12A.21	32	39	17	14	18	14	2.2138	2.1209	1.2719	1.0871	1.1969	0.734	-0.921876	0.00822244	0.0205797
EVM0005274	dbn-1	111	155	112	258	160	229	7.6298	8.4587	8.1874	19.5794	10.5554	11.9544	0.787225	0.000957958	0.00322132
EVM0005281	F55F10.1	590	1148	543	3238	1993	2214	40.6031	62.6035	39.7509	246.162	131.743	115.481	1.78548	1.98139e-10	3.17752e-09
EVM0005284		20	29	20	40	32	55	1.3795	1.5843	1.4625	3.06	2.1118	2.8897	0.855732	0.00281878	0.00816971
EVM0005289		109	144	64	143	172	243	7.5208	7.8411	4.6775	10.8479	11.3419	12.659	0.792706	0.000385458	0.00144674
EVM0005293	akt-1	130	91	65	198	100	172	8.9632	4.9751	4.7509	15.0464	6.6211	8.9838	0.710683	0.0233736	0.0498642
EVM0005295	tba-4	38	69	50	27	27	31	2.6208	3.7597	3.6804	2.0618	1.7876	1.6183	-0.893002	0.00122824	0.00399337
EVM0005296	Y32H12A.8	127	122	103	242	154	167	8.7577	6.6795	7.5406	18.4033	10.1736	8.7336	0.693948	0.00969793	0.0235792
EVM0005297	ttr-46	1028	1166	934	461	697	876	70.7411	63.6216	68.4283	35.0501	46.0373	45.6938	-0.675928	0.000190419	0.000781428
EVM0005300		65	79	62	207	180	206	4.5082	4.3174	4.5425	15.7476	11.8813	10.7478	1.51567	9.9984e-12	2.04255e-10
EVM0005302	egl-5	99	107	87	150	169	213	6.8173	5.8296	6.3693	11.3989	11.1459	11.1196	0.825853	2.07381e-05	0.000110496
EVM0005303	C47E8.4	527	618	397	183	212	303	36.2797	33.7025	29.0771	13.9074	13.9951	15.8151	-1.17796	9.37056e-11	1.599e-09
EVM0005315	che-11	86	104	74	44	27	42	5.9047	5.6966	5.4516	3.353	1.7991	2.2142	-1.22529	2.83155e-06	1.88107e-05
EVM0005324	H04M03.12	104	143	135	46	75	74	7.1593	7.808	9.8841	3.5084	4.9325	3.8573	-1.00965	2.21061e-05	0.000116784
EVM0005326		31	33	25	4	13	10	2.1348	1.798	1.8303	0.3055	0.8607	0.5219	-1.73871	1.60676e-06	1.13622e-05
EVM0005328	nhr-14	231	278	206	849	769	919	15.9148	15.1816	15.064	64.5267	50.8294	47.9352	1.82101	2.29265e-21	1.87051e-19
EVM0005330	B0334.5	65	47	42	136	111	103	4.447	2.5401	3.0956	10.3325	7.3446	5.3958	1.19089	5.15177e-05	0.000248585
EVM0005331	lron-14	28	44	36	120	69	98	1.9324	2.4203	2.6356	9.0852	4.5805	5.1209	1.41416	3.12153e-06	2.05489e-05
EVM0005332		100	68	97	18	23	31	6.8876	3.7048	7.1012	1.3746	1.5227	1.6178	-1.94863	5.22506e-10	7.78629e-09
EVM0005339	scrm-2	265	329	267	66	76	64	18.2073	17.9264	19.5329	4.9922	5.0323	3.3396	-2.07	9.19295e-23	8.27619e-21
EVM0005345	srv-1	28	42	35	13	15	10	1.9292	2.2883	2.5624	0.9927	0.9931	0.5226	-1.46389	1.55475e-05	8.59257e-05
EVM0005349	T28B8.4	59	58	48	206	148	155	4.0631	3.16	3.5486	15.6889	9.7945	8.0764	1.63398	2.51645e-09	3.3048e-08
EVM0005354		66	74	68	103	107	114	4.5448	4.009	4.9783	7.8181	7.084	5.9686	0.623329	0.00632961	0.0164203
EVM0005355	C44C1.1	663	927	751	227	358	528	45.607	50.5428	55.0451	17.2504	23.6277	27.5248	-1.14016	2.02311e-08	2.22867e-07
EVM0005359	pitr-5	40	62	50	6	26	25	2.7544	3.3694	3.6738	0.4782	1.7214	1.3047	-1.44913	1.46813e-05	8.15876e-05
EVM0005366	unc-89	34	77	40	2270	1133	645	2.3064	4.2255	2.9547	172.602	74.8737	33.65	4.87938	1.39545e-23	1.35942e-21
EVM0005370	vha-10	20327	21915	16196	8640	12049	15038	1399.21	1195.33	1186.59	656.794	796.343	784.238	-0.756936	1.21932e-05	6.91141e-05
EVM0005380	tat-2	39	53	36	88	85	110	2.7095	2.8995	2.6584	6.7134	5.646	5.7619	1.1224	1.65928e-06	1.17082e-05
EVM0005382	ran-4	1598	1932	1322	853	1038	1307	109.976	105.363	96.8812	64.8288	68.5899	68.1662	-0.631036	0.000194102	0.000793549
EVM0005386	eya-1	252	244	216	312	355	598	17.3551	13.2962	15.8218	23.6863	23.4375	31.178	0.757275	0.000102657	0.000453344
EVM0005389	K10D11.4	775	849	566	1442	1688	1898	53.3408	46.3011	41.446	109.658	111.587	98.9684	1.18191	4.89104e-11	8.88006e-10
EVM0005394	R166.3	561	608	649	307	317	481	38.6061	33.1747	47.5301	23.3747	20.9371	25.0881	-0.77917	5.44336e-05	0.000260666
EVM0005402		32	50	53	26	25	28	2.1715	2.731	3.8776	1.9551	1.6816	1.466	-0.786706	0.00886856	0.021893
EVM0005403	Y69E1A.5	933	1608	1180	274	296	294	64.1976	87.6816	86.4624	20.8173	19.5692	15.3507	-2.0993	8.39447e-25	9.20852e-23
EVM0005406	natb-1	7295	6629	6018	2609	3309	4282	502.129	361.565	440.905	198.364	218.714	223.328	-1.02627	1.1483e-08	1.32538e-07
EVM0005408	glf-1	60	104	64	110	106	149	4.1106	5.685	4.6689	8.3651	6.9753	7.7931	0.668302	0.00291553	0.0084202
EVM0005411	ctsa-4.2	616	790	889	423	406	540	42.4238	43.1075	65.1223	32.1527	26.8355	28.1461	-0.789483	0.000130792	0.000561241
EVM0005418	act-3	4284	6797	4732	23016	17272	21285	294.911	370.748	346.664	1749.68	1141.52	1109.99	1.98261	1.03063e-20	7.82202e-19
EVM0005420	spl-3	585	622	732	392	318	405	40.2948	33.9306	53.6227	29.7643	21.0347	21.0982	-0.831182	0.000160245	0.000672185
EVM0005422		103	49	45	17	11	27	7.0573	2.674	3.3196	1.2863	0.7215	1.4073	-1.91409	1.5288e-06	1.08935e-05
EVM0005424	pqn-13	0	3	2	10	10	12	0	0.1634	0.1464	0.7636	0.6621	0.6264	2.57449	1.6418e-05	9.00128e-05
EVM0005427		78	83	83	36	61	71	5.4	4.5103	6.045	2.7185	4.0014	3.7081	-0.597614	0.0156958	0.0356107
EVM0005428		18	25	12	4	9	8	1.2535	1.3634	0.909	0.3161	0.6066	0.432	-1.36929	0.000668534	0.00234969
EVM0005429	npr-33	51	47	21	127	100	166	3.5259	2.5859	1.5192	9.6751	6.6269	8.6498	1.69954	2.28318e-09	3.01972e-08
EVM0005431		122	117	151	28	37	52	8.3895	6.3868	11.0854	2.1473	2.4669	2.7138	-1.80097	3.13272e-11	5.95262e-10
EVM0005438	Y46E12BL.2	360	846	310	880	698	890	24.7867	46.1634	22.7235	66.8725	46.1576	46.3895	0.763626	0.00344522	0.00970941
EVM0005442	ZK652.6	903	1171	945	1568	1690	2089	62.1837	63.8688	69.2399	119.219	111.724	108.915	0.799197	2.37894e-06	1.61407e-05
EVM0005443	alh-11	201	262	177	375	373	436	13.8029	14.2744	12.9698	28.5117	24.6792	22.7534	0.883758	9.69736e-07	7.27944e-06
EVM0005446	lmn-1	2233	3394	2106	3749	3445	4793	153.723	185.134	154.286	284.963	227.671	249.927	0.628428	0.000366059	0.00138428
EVM0005447		473	480	439	157	179	279	32.5674	26.1726	32.1627	11.9468	11.8349	14.5553	-1.23987	4.54043e-11	8.37025e-10
EVM0005464	CD4.1	82	103	57	37	46	77	5.6236	5.621	4.1675	2.8168	3.0686	4.0191	-0.628124	0.0124853	0.0293334
EVM0005473		1702	1893	1491	864	1107	1475	117.167	103.252	109.239	65.7014	73.1704	76.8986	-0.610667	0.000366789	0.00138664
EVM0005475	Y61A9LA.1	225	435	305	27	13	14	15.5058	23.7019	22.3785	2.0736	0.8568	0.7274	-4.11977	6.69373e-41	2.72927e-38
EVM0005481		222	304	274	640	405	711	15.2699	16.5873	20.0985	48.6318	26.752	37.0961	1.11382	9.8999e-07	7.41441e-06
EVM0005487	nspd-2	161	156	148	22	41	23	11.0907	8.5052	10.871	1.6357	2.6794	1.1818	-2.47843	4.10714e-18	2.33107e-16
EVM0005488	C17E4.6	277	342	302	187	167	208	19.0377	18.6469	22.0913	14.205	11.068	10.824	-0.730641	0.000129111	0.000554596
EVM0005491	lin-1	113	141	121	461	287	383	7.8061	7.7097	8.8938	35.0541	18.9546	19.9911	1.59729	7.68408e-11	1.33744e-09
EVM0005505	asd-2	48	57	41	16	38	41	3.3053	3.1064	2.9715	1.2531	2.5007	2.1426	-0.651237	0.0213184	0.0460976
EVM0005506	dmsr-3	42	31	22	17	16	18	2.8922	1.689	1.6106	1.2982	1.0593	0.932	-0.918803	0.00820783	0.0205495
EVM0005509	Y44A6D.3	647	425	476	265	243	301	44.5133	23.1748	34.8803	20.1613	16.0856	15.7126	-0.981086	2.76876e-05	0.000142746
EVM0005510		26	28	24	11	13	17	1.7566	1.5367	1.771	0.8435	0.8538	0.8841	-0.954672	0.00285941	0.00826545
EVM0005515		84	70	60	35	36	32	5.7592	3.8125	4.4139	2.6654	2.3494	1.6436	-1.08223	0.000115264	0.000502334
EVM0005520	clec-146	289	395	265	112	142	215	19.8764	21.528	19.411	8.485	9.4012	11.1982	-1.0584	1.74354e-08	1.94698e-07
EVM0005528	hpo-27	68	98	61	147	93	114	4.6779	5.3377	4.4676	11.1695	6.1272	5.9207	0.667219	0.0142925	0.0329228
EVM0005529	H01M10.1	313	268	299	179	158	251	21.5427	14.5914	21.9368	13.5795	10.4452	13.1097	-0.641499	0.00237375	0.00703929
EVM0005530		320	275	222	53	87	114	22.0394	14.982	16.2964	4.0473	5.7595	5.9665	-1.7448	1.32265e-14	4.31646e-13
EVM0005531	spt-5	199	343	301	1026	585	762	13.7272	18.6875	22.0289	78.021	38.6945	39.732	1.5212	3.38802e-08	3.55238e-07
EVM0005534		327	386	325	141	212	264	22.5097	21.03	23.7794	10.6941	14.0322	13.7644	-0.801288	1.73423e-05	9.44064e-05
EVM0005540	ensh-1	156	208	148	255	224	319	10.7428	11.3356	10.8408	19.3908	14.8328	16.6525	0.624804	0.000741005	0.00257194
EVM0005543	rga-6	49	91	45	159	79	120	3.3813	4.9542	3.3113	12.0927	5.2098	6.2635	1.00037	0.00158873	0.00497943
EVM0005547	gcy-8	9	26	8	44	24	22	0.6198	1.4165	0.5857	3.3599	1.5889	1.1481	1.15613	0.0122679	0.0289123
EVM0005549		313	461	471	709	636	1182	21.5493	25.1244	34.518	53.9234	42.0352	61.6326	0.958336	1.09536e-05	6.28242e-05
EVM0005550	rib-2	93	129	82	153	148	208	6.4013	7.0296	6.0048	11.6475	9.7928	10.8333	0.725985	0.00025336	0.000997396
EVM0005551	T07A9.12	237	297	125	77	172	176	16.3447	16.1727	9.1833	5.8543	11.3738	9.2013	-0.656101	0.0141445	0.0326743
EVM0005553	F43G9.13	432	545	433	91	199	184	29.7425	29.7371	31.7227	6.9363	13.155	9.6127	-1.61405	1.45222e-13	4.04463e-12
EVM0005554	col-107	4901	6725	6442	11833	10207	12738	337.33	366.791	471.972	899.532	674.604	664.279	0.928459	2.10032e-06	1.44607e-05
EVM0005557		36	38	34	17	21	30	2.493	2.0455	2.4788	1.2982	1.3946	1.5751	-0.693969	0.015073	0.0344293
EVM0005562	Y54F10AM.8	1488	2228	1204	2385	2580	3857	102.42	121.499	88.194	181.328	170.493	201.16	0.824675	5.8442e-06	3.58338e-05
EVM0005565	ttll-4	38	38	37	67	69	67	2.6167	2.0758	2.7088	5.0942	4.5823	3.5113	0.830008	0.0016582	0.00516564
EVM0005568	mig-10	54	47	35	158	115	159	3.7033	2.5608	2.5653	11.9767	7.6247	8.3146	1.65677	3.74671e-10	5.70041e-09
EVM0005571	ugt-57	36	44	18	51	72	59	2.5062	2.4118	1.3527	3.8567	4.7596	3.1029	0.881028	0.00265201	0.00774656
EVM0005573	nhr-19	610	330	468	135	92	135	42	18.0205	34.2623	10.2716	6.091	7.0213	-2.01308	6.13934e-12	1.32249e-10
EVM0005574	F21F3.6	2111	2664	2320	1138	1300	1693	145.304	145.327	169.962	86.5329	85.947	88.3119	-0.820274	1.25629e-06	9.17719e-06
EVM0005579	tkt-1	2113	2923	1969	5450	4862	6228	145.436	159.453	144.278	414.344	321.32	324.776	1.23896	2.72529e-12	6.16568e-11
EVM0005582	clr-1	9	20	11	32	21	38	0.6224	1.0954	0.8067	2.4557	1.3953	1.9942	1.17414	0.00095741	0.00322031
EVM0005583		74	108	113	36	53	78	5.1158	5.9178	8.2862	2.7569	3.4905	4.0603	-0.889283	0.000687612	0.00240969
EVM0005584		49	38	39	134	134	129	3.3732	2.0687	2.8543	10.1553	8.8678	6.7255	1.63637	6.71773e-10	9.86425e-09
EVM0005585	eme-1	173	229	204	75	100	134	11.9076	12.4762	14.9273	5.6913	6.6349	6.9935	-1.01671	4.74373e-07	3.8296e-06
EVM0005587	mpc-2	1659	1831	1439	695	1113	1451	114.163	99.852	105.439	52.8203	73.5294	75.6672	-0.659859	0.000511037	0.00185514
EVM0005592	ndnf-1	701	1248	777	395	385	747	48.2665	68.0869	56.9552	30.0652	25.4233	38.9793	-0.874153	2.64857e-05	0.0001372
EVM0005593	rad-26	66	48	60	172	114	116	4.5371	2.6152	4.3971	13.0407	7.5278	6.049	1.20417	0.000113648	0.000495844
EVM0005599	ceh-16	183	266	215	305	346	443	12.5702	14.5141	15.7405	23.2092	22.8787	23.1204	0.692443	9.97739e-05	0.000441358
EVM0005600	tra-1	13	22	16	58	42	54	0.8952	1.1986	1.1715	4.3907	2.7806	2.8205	1.58689	4.84577e-07	3.90232e-06
EVM0005602		3	11	4	32	25	31	0.2066	0.6001	0.2928	2.4438	1.6552	1.6269	2.27929	3.39687e-08	3.55596e-07
EVM0005611	ptp-4	58	74	52	97	74	133	3.994	4.0345	3.8069	7.4071	4.9139	6.9427	0.699835	0.00362502	0.0101591
EVM0005613		238	296	250	760	540	806	16.3526	16.1187	18.3257	57.7567	35.6615	42.019	1.41398	1.70732e-11	3.37688e-10
EVM0005614		220	247	230	445	319	548	15.1693	13.4963	16.8358	33.8243	21.0926	28.5936	0.876783	2.29166e-05	0.00012048
EVM0005618	his-24	1050	1818	1286	5678	4239	3289	72.2765	99.1853	94.2202	431.677	280.165	171.509	1.73272	3.91711e-10	5.95273e-09
EVM0005626		177	125	103	34	45	77	12.1907	6.8102	7.5406	2.5963	2.9795	4.0216	-1.4495	2.95436e-07	2.48975e-06
EVM0005630	F39B2.5	198	235	174	111	131	162	13.6246	12.8034	12.7256	8.4762	8.6393	8.4446	-0.614683	0.000718326	0.00250444
EVM0005631		44	41	31	84	58	50	3.0137	2.2354	2.2698	6.366	3.8423	2.6161	0.754838	0.0209496	0.0454278
EVM0005632	mec-2	345	332	290	98	90	143	23.7184	18.1101	21.2309	7.4816	5.9695	7.4322	-1.59073	1.26606e-15	5.00822e-14
EVM0005639	mam-6	45	29	34	5	8	8	3.0988	1.5692	2.4844	0.3818	0.5296	0.4175	-2.39177	3.71506e-09	4.74989e-08
EVM0005641		2934	5125	4124	1398	1443	1726	201.97	279.511	302.148	106.29	95.3869	90.0182	-1.42602	1.84518e-13	5.04705e-12
EVM0005642	nmy-1	502	741	548	1446	1096	1402	34.5675	40.4358	40.1422	109.943	72.4138	73.0915	1.14825	2.76878e-08	2.95291e-07
EVM0005643	W01C9.1	41	42	32	20	16	15	2.8065	2.2811	2.3427	1.5311	1.0629	0.8055	-1.15584	0.000256067	0.00100623
EVM0005648		2536	2869	2358	1211	1451	1713	174.566	156.503	172.748	92.0476	95.8947	89.313	-0.861582	2.46272e-07	2.11921e-06
EVM0005655		25	25	18	9	16	6	1.7215	1.3621	1.3178	0.6873	1.0593	0.3132	-1.12605	0.00491254	0.0131871
EVM0005660	C28H8.3	617	1204	603	1404	1217	1565	42.4439	65.6739	44.1563	106.734	80.4019	81.6119	0.817573	0.000127768	0.00054991
EVM0005662	fox-1	576	717	678	1013	1095	1275	39.6447	39.0966	49.6695	77.0154	72.3658	66.4955	0.749751	3.28876e-05	0.000166466
EVM0005666	K08E4.7	38	32	19	14	17	21	2.6167	1.7435	1.391	1.0691	1.0926	1.074	-0.824244	0.0150478	0.0343837
EVM0005667	ech-1.2	776	1182	974	2132	1824	2481	53.4437	64.4687	71.344	162.042	120.551	129.39	1.12187	5.58722e-09	6.85485e-08
EVM0005674	bath-38	19	23	19	48	37	57	1.3093	1.2546	1.3934	3.6835	2.462	2.9747	1.19689	3.5557e-05	0.000178044
EVM0005675	gcy-22	58	82	57	197	88	166	3.9942	4.4676	4.173	14.9439	5.8261	8.6383	1.21033	6.93414e-05	0.000322474
EVM0005685		24	33	29	0	7	5	1.6527	1.7979	2.1231	0	0.4634	0.2609	-2.83995	5.0698e-11	9.19182e-10
EVM0005688	mbl-1	177	232	235	436	351	455	12.1796	12.6499	17.1841	33.1388	23.2209	23.7092	0.93017	1.0578e-05	6.09915e-05
EVM0005690	zip-4	412	607	530	356	257	260	28.3786	33.1012	38.8426	27.087	16.9744	13.579	-0.803767	0.000891668	0.00302255
EVM0005700		8	9	4	67	121	53	0.5509	0.4903	0.2928	5.1162	8.0001	2.766	3.52976	2.01669e-15	7.6307e-14
EVM0005702	clec-50	1000	1218	564	455	609	630	68.8097	66.4233	41.3382	34.6015	40.2798	32.8366	-0.714018	0.000794849	0.00273123
EVM0005704	pqn-68	271	319	116	54	123	136	18.6553	17.3778	8.5007	4.1235	8.1433	7.1181	-1.19578	6.70594e-05	0.000313874
EVM0005705	ttr-5	2230	2661	2190	670	902	1119	153.509	145.139	160.448	50.9007	59.6356	58.3596	-1.44181	1.29485e-16	5.99398e-15
EVM0005706	sup-17	169	251	173	321	243	393	11.6616	13.663	12.6672	24.4193	16.088	20.4759	0.679346	0.000693684	0.00242836
EVM0005709		100	124	72	43	67	89	6.9092	6.7476	5.3072	3.2866	4.4456	4.6575	-0.606504	0.0108527	0.0259899
EVM0005711	H12D21.10	35	27	21	34	52	53	2.3951	1.4723	1.5417	2.5828	3.4507	2.7385	0.704031	0.0149692	0.034228
EVM0005715	fars-3	167	300	199	315	308	382	11.5278	16.3377	14.585	23.9373	20.3788	19.9347	0.593262	0.00223234	0.00668064
EVM0005716	let-363	81	96	79	183	136	176	5.5766	5.2302	5.7847	13.8963	9.0067	9.1884	0.946578	4.11646e-05	0.000203547
EVM0005717	cutl-9	33	45	22	86	101	105	2.2412	2.4495	1.594	6.5641	6.6833	5.4679	1.55242	1.27994e-09	1.76995e-08
EVM0005719		366	492	286	759	697	884	25.1811	26.8351	20.9289	57.6714	46.0739	46.1239	1.03596	3.97105e-08	4.07532e-07
EVM0005723	ugt-22	34	35	37	109	136	185	2.3455	1.9145	2.6876	8.2686	8.9607	9.6218	1.96252	4.02698e-16	1.70744e-14
EVM0005724	dyf-18	68	81	50	16	12	13	4.7068	4.4099	3.6535	1.2389	0.7909	0.7021	-2.25347	9.86018e-14	2.81037e-12
EVM0005726		497	505	353	185	352	376	34.224	27.5619	25.8432	14.0506	23.2402	19.6294	-0.619776	0.00347171	0.0097714
EVM0005727	F13B12.6	40	51	36	55	66	85	2.7801	2.7642	2.6668	4.2147	4.3912	4.4098	0.66361	0.00500422	0.0133974
EVM0005735	vha-4	5455	6678	5807	3015	3303	4271	375.512	364.254	425.481	229.167	218.32	222.735	-0.797853	1.34909e-06	9.78392e-06
EVM0005736	C11H1.7	127	152	136	50	76	96	8.7339	8.2661	9.9808	3.8075	5.0434	5.021	-0.948005	1.69061e-05	9.22627e-05
EVM0005744	ipla-1	102	126	70	192	174	185	7.0383	6.8917	5.1585	14.5626	11.4687	9.623	0.890729	7.44344e-05	0.000342498
EVM0005746	tag-120	144	108	85	44	51	91	9.9332	5.8821	6.2409	3.336	3.3765	4.7538	-0.928983	0.000624179	0.00221414
EVM0005747	F41G3.18	388	437	231	139	245	281	26.7157	23.8526	16.9483	10.5337	16.2163	14.6772	-0.702499	0.00160055	0.00501406
EVM0005758		54	70	66	134	166	132	3.731	3.8276	4.8553	10.2066	10.9727	6.8802	1.17331	2.22997e-06	1.52409e-05
EVM0005767		128	139	116	273	257	261	8.8413	7.5609	8.5193	20.7506	16.9642	13.6307	1.03976	4.97702e-07	3.99815e-06
EVM0005770	cps-6	64	92	56	96	138	164	4.4187	5.0257	4.1058	7.2816	9.1299	8.5703	0.878673	6.66406e-05	0.000312249
EVM0005774	zig-9	109	106	82	59	64	77	7.5342	5.7838	6.0032	4.4896	4.2408	4.0223	-0.599585	0.00849224	0.0211399
EVM0005777		317	330	328	162	140	200	21.8358	18.0065	24.0213	12.3177	9.2688	10.4272	-0.996139	4.5917e-07	3.72298e-06
EVM0005778	lig-4	34	42	27	42	47	76	2.3192	2.3028	1.9543	3.1716	3.1355	3.9433	0.643194	0.0122943	0.0289536
EVM0005783	mig-2	257	384	269	84	171	181	17.694	20.965	19.6973	6.4144	11.3195	9.4441	-1.09745	2.93922e-07	2.48019e-06
EVM0005785	pgp-2	57	72	61	132	94	153	3.9251	3.9493	4.4658	10.0034	6.2336	7.9733	0.969473	6.46827e-05	0.000304277
EVM0005788	tdpo-1	116	107	88	45	54	65	7.9966	5.8581	6.4782	3.395	3.548	3.3983	-0.970362	3.66006e-05	0.000182849
EVM0005806	pnk-4	115	177	112	161	275	266	7.9161	9.6402	8.2131	12.2596	18.2069	13.8745	0.779879	0.000173065	0.000718571
EVM0005809	his-24	101	220	165	465	393	391	6.9757	12	12.1083	35.3156	25.9626	20.3683	1.3883	3.67983e-08	3.80638e-07
EVM0005810	adm-4	34	48	39	81	72	84	2.3413	2.6308	2.8552	6.134	4.7668	4.3876	0.955339	0.000158854	0.000667208
EVM0005821		70	41	56	26	22	38	4.843	2.257	4.0751	1.9971	1.4284	1.9665	-1.03471	0.00134198	0.00429736
EVM0005824		32	27	36	7	16	15	2.2036	1.471	2.6356	0.5346	1.0593	0.7828	-1.37037	0.000175113	0.00072569
EVM0005825	dib-1	953	1351	928	500	694	853	65.6079	73.6886	67.9992	37.9967	45.8859	44.4864	-0.690779	7.56336e-05	0.000346794
EVM0005826	lbp-9	3269	3811	2736	1556	2034	2450	225.001	207.843	200.474	118.31	134.408	127.756	-0.734948	9.96586e-06	5.78197e-05
EVM0005828	B0511.12	100	149	129	221	158	225	6.8868	8.1179	9.4522	16.7993	10.4606	11.7419	0.669462	0.00299066	0.00861242
EVM0005834	C24B9.3	1551	2139	1487	4491	3221	3621	106.788	116.658	108.979	341.44	212.905	188.857	1.16016	1.24818e-07	1.14422e-06
EVM0005835		16	36	24	46	60	56	1.0763	1.9614	1.757	3.5118	3.9724	2.9132	1.09384	0.000171146	0.000711964
EVM0005836	pitr-3	308	575	300	13	10	4	21.1676	31.3509	21.9837	0.981	0.6621	0.2088	-5.40464	7.65724e-65	7.13983e-62
EVM0005840	acp-5	102	128	103	42	53	60	7.0238	7.0082	7.5461	3.2072	3.5089	3.1189	-1.1323	4.1113e-07	3.35851e-06
EVM0005845	tnt-2	2470	3697	2670	4541	5509	6853	170.016	201.642	195.583	345.216	364.087	357.389	0.911005	4.89993e-08	4.92407e-07
EVM0005846	hlh-3	22	42	22	72	95	167	1.5149	2.2883	1.6106	5.4981	6.2732	8.7162	1.90805	1.73818e-11	3.41206e-10
EVM0005847	unc-79	161	267	238	896	736	830	11.0887	14.5773	17.4713	68.1266	48.645	43.2691	1.8901	2.83179e-16	1.25735e-14
EVM0005852		37	51	31	19	24	28	2.5479	2.7809	2.2695	1.4509	1.5889	1.4613	-0.760367	0.00584403	0.0153096
EVM0005856	Y38F1A.8	140	131	194	71	65	68	9.6671	7.1311	14.2052	5.4217	4.3034	3.5488	-1.22601	9.37191e-06	5.47142e-05
EVM0005858		79	89	66	29	42	53	5.4111	4.8489	4.8118	2.2146	2.7806	2.7819	-0.942402	9.30935e-05	0.000414343
EVM0005863		247	202	249	57	119	145	16.9695	11.0109	18.2516	4.3097	7.8597	7.5701	-1.21539	2.30277e-06	1.56973e-05
EVM0005868	cyp-14A5	368	212	231	66	113	164	25.362	11.5474	16.9557	5.0427	7.4362	8.5603	-1.3459	1.48812e-06	1.0656e-05
EVM0005869	pho-8	241	340	266	136	171	189	16.5592	18.5602	19.4884	10.3245	11.3124	9.867	-0.79442	1.14953e-05	6.5557e-05
EVM0005870	aka-1	59	77	63	132	113	153	4.0589	4.1804	4.6183	10.0432	7.4855	7.998	0.985501	1.20423e-05	6.83777e-05
EVM0005872	col-73	44	56	56	9	29	30	3.0176	3.0511	4.0998	0.6873	1.92	1.5656	-1.25056	9.43522e-05	0.000419508
EVM0005874	vps-8	71	116	48	174	155	150	4.8891	6.3234	3.5141	13.2304	10.262	7.8283	1.07144	4.87454e-05	0.000236815
EVM0005875	nmy-3	310	432	323	695	575	617	21.3633	23.572	23.6378	52.8329	38.0125	32.1946	0.840702	5.19755e-05	0.000250272
EVM0005879	Y74C10AL.2	1095	1194	1063	583	744	887	75.4022	65.1026	77.8665	44.317	49.1486	46.2571	-0.643392	0.000229149	0.000913099
EVM0005882		51	46	60	19	32	33	3.5119	2.5063	4.3926	1.4603	2.1204	1.7222	-0.952806	0.00143449	0.00454952
EVM0005886	nsun-2	983	1583	750	1977	1874	2459	67.6557	86.3432	54.9538	150.293	123.843	128.24	0.944005	2.37147e-06	1.61067e-05
EVM0005887	R07B1.8	55	65	47	80	99	123	3.7839	3.565	3.4422	6.0443	6.521	6.3958	0.813054	0.000253145	0.000997149
EVM0005892	aex-3	51	99	56	122	110	115	3.4794	5.3817	4.1176	9.3	7.2529	6.0227	0.781517	0.00212401	0.00640786
EVM0005894		15	17	7	21	26	37	1.0429	0.9047	0.5125	1.6036	1.7214	1.931	1.08114	0.00129881	0.00418426
EVM0005895		23	24	18	29	46	39	1.5775	1.2828	1.3191	2.2386	3.0285	2.0113	0.794702	0.00847892	0.0211148
EVM0005896	frm-1	24	65	49	124	89	67	1.659	3.5297	3.5979	9.4302	5.8523	3.4941	1.08035	0.00296333	0.00853991
EVM0005899	K11C4.2	27	84	76	90	102	131	1.8593	4.5765	5.5423	6.8058	6.7688	6.8372	0.767051	0.012292	0.0289535
EVM0005900	ncx-3	1141	1826	1189	2844	2682	3774	78.5488	99.5694	87.1319	216.202	177.268	196.831	1.15347	1.01911e-10	1.72548e-09
EVM0005906	ZK632.9	4480	3472	3484	1518	1181	1709	308.381	189.386	255.257	115.41	78.0221	89.1056	-1.41442	8.92001e-11	1.53617e-09
EVM0005909		33	32	32	22	17	20	2.2428	1.7498	2.3563	1.7075	1.1146	1.0629	-0.719374	0.0228906	0.0489377
EVM0005911	pmp-3	238	254	188	103	110	131	16.3723	13.8798	13.7984	7.8389	7.2672	6.8371	-1.00764	1.27733e-07	1.16685e-06
EVM0005912	C52B9.8	25	35	21	41	49	48	1.7527	1.9069	1.5053	3.1189	3.2707	2.5062	0.762185	0.00498184	0.0133456
EVM0005913	ufd-2	63	76	66	120	100	118	4.3383	4.1487	4.8319	9.0871	6.6225	6.1703	0.710426	0.00275265	0.00799758
EVM0005914	F31C3.6	40	62	39	159	113	157	2.7313	3.3611	2.8472	12.0918	7.4617	8.2021	1.62004	4.06574e-10	6.14996e-09
EVM0005917	epg-9	2783	1901	2672	1289	559	1031	191.55	103.669	195.783	97.976	36.9525	53.7724	-1.38007	1.509e-05	8.36098e-05
EVM0005918	gstk-2	388	504	449	154	239	326	26.6858	27.4965	32.8713	11.7285	15.791	16.9839	-0.962111	8.61629e-07	6.52419e-06
EVM0005919	jmjc-1	290	337	214	1592	1016	994	19.9384	18.3985	15.7001	121.031	67.1209	51.8519	2.14888	6.19951e-15	2.15235e-13
EVM0005924		2386	2389	2347	613	940	1184	164.228	130.328	171.939	46.6077	62.1109	61.7313	-1.4511	8.38235e-14	2.44248e-12
EVM0005930	gst-8	1174	998	1573	438	658	803	80.8128	54.4324	115.253	33.2793	43.5098	41.8749	-1.0762	1.33385e-05	7.47944e-05
EVM0005931		56	62	33	19	36	41	3.8209	3.3635	2.3831	1.4152	2.3988	2.122	-0.678598	0.0200777	0.0438505
EVM0005932		821	930	645	185	313	337	56.496	50.7164	47.2599	14.0811	20.7134	17.5707	-1.55837	2.20209e-15	8.28419e-14
EVM0005936	pqn-74	144	171	140	392	278	352	9.916	9.3133	10.2494	29.7636	18.3681	18.37	1.17053	1.3527e-07	1.23225e-06
EVM0005939	slcf-2	36	63	52	21	16	25	2.479	3.4324	3.8454	1.6036	1.0759	1.3047	-1.29664	1.29145e-05	7.27607e-05
EVM0005941	C01F1.6	10	21	14	26	28	30	0.7226	1.1441	1.028	1.9401	1.8598	1.5785	0.863856	0.00773709	0.0195736
EVM0005944	rfc-1	209	199	150	564	347	462	14.3568	10.8606	10.9815	42.8455	22.9071	24.0675	1.30876	1.37545e-07	1.25036e-06
EVM0005947	unc-104	70	107	81	150	127	206	4.8281	5.8543	5.9339	11.3694	8.3959	10.7643	0.874939	5.36754e-05	0.000257508
EVM0005948	fasn-1	82	146	88	557	337	399	5.6466	7.9545	6.4428	42.3597	22.2956	20.8107	2.0841	4.29365e-14	1.31263e-12
EVM0005953	cyk-4	49	53	32	93	69	96	3.3743	2.8876	2.3428	7.0367	4.5769	5.0177	0.938596	0.000370213	0.00139715
EVM0005957		25	29	17	16	12	10	1.7215	1.5692	1.2583	1.2218	0.7945	0.5219	-0.889921	0.0148783	0.034062
EVM0005961	igcm-4	70	143	80	356	292	355	4.8144	7.7728	5.8854	27.0302	19.3194	18.5298	1.80047	6.15662e-15	2.14369e-13
EVM0005962	frk-1	30	11	10	50	29	36	2.0672	0.6015	0.7024	3.7894	1.9251	1.9007	1.17181	0.00865532	0.0214763
EVM0005964	F46G11.2	13	10	15	27	19	30	0.8784	0.5726	1.0772	2.0503	1.2344	1.5789	0.956921	0.00802771	0.0201915
EVM0005971	nhr-121	57	61	81	93	105	157	3.9222	3.3144	5.9502	7.0813	6.9464	8.2127	0.767615	0.00231324	0.0068833
EVM0005974	prmt-5	460	735	411	833	798	915	31.6933	40.0761	30.1037	63.3389	52.7357	47.7002	0.68203	0.000369792	0.00139637
EVM0005977		60	80	60	561	341	254	4.1317	4.3586	4.3926	42.6281	22.5058	13.2649	2.59957	2.84792e-14	8.89397e-13
EVM0005978	dhs-22	70	102	78	42	56	68	4.8277	5.5884	5.7176	3.2304	3.6725	3.5276	-0.626059	0.00641741	0.016615
EVM0005981	Y41D4A.7	233	190	167	92	73	106	16.0453	10.353	12.2311	7.0253	4.8379	5.5325	-1.15243	6.66908e-07	5.16973e-06
EVM0005984		97	122	91	158	163	194	6.6785	6.6736	6.6898	11.9788	10.795	10.129	0.711129	0.000255798	0.00100547
EVM0005985	twk-35	26	27	19	53	54	67	1.7904	1.471	1.391	4.0472	3.5751	3.4966	1.24908	2.66329e-06	1.78897e-05
EVM0005987	vap-1	108	112	103	33	52	56	7.4403	6.1182	7.5493	2.4731	3.4483	2.9006	-1.24791	2.01616e-07	1.77232e-06
EVM0005990	twk-11	43	70	29	115	90	95	2.9622	3.8319	2.1586	8.7278	5.9166	4.9638	1.10685	0.000121331	0.000524801
EVM0005993	tps-2	179	283	209	48	157	104	12.3191	15.4254	15.2912	3.6135	10.387	5.4153	-1.1456	0.000112107	0.000489447
EVM0005995	spp-22	24	39	19	9	8	16	1.6527	2.1248	1.391	0.6873	0.5296	0.835	-1.32087	0.000202965	0.000824108
EVM0006003	ZK632.12	170	262	171	108	113	164	11.6834	14.2976	12.5247	8.233	7.4438	8.5466	-0.669359	0.000479868	0.00175665
EVM0006005	mig-38	51	70	58	338	211	334	3.5119	3.8222	4.2203	25.7202	13.9271	17.4434	2.30058	7.01151e-20	4.84276e-18
EVM0006007	Y87G2A.16	91	120	59	12	39	24	6.2561	6.5379	4.3194	0.9171	2.5957	1.2525	-1.84116	3.01804e-08	3.19785e-07
EVM0006009	sorf-2	16	17	14	32	30	23	1.1018	0.9262	1.0249	2.4486	1.9862	1.2005	0.858068	0.0160144	0.036237
EVM0006010		1426	892	1232	25	11	13	98.1498	48.6549	90.255	1.9209	0.7242	0.6545	-6.20631	3.748e-62	3.0579e-59
EVM0006011	K07E1.1	1820	2165	1555	706	800	1165	125.278	118.085	113.929	53.6878	52.853	60.7299	-1.09417	2.25617e-10	3.57862e-09
EVM0006015	sod-1	11169	14387	12806	5950	7450	9538	768.817	784.7	938.256	452.311	492.391	497.388	-0.78891	3.24244e-06	2.12697e-05
EVM0006016		177	144	157	93	92	124	12.1984	7.8456	11.494	7.0842	6.0901	6.4717	-0.678501	0.00240751	0.00712644
EVM0006018	bcmo-2	202	227	282	122	125	202	13.8882	12.3641	20.6358	9.2662	8.2794	10.5559	-0.731465	0.00105616	0.00350996
EVM0006024	gtf-2H2C	241	410	275	125	175	266	16.5751	22.3447	20.1305	9.5153	11.578	13.8614	-0.751715	0.000233246	0.000928008
EVM0006030	bub-1	39	54	49	96	63	84	2.6523	2.9182	3.5659	7.3229	4.1328	4.404	0.786808	0.00501021	0.0134105
EVM0006035		858	515	719	324	189	374	59.0565	28.0671	52.6746	24.6672	12.4657	19.492	-1.30344	5.61288e-06	3.4529e-05
EVM0006036	mel-11	80	77	64	412	254	294	5.5218	4.2025	4.684	31.2942	16.7667	15.3426	2.13465	9.81328e-15	3.26792e-13
EVM0006039		28	21	24	56	57	51	1.9281	1.1568	1.7579	4.2775	3.7748	2.6677	1.14679	0.000161129	0.000675242
EVM0006042	clc-1	873	842	945	399	551	684	60.1093	45.9247	69.2126	30.3113	36.4252	35.6752	-0.772799	7.90275e-05	0.000359981
EVM0006046	anp-1	9	7	4	9	14	28	0.6515	0.3814	0.2928	0.6873	0.9269	1.4613	1.24153	0.00537184	0.0142413
EVM0006047		60	60	41	12	22	34	4.1199	3.2913	3.0038	0.9302	1.4295	1.7655	-1.29964	1.04793e-05	6.05566e-05
EVM0006051		1680	756	1254	128	146	245	115.615	41.2177	91.8624	9.7661	9.6658	12.7912	-2.94411	1.16045e-20	8.60714e-19
EVM0006056	slo-1	175	235	153	493	415	496	12.0655	12.8271	11.2066	37.4726	27.3961	25.8806	1.32502	2.96415e-11	5.64053e-10
EVM0006058	abu-13	60	76	64	24	35	32	4.1317	4.1669	4.6855	1.8327	2.3172	1.6732	-1.15806	7.10704e-06	4.27109e-05
EVM0006060	mes-6	22	22	20	4	8	16	1.5383	1.1875	1.453	0.3093	0.5397	0.8373	-1.22436	0.00141672	0.00450081
EVM0006066	ifa-1	2183	3210	2425	4022	3880	5283	150.268	175.079	177.702	305.718	256.408	275.493	0.735425	1.96289e-05	0.000105274
EVM0006069	cest-19	16	18	10	22	29	34	1.1018	0.9807	0.7321	1.6804	1.9204	1.7869	0.924706	0.00372729	0.0103833
EVM0006072		20	23	11	3	8	10	1.3632	1.2699	0.8053	0.2372	0.5447	0.5332	-1.34118	0.00122177	0.0039783
EVM0006073	F10C2.7	71	97	110	56	46	45	4.8916	5.2883	8.0555	4.2748	3.0459	2.3425	-0.926437	0.00123797	0.00402003
EVM0006074	lpr-7	69	95	69	23	42	55	4.7492	5.1949	5.0821	1.7117	2.7932	2.8478	-1.01174	7.90337e-05	0.000359981
EVM0006079	F56B3.2	40	57	42	34	21	31	2.7641	3.1098	3.0748	2.6177	1.3903	1.6178	-0.690746	0.016501	0.037131
EVM0006090	acl-1	600	831	571	315	439	600	41.3306	45.3017	41.837	23.9798	29.0158	31.311	-0.605831	0.000781199	0.00269212
EVM0006094	pqn-42	210	394	279	143	174	257	14.4777	21.4881	20.4621	10.8743	11.5243	13.4069	-0.653957	0.00138764	0.00442135
EVM0006098	tag-294	57	63	42	83	95	118	3.9506	3.4563	3.1112	6.3294	6.2593	6.1749	0.832102	0.000235796	0.000936728
EVM0006099		19	16	19	8	8	12	1.3083	0.8717	1.4224	0.6144	0.5296	0.6262	-0.988258	0.010276	0.0247953
EVM0006100		282	558	288	189	252	310	19.4163	30.4085	21.0751	14.3949	16.686	16.161	-0.587437	0.00427513	0.0116972
EVM0006101	larp-1	499	693	484	3109	1996	1964	34.3603	37.8075	35.445	236.362	131.901	102.402	2.12772	1.63899e-15	6.29278e-14
EVM0006104	F45H10.3	17	40	41	5	14	10	1.1729	2.1835	3.0359	0.3821	0.9281	0.5236	-1.78041	3.64837e-05	0.000182404
EVM0006105	hira-1	93	87	59	128	116	123	6.3699	4.7637	4.2927	9.7511	7.6632	6.3906	0.618466	0.0117137	0.0277565
EVM0006107		170	79	65	43	51	70	11.7064	4.3041	4.7587	3.2857	3.3765	3.6532	-1.00239	0.00376463	0.0104739
EVM0006111		79	98	105	151	143	178	5.4513	5.3511	7.6701	11.4714	9.4401	9.2602	0.709742	0.00130268	0.00419408
EVM0006113	K07C11.7	815	926	1062	332	474	549	56.11	50.5293	77.835	25.2183	31.3044	28.6056	-1.1138	4.69552e-08	4.74288e-07
EVM0006117		83	101	60	23	48	36	5.7039	5.534	4.4265	1.7563	3.1458	1.867	-1.21241	1.17919e-05	6.71606e-05
EVM0006118	nkb-3	986	1363	1162	5022	3214	4340	67.838	74.3655	85.1506	381.788	212.407	226.313	1.8513	1.3864e-15	5.41857e-14
EVM0006123		67	76	57	36	33	55	4.6156	4.1407	4.1879	2.749	2.1848	2.8756	-0.721864	0.00340403	0.00960784
EVM0006128	cpd-1	58	45	46	128	82	93	4.0191	2.4425	3.3907	9.7523	5.4334	4.829	1.01888	0.000875313	0.00297406
EVM0006135	vab-1	43	55	37	84	57	82	2.9757	2.9958	2.7433	6.4061	3.7977	4.2763	0.718884	0.00719292	0.0183615
EVM0006145	ZC581.9	85	103	104	228	138	259	5.8532	5.6117	7.6139	17.3342	9.1364	13.5171	1.06842	1.7581e-05	9.54669e-05
EVM0006151	phip-1	231	248	195	82	129	175	15.91	13.5442	14.2525	6.2653	8.526	9.1501	-0.858602	2.11435e-05	0.000112335
EVM0006154	ift-74	27	42	30	12	17	13	1.8592	2.2996	2.2126	0.9164	1.1255	0.6866	-1.24133	0.000126445	0.000545297
EVM0006162	lgc-13	27	28	18	53	54	95	1.8308	1.5297	1.3178	4.0568	3.5843	4.9747	1.43294	2.19399e-07	1.90936e-06
EVM0006163	Y105C5B.5	116	178	127	18	69	70	7.9549	9.6979	9.2996	1.394	4.5682	3.6536	-1.47093	1.8949e-06	1.32066e-05
EVM0006164		13	15	15	5	7	6	0.8956	0.84	1.0992	0.4072	0.4565	0.3131	-1.2616	0.00274532	0.00797984
EVM0006171	Y53G8AL.1	34	66	42	20	24	41	2.3487	3.6115	3.0748	1.4908	1.569	2.1397	-0.783934	0.0067129	0.017267
EVM0006175	ssna-1	417	535	354	155	292	372	28.727	29.1919	25.9125	11.7686	19.2868	19.3752	-0.728923	0.000464409	0.00170868
EVM0006176		326	353	353	163	173	195	22.4341	19.2484	25.875	12.4246	11.4499	10.1758	-0.989246	3.11459e-07	2.60962e-06
EVM0006179	glt-6	25	21	18	10	5	16	1.7195	1.1222	1.3249	0.7513	0.3542	0.8265	-1.07246	0.00534115	0.0141743
EVM0006180		42	37	47	13	27	28	2.9023	2.0208	3.4781	0.9811	1.7867	1.4845	-0.950899	0.0028558	0.00825867
EVM0006181		7	6	9	26	12	13	0.48	0.3528	0.6412	1.9403	0.8086	0.6665	1.18465	0.0148041	0.03391
EVM0006183	F28C1.3	65	89	57	310	222	215	4.4662	4.8493	4.1446	23.5793	14.6517	11.238	1.86746	3.87087e-12	8.52113e-11
EVM0006184	ist-1	133	164	164	321	238	186	9.1248	8.9177	12.0509	24.3938	15.7325	9.7031	0.723627	0.0098821	0.0239957
EVM0006192	mspn-1	57	60	37	32	30	39	3.9259	3.2935	2.7089	2.4436	1.9862	2.0395	-0.626139	0.0183218	0.0405446
EVM0006199		142	140	130	74	94	113	9.7784	7.66	9.506	5.6454	6.2218	5.8976	-0.595064	0.00446672	0.0121577
EVM0006214	Y71F9B.9	74	72	79	20	29	29	5.0658	3.9227	5.7836	1.5453	1.92	1.4865	-1.56782	1.35034e-08	1.53682e-07
EVM0006222	cutc-1	370	455	359	150	196	274	25.4846	24.8013	26.2761	11.418	12.9848	14.272	-0.980253	4.01988e-08	4.12219e-07
EVM0006224	C35D10.6	425	663	503	101	156	150	29.2589	36.1732	36.8817	7.6588	10.2939	7.8291	-1.98835	3.38616e-23	3.22649e-21
EVM0006227	T05H10.1	77	106	66	158	130	131	5.3035	5.7752	4.8059	12.0255	8.6088	6.829	0.776951	0.00157804	0.00494947
EVM0006228	CC8.2	874	1027	820	483	612	766	60.1368	56.0279	60.0986	36.6813	40.4289	39.9589	-0.589405	0.000458259	0.00168748
EVM0006229	Y9C12A.1	173	198	159	46	96	79	11.9254	10.7909	11.6419	3.4911	6.3607	4.1298	-1.29305	4.26038e-08	4.33536e-07
EVM0006232	C45G7.4	56	76	56	110	91	133	3.8655	4.1488	4.0998	8.3485	6.0348	6.9413	0.80975	0.000432142	0.00159943
EVM0006241		31	41	39	10	13	5	2.134	2.2558	2.8423	0.7439	0.8614	0.2395	-2.01264	1.25124e-07	1.14623e-06
EVM0006242	plrg-1	80	98	73	163	157	138	5.5055	5.3396	5.3446	12.3708	10.3944	7.1977	0.879267	0.000216474	0.000871101
EVM0006244	mig-15	148	213	154	461	389	467	10.1919	11.6051	11.2587	35.0496	25.6837	24.3647	1.35983	1.04522e-11	2.13193e-10
EVM0006246	rnr-2	373	528	330	609	568	753	25.6502	28.7853	24.1652	46.3275	37.5086	39.2477	0.644566	0.000375683	0.00141616
EVM0006248	smg-3	26	37	31	52	42	72	1.8136	2.0317	2.2934	3.9192	2.7626	3.7612	0.766706	0.00423413	0.0116021
EVM0006249	R06C1.4	18939	18809	11760	3746	5794	10240	1303.61	1025.89	861.617	284.786	382.938	534.033	-1.40867	2.60128e-09	3.39911e-08
EVM0006250	sax-7	61	75	65	787	507	465	4.1673	4.1024	4.7505	59.8298	33.4976	24.2278	3.17171	1.26484e-25	1.46117e-23
EVM0006255	Y95B8A.6	195	274	267	140	89	111	13.4015	14.9583	19.5699	10.6252	5.8852	5.7771	-1.1126	1.0048e-05	5.82448e-05
EVM0006258	nhr-277	5	15	6	41	33	43	0.342	0.8176	0.4392	3.1305	2.1843	2.2476	2.16605	5.41374e-09	6.66707e-08
EVM0006266	R04F11.2	7359	7962	5723	3372	4799	5783	506.56	434.294	419.288	256.343	317.143	301.582	-0.636136	0.000256164	0.00100631
EVM0006270	F52E1.14	18	7	6	26	58	46	1.2191	0.3789	0.4196	1.9583	3.8064	2.3895	2.02509	1.89956e-06	1.3232e-05
EVM0006272		298	621	347	86	123	135	20.5343	33.8835	25.4089	6.5329	8.146	7.0398	-1.87821	5.11574e-17	2.43726e-15
EVM0006273	F40A3.1	72	115	116	52	68	86	4.9329	6.2528	8.4842	3.9827	4.5012	4.5094	-0.590886	0.018282	0.0405024
EVM0006274	tftc-3	36	38	30	68	58	74	2.4926	2.0884	2.2138	5.1973	3.8096	3.8727	0.915244	0.000411274	0.00152957
EVM0006277	F28H7.8	372	474	364	194	155	210	25.6342	25.8613	26.6639	14.7447	10.2261	10.9491	-1.12599	4.47249e-09	5.61383e-08
EVM0006282		6612	5117	4789	2081	2807	3186	455.154	279.075	350.843	158.16	185.514	166.145	-1.08951	5.24705e-08	5.23262e-07
EVM0006284	nlp-40	19548	18070	15128	7018	10047	14101	1345.53	985.589	1108.36	533.496	664.002	735.367	-0.831304	1.28076e-05	7.21895e-05
EVM0006301	ZK856.11	1134	1589	1216	442	743	1085	78.0241	86.6684	89.0586	33.5986	49.1148	56.558	-0.863487	3.0461e-05	0.000155692
EVM0006306	his-24	301	540	372	1206	990	750	20.7391	29.4356	27.2746	91.6965	65.413	39.1369	1.33899	5.64287e-07	4.47522e-06
EVM0006310		20	18	20	3	6	6	1.3985	0.9858	1.4397	0.2291	0.4011	0.3171	-1.95276	4.7025e-06	2.95411e-05
EVM0006311		9	10	6	14	13	20	0.6216	0.5448	0.4393	1.0738	0.8676	1.0483	0.881952	0.0227682	0.048716
EVM0006314	C34B7.1	144	155	108	376	373	488	9.916	8.4448	7.9134	28.5601	24.6674	25.4674	1.58095	5.53679e-17	2.62826e-15
EVM0006315		17	23	11	6	7	11	1.202	1.2324	0.8061	0.4598	0.4624	0.5658	-1.10902	0.00502226	0.01344
EVM0006319		1454	1521	1165	483	714	880	100.103	82.954	85.3405	36.6944	47.1596	45.89	-1.04732	1.58058e-08	1.7741e-07
EVM0006322	Y71H2AL.2	156	204	228	46	83	122	10.7596	11.1148	16.6751	3.518	5.5044	6.3742	-1.30801	3.0938e-07	2.5972e-06
EVM0006326		37	43	41	7	16	13	2.5479	2.3428	3.0298	0.5345	1.0593	0.6784	-1.77859	8.62011e-08	8.23769e-07
EVM0006331	AH9.1	42	42	30	13	26	29	2.8593	2.2925	2.1898	0.98	1.7154	1.5263	-0.775514	0.00954664	0.0232764
EVM0006333	immt-2	47	48	31	22	22	34	3.2015	2.6152	2.2696	1.68	1.4565	1.7744	-0.712623	0.010417	0.0250799
EVM0006334	mec-8	215	297	249	444	375	525	14.8001	16.1876	18.2293	33.7521	24.8116	27.383	0.80313	2.33317e-05	0.000122318
EVM0006340	C55A6.3	774	924	1272	368	622	733	53.2458	50.3838	93.1869	27.964	41.0861	38.1995	-0.873877	0.000377147	0.00142045
EVM0006341	F48E8.4	234	283	221	511	471	552	16.0792	15.4316	16.2064	38.8786	31.1188	28.7747	1.04762	1.81813e-08	2.02335e-07
EVM0006344		18	37	20	62	52	51	1.2276	2.0399	1.4831	4.6847	3.4437	2.6543	1.14685	0.000233969	0.0009306
EVM0006351		58	69	61	26	41	40	3.994	3.7593	4.4746	1.9854	2.7174	2.0875	-0.842215	0.0009304	0.00313673
EVM0006355	hst-2	46	69	33	56	93	102	3.1677	3.7593	2.416	4.2763	6.1637	5.3233	0.745502	0.00381507	0.0105939
EVM0006365	octr-1	87	90	59	28	48	37	5.9964	4.9001	4.3366	2.1381	3.147	1.9373	-1.08071	6.46146e-05	0.000304066
EVM0006374	erfa-3	495	685	451	1027	956	1226	34.0895	37.378	33.0209	78.05	63.1968	63.9552	0.972041	5.09835e-08	5.09601e-07
EVM0006375	gba-3	81	70	72	52	42	56	5.5778	3.8138	5.2711	3.9722	2.7806	2.9225	-0.600898	0.0209044	0.0453596
EVM0006377	sprr-1	16	33	19	11	11	16	1.0977	1.781	1.4158	0.8221	0.7221	0.8331	-0.86057	0.0145383	0.0333891
EVM0006378	spk-1	217	234	238	448	381	442	14.9527	12.7373	17.4152	34.0357	25.1733	23.0581	0.866889	2.67928e-05	0.000138533
EVM0006381	msp-78	48	57	82	4	10	10	3.2882	3.1101	5.9807	0.324	0.6577	0.5293	-2.98543	2.1934e-14	6.93286e-13
EVM0006385	unc-77	56	72	62	174	137	166	3.8677	3.9083	4.5461	13.2311	9.0572	8.6449	1.32272	3.68424e-08	3.80793e-07
EVM0006387	sec-8	304	561	345	678	771	910	20.9451	30.6232	25.2997	51.5492	50.9809	47.4636	0.961773	3.74868e-07	3.0913e-06
EVM0006389	nphp-1	5	14	5	10	15	23	0.3443	0.7628	0.366	0.7636	0.9931	1.2003	0.965704	0.0212002	0.0458793
EVM0006394	B0393.3	43	91	49	133	102	151	2.961	4.9717	3.5873	10.0798	6.7118	7.8916	1.08329	2.91988e-05	0.000149726
EVM0006397	cut-1	18	32	21	3	3	5	1.2395	1.7434	1.5374	0.2291	0.1986	0.2609	-2.66858	1.17748e-09	1.64218e-08
EVM0006400	alh-6	515	674	514	1576	1428	2186	35.4788	36.7592	37.6573	119.817	94.3583	114.02	1.57819	2.39385e-18	1.38271e-16
EVM0006404	ift-74	94	136	93	62	79	73	6.473	7.4	6.8469	4.7344	5.2354	3.8017	-0.598224	0.00829485	0.0207395
EVM0006407	K08E4.2	33	43	43	18	26	27	2.2736	2.3428	3.148	1.3745	1.7214	1.4091	-0.774894	0.00719413	0.0183615
EVM0006410	gex-3	90	103	68	179	142	158	6.2214	5.6117	4.9625	13.5836	9.4014	8.2524	0.885933	0.000187265	0.000769939
EVM0006411	odc-1	343	666	520	2142	2369	3043	23.5824	36.3343	38.0784	162.84	156.584	158.676	2.28578	4.58242e-28	6.64655e-26
EVM0006415		29	32	13	8	12	9	2.0181	1.7689	0.9564	0.6215	0.8146	0.4718	-1.33394	0.00075621	0.00261153
EVM0006418	F54C8.7	211	235	186	110	102	105	14.5538	12.7948	13.6221	8.3481	6.7655	5.456	-1.00276	1.53812e-06	1.09376e-05
EVM0006419	twk-46	106	124	109	61	77	86	7.3037	6.7588	7.9838	4.6263	5.1032	4.4752	-0.631782	0.00362481	0.0101591
EVM0006420	Y51B9A.6	16	19	7	40	47	52	1.107	1.0352	0.5125	3.0545	3.1117	2.7138	1.70589	4.69783e-08	4.74288e-07
EVM0006422	tat-5	70	110	68	190	103	139	4.8275	5.9889	5.0185	14.4102	6.8193	7.2277	0.833866	0.00363375	0.0101683
EVM0006431	lars-1	726	1369	714	1920	1690	2468	49.9808	74.6561	52.2985	145.959	111.664	128.72	1.12519	3.29375e-08	3.46189e-07
EVM0006436		660	450	499	126	246	444	45.4609	24.5437	36.5275	9.5954	16.2354	23.1747	-1.11402	0.000122639	0.000529757
EVM0006437		1723	1920	1356	662	1358	1390	118.577	104.707	99.3637	50.3402	89.7246	72.4977	-0.601351	0.00478815	0.0129008
EVM0006440	F26E4.3	258	431	214	844	625	691	17.7795	23.5023	15.667	64.1562	41.3199	36.0539	1.30872	5.77397e-08	5.69716e-07
EVM0006443	npp-7	110	224	140	648	464	613	7.5699	12.1938	10.274	49.2253	30.6614	31.9495	1.89043	3.24172e-15	1.17223e-13
EVM0006446	pro-2	595	930	538	1404	1163	1437	40.9641	50.6992	39.4328	106.746	76.8391	74.9391	0.977685	1.15896e-06	8.54751e-06
EVM0006451	msi-1	236	268	234	611	378	489	16.2725	14.6368	17.1532	46.4771	24.9872	25.498	1.01055	2.64503e-05	0.000137136
EVM0006455	pbo-5	41	52	45	21	30	36	2.8233	2.8331	3.2953	1.6086	1.9921	1.8806	-0.694007	0.00803253	0.0201958
EVM0006459	C35D10.12	4	11	6	29	21	18	0.2982	0.6181	0.4687	2.2242	1.416	0.9143	1.64414	0.000238011	0.000943516
EVM0006465	odr-2	802	1015	857	341	556	737	55.215	55.3463	62.7871	25.8982	36.7399	38.4515	-0.775358	6.24463e-05	0.000294499
EVM0006466		31	56	28	102	132	210	2.1426	3.0339	2.0214	7.7613	8.721	10.971	1.91811	1.0957e-13	3.08927e-12
EVM0006469	Y57G11C.38	426	510	420	241	252	295	29.3086	27.8423	30.7481	18.3156	16.6839	15.3637	-0.805093	4.38696e-06	2.77727e-05
EVM0006476	pbs-3	6148	7794	5392	2800	4382	5055	423.195	425.128	395.084	212.863	289.585	263.604	-0.698618	7.19594e-05	0.00033287
EVM0006479	skr-1	52	65	66	27	38	40	3.5455	3.5545	4.8691	2.0354	2.5056	2.0907	-0.843035	0.00136781	0.00436561
EVM0006483	R08E3.1	381	663	428	830	659	820	26.2365	36.1776	31.3736	63.0785	43.5727	42.7764	0.669279	0.00129061	0.00416251
EVM0006485	top-1	10	6	10	27	36	20	0.6982	0.3357	0.7482	2.0483	2.404	1.0208	1.62128	0.000198958	0.000811119
EVM0006495		8	3	3	16	12	19	0.5509	0.1634	0.2196	1.2218	0.7945	0.9916	1.69172	0.000260091	0.00101928
EVM0006497	ZK856.7	4205	4720	3424	1837	2525	3384	289.454	257.431	250.845	139.661	166.872	176.455	-0.723503	3.30861e-05	0.000167405
EVM0006501	dpy-19	78	79	44	113	97	143	5.3491	4.2907	3.2054	8.5709	6.4216	7.4477	0.798796	0.0011271	0.00370974
EVM0006502	cysl-2	1856	2270	2495	805	849	1036	127.778	123.817	182.832	61.1675	56.1201	54.0029	-1.34259	1.16992e-11	2.36778e-10
EVM0006503	M60.4	3324	3869	3757	2073	1851	2736	228.815	211.004	275.247	157.566	122.361	142.655	-0.758756	3.20304e-05	0.000162568
EVM0006508	aex-4	67	58	48	17	54	27	4.5862	3.1491	3.5111	1.312	3.5874	1.3839	-0.837846	0.0193355	0.042471
EVM0006509	npp-3	58	78	61	192	139	161	3.9873	4.278	4.4916	14.6077	9.199	8.3949	1.32729	1.50185e-07	1.35301e-06
EVM0006522	myrf-2	197	280	212	475	398	522	13.5679	15.253	15.5121	36.0879	26.3234	27.2464	1.01323	1.21205e-07	1.11659e-06
EVM0006523		237	313	324	118	158	217	16.3125	17.0513	23.7643	8.9461	10.4612	11.34	-0.886962	1.7554e-05	9.53598e-05
EVM0006525	Y87G2A.16	15	13	10	20	33	37	1.0247	0.7027	0.7381	1.5043	2.1675	1.917	1.19131	0.000415788	0.00154503
EVM0006531	W10C8.4	224	237	216	103	144	187	15.3849	12.9136	15.8127	7.8676	9.5338	9.7454	-0.692656	0.000299895	0.00115652
EVM0006533		284	265	288	112	138	189	19.5305	14.4399	21.1273	8.4818	9.1195	9.8654	-0.997005	7.93786e-07	6.04908e-06
EVM0006537	gur-4	150	183	166	59	121	102	10.327	9.9892	12.1305	4.5054	7.9651	5.3365	-0.861213	0.000219665	0.000881224
EVM0006538		426	307	343	105	152	189	29.337	16.7192	25.1211	8.0101	10.0633	9.8651	-1.34284	3.61536e-09	4.63604e-08
EVM0006541	cpg-22	105	121	64	267	208	181	7.2599	6.613	4.7061	20.3333	13.7651	9.4481	1.2192	8.83421e-06	5.183e-05
[truncated: 3,145 more rows]

## Sheet: 60‰ vs. 30‰
gene	C.elegans ortholog gene	Count_30‰_1	Count_30‰_2	Count_30‰_3	Count_60‰_1	Count_60‰_2	Count_60‰_3	normalized_Count_30‰_1	normalized_Count_30‰_2	normalized_Count_30‰_3	normalized_Count_60‰_1	normalized_Count_60‰_2	normalized_Count_60‰_3	logFC	PValue	FDR
EVM0000005	gtl-1	266	222	265	139	154	134	19.7198	14.753	13.9141	7.6665	8.3662	7.941	-1.00806	1.78021e-07	9.65597e-07
EVM0000011	R07E5.4	48	76	101	4	7	3	3.5725	5.0524	5.3118	0.2206	0.379	0.1774	-4.1232	4.17632e-30	2.63526e-28
EVM0000014	glo-4	159	219	258	124	126	93	11.7831	14.5245	13.5708	6.8391	6.861	5.49	-1.05446	2.58063e-08	1.60922e-07
EVM0000015	rho-1	3536	3510	4686	2174	2298	2991	261.722	232.969	246.272	120.174	124.699	176.655	-0.81387	2.70685e-06	1.19482e-05
EVM0000016		111	29	61	188	227	209	8.1829	1.928	3.2086	10.4192	12.2998	12.356	1.40688	9.85577e-05	0.000319469
EVM0000018	T05A8.3	1788	2875	3215	7080	5148	5667	132.369	190.81	168.938	391.344	279.312	334.681	1.03033	1.25536e-08	8.28598e-08
EVM0000019	F35E8.9	53	37	74	282	372	384	3.9405	2.4515	3.873	15.6051	20.2008	22.7023	2.50517	9.30429e-28	4.77873e-26
EVM0000022	drh-3	189	138	174	92	119	142	14.0132	9.175	9.1325	5.1022	6.4357	8.3991	-0.693174	0.00361779	0.0082897
EVM0000025		46	98	77	132	147	146	3.3943	6.5302	4.0563	7.3089	7.9498	8.5944	0.769092	0.00128801	0.003295
EVM0000026	vps-50	104	88	99	45	57	48	7.709	5.8369	5.21	2.4851	3.1074	2.8598	-1.13867	1.28393e-06	5.9864e-06
EVM0000027	C04E6.12	2	9	6	27	17	16	0.1676	0.6168	0.2948	1.5031	0.9278	0.9603	1.62952	0.000148344	0.000462627
EVM0000031		14	22	37	54	59	49	1.0409	1.4625	1.9459	3.0119	3.22	2.8924	1.00137	0.000189221	0.000578133
EVM0000034		45	71	71	35	27	25	3.3457	4.7208	3.734	1.9304	1.4617	1.4757	-1.27345	8.02139e-07	3.87642e-06
EVM0000035		1811	2062	2847	1287	1245	981	134.07	136.851	149.604	71.1392	67.5552	57.9483	-1.09659	1.47209e-12	1.70067e-11
EVM0000036	nath-10	1820	1409	1847	689	654	665	134.745	93.5199	97.0708	38.1109	35.4851	39.2469	-1.52687	1.08438e-17	2.28081e-16
EVM0000039		43	42	35	17	13	11	3.1705	2.7926	1.8538	0.9271	0.711	0.6342	-1.75035	7.7567e-08	4.46887e-07
EVM0000042	dylt-1	634	501	592	138	181	316	46.961	33.2278	31.112	7.6113	9.8239	18.6905	-1.62334	9.51282e-09	6.41825e-08
EVM0000043	Y71H2B.5	109	119	151	89	73	103	8.0686	7.911	7.9154	4.9269	3.9711	6.1022	-0.673592	0.0012466	0.00319945
EVM0000052	cdc-42	5	7	11	90	109	95	0.375	0.4654	0.5785	4.9873	5.922	5.6156	3.49073	3.57571e-31	2.42983e-29
EVM0000058	nhl-1	1296	964	2020	3143	4944	3900	95.9152	63.9502	106.165	173.719	268.235	230.322	1.33703	2.03447e-10	1.73035e-09
EVM0000062	ZK550.3	461	473	546	241	277	215	34.1303	31.3851	28.6975	13.2966	15.0259	12.7118	-1.19655	1.29607e-12	1.50783e-11
EVM0000068	F33D11.10	3477	3715	4362	2134	2328	2041	257.382	246.562	229.261	117.982	126.326	120.544	-1.00668	4.02418e-12	4.38572e-11
EVM0000070	cutl-23	42	33	69	113	123	101	3.0791	2.2138	3.6285	6.2539	6.7001	5.9566	1.07176	2.59305e-06	1.15033e-05
EVM0000072	gsnl-1	333	312	429	901	1063	729	24.6521	20.7248	22.5579	49.8198	57.6585	43.0706	1.14876	3.14434e-11	3.03907e-10
EVM0000073	cyp-44A1	50	41	42	197	194	149	3.7011	2.6893	2.1931	10.867	10.5469	8.7878	1.83328	1.21804e-15	2.04826e-14
EVM0000078	cutl-3	207	229	336	1768	2004	1513	15.3174	15.1902	17.6351	97.7355	108.738	89.3354	2.6164	1.66225e-52	4.4053e-50
EVM0000079	ddr-1	127	138	140	48	62	52	9.4027	9.179	7.3425	2.6493	3.34	3.0828	-1.50686	3.33414e-12	3.6756e-11
EVM0000081		157	178	233	429	445	465	11.6477	11.8183	12.2516	23.6898	24.1626	27.4727	1.0745	7.02643e-11	6.51099e-10
EVM0000082	ZK1128.1	91	93	158	75	81	60	6.7396	6.1826	8.3166	4.1366	4.4015	3.5149	-0.820515	0.000134907	0.000424723
EVM0000090	josd-1	85	98	114	159	160	191	6.3263	6.515	5.9958	8.7696	8.6705	11.2659	0.60751	0.0018669	0.00461104
EVM0000092	F35H10.10	139	77	110	61	81	54	10.2521	5.1152	5.7652	3.369	4.385	3.1894	-0.938517	0.000674804	0.00182934
EVM0000095	C56G2.9	118	187	267	119	119	117	8.7391	12.4241	14.0163	6.5735	6.4329	6.8878	-0.828459	6.87305e-05	0.000230394
EVM0000097	R148.5	113	109	154	293	342	304	8.4005	7.2119	8.0914	16.2207	18.5552	17.9795	1.15368	4.92379e-11	4.64378e-10
EVM0000099	T10E9.8	88	68	92	354	368	330	6.5099	4.4898	4.8365	19.549	19.9581	19.4915	1.90461	2.2389e-23	8.06187e-22
EVM0000101	emc-2	767	829	994	1654	1793	1764	56.7369	55.0181	52.2396	91.4436	97.2996	104.172	0.837151	2.73243e-08	1.69988e-07
EVM0000102	nhr-49	1125	1051	1209	587	745	625	83.2753	69.7154	63.5443	32.4703	40.4436	36.9349	-0.977954	8.63252e-09	5.86012e-08
EVM0000107		86	142	113	344	294	235	6.3845	9.4135	5.9608	19.0131	15.9446	13.8859	1.1694	5.12207e-08	3.03807e-07
EVM0000108	col-155	11113	7781	13634	29444	28390	33252	822.562	516.406	716.517	1627.6	1540.34	1963.78	1.31997	7.91876e-12	8.23638e-11
EVM0000111	twk-17	74	94	104	61	77	59	5.4835	6.2464	5.4875	3.3853	4.1608	3.4938	-0.637943	0.00231729	0.00558805
EVM0000112	F07F6.8	14	14	18	40	28	27	1.0638	0.9536	0.9467	2.2065	1.5442	1.609	0.857352	0.00485957	0.0108098
EVM0000113		2327	3387	4682	8776	7569	6997	172.247	224.804	246.043	485.099	410.656	413.223	1.02493	1.51448e-09	1.14807e-08
EVM0000114	elo-6	876	1577	1662	138	173	145	64.8498	104.678	87.3372	7.6219	9.3818	8.591	-3.3263	1.37828e-55	4.68298e-53
EVM0000118	ptr-15	27	23	15	121	148	132	1.9791	1.5545	0.8103	6.6756	8.0126	7.8024	2.40866	3.84951e-19	9.39408e-18
EVM0000122	hst-3.2	43	90	106	179	190	133	3.2161	5.9742	5.5601	9.8871	10.2981	7.8739	0.917873	9.22947e-05	0.000301751
EVM0000123		66	78	90	288	221	197	4.8987	5.149	4.7204	15.9249	11.9859	11.6232	1.42136	3.25577e-12	3.60036e-11
EVM0000124	F25B5.6	777	475	642	402	500	463	57.4773	31.498	33.7318	22.2269	27.1458	27.3244	-0.67606	0.00231675	0.00558777
EVM0000127	Y42G9A.1	24	31	35	74	67	87	1.8082	2.0455	1.8485	4.0729	3.6263	5.1503	1.16649	2.8356e-06	1.24708e-05
EVM0000131	cle-1	762	615	831	387	470	390	56.4033	40.7892	43.6691	21.3926	25.5193	23.0157	-1.00882	1.53039e-08	9.91365e-08
EVM0000135		19	22	33	273	258	319	1.3733	1.4459	1.7101	15.0775	13.9947	18.8384	3.38285	9.95156e-46	1.80641e-43
EVM0000136	lron-4	415	434	578	305	322	266	30.7451	28.8239	30.3706	16.8439	17.4537	15.7002	-0.846387	9.90144e-08	5.61181e-07
EVM0000149		1686	1932	2203	561	599	521	124.809	128.244	115.757	31.0306	32.4779	30.7944	-1.96692	3.08428e-37	3.49314e-35
EVM0000151		3621	4662	5800	1438	1319	1334	268.019	309.359	304.828	79.509	71.5735	78.7887	-1.94038	3.58847e-37	3.99587e-35
EVM0000154	ret-1	1734	1405	1918	2816	3203	2785	128.363	93.244	100.784	155.648	173.802	164.47	0.616	0.00013759	0.000431734
EVM0000157	mlk-1	327	234	258	97	112	178	24.2402	15.5389	13.5401	5.3457	6.0568	10.4916	-1.28219	2.82983e-06	1.24537e-05
EVM0000165		130	140	198	304	269	243	9.617	9.2772	10.3858	16.7833	14.5828	14.3376	0.640088	0.000222262	0.000666032
EVM0000166	mrps-9	2602	2998	3663	7364	6497	7421	192.613	198.955	192.482	407.059	352.524	438.26	1.03622	5.31322e-12	5.69623e-11
EVM0000169		18	30	34	17	18	14	1.3108	2.0015	1.7813	0.924	0.9978	0.8008	-0.905806	0.00304131	0.00711393
EVM0000173	txdc-12.1	587	692	942	428	395	373	43.4412	45.9499	49.4904	23.6762	21.4439	22.0484	-1.04859	3.88179e-11	3.71122e-10
EVM0000174	F55G1.1	5	6	11	28	24	16	0.3675	0.3735	0.5812	1.543	1.2921	0.9551	1.47118	0.000104815	0.000337767
EVM0000176		92	158	107	100	80	79	6.8401	10.5037	5.6273	5.5154	4.3309	4.6633	-0.657572	0.00824516	0.0173011
EVM0000181	polk-1	79	81	120	55	58	77	5.8471	5.3848	6.3086	3.0335	3.1399	4.5452	-0.715984	0.00157533	0.00395279
EVM0000183		34	67	59	148	89	81	2.5313	4.4193	3.1187	8.2075	4.8313	4.757	0.819315	0.00340961	0.0078822
EVM0000190	dop-1	49	74	95	40	44	31	3.5952	4.9217	5.0131	2.2018	2.3634	1.8361	-1.08303	7.11719e-06	2.9153e-05
EVM0000192		74	66	103	25	34	28	5.4485	4.4009	5.4048	1.3663	1.8234	1.6419	-1.65494	6.65533e-12	6.99364e-11
EVM0000193		55	42	49	37	36	32	4.0873	2.7835	2.5546	2.0726	1.9398	1.8873	-0.657159	0.0129644	0.0257946
EVM0000194	ZK673.2	126	154	178	608	667	589	9.2936	10.2392	9.3653	33.5829	36.1917	34.7834	1.85482	2.18444e-28	1.16381e-26
EVM0000201	T27A10.2	77	104	119	221	197	200	5.7218	6.9212	6.2492	12.2119	10.6758	11.8223	0.87497	2.128e-06	9.58144e-06
EVM0000203	rmh-1	5	9	13	22	19	19	0.3755	0.5992	0.6887	1.2134	1.0296	1.1217	0.96843	0.00603382	0.0131266
EVM0000206	nlp-67	370	625	711	1469	1270	1228	27.3798	41.4606	37.3415	81.1805	68.8833	72.5235	1.06625	3.52289e-09	2.53843e-08
EVM0000207	slc-36.2	250	276	335	107	119	128	18.5377	18.3408	17.6082	5.9312	6.4728	7.5735	-1.4473	5.4367e-16	9.58001e-15
EVM0000209	ccch-1	394	293	423	1237	1402	1630	29.1612	19.4673	22.2404	68.3837	76.0743	96.2741	1.76559	3.95588e-19	9.63591e-18
EVM0000210	alh-12	280	269	376	1019	1022	1078	20.7589	17.8834	19.7749	56.3145	55.4465	63.692	1.58641	1.75182e-22	5.84719e-21
EVM0000212	F36A2.7	8367	12431	14561	21850	19404	19674	619.261	824.975	765.226	1207.78	1052.77	1161.89	0.631261	0.000113277	0.000362132
EVM0000223	cdk-12	344	335	435	189	217	193	25.437	22.2192	22.8425	10.4475	11.7711	11.4144	-1.06615	1.59899e-10	1.38939e-09
EVM0000225		15	10	15	0	4	2	1.1148	0.685	0.7703	0	0.1919	0.1268	-2.90602	1.03979e-07	5.87058e-07
EVM0000229	C27C12.4	327	390	553	946	933	823	24.2014	25.9119	29.0639	52.2713	50.6316	48.595	0.934015	3.41821e-09	2.47174e-08
EVM0000231	Y32F6B.1	601	436	541	292	318	300	44.4973	28.9549	28.418	16.1335	17.2462	17.7159	-0.992884	5.84959e-07	2.88474e-06
EVM0000232		33	26	38	89	109	95	2.4094	1.7499	2.0162	4.9391	5.9102	5.6251	1.41905	1.11071e-09	8.61209e-09
EVM0000233	B0410.3	74	103	113	771	636	474	5.5018	6.8561	5.9411	42.6342	34.482	27.9869	2.52016	9.13267e-34	7.47018e-32
EVM0000234	gei-4	362	241	310	473	539	664	26.7652	16.0149	16.297	26.1349	29.2297	39.2303	0.681903	0.00252749	0.00604108
EVM0000235	rsr-1	547	711	872	512	551	439	40.4543	47.163	45.8491	28.3028	29.869	25.9087	-0.666834	3.1155e-05	0.000111396
EVM0000241		95	94	77	242	192	158	7.0632	6.2324	4.0567	13.4012	10.4353	9.3529	0.947015	5.43742e-05	0.000185412
EVM0000242	R11G1.6	643	586	883	381	508	370	47.6019	38.879	46.42	21.0467	27.5889	21.8432	-0.91452	1.55541e-07	8.53091e-07
EVM0000243	snf-9	76	73	79	279	232	243	5.6491	4.821	4.1369	15.4227	12.6042	14.3316	1.54437	7.85958e-15	1.18349e-13
EVM0000245		32	54	50	20	22	16	2.3813	3.5641	2.6316	1.1078	1.1822	0.9372	-1.40058	1.00585e-06	4.77552e-06
EVM0000246	R02E12.4	67	80	104	47	53	31	4.9814	5.3331	5.4703	2.5923	2.8692	1.8299	-1.10962	1.65591e-06	7.58728e-06
EVM0000249		2389	3690	4518	1210	1481	1033	176.858	244.881	237.457	66.8746	80.3326	61.0241	-1.66249	9.4313e-21	2.69922e-19
EVM0000251	hir-1	607	496	642	418	498	375	44.9134	32.8936	33.7538	23.1139	27.0031	22.1179	-0.624917	0.000503432	0.00140323
EVM0000253	arf-1	2226	3158	4204	5361	5392	5307	164.732	209.597	220.952	296.357	292.537	313.391	0.599586	0.000135405	0.000426088
EVM0000257		131	131	175	103	104	108	9.6654	8.7088	9.1824	5.6683	5.6193	6.3754	-0.641273	0.000564695	0.00155794
EVM0000258	unc-103	83	87	116	56	61	62	6.1724	5.7812	6.0982	3.0901	3.3315	3.6493	-0.841989	4.26322e-05	0.000148468
EVM0000261		19	14	31	46	37	39	1.3956	0.9181	1.6054	2.5435	1.9858	2.304	0.782902	0.00627877	0.0135792
EVM0000266	Y24D9B.1	43	28	39	111	109	120	3.156	1.8614	2.0511	6.1222	5.9134	7.0835	1.44849	2.08564e-09	1.55709e-08
EVM0000269	sre-22	8	12	11	25	22	27	0.5948	0.7978	0.5785	1.3789	1.1961	1.5938	1.07594	0.00127557	0.00326809
EVM0000270		7	12	18	8	8	4	0.5292	0.8224	0.9571	0.4416	0.4331	0.2381	-1.06069	0.0120866	0.0242227
EVM0000271	M02B7.2	83	97	116	181	183	145	6.1706	6.4501	6.0952	10.0044	9.9133	8.5694	0.607104	0.00104049	0.00271943
EVM0000272		57	93	104	126	159	154	4.2534	6.1463	5.4696	6.9531	8.6038	9.0905	0.628928	0.00304075	0.00711388
EVM0000273	copb-1	508	417	535	306	381	330	37.6015	27.6826	28.0912	16.9314	20.6715	19.5021	-0.707247	9.58188e-05	0.000311888
EVM0000274		9	8	12	34	30	32	0.6691	0.5318	0.6311	1.8753	1.6241	1.8889	1.54375	1.1835e-06	5.55334e-06
EVM0000277	F20D6.11	374	391	499	984	1084	812	27.7121	25.9694	26.1988	54.3845	58.8058	47.9605	1.01306	2.32486e-10	1.95598e-09
EVM0000278	dct-1	345	229	357	1088	1193	1094	25.507	15.1677	18.7831	60.1514	64.7532	64.6269	1.67472	3.83245e-18	8.5351e-17
EVM0000279		6	8	5	51	23	48	0.4461	0.5318	0.263	2.8129	1.2451	2.8334	2.48186	9.29973e-09	6.28438e-08
EVM0000280		5	9	11	23	16	20	0.3717	0.5983	0.5785	1.2685	0.8662	1.1806	1.06088	0.00387627	0.00881642
EVM0000284	C26D10.3	67	83	134	64	76	67	4.9385	5.4905	7.0322	3.5126	4.1335	3.9712	-0.596996	0.00691771	0.0148017
EVM0000287	ptr-9	11	20	26	49	42	47	0.8392	1.33	1.3465	2.7026	2.2737	2.7744	1.11158	6.45524e-05	0.000217544
EVM0000289		10	10	9	43	29	27	0.7435	0.6648	0.4734	2.3717	1.556	1.6214	1.57983	5.20009e-06	2.18196e-05
EVM0000295	gpa-18	369	407	491	1037	979	832	27.2849	26.993	25.8208	57.3271	53.1291	49.1344	0.995104	2.13791e-10	1.80903e-09
EVM0000298		57	86	108	363	306	314	4.2351	5.7247	5.6799	20.049	16.6181	18.5315	1.81013	8.83236e-21	2.53328e-19
EVM0000299	T09F3.2	21	9	23	75	65	75	1.5757	0.5983	1.1917	4.1465	3.527	4.4175	1.84551	1.9758e-10	1.68368e-09
EVM0000301		591	589	948	22976	15707	22949	43.7501	39.0872	49.8142	1270.05	852.231	1355.31	4.71139	9.06222e-101	6.00417e-97
EVM0000304		8	11	11	21	15	23	0.5948	0.7313	0.5785	1.1582	0.812	1.3577	0.797341	0.0261944	0.0477444
EVM0000305	Y106G6D.5	148	191	201	85	121	86	10.9318	12.7026	10.5402	4.714	6.5547	5.0927	-1.05915	1.68923e-07	9.20016e-07
EVM0000310	syx-5	183	170	297	419	538	428	13.5215	11.2945	15.6313	23.1749	29.1981	25.2911	0.937785	2.21557e-07	1.18238e-06
EVM0000311	ift-139	79	79	130	57	69	35	5.8548	5.2661	6.8122	3.1439	3.7455	2.0895	-0.995948	4.5365e-05	0.000157076
EVM0000315		190	252	326	506	440	498	14.0853	16.7214	17.1362	27.9427	23.8502	29.4058	0.756912	1.11592e-05	4.3996e-05
EVM0000316	hmg-1.1	102	91	105	78	62	73	7.5179	6.0512	5.5076	4.3246	3.3491	4.3381	-0.660419	0.00265294	0.00631267
EVM0000317	Y54E10A.6	540	764	962	546	579	543	39.9658	50.7117	50.5391	30.1756	31.3966	32.0781	-0.593694	0.0002643	0.000780008
EVM0000318	pqn-27	718	588	815	1372	1448	1319	53.1435	39.0288	42.8242	75.8288	78.5531	77.8837	0.783845	2.26623e-06	1.01486e-05
EVM0000320	F57C9.4	313	430	494	183	193	138	23.1594	28.5078	25.9643	10.092	10.4758	8.1287	-1.43444	1.4325e-15	2.38768e-14
EVM0000321	F41C3.2	109	130	135	42	41	41	8.0816	8.6585	7.0895	2.3165	2.2196	2.4202	-1.77028	2.57411e-16	4.67254e-15
EVM0000324	crn-1	129	145	195	111	123	99	9.5787	9.6138	10.2738	6.1593	6.6902	5.8301	-0.657811	0.000324063	0.000940258
EVM0000326		18	10	18	8	12	4	1.3383	0.6648	0.9469	0.4412	0.6496	0.2361	-1.11096	0.00791908	0.0167042
EVM0000331	F31D4.8	388	311	594	886	826	645	28.7194	20.6158	31.22	48.9513	44.8289	38.0998	0.710053	0.000178142	0.000547312
EVM0000336		120	169	207	98	86	94	8.8581	11.2176	10.8569	5.4259	4.6627	5.5304	-0.989136	4.30334e-07	2.1773e-06
EVM0000340	W08A12.3	71	93	129	47	66	38	5.2292	6.1636	6.7555	2.5971	3.555	2.2598	-1.10939	2.63042e-06	1.16652e-05
EVM0000341	F44E5.4	104	158	209	484	454	759	7.7125	10.4826	10.9599	26.7613	24.6082	44.8381	1.71712	1.12181e-12	1.32017e-11
EVM0000343	rgs-4	150	130	205	91	51	63	11.0829	8.5998	10.7581	5.0287	2.7913	3.7008	-1.40068	2.0904e-09	1.5588e-08
EVM0000345	R08A2.1	6	9	13	58	31	50	0.4461	0.5983	0.6837	3.199	1.6782	2.9515	2.13937	3.80209e-09	2.72627e-08
EVM0000347	unc-60	1116	1393	1592	2675	2535	2395	82.5936	92.4187	83.6589	147.879	137.538	141.419	0.722548	8.62216e-07	4.14558e-06
EVM0000352	Y51H7C.9	944	1160	1735	873	996	721	69.8859	77.0112	91.1702	48.2606	54.0253	42.5764	-0.71722	2.05576e-05	7.62194e-05
EVM0000354	sptl-3	336	424	439	186	182	214	24.8406	28.1101	23.0806	10.2879	9.8776	12.667	-1.2112	1.12149e-11	1.14403e-10
EVM0000355		17	15	24	41	36	35	1.2643	1.0044	1.262	2.2614	1.949	2.0834	0.826107	0.00264117	0.00628786
EVM0000358	F13E9.13	124	209	225	420	354	411	9.1559	13.8886	11.8124	23.195	19.1868	24.2495	0.93123	1.24182e-06	5.81049e-06
EVM0000359	hsp-25	2148	2233	2909	1562	1775	1355	158.99	148.207	152.864	86.3514	96.2871	80.0157	-0.808397	7.03861e-08	4.07999e-07
EVM0000363		7	7	10	16	27	15	0.5209	0.4657	0.5219	0.8792	1.475	0.8962	1.09968	0.00433862	0.00975417
EVM0000365	gldc-1	959	999	1338	728	850	585	70.9511	66.2653	70.3074	40.2193	46.1313	34.5351	-0.779109	1.83313e-06	8.35309e-06
EVM0000369	hsd-2	178	285	331	53	52	51	13.1447	18.9274	17.3784	2.9176	2.8058	2.9948	-2.50397	8.64416e-31	5.69869e-29
EVM0000371	dhs-22	106	131	162	43	45	43	7.8421	8.7024	8.4877	2.381	2.4487	2.5631	-1.75887	3.06416e-17	6.152e-16
EVM0000372	F54A3.2	152	134	152	72	63	93	11.2407	8.9057	7.9961	3.9758	3.4106	5.4897	-1.12489	1.13472e-06	5.33197e-06
EVM0000374		170	88	95	173	202	301	12.563	5.8455	5.01	9.5638	10.9557	17.7679	0.715829	0.0244854	0.0450884
EVM0000380	unc-11	265	182	153	127	141	170	19.6268	12.1047	8.0359	7.0165	7.6594	10.0142	-0.681966	0.0143022	0.0281519
EVM0000381	abts-1	304	242	365	559	598	639	22.5283	16.0424	19.1584	30.8829	32.43	37.7253	0.808377	6.60304e-06	2.72406e-05
EVM0000383	mthf-1	1066	1120	1454	433	521	482	78.9322	74.3019	76.3937	23.9292	28.2735	28.4687	-1.50898	2.26157e-21	6.82643e-20
EVM0000386	taf-11.1	425	515	578	920	852	1014	31.4286	34.1975	30.3788	50.8439	46.2524	59.9027	0.70956	1.60421e-05	6.09618e-05
EVM0000390	coa-5	175	316	433	604	523	505	12.9543	20.9782	22.7319	33.3769	28.3511	29.8074	0.687404	0.000793965	0.00212588
EVM0000393		43	39	37	9	13	8	3.197	2.5927	1.9459	0.4964	0.7038	0.4722	-2.17117	1.51759e-10	1.32387e-09
EVM0000402	Y87G2A.1	76	41	29	38	12	26	5.6401	2.7158	1.5026	2.0965	0.6291	1.5514	-1.18894	0.0101011	0.0206718
EVM0000403		21	26	38	17	11	16	1.5489	1.7155	2.0203	0.9339	0.5941	0.9453	-1.1083	0.000359091	0.00103307
EVM0000404	ift-81	43	68	71	115	150	103	3.2079	4.5103	3.7316	6.3348	8.1543	6.0713	0.842203	0.000167741	0.000518121
EVM0000407		13	10	27	104	61	53	0.9665	0.6712	1.4277	5.7303	3.3337	3.1197	1.95848	9.07761e-09	6.14966e-08
EVM0000413	prdx-2	6295	6390	7403	4956	4834	5317	465.948	424.05	389.033	273.958	262.273	314.03	-0.588979	0.000110339	0.000353761
EVM0000418	heh-1	327	752	737	503	368	289	24.1817	49.928	38.7136	27.8055	19.9581	17.0819	-0.799327	0.00138684	0.00352184
EVM0000420	Y57G11C.31	31	24	47	164	157	134	2.3023	1.5873	2.446	9.0529	8.5405	7.9056	1.99785	1.68275e-18	3.85781e-17
EVM0000421		315	576	732	2011	1498	1499	23.3452	38.2186	38.4673	111.138	81.3002	88.556	1.48784	8.74275e-13	1.03901e-11
EVM0000422	dhhc-6	169	231	279	452	460	430	12.4861	15.3011	14.6589	25.0016	24.937	25.424	0.825522	4.01258e-07	2.04345e-06
EVM0000425	syx-2	349	381	542	869	987	715	25.8066	25.2746	28.492	48.0169	53.5311	42.2411	0.852594	2.26491e-07	1.2058e-06
EVM0000426	F30A10.3	34	21	26	75	86	52	2.5332	1.3961	1.3724	4.1419	4.6482	3.0595	1.18375	4.13175e-05	0.00014423
EVM0000429	gos-28	141	148	193	389	340	361	10.4328	9.8171	10.1283	21.5228	18.4261	21.3277	1.01189	2.31835e-09	1.72103e-08
EVM0000432	F53H1.3	44	46	59	23	44	36	3.2714	3.058	3.1029	1.2686	2.382	2.1271	-0.704057	0.0084211	0.0176284
EVM0000433	rps-15	2	1	4	15	21	21	0.1777	0.0687	0.204	0.818	1.1622	1.2579	2.75264	1.50749e-08	9.79204e-08
EVM0000436	Y106G6H.8	864	923	1219	1853	1691	1729	63.9763	61.2754	64.0369	102.434	91.7636	102.107	0.646324	1.42799e-05	5.48315e-05
EVM0000438	Y54E10A.11	222	184	246	134	169	151	16.4342	12.1939	12.9535	7.4276	9.1679	8.9135	-0.701509	0.000252441	0.000748474
EVM0000440		1629	1967	2898	13288	13547	11680	120.58	130.567	152.321	734.517	735.025	689.785	2.41944	2.83617e-52	7.22732e-50
EVM0000447	swsn-1	639	397	531	208	217	305	47.2965	26.3642	27.8828	11.4899	11.7641	18.0256	-1.29732	1.57188e-07	8.61055e-07
EVM0000449	ahr-1	20	18	24	10	14	11	1.5122	1.1966	1.2356	0.5515	0.7336	0.6493	-1.00765	0.0023022	0.00555775
EVM0000450	B0365.9	5	11	9	23	22	23	0.3613	0.7385	0.4783	1.2649	1.1671	1.3569	1.24576	0.00040763	0.00115938
EVM0000458		9	2	11	68	54	75	0.6328	0.1093	0.5773	3.7581	2.9033	4.4467	3.03835	2.51316e-17	5.09203e-16
EVM0000468	npr-25	66	81	93	64	50	40	4.9086	5.3754	4.8911	3.5301	2.7068	2.3731	-0.812888	0.000353068	0.00101729
EVM0000470		344	382	452	759	777	829	25.4677	25.3455	23.7407	41.9716	42.1698	48.9612	0.836556	1.75919e-07	9.54981e-07
EVM0000473		123	146	151	98	86	98	9.1242	9.6803	7.9384	5.4238	4.6702	5.7916	-0.7485	0.000156657	0.000487522
EVM0000474	nol-56	7303	8514	11041	3536	4048	3194	540.509	565.041	580.212	195.463	219.628	188.633	-1.4814	2.18745e-23	7.91965e-22
EVM0000475	nadk-1	86	148	159	219	252	311	6.3796	9.8402	8.3381	12.1295	13.6961	18.3553	0.842529	9.91384e-05	0.000321115
EVM0000476		199	177	264	121	93	87	14.7422	11.7598	13.857	6.6803	5.0319	5.1127	-1.26017	1.92307e-10	1.64086e-09
EVM0000477		418	507	567	1640	1394	1385	30.9311	33.671	29.7926	90.6429	75.6347	81.8151	1.39439	2.78468e-18	6.28617e-17
EVM0000478		34	41	42	74	71	76	2.5087	2.7257	2.1984	4.1044	3.8767	4.4854	0.750979	0.000867792	0.00230351
EVM0000484		141	261	313	756	727	781	10.409	17.3512	16.4613	41.7671	39.4512	46.1128	1.52088	2.50203e-14	3.56883e-13
EVM0000486		850	899	1361	9742	8377	8989	62.9126	59.6818	71.5475	538.503	454.504	530.895	2.97171	5.18022e-73	4.90308e-70
EVM0000488	R06B9.5	35	42	45	172	137	153	2.5669	2.7963	2.3692	9.5149	7.4563	9.0234	1.75056	2.31409e-15	3.76708e-14
EVM0000489	chat-1	4	14	13	23	17	24	0.2974	0.9307	0.6837	1.2685	0.9203	1.4167	0.87731	0.0186812	0.0354954
EVM0000496	smg-1	459	371	437	282	373	285	33.9748	24.5973	22.9797	15.5769	20.2587	16.8311	-0.627607	0.00123945	0.00318169
EVM0000497	unc-52	1191	419	296	23	13	87	88.1208	27.8288	15.5467	1.2717	0.7015	5.1322	-4.20881	4.11268e-10	3.35987e-09
EVM0000500	T19C3.3	3607	2965	3776	1188	1152	1159	267.002	196.762	198.465	65.6903	62.5059	68.4307	-1.75149	1.59257e-25	6.91907e-24
EVM0000507		245	947	532	406	250	133	18.1318	62.8572	27.9354	22.4404	13.5543	7.8307	-1.31263	0.00101217	0.00265169
EVM0000511	daf-16	2	4	2	14	17	17	0.1366	0.24	0.1028	0.7812	0.9374	1.0171	2.48945	3.62688e-07	1.86495e-06
EVM0000517	Y48A6B.3	5398	8353	10338	3782	3394	3483	399.577	554.338	543.312	209.061	184.129	205.709	-1.32204	2.83812e-15	4.57518e-14
EVM0000518	tpp-2	439	373	451	174	189	174	32.4908	24.7661	23.716	9.5969	10.2412	10.2862	-1.42336	7.29334e-15	1.10703e-13
EVM0000519	otpl-8	27	51	49	213	159	87	1.9762	3.3743	2.5852	11.7947	8.6387	5.1617	1.68452	3.05929e-08	1.88639e-07
EVM0000521	ipla-3	329	314	369	623	808	836	24.3845	20.8294	19.383	34.4196	43.8271	49.3823	0.984049	8.62487e-08	4.94326e-07
EVM0000522	F45G2.8	694	870	1088	654	600	621	51.402	57.7347	57.1967	36.1561	32.5444	36.6528	-0.659422	2.14644e-05	7.91947e-05
EVM0000525	H12D21.9	323	414	551	984	977	885	23.9443	27.4909	28.9653	54.4063	53.0264	52.2679	0.988047	3.80308e-10	3.12041e-09
EVM0000528	C13B9.2	1115	1130	1324	2249	1953	2289	82.557	75.0218	69.6062	124.335	105.971	135.212	0.686525	1.6473e-05	6.24025e-05
EVM0000530	abtm-1	113	116	146	80	81	74	8.3352	7.7136	7.648	4.413	4.385	4.3683	-0.84456	1.13316e-05	4.46357e-05
EVM0000535	T07F12.1	192	167	221	466	475	479	14.2344	11.0539	11.6145	25.7497	25.7734	28.2614	1.11509	5.87689e-11	5.50351e-10
EVM0000536		6	12	18	38	33	19	0.4461	0.7977	0.9541	2.0959	1.7865	1.1216	1.14754	0.00141291	0.00357959
EVM0000541	ZK185.5	87	163	205	118	96	114	6.4684	10.8374	10.7824	6.5146	5.2	6.7294	-0.613415	0.00738723	0.0156696
EVM0000542	stn-2	568	657	944	446	526	499	42.0375	43.5784	49.6099	24.6804	28.5233	29.4489	-0.711374	1.31721e-05	5.10959e-05
EVM0000548		5	23	10	42	43	31	0.3717	1.5398	0.5259	2.3178	2.3384	1.8394	1.41438	0.000235308	0.000702585
EVM0000551	ZK228.3	12	15	17	117	134	98	0.8809	0.9978	0.8712	6.4832	7.255	5.8095	2.82382	1.38174e-26	6.4019e-25
EVM0000553	znf-782	21	15	16	2	7	11	1.5613	0.9972	0.8415	0.1103	0.379	0.6493	-1.55093	0.000574093	0.00157926
EVM0000556		60	66	87	187	240	177	4.45	4.3935	4.5735	10.3307	12.9988	10.4527	1.33034	2.06616e-11	2.05084e-10
EVM0000569		59	109	139	15	32	36	4.3525	7.2496	7.3046	0.8276	1.7324	2.125	-2.01814	1.06618e-10	9.55233e-10
EVM0000580	F29A7.4	168	406	417	195	228	159	12.4158	26.936	21.8962	10.7577	12.397	9.3857	-0.913527	0.000202726	0.000614017
EVM0000581	acr-21	15	25	34	14	17	10	1.1152	1.662	1.7881	0.7722	0.9203	0.5903	-1.00698	0.00232964	0.00561375
EVM0000584	dna-2	66	45	83	36	42	41	4.8949	2.9825	4.3652	1.9855	2.2737	2.4145	-0.873242	0.000611089	0.00167166
EVM0000587	Y47D9A.1	287	374	505	839	818	739	21.2413	24.8313	26.5379	46.3527	44.3893	43.6391	0.885616	4.66222e-08	2.78409e-07
EVM0000590		8	8	22	24	45	42	0.5948	0.5257	1.1423	1.3414	2.4259	2.4792	1.41209	0.000130319	0.000411449
EVM0000591	isy-1	571	685	943	516	549	378	42.2662	45.4643	49.5771	28.5153	29.8055	22.3287	-0.767766	7.26658e-06	2.96732e-05
EVM0000594	clec-50	19	27	22	19	16	10	1.3988	1.8147	1.1623	1.0629	0.8831	0.5926	-0.760477	0.02297	0.0426297
EVM0000605	parp-1	9	7	14	22	26	17	0.6651	0.4618	0.739	1.2195	1.4154	1.015	0.948953	0.00623383	0.0134975
EVM0000606		36	21	40	69	62	61	2.6292	1.412	2.0801	3.794	3.366	3.5954	0.817766	0.00143505	0.00362968
EVM0000608	C04E6.11	153	175	216	100	115	69	11.2973	11.5815	11.3731	5.5422	6.2542	4.0686	-1.10632	4.95928e-08	2.95218e-07
EVM0000609	F11D5.7	30	12	33	12	2	15	2.2149	0.829	1.7455	0.6786	0.1099	0.8806	-1.51764	0.00206253	0.00504069
EVM0000619	nas-31	10	7	5	21	28	20	0.7435	0.4654	0.2691	1.1582	1.5158	1.1806	1.43888	0.000138021	0.000432981
EVM0000623		56	43	74	128	83	100	4.1097	2.8453	3.9081	7.0834	4.4899	5.8918	0.682748	0.00490176	0.0108909
EVM0000627	pif-1	14	15	18	2	7	9	1.0057	0.9972	0.9467	0.1103	0.3789	0.5367	-1.51393	0.000270224	0.00079572
EVM0000628	M04B2.2	55	74	112	139	167	175	4.0991	4.8982	5.8846	7.6677	9.0704	10.3462	0.851624	7.11004e-05	0.000237677
EVM0000629	tax-6	39	19	56	74	70	80	2.8573	1.2279	2.9649	4.1022	3.8022	4.7357	0.831893	0.00336008	0.00777719
EVM0000630	elo-5	538	1657	976	28	9	13	39.8262	109.992	51.3152	1.5553	0.4872	0.777	-6.14484	1.93675e-45	3.33297e-43
EVM0000633	T06E6.1	1057	980	1246	458	502	539	78.2319	65.0493	65.5046	25.2894	27.2145	31.8464	-1.30715	7.07603e-15	1.07528e-13
EVM0000634	acr-21	74	76	119	58	79	55	5.5015	5.0456	6.2398	3.2295	4.3019	3.266	-0.638264	0.00376689	0.00859521
EVM0000636		470	847	909	1350	1205	1190	34.7769	56.2315	47.7969	74.6248	65.4054	70.2819	0.598388	0.00120274	0.00309766
EVM0000639	nlp-42	763	1228	1509	3367	2965	2738	56.4772	81.4977	79.2797	186.121	160.857	161.718	1.22643	1.76713e-12	2.02388e-11
EVM0000641		173	189	272	427	400	428	12.7944	12.5683	14.2885	23.6118	21.7155	25.2495	0.828676	5.94695e-07	2.92948e-06
EVM0000642	F30A10.4	11	27	18	13	10	8	0.8404	1.8047	0.9467	0.7287	0.5473	0.4776	-1.01704	0.00994643	0.0203867
EVM0000644	klu-2	173	182	240	131	175	117	12.7891	12.101	12.6173	7.2224	9.4705	6.8946	-0.667036	0.000382772	0.00109502
EVM0000649	srpa-68	612	638	700	476	510	479	45.2902	42.345	36.7881	26.3094	27.6687	28.3123	-0.594996	0.000219813	0.000659737
EVM0000653	osm-1	172	126	158	63	67	59	12.7372	8.3323	8.319	3.4733	3.6349	3.4796	-1.46416	1.84608e-10	1.58435e-09
EVM0000654	pfn-1	2066	2035	2510	1143	1212	1774	152.897	135.062	131.923	63.1693	65.7791	104.78	-0.845229	1.71481e-05	6.47746e-05
EVM0000659	rab-6.2	319	464	572	836	948	811	23.5867	30.8015	30.0775	46.2004	51.4453	47.9218	0.7833	2.09546e-06	9.4381e-06
EVM0000664		2399	2816	3587	1814	1885	1574	177.554	186.849	188.514	100.285	102.285	92.9713	-0.903675	3.79763e-10	3.11787e-09
EVM0000667		44	55	68	151	115	117	3.2714	3.6564	3.5763	8.3283	6.2257	6.9064	1.02645	1.78229e-06	8.14664e-06
EVM0000668	atad-3	3066	2687	3368	1716	1922	1723	226.937	178.307	177.016	94.8828	104.28	101.76	-0.951866	1.54699e-09	1.17004e-08
EVM0000675	dct-6	330	291	382	137	160	129	24.4489	19.3199	20.0966	7.5457	8.6701	7.6114	-1.41896	4.61196e-15	7.1729e-14
EVM0000677	pqn-35	1039	710	942	454	535	473	76.9031	47.1454	49.5184	25.1051	29.0364	27.9322	-1.07896	7.10489e-08	4.11661e-07
EVM0000678	F09A5.2	129	145	218	270	321	274	9.5167	9.6414	11.4485	14.9485	17.4185	16.1879	0.661079	0.000175818	0.00054105
EVM0000684	smc-5	452	414	641	296	362	337	33.4434	27.4434	33.7115	16.3476	19.6168	19.9044	-0.760158	9.47938e-06	3.77665e-05
EVM0000686	F58A3.4	475	647	717	1608	1275	1235	35.1771	42.9229	37.6988	88.8733	69.1618	72.9428	0.995818	2.79085e-09	2.04431e-08
EVM0000689	ech-4	6	4	19	33	35	18	0.4704	0.2716	0.9877	1.8291	1.8775	1.0803	1.40418	0.000554584	0.00153324
EVM0000694		15	25	25	34	42	40	1.1152	1.662	1.2893	1.8752	2.3038	2.3612	0.679097	0.0144961	0.028487
EVM0000695	Y65B4BR.1	2622	3281	4043	1391	1390	1524	194.038	217.764	212.447	76.8676	75.3949	90.0072	-1.36572	3.4276e-19	8.42656e-18
EVM0000696		6806	4872	6062	1758	2134	1709	503.724	323.304	318.595	97.1627	115.8	100.915	-1.86751	1.11154e-21	3.42536e-20
EVM0000698	ZK899.2	800	836	937	401	416	432	59.2152	55.4545	49.2654	22.1724	22.5822	25.5246	-1.22111	5.14245e-14	7.00335e-13
EVM0000703	lgc-47	202	298	395	214	216	198	14.9442	19.8068	20.7386	11.8548	11.7103	11.6734	-0.658263	0.000265245	0.000782622
EVM0000707	Y9C2UA.1	437	315	405	216	191	237	32.3499	20.8774	21.3004	11.9258	10.3432	13.9839	-1.03738	6.81684e-07	3.32707e-06
EVM0000708	oac-8	10	9	18	5	7	4	0.7445	0.5932	0.9479	0.2768	0.376	0.2394	-1.35139	0.00206971	0.00505449
EVM0000709		145	198	228	387	319	299	10.716	13.1692	11.9992	21.3656	17.3205	17.659	0.649409	0.000231043	0.000691095
EVM0000712	K10D11.4	247	243	361	122	140	102	18.2992	16.1377	18.9536	6.7453	7.5809	6.0281	-1.3897	2.21825e-14	3.18461e-13
EVM0000714	F49E11.2	13	27	26	66	55	45	0.9665	1.7949	1.3674	3.6402	2.9775	2.6563	1.15578	3.74668e-05	0.000132111
EVM0000720		3	10	11	28	41	31	0.2231	0.6648	0.5717	1.5293	2.2382	1.8041	1.88052	1.71636e-07	9.33579e-07
EVM0000724		10	11	11	6	3	7	0.7391	0.7165	0.5655	0.3222	0.1808	0.437	-1.08105	0.0161663	0.0313094
EVM0000727	mrp-7	11	15	10	4	3	4	0.8351	0.9972	0.5324	0.2206	0.1645	0.2411	-1.85511	0.000128509	0.000406412
EVM0000728		130	163	213	92	117	79	9.6549	10.8366	11.1985	5.0751	6.3458	4.6538	-0.978839	6.70838e-07	3.27896e-06
EVM0000731	anmt-1	103	252	165	136	118	92	7.6226	16.7269	8.6957	7.5058	6.404	5.4074	-0.772539	0.00508656	0.0112731
EVM0000746	hmbx-1	23	29	24	14	12	18	1.6717	1.9271	1.2848	0.7795	0.6541	1.0696	-0.950315	0.0034874	0.00802424
EVM0000752	erm-1	3762	3878	4780	1910	2247	1866	278.456	257.384	251.229	105.575	121.9	110.197	-1.22064	1.75168e-16	3.26004e-15
EVM0000754		571	373	391	193	211	183	42.2914	24.77	20.5673	10.6449	11.4569	10.8023	-1.40922	4.03332e-09	2.87961e-08
EVM0000760	pps-1	727	721	823	458	471	490	53.8216	47.8157	43.2268	25.3015	25.5805	28.9544	-0.858508	1.59635e-07	8.72656e-07
EVM0000766	lagr-1	12	7	15	35	24	14	0.9072	0.4599	0.7784	1.9197	1.2832	0.8225	0.908553	0.020692	0.038815
EVM0000767	pqn-37	87	89	145	43	60	36	6.4412	5.9306	7.6179	2.3717	3.2482	2.1554	-1.36105	6.33004e-09	4.3985e-08
EVM0000769	pno-1	6520	9415	10566	18619	15350	17102	482.569	624.789	555.258	1029.22	832.821	1009.98	0.788551	1.65006e-06	7.5631e-06
EVM0000771		35	16	26	59	65	70	2.5878	1.0482	1.357	3.2879	3.5232	4.1246	1.15169	0.000108102	0.000347178
EVM0000775	clec-50	171	286	345	521	464	515	12.6721	18.9822	18.1096	28.7922	25.1632	30.3966	0.757411	5.6135e-05	0.000191023
EVM0000779	pigw-1	94	62	82	49	49	49	6.9737	4.1217	4.3081	2.6962	2.6722	2.8804	-0.88916	0.000498999	0.0013941
EVM0000781	hif-1	356	296	426	651	722	885	26.3513	19.6519	22.3908	35.9782	39.1601	52.2412	0.897672	2.40254e-06	1.07192e-05
EVM0000782	clec-43	136	131	124	83	103	98	10.0702	8.6785	6.5052	4.5967	5.6125	5.7769	-0.651504	0.00300653	0.00704749
EVM0000787	mig-14	67	85	144	434	426	351	4.9812	5.6477	7.5568	24.006	23.1282	20.7109	1.8863	6.00526e-22	1.91288e-20
EVM0000788	hacd-1	285	353	354	14	17	13	21.0749	23.395	18.6258	0.7754	0.9204	0.7759	-4.65772	5.5101e-79	6.63767e-76
EVM0000791		107	186	184	489	356	410	7.9554	12.3417	9.6817	27.0267	19.3201	24.1994	1.23218	1.45005e-09	1.10239e-08
EVM0000795	T13C2.3	54	50	90	38	36	38	4.0148	3.3115	4.7333	2.0959	1.9666	2.233	-0.944908	0.000106072	0.000341157
EVM0000797	C11H1.5	85	90	100	36	43	34	6.3034	5.9881	5.2516	1.963	2.3407	2.0071	-1.46467	7.95873e-11	7.30846e-10
EVM0000798		72	61	58	31	46	53	5.3571	4.0453	3.06	1.7342	2.5004	3.1558	-0.742642	0.00871571	0.0181848
EVM0000800	vha-1	298	441	561	1056	948	932	22.0932	29.2369	29.484	58.3909	51.4501	55.0658	1.02649	1.55948e-09	1.17882e-08
EVM0000807	F42H10.6	51	70	61	182	213	207	3.8042	4.6535	3.2149	10.0677	11.5396	12.2372	1.54146	1.84952e-13	2.35202e-12
EVM0000808		137	129	188	98	109	81	10.1522	8.5293	9.9051	5.4247	5.8928	4.7654	-0.827532	2.01072e-05	7.47587e-05
EVM0000809		13	19	49	72	62	69	0.9488	1.2607	2.5867	4.0018	3.3775	4.068	1.20923	9.98268e-05	0.000323266
EVM0000811	epg-7	194	168	317	392	506	367	14.3619	11.1381	16.6646	21.6564	27.4283	21.6521	0.743438	0.000103292	0.000333183
EVM0000812	C11E4.6	170	174	205	90	96	70	12.5997	11.5196	10.768	4.9639	5.1971	4.132	-1.28127	4.74359e-11	4.48981e-10
EVM0000813	F23B12.4	296	254	303	156	181	195	21.9357	16.8628	15.9129	8.5957	9.7976	11.5282	-0.867825	7.68204e-06	3.12733e-05
EVM0000814		416	649	826	2071	1945	1640	30.7981	43.0377	43.4165	114.454	105.553	96.8681	1.43244	3.54456e-16	6.33004e-15
EVM0000819	Y71F9B.9	69	58	102	116	136	141	5.0877	3.834	5.3436	6.4213	7.3666	8.3034	0.625489	0.00343815	0.00793571
EVM0000822	C14B9.10	4568	7109	6853	14758	11122	12497	338.112	471.799	360.13	815.764	603.46	738.069	0.882646	7.79275e-07	3.77005e-06
EVM0000823	Y39A1A.14	215	278	305	151	131	131	15.9498	18.4726	16.0371	8.3444	7.1339	7.7353	-1.11923	2.49026e-10	2.08455e-09
EVM0000824	T20B12.3	416	526	606	234	268	200	30.7752	34.9092	31.8271	12.9218	14.5267	11.7918	-1.312	7.62287e-15	1.15046e-13
EVM0000831		844	2426	2423	6558	5431	4250	62.4354	161.018	127.327	362.486	294.686	250.993	1.37196	3.34867e-07	1.72793e-06
EVM0000833	egl-21	12706	9757	12221	6651	7831	7788	940.471	647.51	642.238	367.626	424.865	459.928	-0.832367	5.2081e-06	2.18463e-05
EVM0000835		53	55	44	145	138	137	3.8901	3.6249	2.3182	8.029	7.5073	8.0888	1.28154	1.75665e-08	1.12942e-07
EVM0000836	rnp-6	322	230	377	194	246	221	23.8666	15.2903	19.8219	10.7017	13.3308	13.0505	-0.667946	0.000667611	0.00181379
EVM0000845		1137	1169	1359	483	512	512	84.1367	77.5667	71.4449	26.6944	27.7707	30.2362	-1.46018	4.37103e-20	1.17486e-18
EVM0000867		182	250	309	763	578	604	13.4572	16.5856	16.2296	42.1761	31.3748	35.6933	1.23674	7.31175e-12	7.63499e-11
EVM0000868	acsd-1	322	386	380	209	191	250	23.8042	25.5884	19.9835	11.5555	10.3775	14.7483	-0.918566	1.12296e-06	5.28609e-06
EVM0000869	W09H1.1	14	19	26	13	6	9	1.0409	1.2288	1.3402	0.717	0.351	0.5573	-1.15817	0.0011667	0.00301264
EVM0000870	cct-5	4739	3780	4929	2558	2442	3396	350.768	250.847	259.04	141.39	132.514	200.573	-0.85901	9.65742e-06	3.84411e-05
EVM0000871	aqp-7	969	1163	1643	4460	4513	3916	71.7415	77.1687	86.3223	246.545	244.833	231.276	1.61837	1.11817e-26	5.23566e-25
EVM0000872	H06I04.3	2422	1432	1855	523	654	692	179.274	95.0005	97.488	28.9135	35.4876	40.885	-1.81942	3.43544e-14	4.78686e-13
EVM0000873	cyp-25A2	155	173	194	351	292	287	11.4578	11.4952	10.1751	19.3985	15.8247	16.9475	0.657492	0.000151218	0.000471035
EVM0000881	T24H10.4	101	92	167	238	215	252	7.4421	6.1214	8.7692	13.1443	11.6906	14.8893	0.823954	2.93681e-05	0.000105405
EVM0000882	hpo-31	463	526	667	372	410	383	34.2592	34.9017	35.0587	20.5839	22.2183	22.61	-0.672146	1.83568e-05	6.89473e-05
EVM0000883		276	182	186	66	46	154	20.4372	12.0992	9.7927	3.6387	2.4928	9.094	-1.47431	0.000136316	0.000428547
EVM0000885		294	305	525	857	946	845	21.7934	20.2257	27.6141	47.3895	51.3416	49.8953	1.09062	1.94637e-10	1.65968e-09
EVM0000887	C18G1.7	38	33	73	10	17	16	2.7822	2.213	3.8252	0.5515	0.9037	0.9445	-1.88449	8.36315e-09	5.69184e-08
EVM0000888	zipt-17	319	283	355	107	126	102	23.6265	18.7883	18.6696	5.9076	6.8099	6.022	-1.70036	1.24445e-19	3.19829e-18
EVM0000891	rab-7	24	30	46	99	97	134	1.7515	2.0214	2.4434	5.4894	5.2574	7.9416	1.56797	1.22615e-09	9.46016e-09
EVM0000893	acr-11	21	22	22	5	2	14	1.5401	1.4356	1.1592	0.2932	0.1256	0.8424	-1.7114	8.31651e-05	0.000273998
EVM0000894		71	142	219	502	337	279	5.2863	9.4406	11.5213	27.7706	18.2922	16.4627	1.24424	3.47597e-06	1.50819e-05
EVM0000895	rbx-1	586	1020	1228	2139	1948	2013	43.4099	67.7228	64.5124	118.219	105.705	118.901	0.963526	1.45096e-07	7.97456e-07
EVM0000898	nas-13	116	153	206	108	106	91	8.5961	10.1378	10.8284	5.9619	5.754	5.3764	-0.793599	3.08882e-05	0.000110591
EVM0000899		481	196	277	200	167	223	35.6352	13.0114	14.559	11.0406	9.0525	13.1514	-0.92389	0.00340266	0.00787024
EVM0000904		131	144	175	102	102	91	9.7022	9.5303	9.2147	5.6582	5.5263	5.3549	-0.779924	2.21726e-05	8.15912e-05
EVM0000907	dpy-26	212	167	175	75	98	148	15.6877	11.1057	9.1986	4.1303	5.2917	8.7615	-0.98242	0.000354093	0.00102002
EVM0000909		10	18	13	51	23	50	0.7435	1.1876	0.6837	2.8129	1.2351	2.9515	1.41836	0.000217186	0.000652887
EVM0000910		68	116	135	181	234	168	5.0263	7.6716	7.1021	9.9953	12.683	9.9375	0.714166	0.000652887	0.00177574
EVM0000916	T01D1.4	156	231	286	743	614	620	11.5318	15.3366	15.0262	41.0794	33.3363	36.628	1.40245	6.4696e-15	9.8652e-14
EVM0000918	wars-1	303	230	301	138	188	184	22.4359	15.2336	15.8421	7.6272	10.2104	10.8781	-0.895046	1.89547e-05	7.08514e-05
EVM0000920		799	1456	1786	26944	19498	25363	59.1316	96.6049	93.8458	1489.41	1057.88	1497.91	4.01776	6.45715e-67	3.88926e-64
EVM0000921	Y110A7A.7	51	70	93	153	157	139	3.74	4.6288	4.8932	8.451	8.4921	8.1806	0.911984	3.85319e-06	1.65882e-05
EVM0000929	asp-4	1527	1875	2515	5297	4828	4307	113.05	124.443	132.148	292.83	261.935	254.388	1.12987	5.66946e-14	7.66592e-13
EVM0000930	adah-1	982	1168	1620	4721	5050	4309	72.6891	77.5368	85.1589	260.942	273.978	254.481	1.74498	3.45888e-31	2.36256e-29
EVM0000934	ttn-1	230	160	164	43	46	57	17.0292	10.6491	8.594	2.3613	2.5069	3.3407	-2.13704	1.17822e-14	1.75226e-13
EVM0000937	Y53F4B.12	77	90	141	60	83	50	5.7085	5.9812	7.3999	3.3018	4.52	2.9755	-0.824393	0.00033621	0.000972096
EVM0000938	nol-58	4867	5250	7159	2897	3267	2574	360.223	348.427	376.243	160.162	177.244	151.991	-1.14842	5.87103e-15	9.03566e-14
EVM0000939		39	83	63	155	100	81	2.8861	5.4841	3.3371	8.5848	5.4007	4.7789	0.680948	0.0175544	0.0336292
EVM0000944	art-1	463	474	574	246	242	219	34.2336	31.443	30.1459	13.6078	13.1326	12.9445	-1.27004	6.09211e-15	9.33255e-14
EVM0000946	pir-1	152	152	261	405	454	421	11.2813	10.0825	13.7008	22.3742	24.6233	24.8702	1.03012	5.90581e-09	4.1297e-08
EVM0000949	Y45G12B.2	157	170	226	487	459	474	11.6037	11.3032	11.8924	26.9255	24.9028	27.9966	1.19626	1.82329e-13	2.32312e-12
EVM0000950	cng-1	35	35	59	29	24	21	2.5567	2.321	3.0889	1.5818	1.2927	1.2455	-0.956753	0.000344758	0.000995074
EVM0000958	cbd-1	57	38	34	22	22	33	4.2362	2.5252	1.7632	1.2129	1.1918	1.9504	-0.95108	0.00654196	0.0140864
EVM0000959	C47F8.3	29	48	40	21	26	28	2.1545	3.1718	2.1037	1.1582	1.4076	1.6517	-0.812119	0.0046573	0.0104
EVM0000961	paa-1	1214	919	1204	683	753	756	89.8595	61.01	63.2482	37.753	40.8488	44.6656	-0.795649	1.32392e-05	5.13263e-05
EVM0000966	vha-7	282	269	328	152	208	156	20.845	17.8829	17.2597	8.3835	11.2604	9.2099	-0.952965	2.05257e-07	1.09982e-06
EVM0000972	cytb-5.1	1781	2730	3482	5333	4762	4673	131.842	181.193	182.967	294.774	258.363	275.995	0.740776	7.77883e-06	3.16443e-05
EVM0000974	srh-44	4	3	10	21	17	12	0.2772	0.1859	0.5392	1.1578	0.9214	0.7152	1.39784	0.0011563	0.00299259
EVM0000981	sfxn-1.5	193	232	324	583	654	545	14.2508	15.37	17.0048	32.2202	35.5045	32.2156	1.09682	3.12368e-11	3.02174e-10
EVM0000983		8	9	14	7	5	3	0.5704	0.5983	0.7364	0.3861	0.2707	0.1771	-1.18041	0.0104074	0.0212461
EVM0000985		397	332	330	167	210	247	29.3669	22.0547	17.3566	9.2394	11.4009	14.5873	-0.962533	1.89183e-05	7.07354e-05
EVM0000987	Y71A12C.2	167	219	285	103	141	119	12.3641	14.5133	14.9813	5.6856	7.6472	7.0104	-1.04284	4.25306e-08	2.56053e-07
EVM0000988	gpa-3	153	222	269	132	151	131	11.3195	14.7599	14.1386	7.319	8.1779	7.713	-0.795301	1.61082e-05	6.11604e-05
EVM0000989	rad-54.L	165	129	169	94	83	89	12.1933	8.5758	8.8989	5.1848	4.4933	5.2536	-0.985137	2.95227e-06	1.29538e-05
EVM0000990	nud-1	1922	2507	2943	1537	1462	1334	142.226	166.382	154.643	84.9856	79.3106	78.7619	-0.930522	4.357e-10	3.54418e-09
EVM0000991		4	7	3	25	22	17	0.2974	0.4654	0.1578	1.3947	1.191	1.0035	1.99133	1.58304e-06	7.28362e-06
EVM0000994	mrp-7	20	26	38	16	17	19	1.4908	1.7304	2.0008	0.8896	0.9273	1.1333	-0.838967	0.00464037	0.010364
EVM0000996		1452	1659	2200	4566	4457	3917	107.479	110.09	115.616	252.379	241.801	231.318	1.12238	8.93482e-15	1.34235e-13
EVM0001000	F32D1.11	9	5	13	17	14	26	0.6691	0.3324	0.6837	0.9376	0.7579	1.5348	0.909465	0.0241289	0.0445185
EVM0001002	unc-46	218	330	358	175	171	144	16.1338	21.8718	18.8279	9.6707	9.2976	8.5267	-1.04754	8.49665e-09	5.77676e-08
EVM0001003	K02E10.5	40	59	67	166	165	109	2.9411	3.9124	3.5059	9.1576	8.9401	6.4617	1.24112	3.99457e-08	2.42141e-07
EVM0001005	ZK6.6	32	41	56	100	103	97	2.3705	2.7505	2.9597	5.5069	5.6154	5.757	1.05052	1.11875e-06	5.26814e-06
EVM0001006	mrpl-28	595	736	872	481	471	520	44.0475	48.8464	45.8035	26.6017	25.5531	30.7183	-0.743407	3.33994e-06	1.45297e-05
EVM0001010	C50B6.9	66	133	122	390	338	319	4.907	8.832	6.4168	21.5574	18.3328	18.8467	1.53941	3.19225e-13	3.99438e-12
EVM0001011		19	22	21	8	12	3	1.4126	1.4625	1.1044	0.4412	0.6423	0.1771	-1.60851	2.85663e-05	0.000102722
EVM0001016	F59B10.5	49	55	82	32	47	30	3.5957	3.6564	4.3125	1.7649	2.5444	1.7709	-0.928558	0.000174674	0.000537904
EVM0001018		123	59	80	12	18	34	9.1232	3.9342	4.2034	0.6591	0.9756	2.0113	-2.237	2.34815e-08	1.47449e-07
EVM0001022		16	13	26	45	44	34	1.1896	0.8642	1.3674	2.4819	2.4143	2.007	0.995583	0.000464082	0.0013037
EVM0001024	nhr-17	205	323	329	552	565	471	15.151	21.4464	17.2705	30.4868	30.6284	27.7877	0.722049	3.98244e-05	0.000139533
EVM0001025	phm-2	711	747	1139	1408	1516	1433	52.6033	49.5719	59.8511	77.8079	82.2546	84.6208	0.5937	0.000120523	0.000382711
EVM0001027		19	19	37	53	41	53	1.3941	1.2468	1.9432	2.9232	2.2306	3.1174	0.824477	0.00295518	0.00694803
EVM0001030		544	719	836	1423	1277	1417	40.2562	47.7263	43.9114	78.6684	69.2843	83.6995	0.811972	4.31028e-07	2.17998e-06
EVM0001035	M03A1.3	223	206	247	145	155	150	16.5206	13.6984	12.9905	8.0285	8.4222	8.8855	-0.766369	2.20287e-05	8.11516e-05
EVM0001039	lron-2	56	31	44	9	15	17	4.1722	2.0609	2.3147	0.4964	0.812	1.0084	-1.86486	3.30053e-07	1.70575e-06
EVM0001041	unc-6	221	277	371	190	260	141	16.3398	18.4022	19.5196	10.5141	14.1267	8.2985	-0.719683	0.00042871	0.00121333
EVM0001042	mup-4	763	422	353	72	87	123	56.5076	28.0288	18.5703	3.9738	4.7114	7.2654	-2.69027	1.82883e-14	2.66305e-13
EVM0001044	gyf-1	218	132	137	53	39	113	16.1346	8.769	7.2236	2.9107	2.1127	6.6641	-1.45687	0.000115853	0.000369299
EVM0001049	ZK1127.5	377	458	569	278	295	251	27.8827	30.4165	29.8986	15.3439	15.9973	14.8183	-0.93407	5.52336e-09	3.88482e-08
EVM0001057	T02D1.4	71	92	114	46	64	39	5.2788	6.1161	6.0029	2.5371	3.4647	2.3276	-1.05998	3.5837e-06	1.55225e-05
EVM0001066	C42D4.3	163	136	160	440	467	430	12.0955	9.0282	8.4346	24.3373	25.3296	25.3863	1.35074	1.40977e-13	1.8172e-12
EVM0001067	T05F1.7	51	69	65	44	47	36	3.7918	4.5871	3.4327	2.4268	2.5592	2.1251	-0.7227	0.00216213	0.00525407
EVM0001068	C34D4.2	6	7	23	47	50	30	0.4462	0.4675	1.2126	2.5944	2.707	1.7687	1.66364	4.74382e-06	2.00192e-05
EVM0001073	lpd-6	2347	2354	2923	1181	1307	1013	173.685	156.209	153.594	65.2852	70.9365	59.8347	-1.3017	1.66016e-17	3.42127e-16
EVM0001082		20	14	21	37	38	38	1.5066	0.9446	1.1178	2.0241	2.0457	2.2371	0.831322	0.00301786	0.0070678
EVM0001083	cyd-1	964	767	664	317	243	229	71.3238	50.9242	34.8822	17.5391	13.1662	13.5177	-1.82663	2.9153e-14	4.1184e-13
EVM0001087		17	31	41	124	114	111	1.2843	2.0722	2.1562	6.8719	6.195	6.541	1.80501	3.48504e-14	4.85087e-13
EVM0001088	rnr-1	2401	2278	2900	1389	1529	1269	177.696	151.166	152.403	76.7661	82.9757	74.9544	-1.0356	8.38256e-12	8.68534e-11
EVM0001089		888	1377	1779	2461	2247	2049	65.6905	91.3659	93.4859	136.013	121.921	121.011	0.59601	0.000462172	0.00129971
EVM0001090	F20A1.2	15	17	16	7	5	8	1.0916	1.1551	0.8415	0.4059	0.2707	0.4722	-1.3993	0.000379439	0.00108595
EVM0001091		7	18	16	37	35	43	0.5265	1.2192	0.8415	2.0413	1.8995	2.5399	1.30211	3.79208e-05	0.00013357
EVM0001093	npp-10	312	171	217	67	92	101	23.0908	11.3284	11.4053	3.6955	5.0121	5.9621	-1.63873	1.11095e-08	7.40874e-08
EVM0001094	F35D11.4	500	656	872	438	443	490	36.9737	43.5192	45.8499	24.234	24.0216	28.9108	-0.712873	2.0829e-05	7.70965e-05
EVM0001097	F42A10.5	8221	7894	9552	2965	2832	3724	608.506	523.903	502.01	163.909	153.668	219.92	-1.60445	5.9513e-20	1.58355e-18
EVM0001098	ZK1055.7	147	165	175	294	325	292	10.886	10.938	9.1984	16.2444	17.6116	17.2412	0.723585	2.39477e-05	8.76849e-05
EVM0001107	din-1	1413	866	905	226	288	545	104.574	57.5019	47.5481	12.4948	15.6351	32.1832	-1.79691	8.84473e-08	5.05833e-07
EVM0001110	H06I04.6	310	371	434	1665	1330	1379	22.974	24.6397	22.7964	92.0576	72.1616	81.4179	1.80257	2.35067e-27	1.15794e-25
EVM0001112	haf-2	61	51	65	40	42	36	4.5232	3.4078	3.4188	2.2051	2.2752	2.1535	-0.762539	0.00137671	0.00349949
EVM0001115		1195	1880	2132	4467	3772	3616	88.4793	124.757	112.027	246.947	204.679	213.574	1.03173	7.86434e-10	6.24015e-09
EVM0001116	bath-13	10	16	13	27	20	32	0.7435	1.0637	0.6732	1.4907	1.084	1.861	0.838779	0.0143383	0.0282146
EVM0001119	T19C4.5	182	203	298	497	632	508	13.4771	13.4512	15.6567	27.49	34.2766	30.0032	1.10467	1.46861e-10	1.28198e-09
EVM0001120		4	9	8	28	21	23	0.2974	0.5984	0.4329	1.5234	1.123	1.3586	1.56301	2.00866e-05	7.47453e-05
EVM0001127	K11D12.7	26	24	25	174	118	116	1.9331	1.5955	1.3148	9.6278	6.3881	6.8474	2.25209	2.32063e-17	4.70913e-16
EVM0001130	sac-2	102	104	178	69	67	58	7.5175	6.9088	9.3518	3.8326	3.6499	3.3999	-1.13127	1.08233e-07	6.08741e-07
EVM0001132	hpo-19	266	336	428	1899	2026	1384	19.7208	22.3228	22.4787	104.987	109.937	81.7623	2.19962	3.13639e-35	2.96422e-33
EVM0001136	C18A11.3	40	46	76	112	92	100	2.9593	3.0422	3.9919	6.1776	4.9916	5.9029	0.757656	0.000673785	0.00182695
EVM0001138	unc-70	1840	1330	1527	992	1325	1167	136.172	88.2362	80.2365	54.8573	71.9168	68.8964	-0.637796	0.00185301	0.00458102
EVM0001142	F27E5.3	9	7	5	20	22	18	0.6316	0.4768	0.2766	1.1317	1.1961	1.0778	1.34466	0.000320333	0.000930251
EVM0001146	mdt-15	372	193	183	110	112	187	27.5568	12.8081	9.642	6.0735	6.0768	11.0366	-1.10556	0.00122696	0.00315268
EVM0001147	C27D8.1	0	1	4	11	18	14	0	0.0665	0.2104	0.6264	0.9745	0.8264	2.86701	2.93998e-07	1.52955e-06
EVM0001150	nhx-2	963	1136	1485	611	624	672	71.275	75.3636	78.0267	33.7964	33.8812	39.6812	-1.06589	1.03585e-11	1.06157e-10
EVM0001152	agmo-1	27	39	41	158	181	176	2.0074	2.6204	2.1563	8.7144	9.8338	10.3894	2.08828	3.18194e-21	9.41158e-20
EVM0001153		6	5	10	15	26	21	0.4497	0.3407	0.5124	0.82	1.4115	1.2348	1.38036	0.000395008	0.00112661
EVM0001155		495	838	789	2256	1593	1646	36.6544	55.6432	41.4605	124.725	86.4369	97.2386	1.20491	9.00187e-10	7.06239e-09
EVM0001156	C14B9.2	534	405	535	159	189	235	39.5589	26.8585	28.0943	8.7697	10.2743	13.8795	-1.52041	2.0941e-12	2.36968e-11
EVM0001164	Y57G11C.48	22	26	39	46	48	57	1.6387	1.7047	2.0427	2.546	2.5817	3.3711	0.640127	0.0131018	0.0260366
EVM0001167		226	354	483	609	617	573	16.7506	23.4809	25.3643	33.677	33.4553	33.815	0.618157	0.000688189	0.00186258
EVM0001168	F19C6.2	174	227	270	175	185	116	12.8616	15.0937	14.1822	9.6568	10.0152	6.8409	-0.667044	0.000567609	0.00156402
EVM0001172		37	32	51	81	68	55	2.7377	2.121	2.6814	4.4508	3.7155	3.2584	0.59829	0.012587	0.0251304
EVM0001173	C41D11.3	42	42	41	22	25	32	3.0864	2.7921	2.1563	1.2142	1.3544	1.8889	-0.838054	0.00268308	0.00637389
EVM0001175	T18D3.9	240	334	420	213	241	230	17.7451	22.14	22.0771	11.8013	13.1009	13.5602	-0.690203	6.5803e-05	0.000221534
EVM0001176	pgp-14	354	233	380	93	140	92	26.2009	15.4868	19.9479	5.139	7.6156	5.4422	-1.75589	3.3697e-14	4.71012e-13
EVM0001184	R06F6.8	13	14	21	9	3	9	0.9665	0.9053	1.1056	0.5073	0.1627	0.5313	-1.31727	0.00104298	0.00272433
EVM0001186	hpo-29	757	773	1010	434	500	413	56.0245	51.2866	53.0989	24.0048	27.1326	24.3913	-1.08599	3.58894e-12	3.93685e-11
EVM0001188	klp-3	69	61	103	45	45	28	5.1353	4.049	5.4179	2.5085	2.4319	1.6741	-1.13875	3.09159e-06	1.35382e-05
EVM0001194		137	126	200	268	350	245	10.1517	8.3416	10.5061	14.8385	18.9754	14.485	0.734618	9.72829e-05	0.000315723
EVM0001199	clec-50	26	24	35	3	9	14	1.9331	1.6098	1.8407	0.1655	0.4872	0.8264	-1.8638	6.25756e-07	3.07449e-06
EVM0001201	cdk-5	569	948	1112	1511	1671	1262	42.1342	62.8866	58.462	83.5257	90.6401	74.502	0.604099	0.000741821	0.00199713
EVM0001203	slcr-46.3	174	168	204	385	412	371	12.893	11.1236	10.7232	21.259	22.3686	21.902	0.918784	4.02303e-08	2.43421e-07
EVM0001205		2633	4723	4905	2709	2642	2340	194.913	313.406	257.775	149.733	143.367	138.195	-0.828957	3.20257e-06	1.39964e-05
EVM0001210	bigr-1	26	40	31	134	120	89	1.9557	2.6822	1.62	7.3907	6.4955	5.2536	1.62224	1.80997e-10	1.55638e-09
EVM0001212	arl-8	734	994	1234	1863	1870	1721	54.3053	65.9505	64.8263	102.959	101.463	101.609	0.724713	2.29016e-06	1.02523e-05
EVM0001214		62	44	78	31	39	33	4.61	2.9251	4.1022	1.7098	2.1113	1.948	-1.00785	9.30111e-05	0.000303943
EVM0001218	nas-28	42	34	77	581	415	471	3.1229	2.2449	4.0496	32.1079	22.4923	27.7956	3.11215	6.1514e-41	8.23356e-39
EVM0001219	mnr-1	250	273	385	181	209	136	18.5389	18.1501	20.2261	9.994	11.325	8.028	-0.954663	1.532e-07	8.40603e-07
EVM0001223	nid-1	41	32	38	14	9	9	3.0164	2.0967	1.9976	0.7532	0.5109	0.5535	-1.93797	4.46437e-09	3.17708e-08
EVM0001226	pfd-6	1388	2277	2651	1193	1176	1090	102.756	151.142	139.315	65.9278	63.8131	64.4008	-1.01857	2.78403e-09	2.04044e-08
EVM0001227	C25G6.3	156	247	301	110	147	100	11.5241	16.3745	15.7924	6.0801	7.9689	5.907	-1.13141	4.73723e-08	2.82507e-07
EVM0001228	C15A11.4	107	115	162	219	271	171	7.9078	7.6456	8.5234	12.0955	14.7169	10.1065	0.615533	0.00162313	0.0040566
EVM0001229	F23C8.7	10	9	16	30	22	20	0.7435	0.5983	0.8415	1.6546	1.191	1.1806	0.864478	0.00982635	0.0201843
EVM0001232	bed-3	29	32	41	19	30	24	2.1602	2.1016	2.1697	1.063	1.6257	1.4242	-0.642518	0.018728	0.0355583
EVM0001236	clec-51	107	72	86	256	280	199	7.9227	4.7888	4.5185	14.1469	15.166	11.7539	1.26476	3.01443e-08	1.86133e-07
EVM0001239		27	24	26	85	71	80	2.0074	1.5955	1.3674	4.6881	3.8437	4.7223	1.42952	1.31681e-08	8.64239e-08
EVM0001240		47	124	112	185	182	146	3.4944	8.2615	5.875	10.2471	9.8789	8.6431	0.701219	0.00558869	0.0122731
EVM0001242	Y71H2B.5	151	115	149	72	76	91	11.1759	7.6451	7.8097	4.0054	4.1144	5.3994	-0.973415	1.72476e-05	6.51025e-05
EVM0001244	H43I07.1	55	132	106	182	182	187	4.0768	8.7875	5.5619	10.0578	9.8522	11.053	0.745793	0.00222554	0.00539726
EVM0001246	dsc-4	969	815	910	264	315	304	71.7289	54.1084	47.839	14.6056	17.1117	17.9791	-1.80359	6.45865e-21	1.86051e-19
EVM0001247		77	97	95	422	413	352	5.729	6.4317	4.9756	23.3525	22.3889	20.7715	1.96111	1.62686e-26	7.51133e-25
EVM0001248	cdk-11.1	298	220	231	82	79	107	22.0398	14.5916	12.1436	4.5452	4.3096	6.2937	-1.68302	1.12375e-11	1.14456e-10
EVM0001250	ari-1.4	119	207	248	566	415	443	8.7743	13.7442	13.0106	31.3042	22.5034	26.1372	1.16511	9.19646e-09	6.22382e-08
EVM0001251		57	63	99	6	11	27	4.2492	4.1636	5.1794	0.3309	0.6231	1.5653	-2.44166	7.14951e-12	7.48326e-11
EVM0001252		357	503	703	998	894	768	26.4052	33.3742	36.9197	55.1901	48.5205	45.3374	0.621955	0.000365531	0.00104954
EVM0001258	wdfy-3	242	193	156	47	68	92	17.9068	12.7865	8.188	2.6191	3.7072	5.4059	-1.72434	1.38072e-08	9.03055e-08
EVM0001261	rpn-8	506	673	794	484	519	378	37.468	44.6466	41.751	26.7725	28.1323	22.3011	-0.68179	4.1935e-05	0.000146232
EVM0001263	col-104	19	22	30	386	360	320	1.4126	1.4525	1.5778	21.3565	19.5432	18.8893	3.73692	3.5755e-64	1.75478e-61
EVM0001267	Y55F3BL.4	121	123	171	355	341	369	8.9811	8.186	8.991	19.6252	18.5196	21.8176	1.19505	4.94746e-12	5.32133e-11
EVM0001271	F13H8.11	39	37	53	24	30	19	2.8996	2.4511	2.8073	1.3237	1.6241	1.1418	-0.987813	0.000166501	0.00051532
EVM0001273	F09F9.1	243	602	375	1202	707	518	18.0208	39.9673	19.7048	66.4462	38.3526	30.577	0.801375	0.00993435	0.0203651
EVM0001277	F17C11.2	1016	1309	1678	3334	2890	2845	75.2157	86.8371	88.1872	184.312	156.817	168.007	1.02414	2.05285e-11	2.04068e-10
EVM0001281	K04G2.9	440	610	651	391	410	321	32.5893	40.4871	34.2098	21.6166	22.238	18.9847	-0.771095	4.73008e-06	1.99676e-05
EVM0001282		17	24	29	71	79	67	1.2639	1.5955	1.5347	3.916	4.2768	3.9535	1.45405	3.07667e-09	2.24622e-08
EVM0001286	tyms-1	62	99	96	45	42	55	4.6091	6.5786	5.0333	2.4864	2.268	3.2731	-1.01674	2.78457e-05	0.000100486
EVM0001294	ubxn-6	747	684	890	493	492	466	55.2672	45.4091	46.7616	27.2653	26.6687	27.5395	-0.854697	7.45146e-08	4.30988e-07
EVM0001295		7	10	12	32	18	16	0.5205	0.6648	0.6311	1.7649	0.9745	0.9445	1.00563	0.00862797	0.0180188
EVM0001296	golg-2	253	213	222	145	166	143	18.7412	14.1583	11.6764	7.9978	8.9866	8.4413	-0.803653	8.14017e-05	0.000268723
EVM0001298		13	22	30	273	287	314	0.9661	1.4732	1.5827	15.1115	15.5489	18.5615	3.58162	2.67797e-51	6.33674e-49
EVM0001301	npp-21	203	90	119	45	39	59	14.9949	5.9908	6.2661	2.498	2.0906	3.498	-1.74619	4.20182e-07	2.13001e-06
EVM0001302	fat-4	871	1031	1233	167	179	180	64.5031	68.3945	64.7764	9.2373	9.7003	10.6314	-2.74071	3.22406e-59	1.22063e-56
EVM0001306	T08B1.4	61	77	81	46	48	27	4.489	5.1105	4.2642	2.5568	2.5839	1.5684	-1.03665	2.27947e-05	8.38105e-05
EVM0001308	clec-48	61	89	90	41	50	58	4.5326	5.9138	4.7307	2.2613	2.7094	3.4257	-0.855175	0.000323338	0.00093836
EVM0001309	F14E5.2	28	25	34	14	27	17	2.1025	1.662	1.7695	0.7965	1.4617	1.0276	-0.737946	0.0149101	0.029175
EVM0001310	W02B12.13	14	17	28	34	41	31	1.0473	1.132	1.4583	1.8735	2.2445	1.8419	0.689101	0.0142189	0.0280087
EVM0001315	Y102A11A.9	116	152	200	86	86	59	8.5499	10.1113	10.5263	4.7601	4.6834	3.4717	-1.1759	1.4721e-08	9.57622e-08
EVM0001319		5764	8916	10387	5607	5404	4910	426.648	591.673	545.853	309.919	293.176	289.997	-0.8086	4.77085e-07	2.38921e-06
EVM0001324	col-40	7	12	13	96	69	118	0.5204	0.7978	0.6837	5.2951	3.7354	6.9951	2.97469	7.08163e-19	1.67869e-17
EVM0001326	F53E4.1	262	169	247	159	194	163	19.3586	11.2366	12.9807	8.7717	10.5211	9.6448	-0.586043	0.00663387	0.0142634
EVM0001329		2	6	6	22	23	15	0.1478	0.399	0.3136	1.2167	1.2625	0.888	1.91619	4.34858e-06	1.85045e-05
EVM0001330		32	59	71	332	454	414	2.3988	3.8914	3.7273	18.3559	24.6182	24.4773	2.73635	9.92548e-35	8.7101e-33
EVM0001335	zmp-4	23	16	52	18	20	19	1.71	1.0637	2.7348	0.9928	1.0827	1.1216	-0.804646	0.0237501	0.0438869
EVM0001341	hex-2	111	90	119	80	91	70	8.2166	5.9685	6.2475	4.4386	4.913	4.1459	-0.5901	0.00570552	0.0125006
EVM0001342	T25D3.3	10	17	36	15	8	8	0.7447	1.1301	1.8933	0.8273	0.4331	0.4722	-1.14416	0.00598464	0.0130346
EVM0001345	H11E01.3	339	312	433	248	298	242	25.0892	20.7341	22.767	13.7237	16.1429	14.2883	-0.633992	0.000145588	0.000454783
EVM0001347		14	20	26	45	42	25	1.0652	1.2957	1.3479	2.4823	2.2957	1.5026	0.750087	0.0121571	0.0243492
EVM0001350	W09D10.5	168	209	289	171	166	138	12.4166	13.869	15.1737	9.4351	9.0208	8.1232	-0.643582	0.00030226	0.000882992
EVM0001351	C46F11.5	35	39	64	103	89	89	2.607	2.5927	3.3828	5.7016	4.8235	5.2587	0.864073	0.000114134	0.00036452
EVM0001352	paqr-3	84	96	114	234	240	240	6.2235	6.3619	5.9915	12.9267	13.0324	14.1463	1.11043	4.91239e-10	3.96915e-09
EVM0001356	mix-1	622	436	592	227	324	288	46.0433	28.9032	31.1163	12.5728	17.5745	17.0119	-1.16737	4.0479e-08	2.4459e-07
EVM0001359	asp-1	98	110	104	56	47	60	7.2874	7.3022	5.4533	3.0712	2.5567	3.5521	-1.12041	1.09691e-06	5.17451e-06
EVM0001363	sphk-1	90	146	182	356	363	262	6.6884	9.6856	9.5477	19.674	19.7061	15.4634	1.07542	5.66074e-08	3.33528e-07
EVM0001365	eif-3.L	988	1226	1678	952	1040	861	73.1441	81.3871	88.1842	52.6476	56.431	50.858	-0.602268	9.71696e-05	0.000315432
EVM0001367		186	172	134	87	97	129	13.7502	11.398	7.0504	4.7834	5.2816	7.6143	-0.859479	0.00106937	0.00278776
EVM0001370	lin-45	123	132	149	58	50	62	9.104	8.7594	7.8112	3.2078	2.714	3.6543	-1.41997	1.34626e-11	1.36177e-10
EVM0001371		14815	46628	47662	99011	71902	62126	1096.53	3094.39	2504.77	5473.03	3901.16	3669.05	0.961978	0.00113308	0.00293759
EVM0001372	prp-21	420	393	520	291	273	257	31.0847	26.0628	27.3423	16.0786	14.8119	15.2022	-0.872832	1.11377e-07	6.25096e-07
EVM0001375	H42K12.3	33	47	57	95	87	94	2.4398	3.1296	2.9743	5.2531	4.7143	5.5696	0.853245	0.000108057	0.000347117
EVM0001376		45	45	72	18	26	17	3.343	3.017	3.7845	1.0118	1.3939	1.0124	-1.56593	5.0251e-09	3.55134e-08
EVM0001377	tub-2	478	321	464	241	278	260	35.3478	21.2735	24.3998	13.2965	15.1063	15.3674	-0.885902	1.29066e-05	5.01688e-05
EVM0001378	rnp-2	13	9	20	7	14	2	0.9665	0.5987	1.0524	0.3861	0.7579	0.1181	-1.02897	0.024871	0.0457286
EVM0001379	K03A11.6	1407	1352	1753	3443	3317	3081	104.17	89.7228	92.1107	190.344	179.944	181.949	0.94959	1.07187e-10	9.59686e-10
EVM0001380		84	46	40	25	11	34	6.2228	3.0376	2.0789	1.3723	0.6089	2.0043	-1.49742	0.000511155	0.00142237
EVM0001382	lon-3	7	4	7	23	22	31	0.5204	0.2659	0.3681	1.2711	1.1911	1.8412	1.89079	1.37571e-06	6.38513e-06
EVM0001385	nas-10	2772	2015	2577	960	1091	870	205.193	133.724	135.416	53.0931	59.2184	51.3608	-1.53432	5.30213e-16	9.3678e-15
EVM0001389	sulp-5	58	62	83	35	56	30	4.3002	4.0881	4.3645	1.9306	3.018	1.7844	-0.915379	0.000245445	0.000729018
EVM0001393	Y48C3A.3	450	624	770	1253	1246	1231	33.3147	41.4166	40.488	69.2357	67.5796	72.7014	0.861297	6.35081e-08	3.71216e-07
EVM0001397	C06A12.3	462	574	795	1004	1043	1035	34.1813	38.1198	41.7789	55.5115	56.5639	61.1416	0.600843	0.0001429	0.000447125
EVM0001399	npr-22	52	66	102	51	46	37	3.872	4.3801	5.3713	2.8389	2.4889	2.1918	-0.864199	0.000244334	0.000726585
EVM0001400	smgl-2	105	110	141	70	89	76	7.8067	7.2714	7.4155	3.8616	4.8299	4.4866	-0.769164	0.00010343	0.000333547
EVM0001402	acr-20	77	115	162	55	78	52	5.7169	7.6493	8.5146	3.0487	4.2071	3.0956	-1.08354	3.34537e-06	1.45486e-05
EVM0001407	C49A1.10	440	610	689	411	415	417	32.5943	40.4541	36.1996	22.697	22.5436	24.5978	-0.646106	7.64163e-05	0.000253401
EVM0001408	mab-3	80	65	75	37	43	42	5.9077	4.3394	3.9418	2.0248	2.3243	2.4744	-1.04379	2.14676e-05	7.91947e-05
EVM0001412	lat-2	106	81	105	55	60	42	7.8162	5.3578	5.5065	3.0501	3.2482	2.4792	-1.07773	5.54988e-06	2.31408e-05
EVM0001413	tbc-19	22	24	36	15	21	9	1.632	1.5779	1.8725	0.8175	1.1516	0.5121	-1.02488	0.00154158	0.00387398
EVM0001418		2	2	4	26	24	21	0.1487	0.1193	0.2104	1.4347	1.2993	1.2163	2.95245	3.66956e-11	3.52357e-10
EVM0001422	let-268	119	102	184	59	65	47	8.7732	6.7962	9.6919	3.2616	3.537	2.788	-1.397	3.78124e-10	3.10634e-09
EVM0001426	C26D10.4	33	27	38	28	24	20	2.4558	1.8011	2.0023	1.54	1.2993	1.2066	-0.616477	0.0257653	0.0470724
EVM0001428	F13H8.9	79	136	203	96	116	83	5.8591	9.0311	10.6436	5.2982	6.286	4.9249	-0.635756	0.00703688	0.0150299
EVM0001440	mans-3	194	165	210	109	129	136	14.3267	10.9266	11.0409	6.0123	6.9912	8.0379	-0.783312	8.51454e-05	0.000279865
EVM0001441	tbg-1	85	42	61	44	46	47	6.309	2.8005	3.2306	2.4371	2.4857	2.7793	-0.666165	0.0269228	0.0488705
EVM0001442	unc-112	453	480	564	252	326	248	33.558	31.8835	29.643	13.9149	17.6823	14.6588	-1.03767	8.78666e-10	6.90172e-09
EVM0001443	unc-58	294	398	543	302	342	262	21.7559	26.431	28.5264	16.7172	18.5418	15.4767	-0.598134	0.000582591	0.00159998
EVM0001444	chd-1	161	132	116	43	70	81	11.9233	8.7809	6.0941	2.3537	3.8193	4.761	-1.28706	8.84302e-06	3.54658e-05
EVM0001448		33	42	168	257	142	145	2.4535	2.767	8.8142	14.2308	7.7305	8.5628	1.10583	0.00507713	0.0112541
EVM0001452	ncam-1	1555	1185	1610	819	987	725	115.087	78.6248	84.5915	45.2928	53.5502	42.7966	-0.973433	9.62735e-08	5.47284e-07
EVM0001453	C33F10.14	63	79	99	57	50	60	4.6494	5.2722	5.2093	3.1446	2.7187	3.5688	-0.686307	0.00162583	0.00406257
EVM0001454	F55A11.6	286	313	357	188	168	133	21.1953	20.7506	18.776	10.3743	9.1367	7.8617	-1.14616	1.13763e-10	1.01445e-09
EVM0001455	cdh-1	69	51	61	35	42	29	5.1301	3.395	3.2085	1.9304	2.2737	1.7129	-0.969294	0.000293331	0.00085918
EVM0001456		1450	2501	2865	1250	981	859	107.326	165.997	150.546	69.0691	53.2091	50.7039	-1.29312	2.63387e-11	2.57006e-10
EVM0001466	ZK1290.5	82	82	105	194	225	196	6.0557	5.4462	5.5325	10.7038	12.1908	11.5878	1.01906	4.10816e-08	2.48006e-07
EVM0001467	F11D5.5	8	10	13	6	5	5	0.5948	0.6955	0.6837	0.3309	0.2707	0.2852	-1.1424	0.0104631	0.0213433
EVM0001468	htz-1	3427	4834	6076	9637	8806	8854	253.624	320.806	319.302	532.682	477.783	522.915	0.778578	5.02063e-07	2.50389e-06
EVM0001469	C33A12.1	2166	3280	3774	6830	5980	6544	160.287	217.701	198.336	377.548	324.431	386.475	0.917052	1.82616e-08	1.17184e-07
EVM0001470		268	272	350	667	655	718	19.8638	18.0223	18.3927	36.8808	35.5505	42.3853	1.02895	3.92202e-10	3.21203e-09
EVM0001471	ppm-2	69	39	101	162	159	158	5.0722	2.5565	5.3297	8.9642	8.6464	9.329	1.0493	1.65677e-05	6.27075e-05
EVM0001472	arf-5	4	2	2	19	15	15	0.2974	0.133	0.1094	1.0659	0.8257	0.8854	2.38987	6.41619e-07	3.14426e-06
EVM0001476	C06B8.7	39	39	60	124	162	131	2.863	2.6114	3.1766	6.8566	8.7806	7.7419	1.4262	5.90634e-11	5.52329e-10
EVM0001483	bpl-1	473	604	814	308	331	272	34.9965	40.0748	42.7565	17.0337	17.9599	16.0424	-1.2077	4.25484e-13	5.23985e-12
EVM0001487	ttr-27	349	317	544	1058	752	666	25.8512	21.0308	28.5726	58.4851	40.7877	39.3236	0.876049	9.29236e-06	3.71218e-05
EVM0001492		9	6	19	32	29	35	0.6799	0.3974	0.982	1.7682	1.5496	2.0444	1.33018	7.55039e-05	0.00025069
EVM0001496		11	9	10	52	39	52	0.8178	0.5985	0.5259	2.8688	2.1116	3.0695	2.06344	2.11399e-10	1.79108e-09
EVM0001497		774	999	1224	1873	1833	1965	57.2937	66.2749	64.3057	103.542	99.4253	116.047	0.763212	7.11061e-07	3.45771e-06
EVM0001499	ptrn-1	170	124	131	50	48	90	12.565	8.2434	6.8908	2.7577	2.5985	5.2871	-1.37669	3.93343e-06	1.69172e-05
EVM0001500		10	15	15	23	35	20	0.7481	1.0034	0.7974	1.2532	1.9066	1.188	0.770973	0.0214827	0.0401448
EVM0001501		19	19	31	77	63	56	1.4126	1.2631	1.6304	4.2469	3.4191	3.3321	1.33831	2.42071e-07	1.27949e-06
EVM0001503		35	36	52	83	75	66	2.574	2.4119	2.7388	4.5697	4.0801	3.8769	0.692521	0.00182357	0.00451412
EVM0001506	miga-1	55	86	92	136	150	108	4.0819	5.7208	4.8394	7.4982	8.1333	6.3725	0.585309	0.00544551	0.0119944
EVM0001517	Y52B11A.10	353	370	412	232	274	248	26.0965	24.5864	21.6678	12.8471	14.8813	14.6203	-0.770385	3.77895e-06	1.6311e-05
EVM0001519		92	125	131	62	63	59	6.8398	8.3084	6.9103	3.4002	3.4336	3.4831	-1.09398	1.05741e-07	5.95992e-07
EVM0001521	del-1	88	98	112	35	41	32	6.5012	6.5162	5.8698	1.9221	2.2129	1.8619	-1.64628	1.57214e-13	2.01669e-12
EVM0001524		16	27	41	20	18	19	1.1552	1.76	2.1722	1.0797	0.9643	1.1488	-0.697388	0.0266982	0.0485225
EVM0001528	pig-1	160	124	175	47	58	67	11.8443	8.2434	9.1709	2.5899	3.1399	3.955	-1.59217	6.19253e-12	6.58037e-11
EVM0001530	sulp-1	15	38	41	14	22	17	1.1365	2.5262	2.1563	0.7758	1.1929	1.0035	-0.978227	0.00399016	0.00905215
EVM0001532	fat-1	1350	1350	1908	1026	1265	1117	99.9032	89.6223	100.265	56.7008	68.6462	65.9431	-0.599293	0.000112363	0.000359643
EVM0001537	C30F12.2	319	370	411	220	225	192	23.5973	24.5858	21.5917	12.1854	12.2011	11.3581	-0.962891	4.9335e-09	3.49033e-08
EVM0001538	fut-1	51	35	70	31	42	33	3.7607	2.3104	3.6626	1.7381	2.2769	1.9205	-0.712709	0.00802818	0.016894
EVM0001540	peb-1	39	16	30	271	304	279	2.8996	1.0637	1.5778	15.002	16.4787	16.5055	3.1349	2.77084e-35	2.66061e-33
EVM0001541		965	988	1322	232	323	270	71.4263	65.5941	69.462	12.7969	17.5408	15.9406	-2.15699	1.69364e-35	1.70019e-33
EVM0001542	npp-9	2803	2297	2686	735	769	926	207.489	152.412	141.147	40.6104	41.7393	54.6884	-1.87008	2.6413e-22	8.72815e-21
EVM0001544		57	56	67	151	158	155	4.2348	3.7279	3.5244	8.3283	8.5462	9.1432	1.18452	2.59477e-09	1.91124e-08
EVM0001549		438	312	375	1095	1373	1606	32.4362	20.7319	19.6912	60.5174	74.5185	94.871	1.66029	1.1157e-13	1.45228e-12
EVM0001551		3	11	12	18	18	17	0.2434	0.6993	0.6477	0.9885	0.9689	1.0268	0.854216	0.0216208	0.0403801
EVM0001559		56	69	96	142	143	129	4.1514	4.5553	5.0578	7.8507	7.743	7.6259	0.746287	0.00013005	0.000410797
EVM0001566	morc-1	232	168	218	110	127	133	17.1855	11.1685	11.4502	6.067	6.8652	7.8761	-0.931296	1.52265e-05	5.81625e-05
EVM0001568	trap-3	1648	1715	2212	1328	1339	1088	121.968	113.797	116.231	73.4051	72.6696	64.2456	-0.742647	6.69488e-07	3.27358e-06
EVM0001569		2	6	11	20	14	12	0.1487	0.3866	0.5929	1.1281	0.7485	0.7194	1.11241	0.00968589	0.0199112
EVM0001572	gyg-1	1204	1430	1800	3566	3503	3368	89.1101	94.924	94.617	197.106	190.073	198.932	1.07244	8.97003e-14	1.17918e-12
EVM0001574	pde-4	868	784	1075	601	764	664	64.2607	52.0079	56.5025	33.2049	41.4305	39.1916	-0.601449	0.000267437	0.000788039
EVM0001575	E04F6.15	132	189	318	118	164	120	9.772	12.5662	16.7118	6.5003	8.8774	7.1155	-0.800798	0.000332057	0.000960927
EVM0001583	scd-2	248	267	328	113	131	146	18.3331	17.7345	17.263	6.2263	7.1294	8.6207	-1.2791	2.98388e-12	3.32823e-11
EVM0001585		20	41	58	126	67	46	1.5154	2.746	3.0233	6.9515	3.6519	2.7287	0.858762	0.0135034	0.0267505
EVM0001586	lmd-4	47	59	77	140	211	129	3.4735	3.9002	4.063	7.7634	11.4484	7.6418	1.2266	8.4468e-08	4.85169e-07
EVM0001587	eef-2	108722	76852	96427	53833	65115	53843	8047.21	5100.21	5067.54	2975.76	3532.92	3179.86	-0.910758	6.70647e-06	2.76243e-05
EVM0001588	cey-1	1185	1095	2392	2839	3243	2262	87.7331	72.6863	125.727	156.924	175.951	133.564	0.704083	0.000426371	0.00120697
EVM0001589	act-5	59	90	89	353	318	335	4.353	5.9622	4.6893	19.5136	17.2488	19.812	1.91285	4.17885e-23	1.4688e-21
EVM0001590		160	160	196	56	57	78	11.8215	10.6405	10.2763	3.1001	3.118	4.5891	-1.59883	8.79901e-14	1.16167e-12
EVM0001592	dep-1	111	110	127	83	95	60	8.2056	7.2849	6.6557	4.5705	5.1353	3.5159	-0.735618	0.000586465	0.00160925
EVM0001593		21	31	30	75	82	83	1.566	2.0409	1.59	4.1553	4.4274	4.8931	1.37267	1.12626e-08	7.49577e-08
EVM0001595		52	32	54	110	105	102	3.8556	2.1115	2.8604	6.0799	5.6765	6.0337	1.01803	1.51864e-05	5.80309e-05
EVM0001596		39	48	48	31	35	26	2.8996	3.191	2.5304	1.7098	1.8948	1.5399	-0.732133	0.00355819	0.00816442
EVM0001599	ctps-1	1802	1360	1864	1094	1080	1251	133.402	90.2836	97.9766	60.4519	58.5836	73.8632	-0.73726	5.5168e-05	0.000187878
EVM0001600	denn-4	80	53	67	45	50	54	5.9511	3.5235	3.5267	2.4819	2.7381	3.1979	-0.614801	0.0194615	0.0367886
EVM0001602	pac-1	323	238	345	141	149	207	23.8766	15.7832	18.1136	7.7815	8.0928	12.2208	-1.03936	2.64313e-06	1.17138e-05
EVM0001607		19	21	19	54	38	43	1.4023	1.3961	0.9995	2.9783	2.0572	2.5383	1.0107	0.000421047	0.00119343
EVM0001610		85	90	102	178	184	213	6.3142	5.9982	5.3694	9.834	9.9676	12.5654	0.874961	9.90256e-06	3.93814e-05
EVM0001611		2877	1941	2035	13470	15063	13114	212.937	128.783	106.922	744.601	817.254	774.493	2.38125	6.03733e-26	2.70273e-24
EVM0001617	F15D4.2	317	578	723	1566	1350	1491	23.4401	38.3398	38.0135	86.5678	73.2282	88.076	1.31014	3.56177e-11	3.42752e-10
EVM0001619	pms-2	359	374	416	800	741	733	26.6026	24.8244	21.8691	44.2058	40.2284	43.2739	0.802981	6.09625e-07	2.99746e-06
EVM0001621	abt-4	209	192	162	671	838	446	15.4909	12.7178	8.529	37.0891	45.4741	26.3475	1.57343	9.09744e-11	8.27955e-10
EVM0001626	clec-50	35	62	44	95	70	102	2.602	4.122	2.3144	5.2389	3.7888	6.0217	0.738774	0.00638994	0.0137994
EVM0001627	cyn-17	30	25	38	11	18	15	2.2527	1.6699	1.9823	0.6014	1.0027	0.8876	-1.23365	6.24895e-05	0.000211183
EVM0001630		50	43	46	109	91	91	3.6802	2.8422	2.4018	6.0507	4.9265	5.3938	0.889962	0.000129449	0.000408995
EVM0001631		42	46	62	149	99	128	3.1453	3.0755	3.274	8.263	5.3942	7.5308	1.15332	6.26485e-07	3.07693e-06
EVM0001632		204	229	263	106	108	104	15.0966	15.1796	13.8456	5.8767	5.8513	6.1568	-1.30046	1.92575e-13	2.4396e-12
EVM0001633	Y87G2A.18	105	139	210	536	578	559	7.7942	9.2003	11.0284	29.641	31.3573	33.0146	1.73772	7.61602e-22	2.40286e-20
EVM0001638	F56A4.5	145	215	310	404	422	310	10.7555	14.2828	16.3002	22.3161	22.9152	18.2969	0.614842	0.0013375	0.00340962
EVM0001639	C18H7.4	8	5	6	24	22	9	0.5948	0.3321	0.3156	1.3291	1.1838	0.5313	1.32384	0.00291666	0.00686844
EVM0001640	tsg-101	220	210	271	432	516	441	16.2576	13.9442	14.2447	23.8777	27.9711	26.0666	0.81155	1.1262e-06	5.2974e-06
EVM0001643	rbc-2	442	280	400	221	279	303	32.7331	18.5681	21.0141	12.2023	15.114	17.9024	-0.67521	0.00266702	0.00634254
EVM0001644		1862	2940	4061	1137	1330	1153	137.846	195.082	213.438	62.8404	72.1616	68.0782	-1.4282	2.72953e-15	4.41623e-14
EVM0001645	dpy-6	55	31	42	0	1	3	4.0415	2.0352	2.1861	0	0.0593	0.1611	-5.11281	1.45356e-20	4.0981e-19
EVM0001648		12	14	27	41	32	33	0.8688	0.9572	1.3992	2.2878	1.7133	1.9611	0.850601	0.00440325	0.00987602
EVM0001650		10	7	6	63	42	21	0.7349	0.4318	0.305	3.4752	2.273	1.2564	2.28141	2.42973e-07	1.28323e-06
EVM0001651		8	13	14	59	46	31	0.6212	0.8398	0.7406	3.2657	2.483	1.8279	1.76989	1.10436e-07	6.20077e-07
EVM0001653		218	309	377	969	845	808	16.1338	20.4756	19.8168	53.5638	45.8531	47.7025	1.38006	4.33737e-16	7.71469e-15
EVM0001657		155	212	229	475	454	405	11.4498	14.0547	12.0427	26.2768	24.639	23.8918	0.994058	2.404e-09	1.78163e-08
EVM0001658	T21B6.3	5354	2376	5012	1243	1693	1489	396.255	157.687	263.398	68.7238	91.8498	87.9452	-1.71736	6.00995e-11	5.6083e-10
EVM0001663	gpdh-3	424	490	613	814	879	914	31.3839	32.5005	32.1996	45.0052	47.6986	53.9657	0.60966	0.000100903	0.00032651
EVM0001665	tag-340	212	148	248	313	368	370	15.6947	9.8421	13.0292	17.2796	19.9583	21.8398	0.616517	0.00165675	0.00413438
EVM0001669		5	11	21	32	25	27	0.3437	0.7313	1.1147	1.7627	1.3534	1.5938	1.03659	0.00324264	0.00753961
EVM0001672	col-165	4	2	5	15	12	11	0.2974	0.133	0.263	0.8273	0.6496	0.6373	1.57747	0.000865398	0.00229853
EVM0001674	gcy-22	28	12	13	8	12	9	2.0818	0.7978	0.6837	0.4304	0.6496	0.5313	-1.09601	0.0166191	0.0320319
EVM0001675	ZC581.3	56	43	49	36	31	36	4.1602	2.8647	2.5894	1.9722	1.6631	2.1329	-0.72163	0.00729931	0.0155055
EVM0001677	R12C12.9	24	41	43	95	73	66	1.7844	2.6999	2.2615	5.2465	3.9524	3.9084	0.950862	0.000126826	0.000401474
EVM0001679	clic-1	573	657	717	1226	1177	1151	42.4053	43.6197	37.7035	67.7431	63.8416	67.983	0.690502	7.14616e-06	2.92535e-05
EVM0001681	C54D10.5	133	122	154	90	92	68	9.8544	8.1277	8.0707	4.9703	4.9958	4.0062	-0.891829	1.08406e-05	4.28674e-05
EVM0001686		27	27	36	64	58	46	2.0074	1.8143	1.8961	3.5474	3.1453	2.7248	0.721836	0.00328029	0.00762046
EVM0001689	R12C12.5	75	70	125	154	186	132	5.5192	4.6366	6.5831	8.518	10.117	7.8062	0.65326	0.00179295	0.00444714
EVM0001691		137	162	225	488	382	464	10.1264	10.7434	11.8452	26.9659	20.7362	27.3755	1.19437	5.14075e-11	4.83807e-10
EVM0001692	F40G9.5	172	290	318	171	201	187	12.6982	19.2308	16.714	9.451	10.8882	11.0201	-0.635535	0.00106535	0.00277893
EVM0001693	C46G7.1	763	1245	1534	3488	2956	2895	56.4773	82.6216	80.6111	192.808	160.388	170.982	1.25344	1.23368e-12	1.44158e-11
EVM0001699	aptf-1	1290	656	868	441	565	907	95.5175	43.5526	45.6228	24.3748	30.632	53.5605	-0.765913	0.0141077	0.0278269
EVM0001701	R08F11.7	16	19	12	1	2	0	1.2053	1.279	0.6399	0.0552	0.1098	0	-4.00595	9.48037e-11	8.59264e-10
EVM0001706	pmp-5	248	381	500	103	126	98	18.331	25.2525	26.2829	5.6866	6.8459	5.8004	-1.93088	6.06808e-22	1.92825e-20
EVM0001710	B0310.2	81	88	104	261	278	195	6.0014	5.835	5.4431	14.4273	15.1048	11.5413	1.25214	8.75212e-11	7.98172e-10
EVM0001714		438	436	582	898	1005	932	32.4329	28.9532	30.5638	49.6497	54.514	55.0511	0.792266	3.12351e-07	1.61868e-06
EVM0001717	mig-6	5661	3293	4487	1274	1675	1721	419.039	218.565	235.825	70.4049	90.889	101.648	-1.73168	2.38513e-13	3.01004e-12
EVM0001718	rpl-7A	129368	132495	163881	85288	87315	109596	9575.38	8792.86	8612.44	4714.47	4737.42	6472.49	-0.76069	2.45003e-05	8.95595e-05
EVM0001720	K07E8.7	109	148	214	99	128	65	8.0759	9.8409	11.231	5.4898	6.9442	3.8557	-0.840187	0.000308055	0.000898138
EVM0001723	gst-8	405	567	801	1556	1648	1501	29.9588	37.6	42.09	86.0358	89.4017	88.6479	1.26569	4.03949e-14	5.56416e-13
EVM0001724	B0546.3	537	553	832	1014	1130	1183	39.7798	36.7119	43.7379	56.0586	61.3112	69.8895	0.638124	8.51571e-05	0.000279865
EVM0001732	pod-2	1885	1583	2035	685	924	786	139.512	105.067	106.926	37.8489	50.1463	46.3984	-1.38643	6.0732e-15	9.31434e-14
EVM0001734	cdc-5L	818	897	1150	574	659	530	60.5099	59.5144	60.4117	31.7304	35.7646	31.3227	-0.868273	1.46365e-08	9.53066e-08
EVM0001735	acdh-10	1392	1401	1738	3650	3857	4540	103.01	92.9609	91.3159	201.771	209.273	268.116	1.24143	2.02307e-14	2.92342e-13
EVM0001740	odd-2	71	53	91	141	187	154	5.2336	3.4905	4.7804	7.7924	10.1229	9.122	1.00119	3.58961e-06	1.55343e-05
EVM0001744	paqr-1	812	598	1029	5299	6053	5171	60.0926	39.6753	54.0988	292.941	328.39	305.368	2.59049	1.13849e-46	2.18639e-44
EVM0001746		62	84	109	156	138	142	4.6128	5.5843	5.7325	8.6042	7.4708	8.3821	0.611255	0.00188936	0.00466304
EVM0001751	mfsd-8	219	74	97	564	746	614	16.2351	4.9195	5.1218	31.1875	40.4617	36.289	2.04516	8.3953e-09	5.71078e-08
EVM0001753	col-48	82	77	100	203	181	192	6.0348	5.0938	5.2378	11.2458	9.8356	11.3561	0.989377	2.37884e-07	1.26037e-06
EVM0001762		10	15	10	33	29	30	0.7435	0.9805	0.5266	1.8208	1.57	1.7775	1.21825	0.000137191	0.000430787
EVM0001764	top-1	685	637	734	275	309	278	50.7249	42.3	38.5632	15.1969	16.7625	16.4476	-1.44079	7.26075e-17	1.39035e-15
EVM0001766	afd-1	110	74	35	33	26	66	8.1184	4.8935	1.817	1.8068	1.4362	3.91	-1.04375	0.0218474	0.0407747
EVM0001768	T23E7.6	10	29	28	123	111	95	0.7556	1.9503	1.4726	6.7875	6.0393	5.5984	2.11714	3.31224e-15	5.25006e-14
EVM0001769	pole-4	13	9	18	1	5	8	0.9665	0.5983	0.9467	0.0594	0.2707	0.473	-1.64301	0.000459999	0.0012947
EVM0001770	C34H4.5	8	9	5	14	23	23	0.5949	0.5983	0.263	0.7964	1.2431	1.3586	1.25929	0.00159009	0.00398606
EVM0001771		462	588	730	317	365	287	34.2295	38.9897	38.3733	17.5248	19.81	16.9647	-1.03921	3.06228e-10	2.54319e-09
EVM0001772	prom-1	50	67	97	43	49	38	3.7201	4.4675	5.109	2.3976	2.6616	2.2531	-0.86939	0.000171126	0.000527591
EVM0001776	alh-4	1009	1112	1418	1982	2153	1837	74.6548	73.7721	74.5398	109.562	116.821	108.498	0.586811	5.64245e-05	0.00019191
EVM0001781	lips-5	49	58	83	226	274	181	3.6298	3.8387	4.3645	12.5042	14.8742	10.6974	1.67856	2.22677e-15	3.63834e-14
EVM0001783	twk-22	103	100	120	56	57	44	7.6508	6.642	6.3194	3.106	3.0901	2.5823	-1.2224	1.11154e-08	7.40899e-08
EVM0001785	sod-1	15	24	22	117	84	120	1.1152	1.5955	1.1575	6.4531	4.5474	7.0837	2.21955	1.46046e-15	2.42818e-14
EVM0001794	F35E8.6	81	220	303	1460	791	626	5.9968	14.5862	15.9446	80.6997	42.9311	36.9538	2.13165	2.89115e-10	2.40947e-09
EVM0001796	acl-7	92	175	221	12	17	15	6.8178	11.6298	11.6233	0.6619	0.9203	0.9053	-3.59042	1.14182e-32	8.64584e-31
EVM0001798	irg-3	7422	8030	10217	19867	19014	20074	549.337	532.93	536.908	1098.18	1031.61	1185.55	1.03389	4.95673e-12	5.32697e-11
EVM0001801	vab-19	55	34	44	12	23	23	4.0949	2.2631	2.3111	0.6719	1.2727	1.345	-1.38081	4.82463e-05	0.000166141
EVM0001804	ssu-1	347	258	265	83	82	98	25.7149	17.1202	13.9173	4.6021	4.4274	5.791	-1.93271	1.73474e-15	2.86979e-14
EVM0001811		9	10	5	37	41	48	0.6576	0.654	0.2832	2.0671	2.2097	2.819	2.18963	2.19258e-10	1.85175e-09
EVM0001812		172	217	244	1212	1058	1143	12.7459	14.3855	12.8481	67.0013	57.3869	67.5154	2.2626	9.85471e-41	1.28024e-38
EVM0001814	kdin-1	211	160	151	80	89	95	15.6375	10.627	7.9344	4.4164	4.8181	5.581	-1.19946	1.60444e-06	7.37697e-06
EVM0001817	tyr-1	420	326	465	626	836	642	31.0853	21.63	24.4548	34.5834	45.3399	37.9395	0.612691	0.000905904	0.00239508
EVM0001820		304	405	486	184	221	209	22.4768	26.8625	25.5264	10.1928	12.012	12.3214	-1.11755	7.79788e-11	7.1707e-10
EVM0001822	itr-1	328	262	365	177	221	166	24.2811	17.3846	19.164	9.7742	11.9893	9.7944	-0.943407	5.78304e-07	2.85724e-06
EVM0001825		272	508	705	236	243	205	20.1273	33.6891	37.0336	13.0266	13.1661	12.0987	-1.2485	9.48274e-09	6.40121e-08
EVM0001833	Y39B6A.43	251	217	294	104	146	122	18.6026	14.4331	15.4289	5.7463	7.9104	7.2042	-1.21314	4.34138e-10	3.53364e-09
EVM0001839		27	30	46	73	70	63	2.0018	1.9846	2.4221	4.0133	3.7938	3.7497	0.837301	0.0002998	0.000876577
EVM0001841	srsx-22	6	6	10	22	15	25	0.4461	0.3989	0.5259	1.2134	0.812	1.4546	1.30747	0.000731829	0.00197263
EVM0001842	xrn-1	325	241	294	187	174	233	24.0458	16.0224	15.4379	10.3622	9.4396	13.7362	-0.724155	0.00090471	0.0023924
EVM0001843		14	13	28	4	3	0	1.0495	0.8676	1.4763	0.2213	0.1624	0	-3.06716	1.33138e-09	1.01684e-08
EVM0001849	strl-1	1737	2342	3054	1563	1413	1287	128.581	155.394	160.48	86.3949	76.6776	75.9862	-0.89497	1.0665e-08	7.1457e-08
EVM0001852	gpcp-2	245	217	321	476	583	461	18.0976	14.3912	16.8931	26.2933	31.6342	27.2428	0.786802	4.65569e-06	1.96849e-05
EVM0001855	sup-12	532	689	746	1255	1184	1094	39.3488	45.7077	39.1826	69.3931	64.2146	64.6246	0.67425	1.38924e-05	5.36077e-05
EVM0001859	cfim-2	683	523	694	327	369	398	50.5459	34.6989	36.4866	18.0598	20.0289	23.5221	-0.981174	3.02811e-07	1.57232e-06
EVM0001865	trd-1	447	397	477	220	229	230	33.0501	26.3464	25.0808	12.149	12.4128	13.5842	-1.14473	9.14813e-11	8.31425e-10
EVM0001866		30	48	37	28	28	17	2.2173	3.1928	1.9423	1.5362	1.5029	1.0316	-0.836413	0.00501403	0.0111235
EVM0001867		79	88	144	292	236	266	5.8785	5.8395	7.5933	16.1683	12.8086	15.6985	1.20086	9.12175e-10	7.14375e-09
EVM0001868	aakg-2	320	296	453	724	845	714	23.7158	19.6619	23.8043	40.0004	45.8472	42.1773	0.929642	1.46583e-08	9.54014e-08
EVM0001869		250	239	344	140	210	108	18.4931	15.8524	18.0737	7.7542	11.39	6.3967	-1.03456	1.29438e-06	6.03088e-06
EVM0001872	C34E7.4	3839	3969	5156	3068	3008	2944	284.119	263.43	270.972	169.615	163.189	173.893	-0.691851	1.25378e-06	5.85612e-06
EVM0001876		35	34	41	24	34	22	2.6022	2.2784	2.1564	1.3049	1.8471	1.3059	-0.643754	0.0171898	0.0330071
EVM0001882		9	28	29	60	48	30	0.6428	1.8738	1.5438	3.2937	2.6178	1.7838	0.901571	0.00884791	0.0183998
EVM0001888	Y75B8A.7	912	878	1115	411	518	421	67.5197	58.2903	58.6106	22.704	28.0877	24.8718	-1.28433	6.16144e-15	9.41698e-14
EVM0001890		42	37	87	37	38	33	3.085	2.4816	4.5699	2.0452	2.0622	1.9382	-0.758424	0.00615721	0.0133468
EVM0001895		2	11	6	21	40	24	0.1487	0.7313	0.3388	1.1582	2.1687	1.3972	1.92901	8.10156e-06	3.27998e-05
EVM0001897	che-12	66	56	58	48	28	29	4.8619	3.7274	3.0244	2.6615	1.4983	1.7154	-0.967805	0.000699267	0.00188986
EVM0001898	hsp-12.2	997	905	1401	6191	6630	6294	73.7823	60.0769	73.6145	342.222	359.72	371.712	2.37123	1.37333e-50	3.03301e-48
EVM0001899	anmt-3	587	407	777	1092	1245	1304	43.483	26.9998	40.8217	60.3353	67.5347	77.0237	0.880057	6.28398e-06	2.59972e-05
EVM0001901	F58F12.4	62	71	108	176	192	153	4.562	4.722	5.6801	9.7402	10.4396	9.0145	0.95581	1.02831e-06	4.87344e-06
EVM0001902	hecd-1	561	417	503	717	1004	1184	41.5478	27.6518	26.4301	39.6189	54.4669	69.95	0.779971	0.000614775	0.00168036
EVM0001904	dat-1	264	260	366	712	875	762	19.5556	17.2513	19.248	39.3698	47.4632	45.0194	1.23357	9.5336e-14	1.24709e-12
EVM0001906	twk-30	26	27	38	14	23	15	1.9524	1.7754	2.0158	0.7722	1.2451	0.857	-0.991852	0.000811428	0.00216648
EVM0001914	exc-5	282	283	288	117	129	102	20.8817	18.8119	15.1604	6.4658	6.9841	6.0184	-1.48864	9.05819e-15	1.35781e-13
EVM0001917	gst-13	224	271	288	131	143	127	16.6145	18.0035	15.1468	7.2422	7.7754	7.5236	-1.13993	9.70556e-11	8.76676e-10
EVM0001918	ctf-18	203	145	193	105	106	122	15.0229	9.6275	10.1557	5.8143	5.7417	7.1876	-0.888467	4.68789e-05	0.000161811
EVM0001920	F59G1.4	23	18	22	8	10	9	1.71	1.175	1.1657	0.4586	0.565	0.5292	-1.34992	0.000136444	0.000428847
EVM0001921	Y53C12B.7	1	6	10	74	56	68	0.0743	0.3989	0.5259	4.0762	3.0309	4.014	3.35971	3.12088e-21	9.25163e-20
EVM0001924	F26A3.4	12	31	35	254	306	250	0.885	2.0601	1.8217	14.0171	16.5984	14.7551	3.22075	3.85236e-40	4.81582e-38
EVM0001926	F40A3.2	60	78	68	63	62	28	4.4215	5.1854	3.5878	3.4896	3.3379	1.6821	-0.621149	0.0261728	0.0477182
EVM0001927	fard-1	615	735	1031	1611	1372	1197	45.4995	48.7685	54.1909	89.0443	74.4538	70.7016	0.656721	5.34772e-05	0.00018273
EVM0001928	pho-1	146	164	190	109	111	92	10.7752	10.9028	9.9932	6.0123	6.0091	5.4322	-0.856105	3.52296e-06	1.52658e-05
EVM0001934	nhr-173	461	506	696	269	331	292	34.1286	33.5848	36.5708	14.8766	17.9625	17.2514	-1.05829	1.21645e-10	1.07893e-09
EVM0001935	C30F2.3	2129	1134	1374	939	1142	1014	157.601	75.2794	72.2189	51.9059	61.983	59.8988	-0.811029	0.00136483	0.00347329
EVM0001937	yars-1	679	749	994	463	570	433	50.2471	49.704	52.2142	25.6183	30.9522	25.5596	-0.88937	2.43019e-08	1.52113e-07
EVM0001943	emb-4	552	418	484	206	257	264	40.8316	27.7245	25.4521	11.3959	13.9406	15.5959	-1.19717	1.33199e-08	8.72475e-08
EVM0001948		28	36	43	23	19	16	2.0576	2.4047	2.2584	1.2989	1.0164	0.9498	-1.03709	0.000172928	0.000532652
EVM0001950	tftc-1	61	69	52	16	13	25	4.4789	4.6037	2.741	0.8801	0.7032	1.4989	-1.93052	2.97606e-09	2.17397e-08
EVM0001953	tag-115	81	105	143	58	58	67	5.9708	6.985	7.5063	3.1959	3.1651	3.9831	-0.990733	3.32615e-06	1.44888e-05
EVM0001955		52	56	63	38	35	48	3.8456	3.7177	3.2983	2.0869	1.8942	2.8267	-0.671268	0.00602098	0.0131073
EVM0001956	erp-44.2	196	196	290	134	156	94	14.4869	12.9801	15.2518	7.3971	8.4416	5.5486	-0.996181	4.59316e-07	2.30895e-06
EVM0001957		12	18	22	50	55	37	0.8887	1.1974	1.1595	2.7568	2.9657	2.1881	1.2703	7.04809e-06	2.88967e-05
EVM0001958	mrg-1	336	386	441	614	691	736	24.8644	25.606	23.1549	33.9134	37.4836	43.4525	0.641829	0.000110823	0.000355142
EVM0001961	F43C1.5	33	38	39	69	82	60	2.4231	2.5146	2.0446	3.8264	4.462	3.5579	0.771907	0.000993694	0.00260896
EVM0001962	T05A1.5	48	55	75	28	44	30	3.5688	3.6564	3.9273	1.5449	2.382	1.7712	-0.967192	9.4406e-05	0.000307818
EVM0001964		100	86	132	67	69	70	7.4349	5.7209	6.9341	3.6838	3.7354	4.1219	-0.798923	0.000113588	0.000362863
EVM0001966	C26B9.3	62	63	72	58	44	46	4.5881	4.1882	3.7866	3.199	2.382	2.7154	-0.590804	0.00939814	0.0194191
EVM0001970	H40L08.7	10656	7970	11443	7564	7308	5112	788.723	528.906	601.363	418.101	396.505	301.877	-0.781257	2.93378e-05	0.000105325
EVM0001971		43	23	32	10	20	11	3.2014	1.5049	1.6694	0.531	1.0894	0.6776	-1.4418	0.000180123	0.000552757
EVM0001972	nol-9	96	99	92	48	51	41	7.0701	6.5867	4.8386	2.6476	2.767	2.4202	-1.22606	1.82813e-07	9.89162e-07
EVM0001977	pif-1	30	20	28	66	55	76	2.2556	1.3193	1.4832	3.6234	2.989	4.472	1.14294	4.0336e-05	0.000141046
EVM0001982	ubc-8	142	109	146	303	353	321	10.5348	7.2409	7.6856	16.7639	19.1256	18.9289	1.11182	6.15306e-09	4.28226e-08
EVM0001983	dao-4	3	10	5	33	12	8	0.223	0.6648	0.263	1.802	0.6496	0.4621	1.33598	0.0157263	0.030569
EVM0001985		44	24	36	10	15	30	3.2209	1.6222	1.8931	0.5686	0.8255	1.772	-1.08235	0.00652284	0.0140543
EVM0001987		14	31	26	169	131	126	1.0409	2.0609	1.3674	9.3174	7.0927	7.4145	2.40511	3.54202e-20	9.59823e-19
EVM0001988		37	22	28	7	8	9	2.7222	1.4542	1.4496	0.3601	0.4095	0.5371	-2.07187	1.82927e-07	9.89373e-07
EVM0001990	Y4C6B.7	333	478	548	964	1013	895	24.6317	31.6949	28.8095	53.3125	54.9883	52.8292	0.919189	1.28694e-08	8.47158e-08
EVM0001991	pxmp-4	321	472	559	2595	2574	2500	23.793	31.352	29.3522	143.443	139.675	147.616	2.34795	3.32199e-45	5.57211e-43
EVM0001992	lron-8	281	882	509	472	401	268	20.7855	58.5659	26.7476	26.1065	21.7482	15.8084	-0.736316	0.0187008	0.0355172
EVM0001996		384	481	541	355	323	233	28.4071	31.9063	28.4438	19.6161	17.5497	13.7879	-0.799326	6.76953e-06	2.78494e-05
EVM0002002	rle-1	94	50	74	28	48	54	6.9896	3.3248	3.8947	1.5444	2.6205	3.1736	-0.944932	0.00343221	0.00792615
EVM0002004	ttr-51	1203	1580	2143	3607	3005	3007	89.0526	104.866	112.641	199.383	163.031	177.602	0.816153	2.37292e-07	1.25774e-06
EVM0002014	rpc-2	957	965	1471	571	589	493	70.8516	64.0404	77.3035	31.5612	31.9738	29.1312	-1.19537	5.16944e-14	7.03287e-13
EVM0002016	clec-50	146	226	283	374	418	393	10.7899	14.9661	14.871	20.6562	22.6552	23.2213	0.706959	8.39121e-05	0.000276253
EVM0002020	B0250.5	1428	1738	2250	3273	3270	3574	105.698	115.344	118.258	180.926	177.426	211.062	0.746501	6.80979e-07	3.32486e-06
EVM0002022	Y54F10BM.12	96	103	136	70	74	51	7.0716	6.8027	7.1254	3.8649	4.0036	3.0326	-0.942135	4.60893e-06	1.95121e-05
EVM0002024	ceh-22	244	179	218	67	62	54	18.0457	11.8597	11.4341	3.7121	3.3413	3.2171	-2.00099	9.40003e-18	1.98344e-16
EVM0002032		23	17	22	38	58	39	1.7154	1.0991	1.1664	2.0992	3.173	2.3021	0.944317	0.00139649	0.00354229
EVM0002033	Y37E11AL.3	54	68	78	33	31	38	3.9698	4.5449	4.0733	1.8201	1.6782	2.2431	-1.13334	1.644e-06	7.54057e-06
EVM0002039	snpc-4	257	273	330	205	217	195	19.0336	18.1242	17.3325	11.3304	11.7611	11.5108	-0.653336	7.73066e-05	0.00025629
EVM0002043	svop-1	33	29	36	80	107	65	2.4333	1.9191	1.8895	4.4322	5.7935	3.8459	1.18276	3.08412e-06	1.35145e-05
EVM0002047		24	22	40	58	44	50	1.8057	1.4413	2.0769	3.1786	2.3674	2.9289	0.656062	0.0121898	0.0244109
EVM0002053		12	10	37	14	8	8	0.8922	0.6648	1.9459	0.7722	0.4476	0.4645	-1.08027	0.015361	0.0299381
EVM0002058	cdap-2	310	207	307	575	610	570	22.9133	13.7685	16.1187	31.7681	33.0818	33.6425	0.902513	3.38381e-06	1.47061e-05
EVM0002059	C39H7.1	0	3	6	12	18	18	0	0.1707	0.3366	0.6843	0.9701	1.0767	2.23623	5.27376e-06	2.21147e-05
EVM0002062	F41E6.17	144	250	325	545	572	534	10.6351	16.6135	17.0548	30.1022	31.0128	31.5361	1.05894	3.49166e-08	2.13413e-07
EVM0002067		4	3	8	12	12	13	0.2995	0.2133	0.4445	0.6849	0.6381	0.7537	1.05259	0.0162555	0.0314548
EVM0002070	T02H6.11	1987	2512	2967	4976	4169	4557	147.066	166.713	155.942	275.059	226.21	269.139	0.713682	2.46573e-06	1.09789e-05
EVM0002071		18	39	49	56	64	63	1.3008	2.5937	2.5598	3.0856	3.4712	3.7222	0.648113	0.0157344	0.0305803
EVM0002076	F22F7.7	110	154	216	416	402	394	8.115	10.24	11.3316	23.0001	21.8025	23.2503	1.18944	2.15817e-11	2.14057e-10
EVM0002077	mdf-1	161	143	161	94	115	106	11.8974	9.4637	8.4535	5.1697	6.2524	6.2551	-0.747715	0.000251039	0.000744689
EVM0002080	R03G8.3	31	41	32	16	20	6	2.3048	2.7043	1.6777	0.9094	1.0827	0.3796	-1.4627	2.86879e-05	0.000103104
EVM0002085	daf-10	26	33	41	16	27	27	1.9338	2.1924	2.1619	0.881	1.4624	1.5944	-0.680012	0.0184721	0.0351635
EVM0002088	vps-33.1	161	159	241	721	685	802	11.8938	10.5412	12.6394	39.8707	37.1585	47.3781	1.82381	1.71831e-24	6.94186e-23
EVM0002090	W09D6.5	296	314	408	709	721	656	21.9284	20.8651	21.43	39.1862	39.1229	38.7622	0.866213	2.74595e-08	1.70596e-07
EVM0002095	mob-1	159	210	243	388	396	300	11.7557	13.9502	12.7585	21.4201	21.4998	17.6898	0.655448	0.000139701	0.000437629
EVM0002097	prhg-1	43	40	53	34	35	31	3.2186	2.6592	2.7722	1.8778	1.8954	1.8324	-0.617428	0.0107828	0.0219247
EVM0002099	ttc-1	342	426	571	774	808	758	25.282	28.2673	29.9873	42.7995	43.8241	44.7701	0.651561	3.60845e-05	0.000127576
EVM0002100	fath-1	846	771	856	1705	1632	1974	62.5913	51.1961	45.0089	94.2229	88.5299	116.581	0.915714	2.38827e-07	1.26436e-06
EVM0002101	dcar-1	74	63	71	128	115	122	5.4703	4.2018	3.7241	7.055	6.2306	7.1779	0.621771	0.00376175	0.00858541
EVM0002110	nnt-1	58	37	45	186	222	235	4.3123	2.4597	2.3666	10.2733	12.0444	13.9045	2.00308	2.36509e-16	4.31084e-15
EVM0002116		1260	1373	1736	590	550	509	93.2446	91.1201	91.2516	32.6266	29.8551	30.0332	-1.57454	2.64071e-24	1.04767e-22
EVM0002121	tag-266	34	30	48	65	69	57	2.4993	1.9944	2.5298	3.5946	3.7388	3.3705	0.603943	0.00916361	0.0189848
EVM0002129	jhdm-1	559	466	433	163	180	285	41.3543	30.9533	22.7766	9.0049	9.7451	16.8347	-1.4168	5.85243e-08	3.44057e-07
EVM0002131	Y53H1B.2	1994	2356	3683	6541	5689	5277	147.608	156.362	193.553	361.557	308.66	311.659	0.980261	1.03707e-09	8.07416e-09
EVM0002134	inx-18	50	78	69	22	30	23	3.7175	5.1937	3.6363	1.2157	1.6263	1.3577	-1.56943	4.90156e-09	3.46958e-08
EVM0002135	lips-1	4	7	4	23	19	19	0.2974	0.4654	0.223	1.2685	1.0286	1.1216	1.8015	7.10169e-06	2.90985e-05
EVM0002136		1	2	8	17	14	19	0.0743	0.133	0.4402	0.9249	0.7644	1.1441	1.95857	2.78084e-05	0.000100378
EVM0002137	gar-2	78	102	138	61	47	59	5.7597	6.7869	7.2757	3.3761	2.5407	3.4674	-1.08482	9.57577e-07	4.57421e-06
EVM0002138	ceh-17	25	60	42	25	19	16	1.8446	4.0043	2.1991	1.375	1.0051	0.9403	-1.26876	0.000221387	0.000663711
EVM0002139	lgc-52	96	106	133	63	80	59	7.1375	7.0534	6.9977	3.464	4.331	3.4735	-0.907433	8.3954e-06	3.38447e-05
EVM0002141	F13H8.11	219	207	208	152	150	120	16.2013	13.7381	10.9082	8.389	8.1552	7.1093	-0.781254	8.2948e-05	0.000273419
EVM0002143	nas-8	95	120	169	78	80	77	7.0277	7.9633	8.8806	4.3026	4.3206	4.538	-0.86415	1.42745e-05	5.48263e-05
EVM0002146	aakg-5	13	11	15	5	8	3	0.9665	0.7313	0.7889	0.2758	0.4336	0.1771	-1.43915	0.000858555	0.00228219
EVM0002147	Y37A1B.7	9	15	23	7	11	5	0.6691	0.9972	1.2096	0.3861	0.5956	0.2951	-1.17796	0.00348353	0.00801811
EVM0002148	metl-18	681	556	560	417	393	374	50.3832	36.9265	29.4086	23.0412	21.3392	22.1049	-0.809239	4.94147e-05	0.0001699
EVM0002149	best-3	1128	1114	1666	790	955	669	83.4899	73.9571	87.5656	43.689	51.79	39.5162	-0.859764	1.89167e-07	1.02062e-06
EVM0002151		3	7	8	47	43	22	0.223	0.4654	0.4207	2.5922	2.3279	1.2986	2.44124	2.08575e-09	1.55709e-08
EVM0002154		41	32	39	66	78	63	3.0276	2.1128	2.0479	3.6666	4.2269	3.743	0.710703	0.00313858	0.00731949
EVM0002155	acr-6	20389	80858	64326	158177	106315	96830	1509.09	5366.01	3380.51	8743.6	5768.29	5718.55	0.980106	0.00345801	0.007976
EVM0002156	mog-4	271	277	317	117	174	154	20.0337	18.3501	16.6575	6.4864	9.4225	9.066	-1.13765	3.94288e-09	2.82417e-08
EVM0002158	W09G3.7	64	67	101	69	59	44	4.7487	4.4588	5.3308	3.8211	3.2186	2.5855	-0.595587	0.0088448	0.0183962
EVM0002160		155	58	63	24	27	71	11.4442	3.8458	3.3166	1.3019	1.4562	4.2034	-1.41322	0.00337306	0.00780588
EVM0002165		7153	11339	9521	163147	109043	158161	529.425	752.475	500.357	9018.33	5916.29	9340.66	3.76772	1.59005e-55	5.26745e-53
EVM0002166	dyf-13	153	224	279	86	90	112	11.3278	14.8717	14.662	4.7582	4.8748	6.6027	-1.3358	1.01611e-10	9.14087e-10
EVM0002167	unc-52	245	74	42	8	7	20	18.1484	4.9433	2.2033	0.4176	0.3602	1.1958	-3.66857	1.43058e-08	9.3293e-08
EVM0002171	coa-7	250	363	355	168	154	158	18.5177	24.1204	18.6436	9.2766	8.3375	9.351	-1.18361	9.92558e-11	8.95939e-10
EVM0002173	asic-2	167	155	196	130	133	98	12.3376	10.3171	10.3152	7.1702	7.2004	5.8047	-0.703254	0.000211691	0.000637962
EVM0002179	Y48G8AL.13	250	236	297	430	403	491	18.48	15.6807	15.598	23.7727	21.8649	28.9893	0.585974	0.000927	0.00244646
EVM0002180		33	17	32	63	49	56	2.4421	1.1525	1.6745	3.4799	2.6826	3.3226	0.858153	0.00230649	0.00556608
EVM0002181		17	23	33	49	56	51	1.2432	1.5352	1.7279	2.6953	3.0589	3.0393	0.942724	0.0002204	0.0006612
EVM0002182	shpk-1	48	47	45	162	200	167	3.5466	3.1389	2.3562	8.9789	10.8531	9.8811	1.73104	2.37643e-15	3.85908e-14
EVM0002184	fbxl-1	52	46	82	307	294	342	3.8516	3.0362	4.3128	16.982	15.9635	20.2166	2.23693	4.10661e-27	1.99329e-25
EVM0002188	smz-2	4	6	2	21	17	18	0.3179	0.4221	0.1052	1.1582	0.9204	1.0625	1.93937	7.02168e-06	2.88063e-05
EVM0002189	tdc-1	95	84	74	11	8	18	7.0633	5.5834	3.8703	0.6066	0.4332	1.0624	-2.96345	3.17733e-18	7.12399e-17
EVM0002199	crn-7	171	162	250	359	372	356	12.6462	10.7696	13.164	19.8567	20.181	21.0343	0.737342	1.03301e-05	4.09954e-05
EVM0002200	C06A1.3	4	5	0	19	12	15	0.2974	0.3324	0	1.0479	0.6496	0.8854	2.12261	2.50072e-05	9.12365e-05
EVM0002201	rnf-5	26	60	65	202	181	178	1.8892	3.9487	3.4123	11.1466	9.7945	10.5071	1.74905	9.42708e-14	1.23437e-12
EVM0002203	pnk-1	888	967	1560	596	708	572	65.7565	64.1665	81.9576	32.9254	38.423	33.7837	-1.0117	1.28424e-09	9.85374e-09
EVM0002205	let-630	517	478	613	271	309	249	38.2916	31.7106	32.1911	14.9619	16.757	14.7034	-1.13638	1.41953e-11	1.43152e-10
EVM0002209	K01A2.10	148	216	249	584	540	437	10.9781	14.3112	13.0813	32.2958	29.3043	25.7958	1.18532	3.02746e-11	2.93466e-10
EVM0002210	F38E9.1	16	18	35	157	155	157	1.2072	1.1752	1.8287	8.6831	8.4281	9.2722	2.61212	6.70076e-28	3.45493e-26
EVM0002212	F13H8.2	1029	1027	1433	511	487	437	76.1375	68.1363	75.296	28.2725	26.4396	25.7978	-1.4471	2.27178e-20	6.27154e-19
EVM0002214	ribo-1	1121	1058	1365	708	814	674	82.9567	70.231	71.7181	39.1352	44.1482	39.7968	-0.868955	3.20083e-08	1.96909e-07
EVM0002217	gsp-3	12	11	27	57	70	63	0.8922	0.7313	1.42	3.1438	3.8088	3.7385	1.76867	5.8185e-10	4.6643e-09
EVM0002218	F17A9.4	398	431	520	281	320	270	29.482	28.5719	27.328	15.5342	17.3866	15.9418	-0.803906	5.53696e-07	2.74589e-06
EVM0002219	cpt-1	985	823	1077	3637	3883	3808	72.911	54.5862	56.5872	201.056	210.667	224.867	1.79089	9.94224e-28	5.0671e-26
EVM0002224	cest-25	99	78	95	355	336	305	7.3118	5.1934	4.9875	19.6495	18.2451	18.0038	1.68541	4.96146e-18	1.08489e-16
EVM0002226	hyl-1	54	56	74	266	260	215	3.9647	3.7031	3.8719	14.7224	14.1111	12.7032	1.84675	9.36483e-22	2.90617e-20
EVM0002227	lpl-1	488	622	723	416	457	406	36.123	41.2974	38.0001	22.9918	24.8022	23.9744	-0.685485	1.3596e-05	5.26018e-05
EVM0002234		1490	2509	3180	5408	4528	3954	110.312	166.513	167.108	298.945	245.694	233.507	0.8092	1.28378e-05	4.99305e-05
EVM0002235	pmp-4	63	87	86	121	143	135	4.651	5.7628	4.5061	6.7082	7.7581	7.9728	0.590288	0.00365558	0.00836408
EVM0002237	nra-1	321	330	455	1144	1075	836	23.7313	21.8836	23.9071	63.2539	58.3402	49.3886	1.298	4.44297e-15	6.94267e-14
EVM0002238		62	46	64	20	23	40	4.5911	3.0457	3.349	1.1031	1.2451	2.3853	-1.21236	8.46719e-05	0.000278616
EVM0002239	set-23	161	177	289	564	584	645	11.9366	11.7499	15.1858	31.2038	31.7011	38.0738	1.3718	2.41748e-14	3.46313e-13
EVM0002240		525	804	1138	1812	1743	1876	38.8324	53.3877	59.8059	100.143	94.5913	110.802	1.00509	2.28878e-08	1.43942e-07
EVM0002241		154	129	106	8	18	15	11.3827	8.5714	5.554	0.4412	0.9745	0.8855	-3.45172	3.91205e-24	1.52916e-22
EVM0002243	col-142	3318	2571	4928	16381	19182	17059	245.614	170.633	258.968	905.519	1040.73	1007.48	2.12895	7.71698e-31	5.11288e-29
EVM0002251	mrp-7	323	252	401	183	231	203	23.9107	16.7014	21.0777	10.0933	12.5074	12.0007	-0.833064	8.66748e-06	3.48144e-05
EVM0002257		37	44	62	94	88	80	2.7104	2.9053	3.2718	5.2095	4.7769	4.708	0.715606	0.000921557	0.00243306
EVM0002265	lips-17	22	18	30	59	62	45	1.6357	1.1831	1.5679	3.2484	3.342	2.6301	1.06888	4.58718e-05	0.000158583
EVM0002267	cest-12	114	149	170	68	66	50	8.438	9.855	8.9102	3.7321	3.5582	2.9804	-1.40173	6.30158e-12	6.6695e-11
EVM0002272	T21D12.12	607	1098	1385	652	618	595	44.957	72.895	72.8015	36.0254	33.5093	35.1255	-0.86634	8.38586e-06	3.38165e-05
EVM0002275	gna-1	235	302	352	524	495	566	17.4046	20.0743	18.474	28.956	26.8773	33.4362	0.672824	6.13252e-05	0.000207513
EVM0002276		1058	1078	1772	506	419	480	78.3442	71.5271	93.1183	27.9953	22.737	28.3337	-1.62053	1.03234e-20	2.92924e-19
EVM0002283	tfg-1	320	183	266	157	199	185	23.7153	12.1389	13.9925	8.655	10.7909	10.9313	-0.71046	0.00309146	0.00722104
EVM0002284	dhcr-24	220	257	306	71	58	91	16.3044	17.0885	16.0997	3.9136	3.1257	5.3873	-1.99599	1.85385e-21	5.63426e-20
EVM0002288	R144.12	539	580	761	395	387	383	39.8826	38.4607	39.9885	21.8407	21.0174	22.6222	-0.853783	3.97196e-08	2.40881e-07
EVM0002289	lin-17	227	200	228	112	109	107	16.8078	13.2826	11.9637	6.188	5.9191	6.3401	-1.18341	1.43044e-09	1.08873e-08
EVM0002291	ZK355.2	22	22	34	137	150	117	1.6116	1.4611	1.7616	7.5618	8.1368	6.9175	2.21458	1.99148e-21	6.0249e-20
EVM0002300		21	30	27	49	44	41	1.5613	1.9944	1.4227	2.7026	2.382	2.4017	0.595774	0.0216329	0.0403971
EVM0002302		94	158	224	465	411	376	6.9888	10.5107	11.7806	25.7078	22.3209	22.1962	1.25348	3.61932e-10	2.98071e-09
EVM0002310		13	20	21	85	72	82	0.9665	1.3296	1.1044	4.6881	3.8978	4.8404	1.96961	7.96019e-14	1.05708e-12
EVM0002313		9	14	14	38	38	33	0.6691	0.9137	0.7363	2.0837	2.0467	1.948	1.38162	3.24973e-06	1.41792e-05
EVM0002319	hpo-26	2889	4193	5162	3125	2679	2718	213.831	278.278	271.279	172.742	145.35	160.51	-0.673807	2.41963e-05	8.85216e-05
EVM0002320	T03D8.6	642	633	844	325	359	266	47.5306	42.0002	44.3477	17.9559	19.4614	15.7293	-1.33147	9.07215e-16	1.55317e-14
EVM0002323	F07E5.5	221	267	366	185	171	134	16.3893	17.7495	19.2472	10.2118	9.2551	7.9231	-0.963296	7.73329e-08	4.45732e-07
EVM0002325	czw-1	32	22	39	12	14	28	2.3813	1.4673	2.0542	0.6674	0.7506	1.664	-0.941575	0.00889735	0.0184881
EVM0002332	nhr-71	87	100	151	98	81	58	6.4684	6.6258	7.9223	5.3956	4.4042	3.4237	-0.67001	0.00255219	0.00609243
EVM0002340	vps-22	101	100	156	217	264	279	7.4647	6.6116	8.2059	12.0066	14.3025	16.486	0.936838	1.33572e-06	6.21259e-06
EVM0002343	npr-26	97	67	105	33	38	36	7.1606	4.4184	5.5388	1.8125	2.0628	2.1338	-1.50277	2.8915e-09	2.11453e-08
EVM0002345		11	21	24	36	34	34	0.8178	1.3961	1.262	1.9856	1.8356	2.007	0.722769	0.0113173	0.0228711
EVM0002350		142	223	160	663	643	435	10.4815	14.8279	8.3838	36.6396	34.8944	25.7	1.53236	6.84714e-12	7.17812e-11
EVM0002352		35	42	65	31	28	29	2.6022	2.7927	3.4065	1.713	1.5169	1.7139	-0.84304	0.000876639	0.00232559
EVM0002355	lin-35	135	120	130	98	94	86	10.014	7.9369	6.8326	5.4421	5.0926	5.057	-0.659758	0.0016087	0.00402967
EVM0002357	gop-3	510	517	546	1060	952	956	37.7434	34.3339	28.7105	58.5964	51.6706	56.4529	0.728054	1.02596e-05	4.07403e-05
EVM0002358	acs-12	36	29	55	75	82	76	2.6912	1.9197	2.9116	4.1344	4.4445	4.5104	0.789032	0.000673002	0.00182558
EVM0002359	rab-18	878	912	1263	2741	2649	2608	64.9757	60.4966	66.378	151.523	143.706	154.039	1.22728	1.16781e-16	2.19499e-15
EVM0002360		251	179	367	185	179	179	18.5636	11.8554	19.2695	10.2467	9.6982	10.5513	-0.70554	0.000596569	0.00163431
EVM0002363	unc-104	126	136	212	110	121	89	9.3237	9.0185	11.1167	6.0729	6.5904	5.2678	-0.718275	0.000216401	0.000651268
EVM0002368	nipa-1	431	445	549	875	1016	975	31.8689	29.5615	28.8262	48.3689	55.1502	57.6013	0.836649	1.21774e-07	6.7771e-07
EVM0002370	R05D7.1	2	7	15	21	22	21	0.1487	0.4654	0.7889	1.1582	1.191	1.2512	1.25729	0.00111554	0.00290072
EVM0002374		220	375	474	238	243	228	16.2828	24.8632	24.9102	13.1479	13.2083	13.4654	-0.733074	0.000145215	0.000453832
EVM0002375		606	556	992	1920	2243	2071	44.8318	36.8996	52.1319	106.125	121.718	122.319	1.38589	5.37175e-16	9.47817e-15
EVM0002376	F09E5.7	99	85	136	295	379	384	7.3093	5.6501	7.1388	16.2963	20.585	22.6504	1.5644	4.21294e-15	6.60658e-14
EVM0002378	cyp-33C9	272	289	486	780	874	798	20.1161	19.1769	25.5293	43.09	47.4287	47.1068	1.08273	2.25101e-10	1.89867e-09
EVM0002381	usp-3	224	170	191	132	112	158	16.5797	11.2844	10.0402	7.2694	6.0633	9.3275	-0.738021	0.00145672	0.00367956
EVM0002384	C25G6.1	118	146	206	82	90	67	8.7697	9.6724	10.8336	4.5227	4.8723	3.955	-1.13422	1.46121e-08	9.52411e-08
EVM0002387	clec-50	19	24	24	9	7	8	1.385	1.5856	1.2561	0.5058	0.3645	0.465	-1.63995	3.23644e-06	1.41258e-05
EVM0002388	F53C11.3	763	878	1071	2651	2644	2481	56.4565	58.2733	56.297	146.526	143.454	146.528	1.35172	3.81883e-20	1.03062e-18
EVM0002389	snf-5	362	327	523	708	721	662	26.7587	21.6683	27.4952	39.1545	39.104	39.0979	0.627391	0.000120959	0.000383911
EVM0002390		97	178	170	136	99	76	7.2118	11.8332	8.9459	7.501	5.3595	4.4884	-0.689356	0.00451807	0.0101108
EVM0002392	D1054.8	148	170	262	80	85	95	10.9229	11.2893	13.749	4.4092	4.5911	5.6074	-1.30451	9.61599e-11	8.69178e-10
EVM0002395	mpz-1	234	145	167	39	39	66	17.3007	9.629	8.8025	2.171	2.124	3.9	-2.12086	4.73879e-12	5.11349e-11
EVM0002397	cth-2	2376	2391	3263	5488	5784	5110	175.83	158.696	171.481	303.37	313.819	301.762	0.860827	1.8496e-09	1.38704e-08
EVM0002401		253	384	450	651	625	635	18.7024	25.4917	23.6716	35.9952	33.9326	37.4946	0.660307	0.000115651	0.000368743
EVM0002402		107	182	323	458	373	208	7.9554	12.0985	16.9558	25.3183	20.2465	12.2835	0.639386	0.022695	0.0421724
EVM0002404		84	120	148	1588	1032	1415	6.2209	7.9775	7.7908	87.8074	55.9875	83.5861	3.36498	1.08695e-53	3.27345e-51
EVM0002406	tnc-2	10	19	27	11	14	8	0.7441	1.2654	1.4294	0.6074	0.7586	0.4726	-0.918088	0.0121305	0.0243031
EVM0002407	mlt-4	129	117	122	65	79	69	9.5322	7.7715	6.4204	3.5897	4.3059	4.073	-0.977669	8.5505e-06	3.44071e-05
EVM0002412	let-70	25	43	27	113	82	118	1.8587	2.8586	1.4303	6.2713	4.4392	6.97	1.53206	5.87291e-08	3.45108e-07
EVM0002415	ttll-11	39	46	54	29	30	24	2.9036	3.0645	2.8474	1.6068	1.6142	1.4124	-0.92088	0.000184959	0.000566156
EVM0002416		11	16	21	32	29	28	0.8099	1.0383	1.1108	1.7514	1.5891	1.6784	0.738804	0.0114554	0.0230973
EVM0002421	fbn-1	70	38	38	10	15	9	5.2039	2.5275	2.0022	0.5514	0.8124	0.5306	-2.32709	1.21014e-08	8.00179e-08
EVM0002422		370	658	828	2012	1557	1622	27.3701	43.6928	43.5117	111.239	84.495	95.8175	1.34546	1.36562e-11	1.38031e-10
EVM0002429	odc-1	755	784	1024	380	462	327	55.9136	52.0515	53.8249	20.9943	25.0795	19.3404	-1.30537	3.0993e-15	4.93023e-14
EVM0002431	clec-51	3212	3518	4446	2024	2245	1994	237.76	233.454	233.629	111.863	121.824	117.784	-1.00382	2.45298e-12	2.75928e-11
EVM0002432		58	70	122	159	179	162	4.2966	4.6302	6.4204	8.7732	9.7088	9.5925	0.857309	3.96175e-05	0.000138881
EVM0002435	E04F6.15	459	652	849	382	407	353	34.0082	43.249	44.6255	21.1091	22.1049	20.8705	-0.928623	4.02706e-08	2.43553e-07
EVM0002444		23	22	53	63	47	69	1.71	1.4625	2.7873	3.4746	2.5449	4.0838	0.733649	0.0126427	0.0252378
EVM0002446		52	64	97	45	56	23	3.8662	4.2639	5.1027	2.4819	3.0316	1.3577	-0.943611	0.000617478	0.0016874
EVM0002449	tag-321	198	346	370	610	498	529	14.621	22.9363	19.4209	33.7309	27.0454	31.2491	0.689379	0.000308759	0.000899993
EVM0002451	M04F3.4	196	330	381	901	875	812	14.5086	21.904	20.0416	49.8153	47.456	47.9684	1.36016	4.58886e-14	6.29472e-13
EVM0002455	soem-1	50	104	91	262	247	185	3.69	6.8766	4.7961	14.4984	13.3951	10.9113	1.33376	5.61172e-09	3.94368e-08
EVM0002458	ptr-22	36	28	51	17	21	16	2.657	1.8771	2.6756	0.9559	1.1124	0.9686	-1.24356	1.80077e-05	6.77512e-05
EVM0002463	F26F12.3	1170	515	787	2229	2581	2504	86.6232	34.184	41.359	123.204	140.016	147.866	1.34317	7.87144e-07	3.80535e-06
EVM0002472		2306	3769	4137	8194	7672	7317	170.692	250.136	217.407	452.969	416.242	432.12	1.02759	7.65105e-10	6.08547e-09
EVM0002476		75	121	133	351	302	288	5.5223	8.002	6.9898	19.4019	16.4113	17.0084	1.35955	1.16421e-12	1.36521e-11
EVM0002477	Y45F10B.13	1814	2010	2408	962	1233	1212	134.23	133.409	126.552	53.1758	66.9052	71.5856	-1.04024	1.16647e-10	1.03807e-09
EVM0002479	selt-1.1	554	704	932	1317	1415	1188	41.0194	46.7227	48.96	72.789	76.787	70.1483	0.683583	1.15211e-05	4.53094e-05
EVM0002481	coq-4	307	642	744	1624	1651	1644	22.7561	42.5977	39.1067	89.7613	89.5983	97.0832	1.40187	2.03292e-11	2.0239e-10
EVM0002484	mec-17	2945	4144	4726	2105	2192	2231	217.996	275.014	248.391	116.366	118.908	131.773	-1.01443	4.35548e-11	4.13428e-10
EVM0002485	tps-2	11	14	17	8	4	4	0.8191	0.9456	0.9035	0.4462	0.2226	0.2498	-1.51762	0.000283571	0.000832801
EVM0002492		24	34	44	70	67	59	1.7844	2.2603	2.3033	3.8608	3.6301	3.4849	0.777279	0.000907171	0.00239795
EVM0002496		28	24	27	4	18	9	2.0742	1.596	1.3959	0.2292	0.9991	0.5541	-1.47706	0.000189838	0.000579886
EVM0002500	mrp-8	357	221	401	177	236	190	26.39	14.6525	21.0644	9.7768	12.785	11.2196	-0.876609	5.37072e-05	0.000183421
EVM0002505		5	16	12	39	20	20	0.3397	1.0327	0.6162	2.1628	1.0883	1.1612	1.13248	0.0060649	0.0131834
EVM0002506		48	49	125	399	202	190	3.5689	3.2429	6.5811	22.0373	10.963	11.2372	1.71077	5.5461e-08	3.27356e-07
EVM0002512		363	492	573	212	182	164	26.84	32.6531	30.1219	11.7155	9.8503	9.6809	-1.51967	1.46547e-18	3.38309e-17
EVM0002515	F09E10.7	1449	2307	2837	1127	1138	1263	107.278	153.086	149.103	62.3126	61.7168	74.5892	-1.04431	3.30897e-09	2.40522e-08
EVM0002519	lfi-1	2	2	4	17	29	37	0.1489	0.1346	0.2108	0.9389	1.5747	2.188	3.15684	3.57621e-10	2.94704e-09
EVM0002523	pis-1	272	176	252	93	90	132	20.1496	11.6578	13.2555	5.1541	4.894	7.7906	-1.3349	7.3902e-08	4.27631e-07
EVM0002535	C56G7.3	64	62	89	60	33	40	4.7243	4.12	4.7034	3.3252	1.7689	2.3487	-0.863263	0.000662228	0.00180004
EVM0002539	tth-1	175	236	302	775	808	610	12.9486	15.689	15.8686	42.8567	43.8482	36.0487	1.46082	5.6737e-17	1.11052e-15
EVM0002540		12	25	23	66	44	44	0.8922	1.662	1.2096	3.6292	2.3828	2.5756	1.17947	8.49633e-05	0.000279367
EVM0002541	ptp-3	202	127	129	46	56	49	14.9619	8.4055	6.777	2.5321	3.0415	2.8844	-1.82323	3.01375e-10	2.50692e-09
EVM0002545	cdh-4	201	89	93	55	83	82	14.8898	5.9211	4.8617	3.0503	4.4848	4.8175	-1.04729	0.00344539	0.00794966
EVM0002549	flr-4	468	673	858	244	244	182	34.646	44.69	45.0769	13.462	13.2459	10.7757	-1.73061	4.43208e-21	1.3051e-19
EVM0002550		78	93	127	201	206	153	5.7704	6.1916	6.6545	11.0858	11.1766	9.0372	0.745855	0.000106044	0.000341157
EVM0002552	C05G5.1	232	444	595	162	196	160	17.152	29.4589	31.2941	8.935	10.6108	9.4476	-1.42803	1.77566e-10	1.52788e-09
EVM0002555	mutd-1	203	283	360	933	953	952	15.0401	18.7601	18.9365	51.5635	51.7124	56.2216	1.59334	3.02914e-21	8.99982e-20
EVM0002556	K09C4.5	62	92	121	138	183	155	4.5696	6.0944	6.3835	7.6532	9.9195	9.135	0.639113	0.00210976	0.00514188
EVM0002560	W02D3.12	356	496	575	1053	990	1112	26.3657	32.9329	30.2225	58.2145	53.7022	65.6448	0.986782	2.57985e-09	1.90237e-08
EVM0002564		44141	43998	48135	153143	117517	128994	3267.16	2919.84	2529.62	8465.35	6376.03	7618.13	1.3655	3.3418e-14	4.67606e-13
EVM0002565	rhr-1	1209	1335	1728	826	1007	853	89.4622	88.5749	90.826	45.6775	54.6328	50.402	-0.835003	4.56153e-08	2.73012e-07
EVM0002567	vha-2	7405	7833	10770	16743	15598	15345	548.125	519.859	566.01	925.527	846.318	906.266	0.712774	1.29407e-06	6.03088e-06
EVM0002568		78	129	181	80	78	85	5.7992	8.5759	9.5192	4.4133	4.2388	5.0175	-0.814102	0.000324605	0.000941502
EVM0002570	lec-11	1585	2176	3007	10723	9361	9969	117.317	144.39	158.011	592.722	507.889	588.719	2.00834	1.43927e-33	1.15587e-31
EVM0002575	gbf-1	714	378	410	267	317	410	52.8329	25.0705	21.5254	14.7817	17.1829	24.2105	-0.821762	0.00544303	0.011991
EVM0002580	eat-3	325	273	283	160	151	167	24.0493	18.1389	14.8808	8.8593	8.2037	9.8506	-1.08004	1.3868e-07	7.64732e-07
EVM0002581		25	22	44	73	52	39	1.8683	1.4631	2.3191	4.0339	2.8159	2.3025	0.683415	0.0186197	0.0354106
EVM0002582	gcsh-2	992	1429	1679	2471	2205	2192	73.4542	94.8459	88.2512	136.598	119.626	129.464	0.58765	0.000191128	0.000583287
EVM0002583	lam-2	735	566	729	204	268	264	54.4189	37.5644	38.2998	11.273	14.5461	15.566	-1.65298	3.13267e-16	5.63242e-15
EVM0002584	abce-1	1223	1073	1451	402	466	430	90.5063	71.2406	76.2711	22.1975	25.2591	25.3834	-1.70757	2.36612e-24	9.47235e-23
EVM0002591	vps-60	440	500	744	2276	2371	2271	32.591	33.1664	39.0907	125.791	128.641	134.096	1.88779	8.93351e-33	6.80333e-31
EVM0002606	K07F5.12	79	86	101	75	58	45	5.8272	5.7331	5.3073	4.167	3.132	2.6727	-0.751934	0.000877129	0.00232643
EVM0002607		255	190	230	113	125	125	18.8929	12.6286	12.0766	6.23	6.7824	7.3937	-1.09007	3.21777e-07	1.66492e-06
EVM0002608	deg-1	160	159	249	502	604	542	11.8619	10.5802	13.0736	27.7436	32.748	32.0029	1.3777	1.82086e-15	3.00103e-14
EVM0002610	kin-9	214	233	275	138	158	125	15.8543	15.4918	14.4668	7.6115	8.577	7.4012	-0.954501	3.86616e-08	2.34787e-07
EVM0002612		3	8	16	27	17	15	0.223	0.5318	0.8415	1.4892	0.9459	0.8854	0.982928	0.0163685	0.0316105
EVM0002614	T25G12.6	272	158	171	76	110	90	20.1615	10.4754	8.9744	4.1923	5.9554	5.3126	-1.35032	2.13102e-06	9.59176e-06
EVM0002616	ipp-5	484	411	704	1298	1439	1132	35.8319	27.2632	36.9829	71.7342	78.0531	66.8275	1.1133	7.04682e-11	6.52077e-10
EVM0002617		6	6	6	21	18	17	0.4167	0.4116	0.2948	1.1706	0.9576	0.9749	1.477	0.000171799	0.00052942
EVM0002620		2	7	1	44	29	26	0.1487	0.444	0.0526	2.4548	1.5557	1.5348	3.12512	1.78117e-11	1.77461e-10
EVM0002625	rheb-1	79	78	99	211	188	184	5.8423	5.2072	5.2219	11.661	10.1736	10.8467	1.00835	9.90132e-08	5.61181e-07
EVM0002627	atg-3	255	256	370	792	849	731	18.885	17.0112	19.4606	43.7795	46.0396	43.1555	1.26325	2.95781e-15	4.73357e-14
EVM0002628	acc-3	148	145	254	133	130	125	10.9304	9.6395	13.3589	7.327	7.0377	7.3786	-0.646324	0.000764921	0.00205306
EVM0002631	T03G6.1	3	7	13	26	23	23	0.223	0.4755	0.6901	1.443	1.2451	1.3771	1.46524	5.47476e-05	0.000186589
EVM0002633	nab-1	91	107	119	68	67	77	6.7658	7.0703	6.2544	3.7827	3.656	4.5465	-0.743755	0.000267376	0.000788039
EVM0002637	rbm-25	847	840	994	558	571	670	62.6617	55.7178	52.2476	30.8576	30.9669	39.5614	-0.750561	8.59383e-06	3.4571e-05
EVM0002638		17	17	31	104	60	47	1.232	1.1254	1.6174	5.729	3.2569	2.7574	1.5455	2.57396e-06	1.1434e-05
EVM0002646	F13C5.1	134	149	234	1375	1408	1577	9.8885	9.8739	12.2829	75.9907	76.4056	93.1102	2.93167	1.37291e-57	4.91687e-55
EVM0002647	nol-16	636	879	1081	534	506	451	47.0504	58.3313	56.7885	29.5328	27.4548	26.6402	-0.955951	3.70003e-09	2.65884e-08
EVM0002649	tbc-8	180	224	257	169	162	137	13.3246	14.8592	13.4875	9.3397	8.7793	8.09	-0.667665	0.000125555	0.00039783
EVM0002652	abhd-3.2	881	1044	1098	365	329	345	65.2113	69.2703	57.7212	20.1791	17.8739	20.3577	-1.71762	1.24062e-25	5.46162e-24
EVM0002655	Y53G8AL.1	28	32	23	9	3	9	2.0429	2.1473	1.1992	0.4964	0.1624	0.5052	-2.18113	9.6451e-08	5.48039e-07
EVM0002662	acr-10	56	70	77	34	31	27	4.1634	4.6509	4.0664	1.8982	1.674	1.6117	-1.30625	2.91423e-08	1.80366e-07
EVM0002664		46	46	67	23	16	20	3.4201	3.058	3.5237	1.2685	0.8662	1.1806	-1.59208	1.91295e-09	1.43293e-08
EVM0002665	M04G7.2	16	31	30	11	16	11	1.1514	2.051	1.592	0.591	0.8662	0.6493	-1.18285	0.00051495	0.00143143
EVM0002673	mlt-7	156	160	253	382	471	366	11.515	10.6277	13.2944	21.0982	25.5758	21.5861	0.942294	8.78518e-08	5.03078e-07
EVM0002675	F18H3.1	120	197	216	727	698	667	8.8613	13.0724	11.3742	40.192	37.8897	39.3954	1.81457	1.14512e-23	4.27438e-22
EVM0002679	phf-14	106	67	93	59	62	65	7.8124	4.4449	4.884	3.2716	3.3509	3.8127	-0.706569	0.00486295	0.0108155
EVM0002682	tag-353	36	49	87	110	134	98	2.6766	3.2575	4.5772	6.0672	7.2543	5.7691	0.842334	0.000364768	0.00104781
EVM0002684	eif-2Balpha	377	593	677	405	441	365	27.8849	39.3279	35.5636	22.3918	23.9038	21.5606	-0.599817	0.000623257	0.00170074
EVM0002685	F58H1.5	89	81	136	172	192	186	6.5524	5.3848	7.1471	9.5182	10.4095	10.9763	0.6903	0.000369815	0.00106047
EVM0002687		40	52	66	38	37	28	2.974	3.4247	3.4439	2.0961	1.997	1.6387	-0.780086	0.00117139	0.00302387
EVM0002689	abts-1	427	302	510	196	249	193	31.6144	20.0319	26.8089	10.8242	13.5362	11.4123	-1.13126	1.06665e-08	7.1457e-08
EVM0002690		547	687	961	1728	1783	1449	40.4888	45.6024	50.4933	95.5309	96.7485	85.5747	1.02316	1.257e-10	1.11266e-09
EVM0002691	otpl-1	10	15	22	2	6	4	0.7739	1.0106	1.1812	0.1103	0.3248	0.2361	-2.1294	1.832e-06	8.35237e-06
EVM0002693	ttc-4	206	255	267	155	182	166	15.2293	16.8976	14.0318	8.5638	9.886	9.8306	-0.704881	6.14559e-05	0.000207902
EVM0002698	ltah-1.1	251	219	277	102	100	149	18.575	14.5508	14.5323	5.6261	5.3997	8.8052	-1.26455	8.0305e-09	5.47951e-08
EVM0002700	top-2	1799	1287	1400	385	425	680	133.172	85.3877	73.5805	21.2667	23.0659	40.1618	-1.78945	1.05258e-11	1.07788e-10
EVM0002703	rha-1	430	328	517	696	725	738	31.8542	21.7997	27.1714	38.4455	39.3453	43.5902	0.587336	0.000866858	0.00230149
EVM0002711		10	25	26	74	52	70	0.7322	1.6367	1.3435	4.074	2.8257	4.1274	1.54478	2.02778e-07	1.08742e-06
EVM0002712	ndx-6	451	723	964	541	501	514	33.3913	48.0059	50.6587	29.9203	27.1872	30.3482	-0.596333	0.00118826	0.00306395
EVM0002714	acd-5	118	174	224	78	75	64	8.7065	11.5763	11.7848	4.3372	4.0711	3.752	-1.40099	1.60077e-11	1.6021e-10
EVM0002715		4889	3571	4326	9472	10303	12694	361.879	236.963	227.363	523.579	558.982	749.657	1.14926	2.18002e-08	1.37559e-07
EVM0002716	ethe-1	739	994	1176	1805	1706	2009	54.6972	65.9349	61.8001	99.7559	92.551	118.637	0.76865	2.24333e-06	1.00529e-05
EVM0002717		16	20	33	14	16	16	1.205	1.3296	1.7378	0.7722	0.8662	0.9445	-0.746109	0.0181336	0.0346038
EVM0002718	T26A8.4	25	28	31	93	102	108	1.8432	1.8331	1.6453	5.15	5.5592	6.3641	1.683	9.99943e-13	1.18095e-11
EVM0002724	rab-5	1174	1325	1652	3017	2852	2997	86.9037	87.9456	86.7968	166.765	154.723	176.981	0.929782	2.06599e-10	1.75377e-09
EVM0002728		35	58	44	44	25	18	2.6106	3.8315	2.3327	2.4452	1.3568	1.0713	-0.83677	0.0105001	0.0214089
EVM0002731		51	86	107	189	138	121	3.79	5.7166	5.6261	10.4675	7.4697	7.1426	0.720912	0.00189137	0.00466626
EVM0002740		69	78	104	42	46	34	5.1002	5.1492	5.4817	2.3306	2.4951	2.0059	-1.20063	5.44078e-08	3.21569e-07
EVM0002741	hsp-12.2	1597	1239	1995	11789	10986	10395	118.229	82.2026	104.859	651.675	596.087	613.927	2.60846	3.12062e-51	7.25462e-49
EVM0002745	R102.2	41	85	101	148	132	140	3.0484	5.6433	5.316	8.1628	7.1487	8.248	0.737723	0.00138372	0.00351461
EVM0002749	sprr-1	21	29	39	67	62	48	1.556	1.8921	2.0666	3.6871	3.3886	2.8458	0.833247	0.000885699	0.00234728
EVM0002751	gln-2	6	10	4	46	34	25	0.4461	0.6648	0.2104	2.5371	1.8406	1.4757	2.17968	3.73112e-08	2.2742e-07
EVM0002754	dhs-2	66	86	95	220	242	260	4.8973	5.6985	4.9868	12.1688	13.1082	15.3595	1.38127	9.64917e-13	1.1406e-11
EVM0002756		27	50	55	111	101	115	1.9792	3.3123	2.9134	6.1179	5.4719	6.7864	1.14929	9.24651e-07	4.4249e-06
EVM0002762	dlat-1	2332	1837	2714	1242	1454	1418	172.587	121.901	142.633	68.6383	78.9074	83.7554	-0.918011	6.49323e-08	3.79206e-07
EVM0002764	Y67D8C.9	111	89	132	53	85	59	8.2507	5.9318	6.9548	2.9232	4.6014	3.4989	-0.933724	5.92302e-05	0.000200937
EVM0002766	phb-1	3839	3914	4771	2118	2099	2033	284.139	259.728	250.717	117.06	113.908	120.09	-1.17831	5.80648e-16	1.02045e-14
EVM0002768	H10D18.5	205	156	247	157	157	140	15.1513	10.3757	12.9816	8.6778	8.5004	8.2932	-0.593978	0.00191706	0.00472086
EVM0002769	Y67D8B.2	23	23	34	73	61	54	1.6738	1.5206	1.7794	4.0166	3.2997	3.1695	1.06856	2.05669e-05	7.62328e-05
EVM0002770	T26C5.4	96	297	138	587	385	262	7.1375	19.6803	7.2409	32.4705	20.8618	15.4811	1.01552	0.0039782	0.00902964
EVM0002771	pde-6	304	268	452	524	758	625	22.4997	17.7949	23.7516	28.9711	41.1006	36.8948	0.738767	8.53385e-05	0.000280253
EVM0002773	rpa-2	539	711	837	534	524	463	39.9251	47.2003	44.0086	29.4938	28.4474	27.3315	-0.621083	8.5763e-05	0.000281577
EVM0002775	pha-4	30	44	44	120	152	116	2.2392	2.9466	2.3334	6.6267	8.2541	6.8478	1.53016	1.53476e-11	1.53836e-10
EVM0002776		299	243	360	645	846	718	22.1631	16.1137	18.9311	35.6392	45.9182	42.4138	1.11679	7.30849e-10	5.8165e-09
EVM0002778	ttn-1	135	56	19	0	3	3	9.9675	3.7088	1.0233	0	0.1624	0.1771	-5.3478	3.65499e-12	4.00267e-11
EVM0002779		9	17	14	39	36	39	0.6691	1.1301	0.7363	2.151	1.9489	2.3021	1.33049	9.70826e-06	3.86319e-05
EVM0002780	clec-50	73	128	115	87	69	69	5.4162	8.4986	6.0501	4.8185	3.7269	4.0872	-0.659519	0.00436538	0.00980785
EVM0002781	set-16	293	135	142	120	129	145	21.6771	8.9757	7.4854	6.6228	7.0165	8.5928	-0.772812	0.0168414	0.0324227
EVM0002782		48	44	51	27	34	35	3.5203	2.9482	2.6717	1.4892	1.8214	2.0661	-0.754937	0.00312003	0.00728135
EVM0002791	T01D1.4	38	47	67	204	197	187	2.8251	3.093	3.5253	11.2792	10.68	11.067	1.79372	5.60933e-19	1.34654e-17
EVM0002792	gcy-28	1192	1073	1154	408	497	488	88.2344	71.2134	60.6203	22.5399	26.9788	28.8296	-1.48886	8.96429e-16	1.54067e-14
EVM0002793	sqt-2	7	17	22	174	131	126	0.5204	1.1301	1.157	9.5969	7.0919	7.4377	3.05922	9.89558e-28	5.06279e-26
EVM0002797		135	120	171	385	419	332	9.9628	7.9408	9.001	21.2843	22.7314	19.6211	1.24338	1.48661e-12	1.71595e-11
EVM0002798	olrn-1	125	85	127	429	427	424	9.2172	5.6429	6.6635	23.7086	23.1664	25.0627	1.74645	5.70856e-19	1.36542e-17
EVM0002801	mek-1	45	66	68	112	133	80	3.3433	4.3969	3.5731	6.1909	7.2349	4.6986	0.681062	0.00347286	0.00799911
EVM0002805	mpst-1	34	88	87	59	43	29	2.5279	5.8567	4.5532	3.2642	2.3279	1.7118	-0.826409	0.00907338	0.0188097
EVM0002806	cgr-1	2	3	4	23	24	22	0.1617	0.1994	0.2201	1.264	1.2946	1.2932	2.66014	4.54058e-10	3.68898e-09
EVM0002807	hda-3	611	1165	932	757	644	569	45.2579	77.3004	48.9833	41.8316	34.9226	33.6075	-0.635986	0.00212839	0.00518253
EVM0002809	F23B12.7	1227	858	1108	470	579	516	90.7812	56.9171	58.2377	25.9624	31.4323	30.4921	-1.22717	1.00786e-09	7.86061e-09
EVM0002810	gsy-1	618	711	1125	467	632	466	45.7295	47.1581	59.1465	25.7869	34.2749	27.5076	-0.796764	7.31981e-06	2.98813e-05
EVM0002811	acr-18	66	66	75	23	39	33	4.907	4.4077	3.9444	1.2686	2.1113	1.948	-1.30595	2.75498e-07	1.44179e-06
EVM0002812	F57B9.1	82	92	103	314	278	297	6.0856	6.1239	5.4259	17.3629	15.0885	17.5213	1.50512	2.09285e-16	3.83574e-15
EVM0002815	C34C6.4	46	59	95	38	40	30	3.3701	3.939	4.9674	2.0996	2.1498	1.7914	-1.03101	3.55858e-05	0.000126049
EVM0002817	aph-1	30	30	48	63	59	68	2.2358	1.9734	2.5182	3.4586	3.224	4.0341	0.659522	0.00568009	0.0124552
EVM0002818	pcyt-2.1	168	201	272	93	96	116	12.4163	13.364	14.2744	5.1294	5.1971	6.8474	-1.22529	2.13164e-10	1.80488e-09
EVM0002819	C27F2.10	165	192	283	130	159	136	12.2034	12.7572	14.8598	7.1955	8.6115	8.0326	-0.743112	4.70185e-05	0.000162124
EVM0002822	akir-1	650	769	1040	2424	2715	2488	48.1368	51.0534	54.6531	133.98	147.28	146.921	1.47582	3.50819e-22	1.14783e-20
EVM0002823	marb-1	386	556	685	2444	2266	2461	28.6057	36.903	36.0214	135.088	122.96	145.321	1.9884	1.8618e-32	1.37825e-30
EVM0002827	clp-1	2314	1644	2851	4670	5076	4502	171.276	109.081	149.851	258.16	275.418	265.851	0.894035	3.34003e-07	1.72443e-06
EVM0002836	C04F12.1	568	430	647	273	344	327	42.0273	28.5277	34.0247	15.0676	18.6594	19.2869	-0.979118	2.59486e-07	1.36338e-06
EVM0002844		1	4	2	27	21	21	0.0743	0.2659	0.1052	1.4891	1.1368	1.2395	3.06541	5.9274e-11	5.53907e-10
EVM0002846	T01E8.1	20	10	20	56	69	51	1.4948	0.6802	1.0687	3.1163	3.7456	3.0105	1.61495	2.22379e-08	1.40121e-07
EVM0002848		11	34	19	296	316	324	0.809	2.2359	0.9885	16.3495	17.1686	19.1344	3.70499	4.21643e-45	6.89777e-43
EVM0002849	C14B9.3	143	134	130	238	240	234	10.5528	8.9027	6.837	13.1678	13.0468	13.8128	0.614645	0.00156141	0.00392083
EVM0002850	R05D8.7	256	409	467	1193	1151	974	18.9513	27.1493	24.5496	65.9297	62.4487	57.5059	1.3936	2.01233e-15	3.2961e-14
EVM0002856	ego-2	744	692	933	301	355	452	55.1018	45.8923	49.0433	16.6201	19.2601	26.6708	-1.26249	7.99302e-11	7.3298e-10
EVM0002857	trpp-11	358	317	342	217	233	278	26.5333	21.0439	17.9607	11.9973	12.6407	16.4161	-0.672238	0.000701081	0.00189399
EVM0002861		1635	2118	1876	1140	819	907	121.037	140.534	98.5999	63.0061	44.454	53.5507	-1.16105	3.89751e-10	3.19393e-09
EVM0002863	lgc-9	166	213	200	112	112	116	12.2639	14.1666	10.4996	6.1638	6.0828	6.867	-0.947022	8.77901e-07	4.21335e-06
EVM0002872	T11F8.12	0	11	10	38	26	21	0	0.7313	0.5116	2.0901	1.415	1.2396	1.86384	2.41493e-05	8.83739e-05
EVM0002873		3	1	0	25	23	26	0.223	0.0665	0	1.3789	1.2394	1.5388	3.91618	3.1734e-14	4.45924e-13
EVM0002878	pyc-1	101	116	140	220	234	202	7.4867	7.6825	7.3702	12.1599	12.7209	11.9362	0.708324	4.66861e-05	0.000161187
EVM0002884	B0252.3	63	82	91	225	257	242	4.6703	5.413	4.7797	12.4602	13.955	14.2851	1.45203	1.01325e-14	1.51201e-13
EVM0002885	F42G8.8	9	11	12	4	7	4	0.6679	0.7313	0.6316	0.2226	0.3771	0.2325	-1.25115	0.0057442	0.0125729
EVM0002886	glb-9	32	52	62	36	33	26	2.3731	3.4181	3.2717	1.9791	1.7833	1.5623	-0.772416	0.00272296	0.00646282
EVM0002891		76	97	114	153	195	148	5.66	6.4498	6.0087	8.4783	10.5977	8.7617	0.618684	0.0013324	0.00339792
EVM0002893	F56C9.8	1132	825	1234	2041	2152	2169	83.8221	54.783	64.8244	112.847	116.739	128.092	0.814769	3.79262e-06	1.63647e-05
EVM0002896	C01B10.8	544	446	545	319	344	287	40.2422	29.6192	28.6535	17.6548	18.6518	16.9734	-0.883975	9.95611e-07	4.73313e-06
EVM0002897		72	92	87	47	39	30	5.3542	6.0771	4.579	2.5923	2.1114	1.7709	-1.29505	7.69079e-08	4.43476e-07
EVM0002898	nono-1	703	760	1167	2672	2567	2367	52.0591	50.4509	61.3292	147.676	139.281	139.81	1.38	5.36983e-19	1.29139e-17
EVM0002902	rmh-2	58	80	66	30	27	30	4.3089	5.3184	3.4719	1.6546	1.4617	1.7724	-1.41208	6.76772e-08	3.93675e-07
EVM0002905	drp-1	450	392	556	246	306	241	33.2842	25.9871	29.2078	13.6046	16.6295	14.2124	-0.991649	1.46321e-08	9.53066e-08
EVM0002911		47	68	70	37	37	43	3.5155	4.5374	3.6715	2.043	2.0228	2.5474	-0.826482	0.000566169	0.00156135
EVM0002914	twk-4	144	139	225	114	97	97	10.6672	9.2031	11.8166	6.3223	5.2394	5.7203	-0.876823	7.53161e-06	3.06987e-05
EVM0002916		314	387	543	1008	849	790	23.2571	25.6698	28.5614	55.7062	46.0674	46.6837	0.935848	1.99976e-08	1.27276e-07
EVM0002920	frm-5.1	448	314	359	206	223	238	33.1937	20.8246	18.8861	11.3979	12.1026	14.0344	-0.954375	1.28217e-05	4.98952e-05
EVM0002934	W07E11.1	1512	1391	2014	800	904	844	111.898	92.3383	105.849	44.238	49.0331	49.8189	-1.11562	1.03406e-12	1.22015e-11
EVM0002936	T13H5.4	307	315	497	232	268	171	22.7591	20.8892	26.1171	12.8424	14.5453	10.1192	-0.895261	1.53656e-06	7.08208e-06
EVM0002938	sup-9	187	191	183	135	130	127	13.8681	12.6682	9.5912	7.4531	7.0687	7.4712	-0.709682	0.000310202	0.0009038
EVM0002947		10	10	23	22	27	37	0.7241	0.6621	1.2071	1.2028	1.4658	2.2118	0.867625	0.014842	0.0290633
EVM0002949	inx-6	319	325	464	682	797	550	23.5807	21.5761	24.3912	37.7035	43.2248	32.4688	0.704965	3.42955e-05	0.000121771
EVM0002950	acaa-2	4883	7365	7971	11465	11567	11271	361.417	488.767	418.89	633.741	627.561	665.649	0.602466	0.000139671	0.000437629
EVM0002958	mce-1	1200	1831	2156	3337	3238	3172	88.8071	121.526	113.308	184.46	175.706	187.327	0.757892	2.00958e-06	9.0853e-06
EVM0002960		28	36	32	57	61	58	2.0818	2.3933	1.6976	3.1379	3.2841	3.4296	0.684625	0.00481041	0.0107095
EVM0002961	T22C1.8	6	6	11	19	21	16	0.4398	0.3989	0.5752	1.0356	1.1325	0.9228	1.09369	0.00311371	0.00726788
EVM0002968	C34C6.4	93	99	161	74	72	57	6.8908	6.5649	8.4709	4.0943	3.8893	3.3442	-0.955796	6.76436e-06	2.78368e-05
EVM0002970	T16H12.9	160	181	194	131	118	145	11.8215	12.0327	10.1937	7.2274	6.3881	8.5834	-0.615395	0.00126634	0.00324569
EVM0002972	F56A11.5	434	550	659	1504	1521	1072	32.1016	36.5046	34.6576	83.1382	82.5239	63.3268	1.1486	9.33702e-12	9.60597e-11
EVM0002978	R10H10.3	404	618	717	318	291	333	29.8906	41.0249	37.6576	17.6009	15.7748	19.6862	-1.03432	1.08711e-08	7.26438e-08
EVM0002979	C05G5.3	339	397	517	307	330	265	25.1041	26.3385	27.1752	16.9678	17.9106	15.675	-0.637175	7.49037e-05	0.000248884
EVM0002982	T27D12.1	537	213	295	73	77	120	39.7779	14.155	15.5044	4.0565	4.1559	7.1127	-2.17737	1.29656e-09	9.93681e-09
EVM0002983	drr-1	275	422	472	1094	829	726	20.3451	28.0187	24.7967	60.4737	44.9868	42.8534	1.01835	8.46577e-08	4.85627e-07
EVM0002984	bub-1	127	94	109	65	60	45	9.3632	6.2181	5.7274	3.6164	3.2728	2.652	-1.14657	3.46333e-06	1.5032e-05
EVM0002989	nduf-5	3311	5346	6135	9943	8804	9422	245.074	354.755	322.405	549.64	477.669	556.417	0.77992	3.81629e-06	1.64508e-05
EVM0002990		99	70	90	39	62	66	7.3182	4.6127	4.7542	2.1694	3.3767	3.9176	-0.81118	0.0027273	0.00646964
EVM0002991	rop-1	281	254	421	530	593	527	20.7675	16.8503	22.1094	29.2996	32.1972	31.1257	0.631392	0.000194996	0.000593997
EVM0002992	elpc-3	127	107	69	35	26	59	9.424	7.1078	3.6111	1.9457	1.4014	3.5131	-1.54795	2.39347e-05	8.76704e-05
EVM0002993	C11H1.9	198	197	300	753	867	563	14.6356	13.0762	15.7809	41.647	47.0395	33.2386	1.48559	1.17404e-15	1.98181e-14
EVM0002998	atgl-1	377	208	310	799	826	975	27.8973	13.8234	16.2763	44.1539	44.8249	57.5945	1.34048	1.49585e-08	9.72118e-08
EVM0003001	ran-3	649	468	563	303	283	385	48.0383	31.0486	29.6058	16.7352	15.3289	22.726	-0.98683	8.05872e-06	3.26363e-05
EVM0003003		13	15	10	55	49	50	0.9665	1.0012	0.5274	3.056	2.6581	2.9518	1.82619	7.91621e-10	6.27379e-09
EVM0003008	ruvb-1	826	1055	1242	522	579	504	61.1424	70.0188	65.2584	28.8455	31.3966	29.7592	-1.12586	4.27982e-13	5.26573e-12
EVM0003012	pll-1	399	453	513	239	279	230	29.5214	30.0577	26.9355	13.2065	15.1616	13.5608	-1.04326	2.19536e-10	1.85292e-09
EVM0003013	C09B9.4	20	18	28	70	86	75	1.4897	1.2096	1.4683	3.8697	4.6549	4.4557	1.63168	7.0319e-11	6.51151e-10
EVM0003015	F53H1.4	829	648	718	340	427	436	61.3414	43.0355	37.754	18.7695	23.1448	25.7641	-1.06882	2.29573e-07	1.21975e-06
EVM0003016		138	235	304	629	548	524	10.1819	15.6226	15.9629	34.7937	29.7337	30.9553	1.18745	7.88638e-10	6.25388e-09
EVM0003017		49	52	70	265	215	191	3.6287	3.4822	3.7006	14.6678	11.6665	11.2567	1.79498	7.12881e-18	1.5335e-16
EVM0003018	mdf-1	164	180	135	88	83	92	12.1156	11.9533	7.0772	4.8634	4.5282	5.439	-1.0632	6.39682e-06	2.64145e-05
EVM0003020	ddx-10	641	579	705	275	311	265	47.4155	38.4346	37.0382	15.2168	16.8933	15.6493	-1.36141	2.91432e-15	4.68092e-14
EVM0003025	eif-6	1270	1476	1930	1172	1034	899	94.0164	97.9546	101.43	64.7713	56.0839	53.0948	-0.754224	9.77188e-07	4.65781e-06
EVM0003028		24	27	37	97	52	40	1.7463	1.7803	1.9459	5.3714	2.8151	2.3908	0.945995	0.00333491	0.00772434
EVM0003031	C26G2.2	50	51	60	14	17	16	3.7322	3.3891	3.175	0.766	0.9171	0.9643	-1.94587	8.62842e-13	1.02635e-11
EVM0003037	zipt-11	493	482	478	353	344	344	36.4532	31.9894	25.1134	19.5297	18.665	20.343	-0.673733	0.000167286	0.000517198
EVM0003041		11	7	9	25	22	17	0.8178	0.4326	0.4874	1.3789	1.1731	1.0052	1.06	0.00317373	0.00739494
EVM0003056	unc-2	305	199	224	115	142	182	22.5974	13.1967	11.746	6.3604	7.6805	10.7598	-0.93521	0.000389287	0.00111173
EVM0003060	sec-24.1	317	231	242	127	124	145	23.4847	15.3363	12.7059	7.0047	6.7129	8.5688	-1.20452	2.48048e-07	1.30795e-06
EVM0003070		33	31	52	171	195	166	2.4535	2.0415	2.7348	9.4692	10.5909	9.8108	2.03529	2.64117e-21	7.91812e-20
EVM0003073	slc-17.2	1121	1234	1669	754	879	808	82.9432	81.8978	87.6953	41.7041	47.7074	47.7185	-0.881157	8.24982e-09	5.62337e-08
EVM0003074	F59B1.10	55	98	105	30	31	21	4.0809	6.4976	5.4952	1.6427	1.6853	1.2359	-1.81213	6.51287e-12	6.87118e-11
EVM0003078		4	8	11	22	24	15	0.3263	0.5318	0.6028	1.2405	1.3287	0.8708	1.19267	0.00137991	0.00350628
EVM0003079	kvs-5	145	215	192	76	99	100	10.7145	14.2827	10.068	4.1921	5.3595	5.9323	-1.17766	5.99354e-08	3.51418e-07
EVM0003080	E04F6.6	487	441	600	376	402	372	36.0473	29.2957	31.5517	20.7675	21.7961	21.9453	-0.585882	0.000343537	0.000991766
EVM0003082		18	41	40	58	46	70	1.3383	2.7256	2.1037	3.199	2.4903	4.113	0.653906	0.0251349	0.0461242
EVM0003085	crn-2	56	66	67	48	37	47	4.136	4.375	3.5307	2.67	1.9886	2.771	-0.691507	0.00347098	0.0079985
EVM0003090	ZK1307.3	53	94	77	872	646	791	3.9405	6.2077	4.0482	48.205	35.0599	46.7439	3.19513	9.39277e-47	1.83035e-44
EVM0003092	ced-3	42	33	27	17	10	15	3.1227	2.1938	1.42	0.9376	0.5414	0.8854	-1.48289	4.87086e-05	0.000167602
EVM0003095	klp-19	98	75	95	45	53	53	7.2382	5.0025	4.9863	2.4833	2.8639	3.1123	-1.01687	2.13175e-05	7.86848e-05
EVM0003099		17	7	13	12	3	3	1.2452	0.4453	0.6864	0.6534	0.181	0.1771	-1.18447	0.0210432	0.0393847
EVM0003100	affl-2	767	622	635	314	369	498	56.7423	41.2824	33.37	17.3682	20.0331	29.3971	-0.974893	2.54811e-05	9.28629e-05
EVM0003102	inos-1	666	581	879	159	195	125	49.309	38.5613	46.1842	8.8072	10.587	7.402	-2.32	2.26625e-33	1.76648e-31
EVM0003104		526	399	450	137	198	189	38.9288	26.4844	23.6568	7.5924	10.7543	11.182	-1.59008	8.94286e-13	1.06089e-11
EVM0003105	dpy-28	278	172	210	135	176	197	20.5972	11.4405	11.0459	7.4364	9.5463	11.6099	-0.587188	0.0205575	0.0386175
EVM0003106	phb-2	3910	5477	6718	3988	3875	3746	289.387	363.454	353.035	220.429	210.222	221.224	-0.625939	3.52521e-05	0.000125
EVM0003113	maa-1	178	260	315	939	938	897	13.2055	17.2707	16.559	51.9291	50.8743	52.9516	1.72414	2.03315e-24	8.16403e-23
EVM0003116		141	176	186	378	335	231	10.4109	11.6672	9.8005	20.8917	18.2023	13.6568	0.728616	0.00020092	0.000609521
EVM0003121	C03H5.6	162	149	178	118	133	115	12.005	9.8894	9.3484	6.5482	7.2409	6.7874	-0.596965	0.00169069	0.00421274
EVM0003122	lact-2	180	191	237	132	154	119	13.3145	12.6902	12.4743	7.3114	8.3814	7.0156	-0.758056	1.79044e-05	6.73816e-05
EVM0003127	R08A2.7	43	54	70	115	115	75	3.1971	3.5899	3.6814	6.3428	6.2434	4.4266	0.697158	0.0021607	0.00525221
EVM0003133		42	46	42	71	72	98	3.1338	3.0775	2.2312	3.9267	3.9062	5.7994	0.699525	0.00610279	0.0132462
EVM0003134	fozi-1	40	28	32	58	112	65	2.974	1.8614	1.6832	3.2015	6.0662	3.839	1.0244	0.000750734	0.00201866
EVM0003135	hrg-7	2889	3186	4122	356	427	305	213.863	211.431	216.647	19.6691	23.1824	17.9856	-3.39825	1.10054e-89	2.43054e-86
EVM0003139		270	254	301	149	201	150	19.9868	16.8472	15.8076	8.2386	10.9313	8.85	-0.905716	1.43185e-06	6.62251e-06
EVM0003142		4331	9931	11592	5388	3671	2331	320.535	659.073	609.171	297.828	199.162	137.674	-1.32386	2.82286e-06	1.24272e-05
EVM0003143	F44G4.2	15	25	30	62	46	59	1.1232	1.6688	1.5956	3.4282	2.5035	3.4946	1.08321	7.12239e-05	0.00023803
EVM0003144		161	190	227	382	344	362	11.9216	12.6231	11.9073	21.1331	18.6624	21.3661	0.746207	6.17044e-06	2.55674e-05
EVM0003146	T01G9.2	194	225	303	414	497	430	14.389	14.9164	15.9447	22.898	26.9424	25.3961	0.731475	9.22405e-06	3.68711e-05
EVM0003147	ceh-62	81	43	82	114	131	121	6.0223	2.8586	4.3125	6.274	7.0841	7.1425	0.641633	0.00927524	0.0191921
EVM0003148	ant-1.4	18	24	24	46	50	55	1.3383	1.621	1.2719	2.5405	2.7068	3.2472	1.00521	0.000145032	0.000453365
EVM0003151		30	22	35	9	10	6	2.2166	1.4582	1.8475	0.4948	0.5396	0.353	-1.96221	1.84261e-08	1.18125e-07
EVM0003155	snx-27	507	673	762	328	365	317	37.5082	44.6593	40.052	18.1474	19.7803	18.7066	-1.10955	8.59211e-12	8.87405e-11
EVM0003158	clec-1	1032	833	1147	46	38	43	76.3785	55.2598	60.2661	2.544	2.0572	2.5383	-4.74508	1.50692e-100	6.65607e-97
EVM0003159		44	47	78	85	118	85	3.2583	3.1419	4.09	4.7213	6.3923	5.032	0.612487	0.00720293	0.0153352
EVM0003162	C32D5.7	37	39	48	89	74	77	2.7163	2.6067	2.5263	4.9444	3.9939	4.5338	0.780461	0.000486477	0.00136199
EVM0003166	C15H9.4	70	121	43	223	152	279	5.1988	8.0478	2.2357	12.303	8.2342	16.4497	1.2625	0.000407858	0.00115952
EVM0003167	oac-46	32	29	31	57	63	65	2.3321	1.9159	1.6213	3.1395	3.3935	3.8149	0.832225	0.000795262	0.00212853
EVM0003169	sca-1	10941	7329	11009	5989	7074	6074	809.81	486.368	578.559	331.067	383.793	358.741	-0.804113	1.93915e-05	7.23209e-05
EVM0003171		95	71	108	1129	1059	1024	7.0456	4.7036	5.6567	62.4343	57.4665	60.4818	3.37704	1.399e-69	9.75695e-67
EVM0003174	srg-34	12	7	17	35	23	32	0.853	0.4737	0.8941	1.9467	1.2724	1.8889	1.17845	0.000516873	0.00143647
EVM0003175	pcm-1	29	33	35	130	98	147	2.1255	2.1958	1.8407	7.2031	5.3252	8.6768	1.78417	3.59762e-12	3.9431e-11
EVM0003180	sld-2	47	37	61	25	31	33	3.4944	2.4614	3.2093	1.3789	1.6788	1.948	-0.871871	0.000913272	0.0024136
EVM0003183	scrm-2	43	41	49	111	76	88	3.2022	2.7447	2.5872	6.1206	4.1272	5.1859	0.86046	0.000302645	0.00088392
EVM0003194	Y80D3A.9	120	184	231	31	47	48	8.8487	12.178	12.1338	1.6891	2.5552	2.8583	-2.22595	2.90507e-20	7.90452e-19
EVM0003199		1	2	1	120	83	50	0.0744	0.133	0.0526	6.6162	4.4933	2.9475	5.6773	1.28461e-27	6.47237e-26
EVM0003201	K01A6.6	16	20	41	44	53	38	1.1977	1.3284	2.1521	2.4275	2.8758	2.2473	0.658665	0.0207974	0.0389853
EVM0003203	cdk-11.1	281	310	258	103	109	102	20.7772	20.5932	13.5642	5.7156	5.9224	6.0459	-1.62991	9.10423e-15	1.36163e-13
EVM0003207		21	13	15	12	9	7	1.5689	0.8539	0.7884	0.6533	0.4626	0.399	-1.03496	0.0103338	0.0211154
EVM0003215	R05D3.9	250	288	337	76	79	74	18.5071	19.0832	17.7178	4.1995	4.2594	4.3963	-2.10283	1.22719e-30	8.01057e-29
EVM0003216	patr-1	9	11	14	8	3	6	0.6699	0.7342	0.7508	0.442	0.1626	0.355	-1.16291	0.00791575	0.0166998
EVM0003217	cpn-4	2365	3225	3642	792	774	560	175.02	213.996	191.413	43.794	41.9754	33.092	-2.28729	8.12776e-41	1.06635e-38
EVM0003221	nhr-80	187	260	334	553	623	603	13.875	17.2466	17.573	30.544	33.7801	35.6279	1.03394	1.49165e-09	1.13207e-08
EVM0003222	T16G1.5	160	301	205	106	90	46	11.8329	20.0011	10.7569	5.8669	4.8601	2.7223	-1.65745	1.25562e-08	8.28598e-08
EVM0003223	ari-1.4	154	235	262	726	515	502	11.3641	15.5848	13.7666	40.1197	27.9469	29.6496	1.26094	1.36471e-10	1.19919e-09
EVM0003224		70	93	123	158	204	141	5.1592	6.1496	6.4425	8.7341	11.0852	8.3521	0.661195	0.00107662	0.00280501
EVM0003227	F44E7.4	537	445	584	285	303	289	39.7591	29.5033	30.6652	15.7595	16.4145	17.0587	-1.01938	6.59965e-09	4.55954e-08
EVM0003231	T10G3.3	259	318	394	133	120	101	19.2031	21.0712	20.7167	7.3628	6.519	5.9445	-1.61985	1.07524e-19	2.79691e-18
EVM0003236		137	197	348	375	447	404	10.1607	13.1032	18.2922	20.7403	24.2503	23.8485	0.720774	0.000503418	0.00140323
EVM0003238		59	59	79	15	23	23	4.3634	3.9454	4.174	0.8566	1.2716	1.3857	-1.82483	2.00303e-12	2.27439e-11
EVM0003240		109	96	143	44	67	50	8.0677	6.378	7.4962	2.4533	3.6537	2.9577	-1.27132	1.31418e-08	8.62946e-08
EVM0003242	msp-78	2	5	9	13	10	17	0.1487	0.3324	0.4733	0.717	0.557	1.0035	1.15819	0.0102817	0.0210205
EVM0003245	let-381	54	43	43	18	25	22	4.0148	2.8586	2.2615	0.9928	1.3534	1.3104	-1.29866	1.54789e-05	5.90078e-05
EVM0003248	B0495.7	181	152	171	90	124	141	13.4305	10.1077	9.009	4.9941	6.7035	8.3468	-0.695375	0.0024883	0.00595707
EVM0003249		9	11	21	23	35	26	0.6365	0.7359	1.091	1.2825	1.8811	1.56	0.898201	0.00607989	0.0132095
EVM0003251	piga-1	47	41	54	32	34	32	3.5021	2.708	2.84	1.779	1.8491	1.8748	-0.707799	0.00400255	0.00907559
EVM0003257	lfi-1	257	185	418	2863	3589	3705	19.0391	12.2971	21.9846	158.264	194.733	218.799	3.4198	6.82584e-53	1.88436e-50
EVM0003261		24	15	15	10	7	11	1.7455	0.9845	0.8054	0.5434	0.3835	0.6254	-1.14732	0.00446556	0.0100039
EVM0003265		1518	725	2504	589	918	637	112.389	48.1406	131.599	32.5522	49.8196	37.6039	-1.28392	1.04235e-05	4.13415e-05
EVM0003266	ptr-19	10	17	16	8	3	9	0.7435	1.1302	0.8415	0.4429	0.1624	0.5313	-1.25549	0.00281148	0.00664672
EVM0003267	mrps-30	590	748	704	437	395	393	43.6452	49.6122	36.9756	24.1627	21.4361	23.2261	-0.918825	6.64338e-08	3.86952e-07
EVM0003273	cpr-9	3169	3615	4525	1487	1477	1712	234.58	239.905	237.792	82.1754	80.1255	101.128	-1.43518	1.78205e-20	4.99238e-19
EVM0003274	aqp-11	277	419	522	1359	1260	1127	20.5164	27.8042	27.4575	75.1383	68.3703	66.5671	1.46852	1.31314e-17	2.74022e-16
EVM0003280		662	469	637	358	468	410	48.9705	31.1072	33.4566	19.7881	25.3907	24.1991	-0.708725	0.000397299	0.00113242
EVM0003281	lgc-43	108	126	168	76	110	102	7.9849	8.3428	8.8392	4.2012	5.9689	6.0489	-0.636267	0.00201735	0.0049403
EVM0003282	ttr-41	3910	5232	6709	18967	15476	16391	289.432	347.236	352.585	1048.44	839.693	967.995	1.52947	5.55389e-21	1.61039e-19
EVM0003283	lgc-44	2152	3923	4690	7742	6805	6091	159.295	260.325	246.449	427.963	369.2	359.719	0.796177	2.47572e-05	9.04489e-05
EVM0003285	cpi-2	3503	4187	6180	15923	14374	15446	259.262	277.833	324.771	880.188	779.905	912.223	1.57726	5.1944e-23	1.80659e-21
EVM0003290	rpn-1	1758	1327	1621	891	933	1080	130.131	88.0881	85.1689	49.2588	50.6195	63.7885	-0.889759	4.27591e-06	1.82421e-05
EVM0003291	Y53G8B.2	23	38	36	297	307	323	1.71	2.513	1.8934	16.4426	16.6448	19.0998	3.08771	2.3647e-45	4.01726e-43
EVM0003293		90	86	98	55	56	41	6.6319	5.7185	5.1507	3.0335	3.0525	2.4202	-1.02944	4.28883e-06	1.82855e-05
EVM0003297		57	31	52	17	13	7	4.1916	2.0517	2.726	0.9548	0.7117	0.4338	-2.06576	1.13849e-08	7.56576e-08
EVM0003303		23	42	44	98	102	116	1.7237	2.7819	2.3066	5.3999	5.5166	6.8793	1.37323	1.26947e-08	8.36906e-08
EVM0003306		15	18	13	38	35	49	1.0738	1.1845	0.7021	2.0921	1.8865	2.8852	1.22856	9.43499e-05	0.000307735
EVM0003313	tig-3	19	24	26	17	9	15	1.4126	1.5955	1.3674	0.9376	0.4872	0.8854	-0.91732	0.00511642	0.0113298
EVM0003315	C41G7.7	749	1188	1312	509	517	430	55.4414	78.8234	68.962	28.1557	28.0431	25.3828	-1.31687	4.10203e-14	5.63859e-13
EVM0003316		2926	3042	3685	1391	1575	1393	216.599	201.847	193.658	76.8659	85.4801	82.2463	-1.32313	3.06636e-19	7.58066e-18
EVM0003319	eif-2Bdelta	400	499	602	333	335	331	29.5866	33.1466	31.6268	18.428	18.1891	19.5268	-0.749534	2.39407e-06	1.0685e-05
EVM0003320	hprt-1	1533	2302	2569	1589	1550	1378	113.448	152.768	134.99	87.863	84.0959	81.4061	-0.663297	3.11484e-05	0.000111396
EVM0003321		92	126	149	206	207	233	6.8281	8.365	7.8086	11.3779	11.2286	13.7582	0.656838	0.000423418	0.0011999
EVM0003322	C27A7.5	626	716	949	281	349	237	46.3613	47.5005	49.8599	15.554	18.9482	13.9899	-1.5665	6.80642e-20	1.79665e-18
EVM0003325	T24H7.9	296	375	522	1262	1234	1157	21.9342	24.9172	27.4284	69.7512	66.9622	68.3459	1.46228	7.58539e-20	1.99432e-18
EVM0003327		7	5	7	29	23	32	0.5455	0.3088	0.3639	1.6108	1.2366	1.8829	1.95783	2.10263e-07	1.12483e-06
EVM0003330	pkd-2	92	65	99	336	295	238	6.8401	4.3212	5.2066	18.5461	15.987	14.0572	1.57522	5.97456e-14	8.0538e-13
EVM0003337		820	865	535	1660	1351	1737	60.6665	57.3782	28.119	91.7791	73.2978	102.557	0.874251	0.000370954	0.00106327
EVM0003344		37	31	40	11	14	18	2.7509	2.0609	2.1037	0.6067	0.7579	1.0625	-1.49906	1.10228e-06	5.19796e-06
EVM0003346		30	56	49	162	124	115	2.2273	3.7005	2.5777	8.938	6.7514	6.7765	1.39884	5.64826e-09	3.96636e-08
EVM0003347	B0252.3	11	9	14	22	21	21	0.8275	0.5983	0.7424	1.2135	1.1409	1.2396	0.725317	0.0259175	0.0472917
EVM0003348	ymel-1	1253	1123	1393	772	938	793	92.72	74.525	73.2118	42.6592	50.9054	46.8466	-0.775227	2.44518e-06	1.08948e-05
EVM0003352	F47B3.1	7	6	9	29	31	32	0.5204	0.3989	0.4733	1.6253	1.6746	1.8932	1.88296	2.89004e-08	1.79037e-07
EVM0003353	W05B5.1	1028	875	1075	778	757	660	76.1222	58.0839	56.5013	43.0072	41.0781	38.9558	-0.630879	0.0001849	0.000566105
EVM0003355	nas-1	64	50	54	25	35	11	4.7319	3.2904	2.8311	1.3811	1.8793	0.6746	-1.43915	1.41776e-05	5.45018e-05
EVM0003359	grl-7	4	11	11	28	26	34	0.2974	0.7313	0.5785	1.5443	1.4075	2.0192	1.58611	7.85107e-06	3.18929e-05
EVM0003360	unc-122	412	470	588	366	344	326	30.4848	31.1902	30.9129	20.2304	18.6865	19.247	-0.670611	1.89058e-05	7.07087e-05
EVM0003367		299	295	306	176	260	238	22.1335	19.5689	16.076	9.7214	14.1072	14.0451	-0.606334	0.00226092	0.00547105
EVM0003370	slc-36.5	1200	1300	1902	321	368	288	88.7887	86.258	99.9426	17.7442	19.9817	16.9903	-2.32884	1.30337e-44	2.05607e-42
EVM0003371	T01C3.11	22	41	51	271	207	152	1.6423	2.748	2.6976	14.9812	11.2469	8.9729	2.29546	1.58557e-18	3.64763e-17
EVM0003372	sulp-6	44	43	54	29	31	28	3.2817	2.8606	2.8371	1.5986	1.6758	1.6564	-0.855785	0.000475186	0.00133235
EVM0003373	rpl-31	24469	40037	45736	67408	58070	58934	1811.11	2657.01	2403.56	3726.14	3150.66	3480.49	0.591889	0.0010086	0.00264496
EVM0003374	lron-10	1015	1466	2015	3252	3151	3100	75.1359	97.2823	105.897	179.762	170.936	183.082	0.938515	7.98636e-09	5.45502e-08
EVM0003375	C43H6.6	55	56	86	44	55	33	4.0776	3.7367	4.5287	2.4497	2.985	1.9547	-0.738913	0.00185651	0.00458881
EVM0003376	gon-4	99	84	97	39	46	61	7.3332	5.6048	5.0753	2.1706	2.4903	3.6213	-1.11577	1.05189e-05	4.16823e-05
EVM0003377	C17F4.2	3	12	11	46	27	39	0.223	0.8124	0.5785	2.5371	1.4468	2.3018	1.91774	4.67577e-07	2.34869e-06
EVM0003381	R06B9.5	16	20	16	68	95	80	1.1872	1.3358	0.832	3.7491	5.1334	4.7037	2.03315	2.79974e-13	3.51653e-12
EVM0003385	zmp-5	59	53	102	29	43	35	4.3717	3.5476	5.3851	1.579	2.3444	2.0939	-1.14992	8.65438e-06	3.47873e-05
EVM0003386	amt-4	66	73	103	43	54	41	4.917	4.8453	5.4296	2.3943	2.9267	2.4002	-0.976408	9.3145e-06	3.7199e-05
EVM0003388		23	27	22	80	80	72	1.6966	1.8244	1.1802	4.4	4.3313	4.2571	1.48396	2.50929e-09	1.85344e-08
EVM0003389	ndc-80	144	124	165	57	67	64	10.6319	8.2434	8.6562	3.1438	3.6273	3.7769	-1.37936	4.22521e-11	4.02793e-10
EVM0003393		17796	25133	20124	14401	12302	13125	1317.17	1667.91	1057.57	796.068	667.487	775.115	-0.852616	3.81126e-06	1.64344e-05
EVM0003395	pitp-1	1903	1670	2000	1393	1349	1231	140.843	110.857	105.094	76.9912	73.192	72.7077	-0.678019	2.78646e-05	0.000100527
EVM0003408		57	51	71	34	37	43	4.2379	3.3904	3.734	1.8777	2.003	2.5337	-0.822777	0.000607687	0.0016627
EVM0003410		1	2	11	23	14	15	0.0743	0.1358	0.5785	1.2685	0.7683	0.9003	1.73664	0.00028673	0.000841333
EVM0003415	C56A3.5	240	353	445	221	190	156	17.7896	23.4007	23.404	12.2125	10.2859	9.2089	-1.02764	4.00298e-08	2.4254e-07
EVM0003416	rig-4	313	221	230	115	150	151	23.166	14.6854	12.0611	6.3428	8.1598	8.9134	-1.08699	8.15033e-06	3.29771e-05
EVM0003417	clec-41	186	234	261	171	161	177	13.7798	15.5209	13.7374	9.4277	8.7159	10.4482	-0.590137	0.000735822	0.00198299
EVM0003422		148	102	52	14	14	29	10.989	6.7603	2.7287	0.7561	0.7791	1.7297	-2.63981	5.45016e-09	3.83741e-08
EVM0003423	C41G7.7	603	991	1138	549	426	430	44.6296	65.7646	59.8087	30.3579	23.1188	25.3938	-1.1103	3.2395e-09	2.3612e-08
EVM0003428	B0393.6	8	8	8	20	14	20	0.5948	0.5318	0.4216	1.1031	0.7579	1.1821	0.984074	0.00936514	0.019357
EVM0003429	col-45	14	11	25	146	140	179	1.0409	0.7313	1.3148	8.0547	7.5711	10.5679	3.05297	8.59636e-29	4.82671e-27
EVM0003433	slc-17.6	171	218	236	137	147	138	12.6875	14.4405	12.3908	7.5826	7.9698	8.1345	-0.737178	2.80992e-05	0.000101235
EVM0003434	R11E3.1	20	14	25	9	10	5	1.4532	0.9307	1.3148	0.5033	0.5414	0.2951	-1.43844	0.000114661	0.000365848
EVM0003435		22	34	73	40	18	20	1.641	2.2311	3.8391	2.2225	0.9761	1.1891	-0.828104	0.0262082	0.0477629
EVM0003436	T18D3.1	449	395	493	303	233	285	33.2541	26.2126	25.9189	16.7684	12.6382	16.8066	-0.884239	1.9081e-06	8.67308e-06
EVM0003440		210	194	227	102	131	104	15.5485	12.8693	11.9365	5.6427	7.128	6.152	-1.08715	2.12319e-08	1.34486e-07
EVM0003443	mnk-1	428	293	506	1458	1956	1616	31.6673	19.4315	26.6092	80.6092	106.136	95.4143	1.86095	9.57696e-21	2.72912e-19
EVM0003444	F31F7.2	30	50	55	24	21	35	2.2305	3.324	2.8914	1.3237	1.1369	2.066	-0.909852	0.00172614	0.0042938
EVM0003448		88	117	158	251	235	265	6.5393	7.7586	8.2804	13.8994	12.7616	15.676	0.899933	1.2427e-06	5.81259e-06
EVM0003449	C30B5.2	130	144	203	293	303	260	9.6356	9.5316	10.6466	16.2062	16.462	15.3586	0.685013	5.08673e-05	0.000174623
EVM0003452	Y95D11A.1	853	1382	1622	2697	2416	2389	63.103	91.7222	85.2468	149.068	131.103	141.109	0.810511	1.83234e-06	8.35237e-06
EVM0003453		11	13	13	29	27	24	0.8323	0.8648	0.6846	1.6125	1.4652	1.4206	0.927779	0.00279434	0.00660975
EVM0003456	chat-1	291	334	424	619	664	587	21.519	22.1896	22.2731	34.215	36.0493	34.6491	0.668525	1.85782e-05	6.96999e-05
EVM0003459	F21D5.5	179	170	228	367	373	376	13.2647	11.2921	11.9956	20.268	20.2293	22.2024	0.779425	2.6642e-06	1.17835e-05
EVM0003464	vang-1	155	138	172	394	381	321	11.4879	9.1579	9.0165	21.7969	20.6745	18.9435	1.05464	2.5627e-09	1.89078e-08
EVM0003467		147	129	205	340	334	288	10.8569	8.5758	10.7655	18.8157	18.1113	16.9979	0.835439	1.78897e-06	8.16871e-06
EVM0003470	C03H5.6	49	73	71	49	54	40	3.6508	4.8166	3.7249	2.7161	2.9463	2.3746	-0.595956	0.0101421	0.0207492
EVM0003475		59	62	31	24	13	17	4.3704	4.1316	1.6253	1.3189	0.6899	1.023	-1.71897	1.00078e-05	3.9788e-05
EVM0003478	ech-8	123	141	192	312	332	280	9.0709	9.3856	10.1125	17.253	17.992	16.5248	0.854689	4.74022e-07	2.37567e-06
EVM0003484		61	69	61	42	51	43	4.5142	4.5698	3.1924	2.3112	2.7673	2.5224	-0.677483	0.00488381	0.0108565
EVM0003493	Y119C1B.3	6	15	25	3	8	10	0.4698	0.9879	1.3275	0.1841	0.4116	0.6116	-1.24069	0.0070681	0.0150942
EVM0003500		209	287	336	237	217	137	15.4728	19.0387	17.6552	13.0767	11.7552	8.0983	-0.662812	0.000941491	0.00248223
EVM0003509	pcs-1	49	66	83	181	221	185	3.6539	4.3793	4.3596	10.0266	12.0004	10.9167	1.40354	1.30228e-12	1.51373e-11
EVM0003510	clec-51	205	180	168	118	148	79	15.2075	11.9648	8.8297	6.5198	8.0111	4.6512	-0.899823	0.000245037	0.000728495
EVM0003513		373	459	854	1312	1394	1058	27.5925	30.434	44.8609	72.5102	75.6602	62.4882	1.03089	1.38008e-07	7.61343e-07
EVM0003518		30	59	71	176	139	95	2.1846	3.9223	3.7064	9.7209	7.5182	5.5965	1.20712	6.23536e-06	2.58122e-05
EVM0003525	clec-62	150	221	270	105	120	112	11.0899	14.6912	14.1851	5.817	6.5269	6.6365	-1.07697	1.89851e-08	1.2124e-07
EVM0003526	lron-11	35	28	38	22	10	11	2.5897	1.8877	1.9899	1.2335	0.5664	0.6426	-1.38501	2.71056e-05	9.8082e-05
EVM0003528	gtr-1	19	49	60	91	72	61	1.3801	3.2257	3.1754	5.047	3.8931	3.5838	0.667749	0.0199761	0.037632
EVM0003531	lpd-3	165	119	102	55	58	96	12.2333	7.9062	5.3832	3.0402	3.1257	5.6762	-1.1023	0.000444598	0.00125515
EVM0003534	ttr-15	2061	2567	3346	5337	5246	5144	152.552	170.375	175.831	295.018	284.643	303.801	0.824513	1.5188e-08	9.85101e-08
EVM0003536		81	131	134	1347	715	969	6.0223	8.7208	7.0473	74.4494	38.8096	57.2141	2.96515	3.49467e-33	2.69231e-31
EVM0003538		519	494	678	247	334	292	38.4431	32.8143	35.656	13.6737	18.1247	17.2532	-1.12346	1.20112e-10	1.06748e-09
EVM0003540	C18E9.7	17	15	10	8	4	1	1.2639	0.9972	0.5259	0.4412	0.2166	0.059	-1.87184	0.000216498	0.000651358
EVM0003541	H03E18.2	34	54	69	92	86	95	2.528	3.5899	3.6242	5.0688	4.6784	5.6078	0.642369	0.00432187	0.0097198
EVM0003542	sre-4	49	104	113	372	314	300	3.6431	6.9138	5.9511	20.5728	17.0529	17.7387	1.73625	1.72902e-15	2.86391e-14
EVM0003544		29	34	40	18	19	19	2.1136	2.2861	2.0804	0.9846	1.0452	1.1221	-1.0342	0.000160075	0.00049734
EVM0003549	ttr-52	9	14	7	41	26	29	0.647	0.9488	0.3831	2.2496	1.3961	1.7253	1.46452	5.48249e-05	0.000186805
EVM0003554	nhr-43	97	117	102	345	414	407	7.1652	7.7454	5.3387	19.0586	22.4442	24.0306	1.701	5.40501e-18	1.17606e-16
EVM0003555	B0024.15	44	55	66	56	32	24	3.2623	3.6181	3.4427	3.1224	1.7599	1.4422	-0.702243	0.0139192	0.0274947
EVM0003557	sart-1	984	887	1146	452	490	489	72.8141	58.8835	60.2325	24.995	26.5785	28.8607	-1.25399	2.62687e-14	3.73884e-13
EVM0003560	twk-5	12	16	22	110	46	50	0.8912	1.0613	1.158	6.0995	2.493	2.972	1.87785	3.84643e-07	1.96777e-06
EVM0003567	C12D12.1	2217	916	1013	377	466	622	164.12	60.7935	53.2105	20.8634	25.2804	36.7358	-1.74591	7.78752e-07	3.7689e-06
EVM0003571	atf-7	105	48	98	48	44	56	7.8049	3.1793	5.1244	2.6427	2.3744	3.2886	-0.95006	0.00167645	0.00418198
EVM0003573	ZC404.15	23	35	45	106	73	52	1.7097	2.2975	2.3581	5.8549	3.9381	3.0992	1.00777	0.000367714	0.00105513
EVM0003578	prp-3	771	681	820	401	535	431	57.0496	45.1716	43.0694	22.1624	29.0517	25.4294	-0.921089	2.47482e-07	1.30601e-06
EVM0003580	istr-1	554	604	622	1981	1870	1822	40.998	40.0857	32.6648	109.479	101.484	107.608	1.4873	2.30735e-20	6.3565e-19
EVM0003584	ttr-48	1455	2393	3024	5153	4763	4920	107.711	158.825	158.9	284.827	258.41	290.587	0.9702	2.86659e-08	1.7775e-07
EVM0003590	D2030.12	17	9	9	27	54	36	1.2639	0.5983	0.4772	1.4931	2.9234	2.1251	1.52177	7.42704e-05	0.000247089
EVM0003592	cdl-1	232	271	345	72	108	133	17.1748	18.0122	18.1442	3.9719	5.8714	7.8573	-1.59315	6.25433e-13	7.56169e-12
EVM0003599	T09F3.2	67	38	57	133	187	189	4.9745	2.5162	3.0098	7.3389	10.1551	11.1621	1.45853	2.30832e-08	1.45102e-07
EVM0003601	pgp-3	149	73	76	38	55	44	11.0354	4.853	3.997	2.1144	2.9873	2.6075	-1.35448	8.85652e-05	0.000290059
EVM0003603		198	136	206	82	100	79	14.6392	9.0176	10.8323	4.5333	5.4138	4.6633	-1.23347	2.59871e-08	1.61897e-07
EVM0003604	abt-4	150	123	187	699	941	458	11.083	8.1541	9.8442	38.6394	51.0707	27.0704	2.00638	7.14785e-18	1.53511e-16
EVM0003605	K05B2.4	181	236	308	175	149	145	13.4191	15.6891	16.2091	9.6728	8.0663	8.5633	-0.787042	1.07598e-05	4.2586e-05
EVM0003608	dylt-1	190	174	266	121	96	120	14.0753	11.5147	13.9588	6.6877	5.208	7.1124	-1.05827	6.59792e-08	3.84811e-07
EVM0003609		291	418	512	1693	1393	1440	21.5554	27.7449	26.8933	93.5779	75.5857	85.0456	1.73621	5.47404e-24	2.12717e-22
EVM0003610		2332	2591	1928	8707	7635	10413	172.582	171.921	101.323	481.296	414.237	614.943	1.76093	8.14533e-16	1.40906e-14
EVM0003612	cyk-7	18	17	13	35	27	30	1.3383	1.1303	0.6837	1.9304	1.4413	1.7709	0.738635	0.0198586	0.0374372
EVM0003615	T27F6.8	35	25	32	84	99	91	2.5688	1.6859	1.6836	4.6484	5.3526	5.3942	1.38988	1.07291e-08	7.18402e-08
EVM0003616	C46F11.6	63	53	89	113	133	113	4.6658	3.4981	4.68	6.2607	7.2407	6.6893	0.649619	0.0019029	0.00468948
EVM0003622	suox-1	357	434	512	1363	1344	1425	26.4337	28.7944	26.9251	75.3266	72.9008	84.1475	1.49965	2.60448e-21	7.84363e-20
EVM0003623	C29H12.2	43	47	50	32	32	17	3.197	3.1332	2.6483	1.7837	1.7213	1.025	-0.969097	0.000351615	0.00101354
EVM0003625	jac-1	679	477	616	288	352	371	50.2735	31.674	32.3507	15.9224	19.0937	21.9337	-1.00336	1.89973e-06	8.63875e-06
EVM0003626	cex-2	25	46	52	8	14	5	1.8153	3.0528	2.7421	0.4475	0.7612	0.2963	-2.31794	1.01898e-10	9.16048e-10
EVM0003627	lgc-38	55	58	93	19	23	14	4.103	3.8722	4.8839	1.0674	1.2488	0.8086	-2.03407	3.98352e-14	5.50424e-13
EVM0003629	ugt-22	293	345	431	234	221	182	21.6542	22.9247	22.6403	12.9379	12.0019	10.7633	-0.912143	3.83827e-08	2.33414e-07
EVM0003630	flp-11	4295	7462	9819	18805	15956	16383	317.868	495.194	516.042	1039.49	865.694	967.568	1.11178	7.65557e-09	5.24361e-08
EVM0003634		8	12	17	9	7	6	0.6225	0.7978	0.8941	0.4964	0.379	0.3542	-0.920376	0.0224661	0.0418116
EVM0003637	acs-7	19	26	29	34	62	59	1.4126	1.7302	1.5252	1.8726	3.3707	3.494	0.89808	0.00267945	0.00636789
EVM0003640	tofu-2	29	57	43	127	130	116	2.1549	3.8142	2.2727	7.0441	7.0375	6.8628	1.34702	1.90127e-08	1.21357e-07
EVM0003641	C05D11.1	976	807	1118	506	575	535	72.2673	53.5669	58.741	27.9775	31.1751	31.5737	-1.02377	1.51142e-09	1.14641e-08
EVM0003644	vnut-1	115	108	183	488	479	473	8.5075	7.1968	9.6363	26.9623	25.9787	27.9466	1.66896	4.98607e-21	1.4521e-19
EVM0003646	clec-50	193	244	320	156	155	140	14.266	16.2148	16.8108	8.6041	8.3911	8.2444	-0.90759	1.61437e-07	8.81053e-07
EVM0003647	ift-20	300	452	635	773	790	760	22.24	30.0036	33.3675	42.7038	42.8532	44.891	0.604498	0.000689488	0.00186533
EVM0003649	sand-1	122	128	173	261	295	277	9.0305	8.5006	9.0826	14.4216	16.0199	16.3495	0.812791	2.22621e-06	9.97955e-06
EVM0003654	sly-1	269	265	331	180	174	216	19.8922	17.604	17.3974	9.9457	9.4506	12.735	-0.772212	2.01398e-05	7.48381e-05
EVM0003656		78	124	143	197	220	255	5.8047	8.2037	7.5008	10.8787	11.9483	15.0666	0.811072	7.33526e-05	0.000244327
EVM0003661	R08E5.3	1147	1520	1829	773	901	676	84.9037	100.895	96.121	42.7444	48.8675	39.9492	-1.09945	6.78666e-12	7.12035e-11
EVM0003675	pab-1	69211	50361	58421	16987	20195	27023	5122.72	3342.14	3070.21	938.971	1095.71	1595.94	-1.66773	2.36627e-12	2.66855e-11
EVM0003677	grl-26	8	14	27	92	95	101	0.5979	0.9307	1.429	5.0746	5.1441	5.9625	2.3922	4.53877e-18	1.00072e-16
EVM0003679	rol-8	23	22	46	106	83	79	1.71	1.4627	2.4336	5.8464	4.4933	4.6633	1.39553	4.62238e-08	2.76279e-07
EVM0003680		114	162	170	805	584	609	8.4014	10.7696	8.9406	44.4745	31.6697	35.978	1.99478	5.30521e-25	2.21764e-23
EVM0003682	pqn-87	454	312	458	234	280	206	33.586	20.6958	24.0654	12.955	15.1857	12.164	-0.955815	2.06539e-06	9.3092e-06
EVM0003684	unc-86	345	322	433	196	208	146	25.5509	21.3739	22.7727	10.8166	11.26	8.6391	-1.17919	3.25496e-11	3.14369e-10
EVM0003694	pas-3	731	1230	1527	933	866	769	54.1381	81.6151	80.2413	51.5809	46.984	45.4302	-0.585798	0.00135636	0.00345305
EVM0003697		3560	4775	5845	8782	7752	7809	263.463	316.873	307.189	485.47	420.607	461.197	0.623285	3.5923e-05	0.000127039
EVM0003700	lin-45	38	70	49	93	98	88	2.784	4.6459	2.5623	5.1232	5.3109	5.1945	0.650774	0.00873046	0.018207
EVM0003704	Y39A1C.1	25	43	38	71	77	94	1.8544	2.8361	2.0051	3.9009	4.1678	5.565	1.02229	6.40077e-05	0.000215873
EVM0003706	mrps-31	253	247	310	531	510	414	18.7556	16.3592	16.3126	29.3419	27.6892	24.4314	0.665599	6.76085e-05	0.000227046
EVM0003710	M05D6.1	8	3	15	20	26	17	0.6038	0.1966	0.7967	1.1045	1.4166	1.0133	1.10061	0.00473178	0.0105504
EVM0003713	F53F4.10	1736	2190	2646	3875	3610	3895	128.482	145.359	139.072	214.207	195.846	230.038	0.632216	1.97987e-05	7.37359e-05
EVM0003718	C54G4.4	50	47	66	18	28	41	3.7175	3.1245	3.4711	0.9932	1.5158	2.4202	-1.06813	0.00028501	0.000836656
EVM0003720	vps-24	275	350	448	669	706	612	20.3362	23.2025	23.544	36.9545	38.2816	36.1254	0.729527	4.49225e-06	1.90669e-05
EVM0003723	F54C9.9	149	134	138	54	66	57	11.049	8.9045	7.2287	3.0064	3.6015	3.3596	-1.4377	2.32823e-10	1.95758e-09
EVM0003731	C53A5.13	102	72	118	53	77	47	7.5353	4.7903	6.2196	2.919	4.1825	2.7615	-0.903868	0.000259696	0.000767782
EVM0003733	znfx-1	39	42	22	8	7	6	2.8996	2.7921	1.1703	0.455	0.379	0.3542	-2.4851	9.29824e-09	6.28438e-08
EVM0003738	haao-1	124	193	254	101	98	92	9.1464	12.8054	13.3741	5.5924	5.3195	5.4234	-1.1169	5.45916e-08	3.22368e-07
EVM0003739	tbck-1	206	154	209	106	118	126	15.2482	10.23	10.9573	5.8503	6.425	7.4622	-0.880456	2.60565e-05	9.47775e-05
EVM0003741	sap-49	253	101	290	62	93	72	18.7613	6.7312	15.2454	3.4029	5.0367	4.252	-1.67983	7.76925e-08	4.47416e-07
EVM0003745	spe-15	27	22	35	14	10	23	1.9645	1.4738	1.8636	0.78	0.5471	1.3299	-1.00342	0.00290357	0.00683883
EVM0003748	rpa-1	154	138	198	121	125	120	11.3987	9.1419	10.3892	6.7097	6.7861	7.0903	-0.58589	0.00162087	0.00405326
EVM0003749	T01D3.6	643	410	562	124	147	76	47.6019	27.1903	29.519	6.8391	7.9581	4.4869	-2.43023	2.74106e-21	8.18057e-20
EVM0003751	folt-2	18	22	25	13	14	18	1.3383	1.4625	1.3148	0.717	0.7579	1.0625	-0.697439	0.0266298	0.048418
EVM0003752	tth-1	454	501	633	1900	1711	1522	33.6111	33.2409	33.2819	105.051	92.8355	89.8768	1.52288	1.84864e-22	6.15486e-21
EVM0003754	tbc-14	181	130	184	401	478	514	13.3755	8.6469	9.6789	22.1473	25.9344	30.3285	1.31014	9.60354e-11	8.68645e-10
EVM0003756		76	151	152	412	320	473	5.6505	10.0384	7.994	22.7737	17.3594	27.918	1.51784	6.24379e-11	5.81423e-10
EVM0003758	rgs-3	650	908	1124	489	462	402	48.1063	60.2835	59.072	27.0558	25.0397	23.7256	-1.14357	4.28918e-12	4.65487e-11
EVM0003759	F09B12.3	7846	7649	8911	3741	4331	4409	580.725	507.587	468.281	206.785	234.968	260.414	-1.14841	5.18697e-13	6.32896e-12
EVM0003760	tbc-3	226	225	272	571	566	496	16.7058	14.8987	14.272	31.5463	30.7027	29.3131	0.999347	7.99557e-10	6.32911e-09
EVM0003763	M04B2.6	101	287	277	736	511	396	7.444	19.0185	14.5322	40.6819	27.7117	23.3763	1.15983	5.43686e-05	0.000185412
EVM0003764	rde-1	64	52	74	33	52	48	4.7242	3.4607	3.8702	1.8147	2.807	2.815	-0.691629	0.00586821	0.0128195
EVM0003766		97	157	203	128	96	88	7.1598	10.4177	10.6762	7.0795	5.1877	5.1849	-0.699157	0.00158879	0.00398431
EVM0003769	his-24	11913	8916	7938	3927	3218	2264	881.768	591.695	417.14	217.095	174.615	133.682	-1.84714	1.48843e-13	1.91302e-12
EVM0003771	srsx-39	7	13	14	36	43	38	0.4918	0.8562	0.7363	1.9726	2.3279	2.2463	1.62316	1.16193e-07	6.49927e-07
EVM0003775	did-2	23	53	62	112	86	85	1.71	3.5468	3.2403	6.1703	4.6534	5.0175	0.882302	0.000739569	0.00199228
EVM0003776	H43I07.1	171	255	297	415	423	474	12.6503	16.9489	15.5862	22.9254	22.9473	27.9797	0.70571	6.79417e-05	0.000228039
EVM0003777	nhr-47	45	63	70	168	197	187	3.3003	4.1813	3.7043	9.2984	10.7093	11.0363	1.46789	5.97059e-13	7.23845e-12
EVM0003778		101	133	191	88	109	87	7.4602	8.8072	10.0617	4.8855	5.9003	5.1616	-0.728076	0.000336619	0.000973067
EVM0003782		8	15	10	55	36	25	0.5562	1.0128	0.5191	3.0257	1.9436	1.4552	1.62615	1.92018e-05	7.16941e-05
EVM0003783		10	20	18	12	11	6	0.7215	1.3296	0.9467	0.6619	0.5945	0.3542	-0.883607	0.0214543	0.0401088
EVM0003786	ubc-3	588	697	863	1803	1758	1818	43.5367	46.2519	45.3746	99.6872	95.4066	107.388	1.1617	1.73737e-14	2.53545e-13
EVM0003787		803	577	729	416	469	442	59.4261	38.2597	38.2879	23.0217	25.4526	26.0963	-0.864798	1.1094e-05	4.37781e-05
EVM0003790	did-2	76	96	106	171	178	179	5.6207	6.3685	5.5968	9.4357	9.6386	10.5662	0.752876	5.01625e-05	0.000172292
EVM0003791		40	33	54	31	24	12	2.9765	2.1938	2.8471	1.7098	1.2993	0.7083	-1.0969	0.000361639	0.00103927
EVM0003793		59	74	111	208	181	183	4.3493	4.9401	5.8549	11.5125	9.8015	10.803	1.0734	5.09023e-08	3.02198e-07
EVM0003794	mtp-18	122	174	230	98	87	90	8.9962	11.5676	12.072	5.4051	4.7099	5.3335	-1.08334	5.30953e-08	3.14232e-07
EVM0003795		2600	7891	4161	103	123	125	192.434	523.706	218.691	5.7032	6.6511	7.3614	-5.56612	1.11914e-53	3.29551e-51
EVM0003798		13	45	36	211	132	105	0.9665	2.9808	1.8933	11.6472	7.1446	6.2105	2.08583	3.27618e-10	2.70652e-09
EVM0003802		2	8	6	19	25	22	0.1497	0.53	0.3138	1.0599	1.3609	1.301	1.86386	2.64561e-06	1.17208e-05
EVM0003809	swt-3	113	92	43	42	40	47	8.327	6.1375	2.2615	2.3137	2.1655	2.7724	-1.19304	0.00127038	0.00325544
EVM0003813	ced-2	164	156	202	314	293	368	12.1458	10.3481	10.6174	17.3363	15.8704	21.724	0.731104	8.09635e-05	0.000267543
EVM0003815	lsm-6	199	250	497	707	438	412	14.7607	16.603	26.1005	39.0686	23.7425	24.3531	0.597154	0.0145916	0.0286491
EVM0003818	ZK1098.11	106	169	190	543	590	640	7.8333	11.2165	9.9961	30.0158	32.0151	37.8197	1.77696	6.17083e-21	1.78147e-19
EVM0003822	F42H10.6	236	359	359	1109	1105	1115	17.4591	23.8006	18.8439	61.2828	59.9399	65.8624	1.63758	1.71766e-21	5.23235e-20
EVM0003823	tag-68	56	72	83	58	47	39	4.1332	4.7788	4.3581	3.1871	2.5589	2.3047	-0.718109	0.0015364	0.00386389
EVM0003824	abt-4	92	106	119	197	224	144	6.8377	7.0217	6.2705	10.8972	12.1778	8.5053	0.653105	0.00112353	0.00291804
EVM0003830		124	211	200	706	628	618	9.1447	14.0275	10.5233	39.0117	34.0952	36.4957	1.70022	1.80265e-19	4.54124e-18
EVM0003837		13538	23310	28563	42456	35552	35268	1002.05	1546.92	1501.08	2346.85	1928.93	2082.83	0.650717	0.000586084	0.00160858
EVM0003838	ttr-46	2299	2767	3956	5580	4968	5063	170.136	183.606	207.909	308.422	269.558	299.032	0.642538	2.05242e-05	7.61389e-05
EVM0003841	mlck-1	187	212	202	60	92	61	13.829	14.0577	10.6143	3.3093	4.9806	3.6025	-1.68741	2.49083e-14	3.55668e-13
EVM0003845	mgl-3	25	28	36	18	26	19	1.8675	1.8688	1.8942	0.9928	1.4331	1.1449	-0.652415	0.0197193	0.0372063
EVM0003846	nuaf-3	340	459	508	1123	1157	1156	25.1466	30.4818	26.6858	62.0805	62.781	68.2573	1.22972	1.39861e-14	2.06841e-13
EVM0003848	W04B5.5	403	534	763	996	1017	1053	29.8275	35.4638	40.0816	55.0635	55.1937	62.1768	0.708164	2.00974e-05	7.47487e-05
EVM0003852		12109	16281	21272	7958	7624	7391	896.244	1080.48	1117.93	439.904	413.644	436.52	-1.26238	6.89101e-16	1.20148e-14
EVM0003854	B0303.3	374	330	428	687	718	810	27.6584	21.9138	22.5167	37.9546	38.9793	47.8253	0.79258	5.05854e-06	2.12864e-05
EVM0003860		185	110	128	47	60	58	13.6736	7.3152	6.7249	2.5932	3.2484	3.4239	-1.5717	3.11787e-08	1.92073e-07
EVM0003863	acl-4	377	348	504	680	839	614	27.8764	23.068	26.4663	37.5662	45.5417	36.2331	0.624846	0.000210895	0.000635851
EVM0003864	F31E3.2	93	91	127	269	213	185	6.9005	6.0321	6.6542	14.8462	11.5301	10.9155	0.929101	2.38217e-06	1.06391e-05
EVM0003865		289	300	384	1168	1262	1170	21.423	19.9302	20.1694	64.5802	68.4965	69.0699	1.71654	1.01832e-27	5.17004e-26
EVM0003866	irg-7	2907	1641	1975	1114	1372	1226	215.141	108.896	103.811	61.5919	74.4244	72.4287	-1.03674	1.84522e-05	6.9286e-05
EVM0003870	tpk-1	47	57	45	144	148	173	3.4938	3.7802	2.3721	7.9572	8.0136	10.2362	1.45322	4.66264e-10	3.78535e-09
EVM0003872	bam-2	76	73	78	36	58	48	5.6331	4.8565	4.0752	1.999	3.1217	2.8334	-0.862431	0.000447113	0.0012611
EVM0003875	irld-66	9	16	11	8	5	3	0.6691	1.067	0.5798	0.4412	0.2707	0.191	-1.31265	0.00399005	0.00905215
EVM0003876	Y71H2AM.11	6	6	13	40	24	29	0.4468	0.404	0.6626	2.2226	1.28	1.699	1.73327	3.05283e-06	1.33862e-05
EVM0003877	stg-1	138	113	169	61	77	80	10.2053	7.5122	8.8877	3.3781	4.1676	4.7493	-1.11215	2.48026e-07	1.30795e-06
EVM0003883	efl-3	65	43	58	7	6	5	4.8392	2.8505	3.0641	0.3916	0.3164	0.2998	-3.3734	1.72072e-19	4.3431e-18
EVM0003885	sod-2	1331	1825	2299	3410	3377	3098	98.5326	121.104	120.8	188.48	183.242	182.939	0.703698	3.11227e-06	1.36243e-05
EVM0003887	lam-3	727	464	606	324	362	292	53.7777	30.7654	31.8565	17.9255	19.628	17.2318	-1.08463	5.82303e-07	2.87378e-06
EVM0003890	tag-18	1306	1701	1964	3474	3646	3018	96.6685	112.856	103.193	192.042	197.827	178.236	0.861172	6.04682e-09	4.2194e-08
EVM0003891	C16A11.2	143	140	188	96	128	107	10.6061	9.3171	9.8579	5.2943	6.9673	6.3313	-0.677717	0.000412266	0.0011708
EVM0003893	F26E4.3	515	378	440	173	166	169	38.1477	25.0555	23.1277	9.5618	9.0078	9.9762	-1.59319	2.70883e-14	3.85136e-13
EVM0003894	C46C11.3	137	195	200	374	365	331	10.1411	12.927	10.5033	20.6649	19.8135	19.5577	0.838633	1.11224e-06	5.24308e-06
EVM0003896	let-99	24	27	28	11	17	12	1.8047	1.7642	1.4732	0.6067	0.9327	0.7083	-1.14251	0.000274074	0.000806698
EVM0003897		20	12	47	17	8	6	1.4871	0.7977	2.4718	0.9151	0.4149	0.3336	-1.51695	0.00111183	0.00289163
EVM0003907	F31D4.5	45	39	64	16	16	14	3.3236	2.6086	3.3604	0.8758	0.868	0.8312	-1.84462	5.58371e-11	5.23636e-10
EVM0003909	cutl-16	15	16	23	8	11	7	1.1152	1.0637	1.2096	0.4412	0.5955	0.4132	-1.21336	0.000676338	0.00183313
EVM0003910		162	316	351	237	211	164	11.994	21.0001	18.4635	13.1072	11.4214	9.7009	-0.589934	0.00656658	0.0141302
EVM0003912	gstk-2	671	907	1262	2265	2255	2144	49.6699	60.1662	66.2976	125.208	122.367	126.608	1.08564	1.14364e-11	1.16303e-10
EVM0003915	amx-3	48	76	46	119	99	78	3.5533	5.0424	2.4427	6.5647	5.3709	4.6252	0.596318	0.0258679	0.0472144
EVM0003916		6	9	9	30	23	34	0.446	0.5982	0.4732	1.6556	1.2461	2.0082	1.67568	3.33746e-06	1.45237e-05
EVM0003921		653	794	944	354	331	401	48.3145	52.7153	49.6068	19.5927	17.9552	23.6562	-1.29994	1.50222e-14	2.21423e-13
EVM0003924		12	6	11	50	18	15	0.8922	0.3989	0.5785	2.7653	0.9567	0.9081	1.31585	0.00654027	0.014085
EVM0003926	ZK792.5	687	757	970	380	376	336	50.835	50.2181	50.9861	20.9817	20.426	19.8717	-1.31056	4.47148e-17	8.85674e-16
EVM0003927		22	23	52	72	74	64	1.6518	1.5385	2.7314	3.9944	4.017	3.7641	0.962044	0.000216563	0.000651358
EVM0003932	unc-3	634	746	1108	1566	1603	1581	46.9524	49.5065	58.2333	86.5632	86.9573	93.3891	0.785498	5.18458e-07	2.5808e-06
EVM0003933	emb-5	1213	885	1044	583	658	723	89.7946	58.7025	54.8817	32.2332	35.6762	42.6959	-0.877658	1.81255e-05	6.81363e-05
EVM0003934	col-176	128258	77467	94339	58642	60290	69671	9493.21	5140.98	4957.77	3241.55	3271.14	4114.64	-0.882471	0.000203696	0.000616464
EVM0003937	mdt-20	482	850	1051	1667	1481	1667	35.6834	56.4328	55.2414	92.1517	80.3769	98.4749	0.877375	4.1574e-06	1.78053e-05
EVM0003938		1249	1186	1640	951	901	1025	92.4221	78.7257	86.2057	52.5842	48.904	60.5149	-0.667764	2.60256e-05	9.46912e-05
EVM0003942	thoc-7	411	706	880	467	472	398	30.3853	46.8417	46.2619	25.8089	25.5943	23.5077	-0.722496	0.000131969	0.000416165
EVM0003946	frpr-1	66	61	101	52	38	32	4.8773	4.0723	5.2823	2.8867	2.0855	1.8937	-1.05071	1.49032e-05	5.70769e-05
EVM0003947		142	182	267	700	681	540	10.4832	12.0992	14.0199	38.6859	36.9244	31.8974	1.54906	4.70626e-18	1.03593e-16
EVM0003948	gtf-2H3	190	223	220	625	614	669	14.0512	14.8253	11.55	34.5537	33.2903	39.4866	1.4115	7.56792e-16	1.3126e-14
EVM0003954	col-142	15	22	31	106	101	109	1.1157	1.4625	1.6304	5.8514	5.4683	6.4151	2.04853	6.50956e-17	1.25558e-15
EVM0003955	trpp-9	169	95	86	40	43	83	12.4729	6.3155	4.5254	2.2062	2.3279	4.9031	-1.29932	0.000485304	0.00135899
EVM0003956	gkow-1	279	278	381	936	908	844	20.6698	18.4722	19.9981	51.7242	49.2501	49.8602	1.35063	2.10812e-17	4.29764e-16
EVM0003957	clc-1	6	7	11	19	23	28	0.4461	0.4685	0.5814	1.0551	1.2451	1.6729	1.36999	0.000186972	0.000571791
EVM0003958		3	4	9	28	32	25	0.2235	0.2664	0.4776	1.5463	1.743	1.4801	2.21478	3.25269e-09	2.36951e-08
EVM0003959	Y43F8B.2	171	129	221	1175	1281	1147	12.6674	8.5304	11.6398	64.939	69.5276	67.7683	2.62223	3.42966e-46	6.40091e-44
EVM0003969	F46C3.2	25	35	30	87	79	41	1.8762	2.2903	1.5524	4.8153	4.2926	2.4228	1.02114	0.000632548	0.00172431
EVM0003970	lgc-11	88	101	158	75	100	54	6.5406	6.6984	8.3274	4.1342	5.4235	3.2088	-0.757394	0.00107593	0.00280376
EVM0003971		75	96	136	68	77	57	5.5768	6.3835	7.1542	3.7486	4.1672	3.3786	-0.762835	0.000290708	0.000852061
EVM0003972	ttr-15	14	37	38	663	631	465	1.0377	2.4655	2.0027	36.6648	34.2372	27.458	4.13525	9.37641e-65	4.96987e-62
EVM0003979	hrde-1	75	74	104	151	171	186	5.5811	4.9413	5.449	8.3214	9.3008	10.9829	0.838724	2.55767e-05	9.31602e-05
EVM0003980	best-23	98	137	225	79	119	79	7.2905	9.1077	11.84	4.3882	6.4354	4.6456	-0.873059	0.000206369	0.000623626
EVM0003982	B0024.15	126	162	231	338	357	316	9.3617	10.7583	12.1637	18.6646	19.3473	18.6716	0.806398	3.50962e-06	1.5213e-05
EVM0003996		1	4	3	14	13	11	0.0744	0.2659	0.1578	0.7722	0.7038	0.6493	2.02879	6.32802e-05	0.000213746
EVM0004000	mec-9	490	547	636	236	267	208	36.2974	36.285	33.3986	13.0284	14.4829	12.2723	-1.41166	1.27488e-17	2.6688e-16
EVM0004001	lbp-1	2767	4449	5885	9061	7565	7620	204.792	295.226	309.262	500.887	410.465	450.006	0.750014	2.63263e-05	9.56276e-05
EVM0004003	gst-8	514	789	945	1529	1402	1353	38.0123	52.3588	49.665	84.5318	76.0911	79.9037	0.779126	3.1683e-06	1.38558e-05
EVM0004004	T23F11.11	11	6	8	26	29	34	0.8178	0.3989	0.4209	1.434	1.5707	2.007	1.63884	4.22651e-06	1.8058e-05
EVM0004005	ttr-50	30	41	36	93	62	71	2.2403	2.7256	1.8933	5.1347	3.3405	4.1667	0.888646	0.000544597	0.00150814
EVM0004008		65	75	105	504	481	399	4.8308	4.9889	5.5075	27.8577	26.1021	23.551	2.33207	5.25969e-37	5.80802e-35
EVM0004010	kcc-3	170	131	176	78	88	87	12.5487	8.6949	9.253	4.3261	4.7761	5.1665	-1.0907	2.77651e-07	1.45134e-06
EVM0004012	cest-24	524	431	478	1118	1111	1139	38.7825	28.576	25.1252	61.7985	60.2633	67.2817	1.03639	1.38828e-08	9.07107e-08
EVM0004021		3	13	3	21	21	18	0.223	0.8642	0.1578	1.1582	1.1369	1.0625	1.45313	0.000971761	0.00255594
EVM0004024	aat-4	289	208	289	174	196	181	21.3842	13.8332	15.1767	9.5995	10.6602	10.6861	-0.699737	0.000432273	0.00122264
EVM0004025	hbl-1	226	137	192	453	585	531	16.7468	9.0802	10.0835	25.0446	31.7256	31.3346	1.29987	6.32456e-09	4.39699e-08
EVM0004027		46	42	64	38	31	27	3.4201	2.7922	3.3471	2.1014	1.6583	1.5938	-0.833053	0.000840454	0.00223811
EVM0004029	cyb-3	444	413	552	162	218	234	32.8623	27.3895	29.018	8.9452	11.8026	13.821	-1.3685	7.81314e-13	9.33561e-12
EVM0004035	F54G2.1	229	225	340	174	184	152	16.9496	14.9428	17.869	9.6405	9.9917	8.9771	-0.798789	3.94836e-06	1.69759e-05
EVM0004036	nmgp-1	28	17	54	151	126	101	2.0988	1.1267	2.8162	8.3657	6.8394	5.9657	1.78726	1.76461e-10	1.52017e-09
EVM0004039	daf-8	311	360	442	783	824	844	23.047	23.9226	23.2272	43.2603	44.6905	49.8387	0.972543	8.87731e-10	6.9688e-09
EVM0004041	wdr-62	380	302	326	184	267	254	28.1301	20.0742	17.1254	10.1541	14.472	14.9885	-0.718392	0.00101856	0.0026679
EVM0004044	scav-4	114	119	139	53	52	49	8.4152	7.8889	7.316	2.9539	2.8175	2.8778	-1.44341	2.12733e-12	2.40523e-11
EVM0004050	T25B2.2	32	27	39	12	8	14	2.3631	1.7949	2.037	0.6745	0.4348	0.8264	-1.67099	1.78864e-07	9.69772e-07
EVM0004051		203	432	393	815	672	632	15.0187	28.6637	20.6703	45.0641	36.4835	37.3051	0.88377	4.07733e-05	0.000142443
EVM0004052	Y69H2.3	2	3	8	23	15	21	0.1567	0.2273	0.4406	1.2686	0.8278	1.2202	1.89803	1.00556e-05	3.99661e-05
EVM0004057	F08F3.4	1261	1116	1627	6472	6930	4756	93.3638	74.0885	85.4915	357.781	376.011	280.902	2.00429	1.01442e-31	7.22696e-30
EVM0004059	acl-6	111	112	126	61	54	63	8.2369	7.4315	6.6219	3.3764	2.9234	3.7188	-1.14876	5.67544e-08	3.34245e-07
EVM0004061		86	146	165	816	643	711	6.347	9.6849	8.6695	45.1167	34.8671	41.9763	2.29793	6.68675e-31	4.47506e-29
EVM0004067	K10H10.4	139	163	193	143	111	117	10.3103	10.8239	10.1536	7.8908	6.0091	6.9064	-0.587822	0.00175148	0.00435193
EVM0004069	mpc-1	356	550	640	1022	840	849	26.3524	36.5085	33.6108	56.48	45.5952	50.1466	0.65651	0.000165346	0.000512274
EVM0004076	acs-7	148	121	184	302	403	406	10.988	8.044	9.6864	16.7148	21.8769	23.9546	1.12343	1.21193e-08	8.0096e-08
EVM0004077	qui-1	189	182	285	102	112	90	13.9629	12.0626	14.9892	5.6258	6.0667	5.3205	-1.26936	1.45028e-11	1.45919e-10
EVM0004080	tsp-10	3	4	4	17	18	19	0.223	0.2659	0.2104	0.9376	0.9745	1.1216	2.08818	1.53951e-06	7.09318e-06
EVM0004082	Y43F8B.3	24	27	49	14	23	19	1.7844	1.7949	2.5841	0.7722	1.2451	1.1371	-0.980538	0.00139115	0.00353077
EVM0004083		15	14	20	7	6	9	1.0954	0.9037	1.0724	0.3662	0.3201	0.5207	-1.34307	0.000465103	0.00130629
EVM0004084	dos-2	9	12	15	20	21	28	0.6691	0.7978	0.7889	1.0834	1.1369	1.6528	0.758643	0.0246295	0.0453159
EVM0004087	flwr-1	834	935	1160	2168	2051	1939	61.7475	62.0641	60.9781	119.86	111.293	114.537	0.903589	9.371e-10	7.33462e-09
EVM0004091	Y62E10A.13	445	667	879	2061	2365	2164	32.9507	44.2575	46.1864	113.942	128.297	127.811	1.58246	3.03468e-20	8.24027e-19
EVM0004093	apd-3	444	447	470	243	233	245	32.8806	29.6395	24.7161	13.4314	12.6375	14.4497	-1.10398	3.06312e-10	2.54319e-09
EVM0004101		27	28	41	100	121	128	2.0093	1.8776	2.1543	5.531	6.5735	7.5651	1.69336	1.05231e-12	1.24058e-11
EVM0004106	lgg-2	3161	2697	4341	11431	11476	12468	233.937	178.969	228.113	631.886	622.637	736.357	1.63489	2.5164e-23	9.01212e-22
EVM0004108	stau-1	255	213	207	60	64	133	18.8864	14.1138	10.8695	3.3214	3.4647	7.8584	-1.58202	3.00248e-07	1.55962e-06
EVM0004113	pgp-14	1129	853	1447	363	574	408	83.5881	56.607	76.0419	20.075	31.1253	24.0705	-1.52181	9.28116e-14	1.21647e-12
EVM0004114		67	82	84	218	174	95	4.9273	5.4555	4.3926	12.0446	9.4263	5.6094	0.87762	0.000830953	0.00221459
EVM0004116		56	62	57	113	124	85	4.112	4.1204	3.0096	6.2427	6.7143	5.0374	0.690578	0.00230572	0.00556522
EVM0004117	K10B4.3	125	104	131	81	71	89	9.2664	6.8819	6.8942	4.4979	3.8568	5.2673	-0.753812	0.000555812	0.00153567
EVM0004119	mth-2	57	41	45	23	23	25	4.244	2.7423	2.3677	1.2685	1.2345	1.4723	-1.21451	4.32564e-05	0.000150365
EVM0004122	B0035.3	80	114	131	404	411	392	5.9067	7.5334	6.8667	22.3361	22.2763	23.1691	1.73467	2.2372e-22	7.42987e-21
EVM0004127	tin-13	2129	4114	4644	7254	6358	6126	157.579	273.021	244.078	400.994	344.963	361.801	0.715076	0.000207178	0.000625925
EVM0004128	srv-16	30	28	58	33	27	19	2.2305	1.8614	3.0364	1.8201	1.4617	1.1216	-0.703547	0.0173233	0.033249
EVM0004129	C53H9.2	1016	1586	1896	849	1000	711	75.2186	105.231	99.6629	46.9144	54.2739	41.9855	-0.968427	4.82906e-08	2.87595e-07
EVM0004134	T01B7.5	248	273	288	178	178	125	18.3889	18.0915	15.1344	9.817	9.67	7.3786	-0.937325	5.23909e-07	2.605e-06
EVM0004135	vamp-8	573	703	949	1358	1377	1213	42.435	46.6804	49.8912	75.0462	74.7286	71.6661	0.670711	1.36487e-05	5.27747e-05
EVM0004137	arx-7	283	396	464	1004	941	1016	20.9664	26.2988	24.4028	55.5055	51.0383	59.9931	1.21479	1.77704e-13	2.27074e-12
EVM0004141	Y66H1A.4	2380	1721	3211	1523	1751	1432	176.124	114.193	168.762	84.2061	95.0057	84.5439	-0.79947	9.38072e-06	3.74184e-05
EVM0004144	ceh-45	135	354	347	568	499	346	10.028	23.4778	18.2465	31.3851	27.0652	20.4276	0.605883	0.0198019	0.037341
EVM0004147	sao-1	626	538	633	392	405	372	46.3348	35.7254	33.2832	21.6594	21.9797	21.9949	-0.811222	3.58456e-06	1.55225e-05
EVM0004149	lgc-7	109	150	177	85	83	58	8.0849	9.9373	9.3088	4.6881	4.4933	3.4237	-1.11475	7.58639e-08	4.38027e-07
[truncated: 4,566 more rows]

## Sheet: 60‰ vs. 3‰
gene	C.elegans ortholog gene	Count_3‰_1	Count_3‰_2	Count_3‰_3	Count_60‰_1	Count_60‰_2	Count_60‰_3	normalized_Count_3‰_1	normalized_Count_3‰_2	normalized_Count_3‰_3	normalized_Count_60‰_1	normalized_Count_60‰_2	normalized_Count_60‰_3	logFC	PValue	FDR
[truncated: 4,721 more rows]

[truncated: 2 more sheets: 79 overlapped upregulated DEGs, 119 overlapped downregulated DE]
