# Supplementary material for: Transcriptome Responses to Different Salinity Conditions in Litoditis marina, Revealed by Long-Read Sequencing
Source: Genes (Basel). 2024 Feb 28;15(3):317. doi: 10.3390/genes15030317 (PMC10970011; doi:10.3390/genes15030317)
Supplement: Supplementary file 1 [file genes-15-00317-s001.zip › Supplementary Table S10.xlsx]

## Sheet: 119GO
ID	Description	GeneRatio	BgRatio	pvalue	p.adjust	qvalue	geneID	Count
GO:0003993	acid phosphatase activity	4/53	23/7594	1.7e-05	0.00274978	0.00251929	EVM0005869/EVM0011280/EVM0013135/EVM0016051	4
GO:0016788	hydrolase activity, acting on ester bonds	7/53	250/7594	0.00162807	0.131874	0.12082	EVM0000324/EVM0005704/EVM0005869/EVM0011280/EVM0011976/EVM0013135/EVM0016051	7
GO:0006811	ion transport	9/53	430/7594	0.00263114	0.142082	0.130172	EVM0000703/EVM0008010/EVM0011976/EVM0012171/EVM0012480/EVM0012566/EVM0014254/EVM0016464/EVM0017483	9
GO:0052689	carboxylic ester hydrolase activity	2/53	17/7594	0.00607841	0.242134	0.221838	EVM0005704/EVM0011976	2
GO:0006820	anion transport	3/53	63/7594	0.00949237	0.242134	0.221838	EVM0011976/EVM0012566/EVM0017483	3
GO:0016791	phosphatase activity	4/53	125/7594	0.0110036	0.242134	0.221838	EVM0005869/EVM0011280/EVM0013135/EVM0016051	4
GO:0015849	organic acid transport	2/53	24/7594	0.0119572	0.242134	0.221838	EVM0011976/EVM0017483	2
GO:0046942	carboxylic acid transport	2/53	24/7594	0.0119572	0.242134	0.221838	EVM0011976/EVM0017483	2
GO:0015711	organic anion transport	2/53	27/7594	0.0150053	0.263087	0.241035	EVM0011976/EVM0017483	2
GO:0042578	phosphoric ester hydrolase activity	4/53	154/7594	0.0220754	0.263087	0.241035	EVM0005869/EVM0011280/EVM0013135/EVM0016051	4
GO:0005230	extracellular ligand-gated ion channel activity	4/53	160/7594	0.0249881	0.263087	0.241035	EVM0000703/EVM0012171/EVM0014254/EVM0016464	4
GO:0015075	ion transmembrane transporter activity	7/53	423/7594	0.0265765	0.263087	0.241035	EVM0000703/EVM0007893/EVM0012171/EVM0012480/EVM0014254/EVM0016464/EVM0017483	7
GO:0015276	ligand-gated ion channel activity	4/53	164/7594	0.0270537	0.263087	0.241035	EVM0000703/EVM0012171/EVM0014254/EVM0016464	4
GO:0022834	ligand-gated channel activity	4/53	164/7594	0.0270537	0.263087	0.241035	EVM0000703/EVM0012171/EVM0014254/EVM0016464	4
GO:0022891	substrate-specific transmembrane transporter activity	7/53	432/7594	0.0293849	0.263087	0.241035	EVM0000703/EVM0007893/EVM0012171/EVM0012480/EVM0014254/EVM0016464/EVM0017483	7
GO:0005216	ion channel activity	5/53	253/7594	0.0308559	0.263087	0.241035	EVM0000703/EVM0012171/EVM0012480/EVM0014254/EVM0016464	5
GO:0015267	channel activity	5/53	253/7594	0.0308559	0.263087	0.241035	EVM0000703/EVM0012171/EVM0012480/EVM0014254/EVM0016464	5
GO:0022803	passive transmembrane transporter activity	5/53	253/7594	0.0308559	0.263087	0.241035	EVM0000703/EVM0012171/EVM0012480/EVM0014254/EVM0016464	5
GO:0022838	substrate-specific channel activity	5/53	253/7594	0.0308559	0.263087	0.241035	EVM0000703/EVM0012171/EVM0012480/EVM0014254/EVM0016464	5
GO:0022892	substrate-specific transporter activity	7/53	448/7594	0.0348682	0.270601	0.247919	EVM0000703/EVM0007893/EVM0012171/EVM0012480/EVM0014254/EVM0016464/EVM0017483	7
GO:0022836	gated channel activity	4/53	178/7594	0.0350779	0.270601	0.247919	EVM0000703/EVM0012171/EVM0014254/EVM0016464	4
GO:0015081	sodium ion transmembrane transporter activity	2/53	54/7594	0.054313	0.390669	0.357923	EVM0007893/EVM0012480	2
GO:0015291	secondary active transmembrane transporter activity	2/53	56/7594	0.0579409	0.390669	0.357923	EVM0007893/EVM0012566	2
GO:0050790	regulation of catalytic activity	1/53	10/7594	0.0676792	0.390669	0.357923	EVM0012099	1
GO:0044765	single-organism transport	3/53	142/7594	0.0762615	0.390669	0.357923	EVM0007893/EVM0011976/EVM0017483	3
GO:0065009	regulation of molecular function	1/53	12/7594	0.0806654	0.390669	0.357923	EVM0012099	1
GO:1902578	single-organism localization	3/53	146/7594	0.0813708	0.390669	0.357923	EVM0007893/EVM0011976/EVM0017483	3
GO:0004620	phospholipase activity	1/53	13/7594	0.0870917	0.390669	0.357923	EVM0011976	1
GO:0008237	metallopeptidase activity	3/53	154/7594	0.0920245	0.390669	0.357923	EVM0001385/EVM0009956/EVM0012321	3
GO:0004181	metallocarboxypeptidase activity	1/53	14/7594	0.093474	0.390669	0.357923	EVM0012321	1
GO:0008235	metalloexopeptidase activity	1/53	14/7594	0.093474	0.390669	0.357923	EVM0012321	1
GO:0016298	lipase activity	1/53	14/7594	0.093474	0.390669	0.357923	EVM0011976	1
GO:0016491	oxidoreductase activity	5/53	348/7594	0.0940392	0.390669	0.357923	EVM0006839/EVM0007964/EVM0008934/EVM0011592/EVM0017069	5
GO:0006869	lipid transport	1/53	15/7594	0.0998125	0.390669	0.357923	EVM0011976	1
GO:0003333	amino acid transmembrane transport	1/53	16/7594	0.106108	0.390669	0.357923	EVM0017483	1
GO:0005342	organic acid transmembrane transporter activity	1/53	16/7594	0.106108	0.390669	0.357923	EVM0017483	1
GO:0006865	amino acid transport	1/53	16/7594	0.106108	0.390669	0.357923	EVM0017483	1
GO:0008514	organic anion transmembrane transporter activity	1/53	16/7594	0.106108	0.390669	0.357923	EVM0017483	1
GO:0015171	amino acid transmembrane transporter activity	1/53	16/7594	0.106108	0.390669	0.357923	EVM0017483	1
GO:0046903	secretion	1/53	16/7594	0.106108	0.390669	0.357923	EVM0011976	1
GO:0046943	carboxylic acid transmembrane transporter activity	1/53	16/7594	0.106108	0.390669	0.357923	EVM0017483	1
GO:0098656	anion transmembrane transport	1/53	16/7594	0.106108	0.390669	0.357923	EVM0017483	1
GO:1903825	organic acid transmembrane transport	1/53	16/7594	0.106108	0.390669	0.357923	EVM0017483	1
GO:1905039	carboxylic acid transmembrane transport	1/53	16/7594	0.106108	0.390669	0.357923	EVM0017483	1
GO:0010876	lipid localization	1/53	17/7594	0.112359	0.404494	0.370589	EVM0011976	1
GO:0016667	oxidoreductase activity, acting on a sulfur group of donors	1/53	18/7594	0.118568	0.417567	0.382566	EVM0006839	1
GO:0046873	metal ion transmembrane transporter activity	2/53	89/7594	0.1277	0.440156	0.403262	EVM0007893/EVM0012480	2
GO:0055085	transmembrane transport	5/53	401/7594	0.14626	0.493628	0.452251	EVM0000321/EVM0002982/EVM0004204/EVM0008010/EVM0017483	5
GO:0008378	galactosyltransferase activity	1/53	24/7594	0.154937	0.493747	0.45236	EVM0000959	1
GO:0005326	neurotransmitter transporter activity	1/53	25/7594	0.160853	0.493747	0.45236	EVM0007893	1
GO:0005328	neurotransmitter:sodium symporter activity	1/53	25/7594	0.160853	0.493747	0.45236	EVM0007893	1
GO:0015370	solute:sodium symporter activity	1/53	25/7594	0.160853	0.493747	0.45236	EVM0007893	1
GO:0004180	carboxypeptidase activity	1/53	26/7594	0.166729	0.493747	0.45236	EVM0012321	1
GO:0015077	monovalent inorganic cation transmembrane transporter activity	2/53	107/7594	0.171235	0.493747	0.45236	EVM0007893/EVM0012480	2
GO:0005543	phospholipid binding	1/53	27/7594	0.172565	0.493747	0.45236	EVM0008733	1
GO:0006836	neurotransmitter transport	1/53	27/7594	0.172565	0.493747	0.45236	EVM0007893	1
GO:0022804	active transmembrane transporter activity	2/53	108/7594	0.173726	0.493747	0.45236	EVM0007893/EVM0012566	2
GO:0070011	peptidase activity, acting on L-amino acid peptides	4/53	318/7594	0.180519	0.497113	0.455444	EVM0001385/EVM0007700/EVM0009956/EVM0012321	4
GO:0005272	sodium channel activity	1/53	29/7594	0.184116	0.497113	0.455444	EVM0012480	1
GO:0015698	inorganic anion transport	1/53	29/7594	0.184116	0.497113	0.455444	EVM0012566	1
GO:0015294	solute:cation symporter activity	1/53	31/7594	0.195509	0.51922	0.475698	EVM0007893	1
GO:0008233	peptidase activity	4/53	335/7594	0.204766	0.535034	0.490187	EVM0001385/EVM0007700/EVM0009956/EVM0012321	4
GO:0071702	organic substance transport	2/53	123/7594	0.211715	0.54441	0.498777	EVM0011976/EVM0017483	2
GO:0006814	sodium ion transport	1/53	36/7594	0.223312	0.559714	0.512798	EVM0012480	1
GO:0016758	transferase activity, transferring hexosyl groups	2/53	128/7594	0.224576	0.559714	0.512798	EVM0000959/EVM0012601	2
GO:0006644	phospholipid metabolic process	1/53	37/7594	0.228759	0.561498	0.514433	EVM0011976	1
GO:0015293	symporter activity	1/53	39/7594	0.239539	0.578162	0.5297	EVM0007893	1
GO:0022890	inorganic cation transmembrane transporter activity	2/53	135/7594	0.242685	0.578162	0.5297	EVM0007893/EVM0012480	2
GO:0005261	cation channel activity	1/53	42/7594	0.255434	0.58361	0.534691	EVM0012480	1
GO:0008238	exopeptidase activity	1/53	42/7594	0.255434	0.58361	0.534691	EVM0012321	1
GO:0008509	anion transmembrane transporter activity	1/53	44/7594	0.265849	0.58361	0.534691	EVM0017483	1
GO:0004553	hydrolase activity, hydrolyzing O-glycosyl compounds	1/53	46/7594	0.27612	0.58361	0.534691	EVM0015260	1
GO:0005615	extracellular space	1/53	47/7594	0.281203	0.58361	0.534691	EVM0003766	1
GO:0016798	hydrolase activity, acting on glycosyl bonds	1/53	48/7594	0.286251	0.58361	0.534691	EVM0015260	1
GO:0016614	oxidoreductase activity, acting on CH-OH group of donors	1/53	49/7594	0.291264	0.58361	0.534691	EVM0017069	1
GO:0016757	transferase activity, transferring glycosyl groups	2/53	154/7594	0.292072	0.58361	0.534691	EVM0000959/EVM0012601	2
GO:0004518	nuclease activity	1/53	51/7594	0.301187	0.58361	0.534691	EVM0000324	1
GO:0050660	flavin adenine dinucleotide binding	1/53	51/7594	0.301187	0.58361	0.534691	EVM0017069	1
GO:0006281	DNA repair	1/53	53/7594	0.310973	0.58361	0.534691	EVM0000324	1
GO:0006486	protein glycosylation	1/53	53/7594	0.310973	0.58361	0.534691	EVM0000959	1
GO:0009101	glycoprotein biosynthetic process	1/53	53/7594	0.310973	0.58361	0.534691	EVM0000959	1
GO:0043413	macromolecule glycosylation	1/53	53/7594	0.310973	0.58361	0.534691	EVM0000959	1
GO:0070085	glycosylation	1/53	53/7594	0.310973	0.58361	0.534691	EVM0000959	1
GO:0099600	transmembrane receptor activity	4/53	404/7594	0.311064	0.58361	0.534691	EVM0000703/EVM0012171/EVM0014254/EVM0016464	4
GO:0009100	glycoprotein metabolic process	1/53	54/7594	0.315816	0.58361	0.534691	EVM0000959	1
GO:0004872	receptor activity	4/53	408/7594	0.31747	0.58361	0.534691	EVM0000703/EVM0012171/EVM0014254/EVM0016464	4
GO:0060089	molecular transducer activity	4/53	408/7594	0.31747	0.58361	0.534691	EVM0000703/EVM0012171/EVM0014254/EVM0016464	4
GO:0006974	cellular response to DNA damage stimulus	1/53	55/7594	0.320625	0.58361	0.534691	EVM0000324	1
GO:0033554	cellular response to stress	1/53	55/7594	0.320625	0.58361	0.534691	EVM0000324	1
GO:0008324	cation transmembrane transporter activity	2/53	169/7594	0.33087	0.595565	0.545645	EVM0007893/EVM0012480	2
GO:0034220	ion transmembrane transport	1/53	61/7594	0.348792	0.614177	0.562696	EVM0017483	1
GO:0044421	extracellular region part	1/53	61/7594	0.348792	0.614177	0.562696	EVM0003766	1
GO:0016192	vesicle-mediated transport	1/53	62/7594	0.353374	0.615554	0.563958	EVM0012171	1
GO:0008234	cysteine-type peptidase activity	1/53	64/7594	0.362442	0.624635	0.572278	EVM0007700	1
GO:0004175	endopeptidase activity	2/53	187/7594	0.376677	0.642275	0.588439	EVM0001385/EVM0007700	2
GO:0006508	proteolysis	3/53	317/7594	0.381962	0.642275	0.588439	EVM0001385/EVM0007700/EVM0012321	3
GO:0044255	cellular lipid metabolic process	1/53	69/7594	0.384572	0.642275	0.588439	EVM0011976	1
GO:0016747	transferase activity, transferring acyl groups other than amino-acyl groups	1/53	70/7594	0.388906	0.642886	0.588999	EVM0000708	1
GO:0008289	lipid binding	1/53	72/7594	0.397486	0.643927	0.589953	EVM0008733	1
GO:0030001	metal ion transport	1/53	72/7594	0.397486	0.643927	0.589953	EVM0012480	1
GO:0055114	oxidation-reduction process	3/53	339/7594	0.423851	0.679841	0.622856	EVM0006839/EVM0007964/EVM0017069	3
GO:0015672	monovalent inorganic cation transport	1/53	85/7594	0.450442	0.714562	0.654667	EVM0012480	1
GO:0050662	coenzyme binding	1/53	86/7594	0.45432	0.714562	0.654667	EVM0017069	1
GO:0006950	response to stress	1/53	88/7594	0.461998	0.71965	0.659329	EVM0000324	1
GO:0005576	extracellular region	1/53	92/7594	0.477036	0.735998	0.674307	EVM0003766	1
GO:0033036	macromolecule localization	1/53	101/7594	0.50938	0.776465	0.711381	EVM0011976	1
GO:0005509	calcium ion binding	1/53	102/7594	0.51285	0.776465	0.711381	EVM0008733	1
GO:1901137	carbohydrate derivative biosynthetic process	1/53	104/7594	0.519719	0.779578	0.714233	EVM0000959	1
GO:0071705	nitrogen compound transport	1/53	108/7594	0.533172	0.780723	0.715282	EVM0017483	1
GO:0008270	zinc ion binding	2/53	255/7594	0.535892	0.780723	0.715282	EVM0009956/EVM0012321	2
GO:0006259	DNA metabolic process	1/53	110/7594	0.539759	0.780723	0.715282	EVM0000324	1
GO:0016746	transferase activity, transferring acyl groups	1/53	110/7594	0.539759	0.780723	0.715282	EVM0000708	1
GO:0004222	metalloendopeptidase activity	1/53	120/7594	0.571351	0.819106	0.750448	EVM0001385	1
GO:0019637	organophosphate metabolic process	1/53	134/7594	0.612033	0.827188	0.757853	EVM0011976	1
GO:0003924	GTPase activity	1/53	136/7594	0.617527	0.827188	0.757853	EVM0009237	1
GO:0043565	sequence-specific DNA binding	1/53	136/7594	0.617527	0.827188	0.757853	EVM0009222	1
GO:0001883	purine nucleoside binding	1/53	137/7594	0.620245	0.827188	0.757853	EVM0009237	1
GO:0005525	GTP binding	1/53	137/7594	0.620245	0.827188	0.757853	EVM0009237	1
GO:0032549	ribonucleoside binding	1/53	137/7594	0.620245	0.827188	0.757853	EVM0009237	1
GO:0032550	purine ribonucleoside binding	1/53	137/7594	0.620245	0.827188	0.757853	EVM0009237	1
GO:0032561	guanyl ribonucleotide binding	1/53	137/7594	0.620245	0.827188	0.757853	EVM0009237	1
GO:0001882	nucleoside binding	1/53	138/7594	0.622944	0.827188	0.757853	EVM0009237	1
GO:0006629	lipid metabolic process	1/53	142/7594	0.633553	0.834436	0.764493	EVM0011976	1
GO:0048037	cofactor binding	1/53	144/7594	0.638748	0.834493	0.764545	EVM0017069	1
GO:0006812	cation transport	1/53	151/7594	0.656365	0.850649	0.779347	EVM0012480	1
GO:0019001	guanyl nucleotide binding	1/53	159/7594	0.675468	0.856917	0.78509	EVM0009237	1
GO:0046914	transition metal ion binding	2/53	330/7594	0.677554	0.856917	0.78509	EVM0009956/EVM0012321	2
GO:0003723	RNA binding	1/53	161/7594	0.680079	0.856917	0.78509	EVM0003791	1
GO:1901135	carbohydrate derivative metabolic process	1/53	162/7594	0.68236	0.856917	0.78509	EVM0000959	1
GO:0003677	DNA binding	2/53	436/7594	0.816862	0.970358	0.889022	EVM0000324/EVM0009222	2
GO:0044763	single-organism cellular process	2/53	494/7594	0.868264	0.970358	0.889022	EVM0000959/EVM0011976	2
GO:0006355	regulation of transcription, DNA-templated	1/53	306/7594	0.887804	0.970358	0.889022	EVM0009222	1
GO:0019219	regulation of nucleobase-containing compound metabolic process	1/53	306/7594	0.887804	0.970358	0.889022	EVM0009222	1
GO:0051252	regulation of RNA metabolic process	1/53	306/7594	0.887804	0.970358	0.889022	EVM0009222	1
GO:1903506	regulation of nucleic acid-templated transcription	1/53	306/7594	0.887804	0.970358	0.889022	EVM0009222	1
GO:2001141	regulation of RNA biosynthetic process	1/53	306/7594	0.887804	0.970358	0.889022	EVM0009222	1
GO:0017111	nucleoside-triphosphatase activity	1/53	308/7594	0.88943	0.970358	0.889022	EVM0009237	1
GO:0009889	regulation of biosynthetic process	1/53	310/7594	0.891033	0.970358	0.889022	EVM0009222	1
GO:0010556	regulation of macromolecule biosynthetic process	1/53	310/7594	0.891033	0.970358	0.889022	EVM0009222	1
GO:0031326	regulation of cellular biosynthetic process	1/53	310/7594	0.891033	0.970358	0.889022	EVM0009222	1
GO:0051171	regulation of nitrogen compound metabolic process	1/53	310/7594	0.891033	0.970358	0.889022	EVM0009222	1
GO:2000112	regulation of cellular macromolecule biosynthetic process	1/53	310/7594	0.891033	0.970358	0.889022	EVM0009222	1
GO:0016462	pyrophosphatase activity	1/53	314/7594	0.894171	0.970358	0.889022	EVM0009237	1
GO:0010468	regulation of gene expression	1/53	315/7594	0.894941	0.970358	0.889022	EVM0009222	1
GO:0016818	hydrolase activity, acting on acid anhydrides, in phosphorus-containing anhydrides	1/53	315/7594	0.894941	0.970358	0.889022	EVM0009237	1
GO:0080090	regulation of primary metabolic process	1/53	315/7594	0.894941	0.970358	0.889022	EVM0009222	1
GO:0031323	regulation of cellular metabolic process	1/53	316/7594	0.895706	0.970358	0.889022	EVM0009222	1
GO:0060255	regulation of macromolecule metabolic process	1/53	320/7594	0.898712	0.970358	0.889022	EVM0009222	1
GO:0016817	hydrolase activity, acting on acid anhydrides	1/53	322/7594	0.900182	0.970358	0.889022	EVM0009237	1
GO:0019222	regulation of metabolic process	1/53	322/7594	0.900182	0.970358	0.889022	EVM0009222	1
GO:0005737	cytoplasm	1/53	328/7594	0.90447	0.970358	0.889022	EVM0005704	1
GO:0006351	transcription, DNA-templated	1/53	360/7594	0.92446	0.973288	0.891706	EVM0009222	1
GO:0097659	nucleic acid-templated transcription	1/53	360/7594	0.92446	0.973288	0.891706	EVM0009222	1
GO:0032774	RNA biosynthetic process	1/53	362/7594	0.925563	0.973288	0.891706	EVM0009222	1
GO:0034654	nucleobase-containing compound biosynthetic process	1/53	433/7594	0.955957	0.973288	0.891706	EVM0009222	1
GO:0019438	aromatic compound biosynthetic process	1/53	440/7594	0.95819	0.973288	0.891706	EVM0009222	1
GO:0018130	heterocycle biosynthetic process	1/53	445/7594	0.959716	0.973288	0.891706	EVM0009222	1
GO:1901362	organic cyclic compound biosynthetic process	1/53	453/7594	0.962045	0.973288	0.891706	EVM0009222	1
GO:0007165	signal transduction	1/53	489/7594	0.970993	0.973288	0.891706	EVM0012099	1
GO:0044700	single organism signaling	1/53	491/7594	0.971424	0.973288	0.891706	EVM0012099	1
GO:0023052	signaling	1/53	492/7594	0.971637	0.973288	0.891706	EVM0012099	1
GO:0007154	cell communication	1/53	500/7594	0.973288	0.973288	0.891706	EVM0012099	1

## Sheet: GO0003993
gene	C.elegans ortholog gene	Count_3‰_1	Count_3‰_2	Count_3‰_3	Count_30‰_1	Count_30‰_2	Count_30‰_3	normalized_Count_3‰_1	normalized_Count_3‰_2	normalized_Count_3‰_3	normalized_Count_30‰_1	normalized_Count_30‰_2	normalized_Count_30‰_3	logFC	PValue	FDR
EVM0005869	pho-8	241	340	266	136	171	189	16.5592	18.5602	19.4884	10.3245	11.3124	9.867	-0.79442	1.14953e-05	6.5557e-05
EVM0011280	pho-14	352	462	307	162	205	291	24.2143	25.1787	22.4568	12.3418	13.5678	15.1676	-0.803582	7.4174e-06	4.43346e-05
EVM0013135	pho-6	111	146	85	40	72	62	7.6436	7.9579	6.2229	3.0545	4.7671	3.2357	-0.983284	7.14024e-05	0.000330879
EVM0016051	Y105C5B.15	23	50	37	15	15	29	1.5838	2.7241	2.7088	1.1454	0.9941	1.5174	-0.923358	0.00514058	0.0137138

## Sheet: GO0016788
gene	C.elegans ortholog gene	Count_3‰_1	Count_3‰_2	Count_3‰_3	Count_30‰_1	Count_30‰_2	Count_30‰_3	normalized_Count_3‰_1	normalized_Count_3‰_2	normalized_Count_3‰_3	normalized_Count_30‰_1	normalized_Count_30‰_2	normalized_Count_30‰_3	logFC	PValue	FDR
EVM0000324	crn-1	266	304	193	129	145	195	18.3074	16.5875	14.1399	9.838	9.5742	10.195	-0.727441	8.60906e-05	0.000387794
EVM0005704	pqn-68	271	319	116	54	123	136	18.6553	17.3778	8.5007	4.1235	8.1433	7.1181	-1.19578	6.70594e-05	0.000313874
EVM0005869	pho-8	241	340	266	136	171	189	16.5592	18.5602	19.4884	10.3245	11.3124	9.867	-0.79442	1.14953e-05	6.5557e-05
EVM0011280	pho-14	352	462	307	162	205	291	24.2143	25.1787	22.4568	12.3418	13.5678	15.1676	-0.803582	7.4174e-06	4.43346e-05
EVM0011976		165	177	262	62	77	104	11.3856	9.6582	19.1759	4.7142	5.0913	5.4276	-1.39154	1.11774e-07	1.03777e-06
EVM0013135	pho-6	111	146	85	40	72	62	7.6436	7.9579	6.2229	3.0545	4.7671	3.2357	-0.983284	7.14024e-05	0.000330879
EVM0016051	Y105C5B.15	23	50	37	15	15	29	1.5838	2.7241	2.7088	1.1454	0.9941	1.5174	-0.923358	0.00514058	0.0137138

## Sheet: GO0006811
gene	C.elegans ortholog gene	Count_3‰_1	Count_3‰_2	Count_3‰_3	Count_30‰_1	Count_30‰_2	Count_30‰_3	normalized_Count_3‰_1	normalized_Count_3‰_2	normalized_Count_3‰_3	normalized_Count_30‰_1	normalized_Count_30‰_2	normalized_Count_30‰_3	logFC	PValue	FDR
EVM0000703	lgc-47	403	567	385	202	298	395	27.7567	30.9514	28.1861	15.3488	19.7253	20.5793	-0.639986	0.000489428	0.00178763
EVM0008010	nkcc-1	122	168	99	81	44	61	8.3712	9.1755	7.2546	6.1817	2.8785	3.191	-1.03434	0.00022345	0.000893388
EVM0011976		165	177	262	62	77	104	11.3856	9.6582	19.1759	4.7142	5.0913	5.4276	-1.39154	1.11774e-07	1.03777e-06
EVM0012171	lgc-18	148	239	130	72	99	89	10.1819	13.0359	9.5191	5.4572	6.5416	4.6428	-0.984581	1.083e-05	6.2252e-05
EVM0012480	acd-5	36	44	33	12	14	21	2.479	2.3973	2.4159	0.9466	0.8942	1.096	-1.29258	1.54683e-05	8.55242e-05
EVM0012566	pitr-5	130	190	149	23	28	27	8.9432	10.3422	10.9202	1.766	1.8444	1.4005	-2.59946	5.8019e-25	6.46758e-23
EVM0014254	lgc-15	135	164	94	60	95	88	9.2995	8.9348	6.8959	4.534	6.2913	4.6094	-0.706065	0.00229612	0.00684639
EVM0016464	lgc-9	66	92	60	29	52	60	4.5597	5.0331	4.4032	2.2409	3.4584	3.153	-0.652435	0.00870831	0.0215817
EVM0017483	aat-8	164	195	275	72	98	140	11.3161	10.6106	20.1555	5.494	6.4761	7.3218	-1.11514	1.67724e-05	9.16477e-05

## Sheet: GO0052689
gene	C.elegans ortholog gene	Count_3‰_1	Count_3‰_2	Count_3‰_3	Count_30‰_1	Count_30‰_2	Count_30‰_3	normalized_Count_3‰_1	normalized_Count_3‰_2	normalized_Count_3‰_3	normalized_Count_30‰_1	normalized_Count_30‰_2	normalized_Count_30‰_3	logFC	PValue	FDR
EVM0005704	pqn-68	271	319	116	54	123	136	18.6553	17.3778	8.5007	4.1235	8.1433	7.1181	-1.19578	6.70594e-05	0.000313874
EVM0011976		165	177	262	62	77	104	11.3856	9.6582	19.1759	4.7142	5.0913	5.4276	-1.39154	1.11774e-07	1.03777e-06

## Sheet: GO0006820
gene	C.elegans ortholog gene	Count_3‰_1	Count_3‰_2	Count_3‰_3	Count_30‰_1	Count_30‰_2	Count_30‰_3	normalized_Count_3‰_1	normalized_Count_3‰_2	normalized_Count_3‰_3	normalized_Count_30‰_1	normalized_Count_30‰_2	normalized_Count_30‰_3	logFC	PValue	FDR
EVM0011976		165	177	262	62	77	104	11.3856	9.6582	19.1759	4.7142	5.0913	5.4276	-1.39154	1.11774e-07	1.03777e-06
EVM0012566	pitr-5	130	190	149	23	28	27	8.9432	10.3422	10.9202	1.766	1.8444	1.4005	-2.59946	5.8019e-25	6.46758e-23
EVM0017483	aat-8	164	195	275	72	98	140	11.3161	10.6106	20.1555	5.494	6.4761	7.3218	-1.11514	1.67724e-05	9.16477e-05

## Sheet: GO0016791
gene	C.elegans ortholog gene	Count_3‰_1	Count_3‰_2	Count_3‰_3	Count_30‰_1	Count_30‰_2	Count_30‰_3	normalized_Count_3‰_1	normalized_Count_3‰_2	normalized_Count_3‰_3	normalized_Count_30‰_1	normalized_Count_30‰_2	normalized_Count_30‰_3	logFC	PValue	FDR
EVM0005869	pho-8	241	340	266	136	171	189	16.5592	18.5602	19.4884	10.3245	11.3124	9.867	-0.79442	1.14953e-05	6.5557e-05
EVM0011280	pho-14	352	462	307	162	205	291	24.2143	25.1787	22.4568	12.3418	13.5678	15.1676	-0.803582	7.4174e-06	4.43346e-05
EVM0013135	pho-6	111	146	85	40	72	62	7.6436	7.9579	6.2229	3.0545	4.7671	3.2357	-0.983284	7.14024e-05	0.000330879
EVM0016051	Y105C5B.15	23	50	37	15	15	29	1.5838	2.7241	2.7088	1.1454	0.9941	1.5174	-0.923358	0.00514058	0.0137138

## Sheet: GO0015849
gene	C.elegans ortholog gene	Count_3‰_1	Count_3‰_2	Count_3‰_3	Count_30‰_1	Count_30‰_2	Count_30‰_3	normalized_Count_3‰_1	normalized_Count_3‰_2	normalized_Count_3‰_3	normalized_Count_30‰_1	normalized_Count_30‰_2	normalized_Count_30‰_3	logFC	PValue	FDR
EVM0011976		165	177	262	62	77	104	11.3856	9.6582	19.1759	4.7142	5.0913	5.4276	-1.39154	1.11774e-07	1.03777e-06
EVM0017483	aat-8	164	195	275	72	98	140	11.3161	10.6106	20.1555	5.494	6.4761	7.3218	-1.11514	1.67724e-05	9.16477e-05

## Sheet: GO0046942
gene	C.elegans ortholog gene	Count_3‰_1	Count_3‰_2	Count_3‰_3	Count_30‰_1	Count_30‰_2	Count_30‰_3	normalized_Count_3‰_1	normalized_Count_3‰_2	normalized_Count_3‰_3	normalized_Count_30‰_1	normalized_Count_30‰_2	normalized_Count_30‰_3	logFC	PValue	FDR
EVM0011976		165	177	262	62	77	104	11.3856	9.6582	19.1759	4.7142	5.0913	5.4276	-1.39154	1.11774e-07	1.03777e-06
EVM0017483	aat-8	164	195	275	72	98	140	11.3161	10.6106	20.1555	5.494	6.4761	7.3218	-1.11514	1.67724e-05	9.16477e-05

## Sheet: GO0015711
gene	C.elegans ortholog gene	Count_3‰_1	Count_3‰_2	Count_3‰_3	Count_30‰_1	Count_30‰_2	Count_30‰_3	normalized_Count_3‰_1	normalized_Count_3‰_2	normalized_Count_3‰_3	normalized_Count_30‰_1	normalized_Count_30‰_2	normalized_Count_30‰_3	logFC	PValue	FDR
EVM0011976		165	177	262	62	77	104	11.3856	9.6582	19.1759	4.7142	5.0913	5.4276	-1.39154	1.11774e-07	1.03777e-06
EVM0017483	aat-8	164	195	275	72	98	140	11.3161	10.6106	20.1555	5.494	6.4761	7.3218	-1.11514	1.67724e-05	9.16477e-05

[truncated: 153 more sheets: GO0042578, GO0005230, GO0015075, GO0015276, GO0022834, GO0022891, GO0005216, GO0015267, GO0022803, GO0022838, GO0022892, GO0022836, GO0015081, GO0015291, GO0050790, GO0044765, GO0065009, GO1902578, GO0004620, GO0008237 …]
