# Supplementary material for: Transcriptome Responses to Different Salinity Conditions in Litoditis marina, Revealed by Long-Read Sequencing
Source: Genes (Basel). 2024 Feb 28;15(3):317. doi: 10.3390/genes15030317 (PMC10970011; doi:10.3390/genes15030317)
Supplement: Supplementary file 1 [file genes-15-00317-s001.zip › Supplementary Table S11 .xlsx]

## Sheet: 30‰ vs 3‰
event_id	dPSI	p_value	30‰_1	30‰_2	30‰_3	3‰_1	3‰_2	3‰_3	mean_TPM	cpval	log10pval	sig	gene_id	alternative_transcripts	total_transcripts
EVM0009499;AF:Contig00074:349188:349213-350656:349542:349661-350656:+	0.190322	0.030969	1	1	1	0.821187	0.763678	0.84417	-0.341758	1	1.50907238321075	sig	EVM0009499	EVM0009499.1	EVM0009499.2,EVM0009499.1
EVM0005940;RI:Contig00004:247040:247451-247615:247818:-	-0.107469	0.0164835	0.396707	0.433691	0.429646	0.541263	0.521461	0.519727	0.771666	1	1.7829501328311199	sig	EVM0005940	EVM0005940.4	EVM0005940.4,EVM0005940.3
EVM0015474;A3:Contig00016:4102483-4102603:4102444-4102603:-	-0.101957	0.025974	0.185325	0.192271	0.237498	0.315029	0.330054	0.275883	0.867625	1	1.58546072907421	sig	EVM0015474	EVM0015474.2	EVM0015474.2,EVM0015474.4,EVM0015474.1,EVM0015474.3
EVM0003348;A3:Contig00016:3016215-3016304:3016178-3016304:-	-0.127191	0.0104895	0.25166	0.286784	0.345428	0.411855	0.421642	0.431948	0.538451	1	1.9792447779750899	sig	EVM0003348	EVM0003348.3	EVM0003348.3,EVM0003348.1
EVM0011289;RI:Contig00021:180172:180259-180524:180594:-	-0.165074	0.044955	0.350022	0.461099	0.506361	0.560563	0.638163	0.613979	-0.323359	1	1.34722156326968	sig	EVM0011289	EVM0011289.3	EVM0011289.2,EVM0011289.1,EVM0011289.3
EVM0008876;A3:Contig00011:378759-378870:378726-378870:-	-0.145747	0.03996	0.637188	0.581594	0.67188	0.783314	0.762972	0.781618	0.160051	1	1.3983740857170599	sig	EVM0008876	EVM0008876.6,EVM0008876.7	EVM0008876.1,EVM0008876.6,EVM0008876.7
EVM0008876;SE:Contig00011:378467-378608:378726-378870:-	0.145313	0.043956	0.483498	0.528805	0.502874	0.365171	0.364657	0.349411	-0.0115665	1	1.3569814005588401	sig	EVM0008876	EVM0008876.1	EVM0008876.1,EVM0008876.4
EVM0002022;SE:Contig00018:375868-376905:376992-377279:-	0.294714	0.0264735	0.772869	0.627809	0.222324	0.144792	0.424741	0.169328	-0.670621	1	1.5771882031082201	sig	EVM0002022	EVM0002022.2	EVM0002022.2,EVM0002022.3
EVM0015511;SE:Contig00021:2598053-2598611:2598718-2599214:+	0.118374	0.0404595	0.967103	0.909946	0.903447	0.825699	0.77472	0.824957	0.026926	1	1.3929790538303599	sig	EVM0015511	EVM0015511.3,EVM0015511.2,EVM0015511.1	EVM0015511.4,EVM0015511.2,EVM0015511.3,EVM0015511.1
EVM0008669;A5:Contig00018:58227-58448:58227-58733:-	-0.192132	0	0.405683	0.388386	0.441446	0.635269	0.581467	0.595174	1.59442	0	Inf	sig	EVM0008669	EVM0008669.3	EVM0008669.3,EVM0008669.1
EVM0008669;RI:Contig00018:58448:58500-58733:59177:-	-0.123812	0.00499501	0.348674	0.339091	0.360627	0.481054	0.473215	0.465558	1.68266	1	2.3014640727090101	sig	EVM0008669	EVM0008669.3	EVM0008669.3,EVM0008669.2
EVM0007304;RI:Contig00009:1563395:1563500-1563680:1563789:+	-0.148785	0.014985	0.429671	0.347408	0.418423	0.562246	0.570411	0.5092	0.107226	1	1.8243428179893399	sig	EVM0007304	EVM0007304.2	EVM0007304.2,EVM0007304.1
EVM0006343;RI:Contig00025:2900632:2900765-2901190:2901268:-	0.202808	0.00649351	0.758913	0.801348	0.814082	0.54398	0.667853	0.554086	-0.0392543	1	2.18752072040217	sig	EVM0006343	EVM0006343.2	EVM0006343.1,EVM0006343.2
EVM0016767;SE:Contig00011:2234940-2235397:2235511-2235930:+	0.142045	0.0014985	0.830481	0.7796	0.759039	0.665822	0.635486	0.641677	1.20843	1	2.8243428179893399	sig	EVM0016767	EVM0016767.1	EVM0016767.2,EVM0016767.1
EVM0006988;SE:Contig00030:638539-638717:638775-639098:-	0.142157	0.038961	0.923943	0.92189	0.931952	0.787599	0.801302	0.762414	-0.121669	1	1.40936947001852	sig	EVM0006988	EVM0006988.1,EVM0006988.2	EVM0006988.1,EVM0006988.3,EVM0006988.2
EVM0011352;A3:Contig00030:1334743-1334819:1334596-1334819:-	-0.146515	0.0487013	0.298309	0.331564	0.363716	0.514803	0.457428	0.460904	-0.0419554	1	1.31245945745634	sig	EVM0011352	EVM0011352.3	EVM0011352.3,EVM0011352.1
EVM0011352;RI:Contig00030:1334477:1334596-1334819:1334923:-	-0.125992	0.0487013	0.420267	0.46826	0.522074	0.590914	0.570488	0.627174	0.0650969	1	1.31245945745634	sig	EVM0011352	EVM0011352.2	EVM0011352.1,EVM0011352.2
EVM0013615;SE:Contig00007:7864971-7866795:7866919-7867521:-	0.102896	0.00499501	0.886387	0.890724	0.936932	0.868228	0.756589	0.780538	2.56186	1	2.3014640727090101	sig	EVM0013615	EVM0013615.2	EVM0013615.2,EVM0013615.1
EVM0011535;A5:Contig00005:1016260-1016929:1016230-1016929:+	0.125535	0.0024975	0.910926	0.92938	0.928639	0.793449	0.774005	0.824887	0.752481	1	2.60249406837299	sig	EVM0011535	EVM0011535.2	EVM0011535.3,EVM0011535.2
EVM0003720;RI:Contig00025:2105732:2105818-2106038:2106178:+	0.110815	0.0134865	0.765686	0.774797	0.722121	0.648992	0.621902	0.659266	0.711617	1	1.8701003085500201	sig	EVM0003720	EVM0003720.2	EVM0003720.1,EVM0003720.2,EVM0003720.3
EVM0016344;SE:Contig00012:2302778-2303430:2303501-2304074:+	0.141752	0.015984	0.335122	0.407619	0.385796	0.227882	0.248695	0.226706	0.266745	1	1.7963140943891001	sig	EVM0016344	EVM0016344.2	EVM0016344.2,EVM0016344.1,EVM0016344.3,EVM0016344.4
EVM0004573;SE:Contig00007:12950739-12951391:12951462-12952028:+	0.155459	0.000999001	0.331332	0.377482	0.360742	0.152624	0.204423	0.246131	0.667357	1	3.00043407704502	sig	EVM0004573	EVM0004573.1	EVM0004573.3,EVM0004573.5,EVM0004573.1,EVM0004573.4,EVM0004573.2
EVM0008469;A3:Contig00025:723821-723948:723743-723948:-	-0.185329	0.000999001	0.146576	0.155378	0.195731	0.367434	0.357037	0.329202	0.640574	1	3.00043407704502	sig	EVM0008469	EVM0008469.3	EVM0008469.3,EVM0008469.2,EVM0008469.1
EVM0014072;SE:Contig00013:452241-452435:452585-452667:+	0.117155	0.002997	0.856261	0.759764	0.678188	0.660965	0.634209	0.647574	1.83195	1	2.52331282232536	sig	EVM0014072	EVM0014072.1	EVM0014072.2,EVM0014072.1
EVM0000572;SE:Contig00013:1741835-1741921:1741950-1742691:+	0.124419	0.041958	0.851558	0.784311	0.747523	0.695178	0.672902	0.642055	0.176826	1	1.3771847866471201	sig	EVM0000572	EVM0000572.1,EVM0000572.4	EVM0000572.3,EVM0000572.4,EVM0000572.1
EVM0000572;A3:Contig00013:1741835-1741921:1741835-1742691:+	0.134892	0.041958	0.74323	0.66366	0.630354	0.563083	0.544891	0.524595	0.00690283	1	1.3771847866471201	sig	EVM0000572	EVM0000572.2	EVM0000572.3,EVM0000572.2
EVM0005404;RI:Contig00008:5917958:5918453-5918729:5919094:+	-0.116697	0.00499501	0.623431	0.613414	0.599415	0.704859	0.73958	0.741913	0.83723	1	2.3014640727090101	sig	EVM0005404	EVM0005404.1,EVM0005404.2	EVM0005404.2,EVM0005404.1,EVM0005404.3
EVM0005404;SE:Contig00008:5914512-5915141:5915164-5915874:+	0.172229	0.000999001	0.524321	0.518199	0.523486	0.361587	0.339313	0.348421	0.83723	1	3.00043407704502	sig	EVM0005404	EVM0005404.3,EVM0005404.2	EVM0005404.2,EVM0005404.1,EVM0005404.3
EVM0004808;RI:Contig00016:2988556:2988697-2989003:2989160:+	0.151993	0.001998	0.806643	0.829364	0.777801	0.635785	0.684791	0.637252	0.856923	1	2.69940408138104	sig	EVM0004808	EVM0004808.3	EVM0004808.3,EVM0004808.1
EVM0004808;RI:Contig00016:2988285:2988697-2989003:2989160:+	0.210743	0	0.920971	0.861528	0.834373	0.682116	0.66469	0.637837	0.770622	0	Inf	sig	EVM0004808	EVM0004808.4	EVM0004808.2,EVM0004808.4
EVM0013178;SE:Contig00011:2349847-2350098:2350189-2350313:-	0.105992	0.032967	0.961062	0.961234	0.90383	0.820013	0.897176	0.790963	0.223097	1	1.48192013716714	sig	EVM0013178	EVM0013178.1	EVM0013178.1,EVM0013178.2
EVM0007191;SE:Contig00009:3869493-3869713:3870024-3870216:-	-0.284978	0.000999001	0.593472	0.652527	0.760449	0.933894	0.974897	0.952592	0.0470804	1	3.00043407704502	sig	EVM0007191	EVM0007191.1	EVM0007191.2,EVM0007191.1
EVM0001410;SE:Contig00070:1453343-1453973:1454053-1454354:-	0.115732	0.0204795	0.898924	0.857504	0.783055	0.752367	0.741463	0.698455	0.320226	1	1.68868021598927	sig	EVM0001410	EVM0001410.1	EVM0001410.1,EVM0001410.2
EVM0014767;SE:Contig00022:1547238-1547994:1548053-1548547:+	0.101703	0.0224775	0.785122	0.706237	0.727547	0.652012	0.618124	0.643662	0.46889	1	1.6482515589336599	sig	EVM0014767	EVM0014767.3,EVM0014767.1	EVM0014767.1,EVM0014767.2,EVM0014767.3
EVM0000934;A5:Contig00008:2697003-2697516:2697003-2697579:-	0.296626	0.038961	0.452841	0.401114	0.262698	0.174951	0.0518239	0	-0.787808	1	1.40936947001852	sig	EVM0000934	EVM0000934.2	EVM0000934.1,EVM0000934.2
EVM0010385;SE:Contig00011:4756552-4757259:4757317-4757672:+	0.143418	0.038961	0.900444	0.624988	0.624453	0.572615	0.60738	0.539636	-0.127137	1	1.40936947001852	sig	EVM0010385	EVM0010385.1	EVM0010385.2,EVM0010385.1
EVM0008141;RI:Contig00005:372173:372369-373155:373283:-	-0.197801	0.0184815	0.781617	0.589305	0.667989	0.859856	0.894078	0.87838	-0.185077	1	1.73326234864201	sig	EVM0008141	EVM0008141.1	EVM0008141.2,EVM0008141.1
EVM0011343;AL:Contig00009:10509238-10509691:10509974:10509238-10510446:10510642:+	0.209296	0.0044955	0.471698	0.126134	0.197242	0.0599292	0.107257	0	0.0884678	1	2.34722156326968	sig	EVM0011343	EVM0011343.2	EVM0011343.3,EVM0011343.2
EVM0003870;SE:Contig00024:3035505-3035914:3036060-3037036:-	0.118107	0.0344655	0.725763	0.830871	0.73953	0.712966	0.662924	0.565952	0.0675127	1	1.46261498197175	sig	EVM0003870	EVM0003870.1	EVM0003870.1,EVM0003870.2
EVM0013660;SE:Contig00008:7267410-7267490:7267540-7267814:-	0.203889	0	0.698577	0.700616	0.714034	0.472124	0.468925	0.560511	1.96477	0	Inf	sig	EVM0013660	EVM0013660.1	EVM0013660.2,EVM0013660.1
EVM0017317;AL:Contig00023:156537-174050:174258:156537-174972:175693:+	-0.227017	0.025974	0.171719	0.0759219	0.0879279	0.314896	0.156307	0.545417	-0.0858869	1	1.58546072907421	sig	EVM0017317	EVM0017317.6	EVM0017317.6,EVM0017317.4
EVM0012896;SE:Contig00031:189037-189491:189588-190760:+	0.215527	0	0.596708	0.451656	0.475333	0.312178	0.224958	0.33998	0.788086	0	Inf	sig	EVM0012896	EVM0012896.3,EVM0012896.2	EVM0012896.2,EVM0012896.3,EVM0012896.4
EVM0012249;A3:Contig00007:13049292-13049916:13049250-13049916:-	0.107605	0.0374625	0.236673	0.196754	0.15055	0.0640596	0.114024	0.083079	0.11897	1	1.42640280931731	sig	EVM0012249	EVM0012249.3	EVM0012249.1,EVM0012249.2,EVM0012249.3
EVM0008096;SE:Contig00013:3430927-3431125:3431255-3431553:+	0.108306	0.012987	0.628464	0.564637	0.5713	0.42944	0.490172	0.519871	0.64598	1	1.8864907247381899	sig	EVM0008096	EVM0008096.1	EVM0008096.1,EVM0008096.2
EVM0004516;SE:Contig00007:6371295-6371373:6371435-6371619:-	-0.25848	0.000999001	0.508293	0.544208	0.534219	0.780289	0.751757	0.830112	0.603992	1	3.00043407704502	sig	EVM0004516	EVM0004516.3	EVM0004516.1,EVM0004516.3
EVM0015346;RI:Contig00032:860467:860581-860972:861095:-	0.129039	0.010989	0.646941	0.656829	0.560331	0.507069	0.511365	0.458551	0.285349	1	1.9590413918867999	sig	EVM0015346	EVM0015346.2	EVM0015346.1,EVM0015346.2
EVM0008470;SE:Contig00024:64625-65112:67088-67294:-	0.184501	0	0.822487	0.760612	0.74178	0.614969	0.627525	0.528882	0.974608	0	Inf	sig	EVM0008470	EVM0008470.1	EVM0008470.1,EVM0008470.2
EVM0008470;A3:Contig00024:67088-67294:65276-67294:-	0.207118	0	0.83683	0.789107	0.752921	0.582289	0.610558	0.564656	0.970814	0	Inf	sig	EVM0008470	EVM0008470.1	EVM0008470.1,EVM0008470.3
EVM0010682;SE:Contig00009:1652772-1653224:1653344-1653832:-	0.154718	0.0274725	0.916894	0.921632	0.894722	0.756154	0.810285	0.702656	-0.102799	1	1.56110138321476	sig	EVM0010682	EVM0010682.1	EVM0010682.1,EVM0010682.2
EVM0014486;RI:Contig00007:12084167:12084283-12084465:12084633:+	0.106627	0.0499501	0.61661	0.478621	0.543785	0.464416	0.444673	0.410046	0.047907	1	1.3014640727090101	sig	EVM0014486	EVM0014486.2	EVM0014486.2,EVM0014486.1
EVM0013646;A5:Contig00027:1640034-1640379:1640034-1640421:-	0.279164	0.047952	1	0.807277	0.611603	0.561266	0.593852	0.426269	-0.612169	1	1.3191928396694399	sig	EVM0013646	EVM0013646.4	EVM0013646.3,EVM0013646.4
EVM0001849;AF:Contig00011:5820015-5820229:5820579:5820015-5821195:5821631:-	-0.134562	0.0044955	0.253655	0.262248	0.271665	0.387961	0.395311	0.407982	1.29993	1	2.34722156326968	sig	EVM0001849	EVM0001849.1	EVM0001849.1,EVM0001849.3
EVM0017020;AF:Contig00031:602336:602458-604002:602876:603003-604002:+	0.125931	0.0424575	0.363646	0.414339	0.457459	0.265619	0.319811	0.272223	-0.0592239	1	1.3720451469947099	sig	EVM0017020	EVM0017020.5	EVM0017020.5,EVM0017020.4,EVM0017020.3
EVM0015005;SE:Contig00025:330436-330801:331073-331579:-	0.116581	0.020979	0.329004	0.26096	0.197758	0.135256	0.144413	0.15831	0.259661	1	1.6782147823111	sig	EVM0015005	EVM0015005.1	EVM0015005.3,EVM0015005.2,EVM0015005.1
EVM0000854;RI:Contig00032:1152635:1152721-1152928:1153037:+	-0.159671	0.0454545	0.450273	0.302903	0.507387	0.645402	0.545597	0.548577	-0.312991	1	1.34242268038791	sig	EVM0000854	EVM0000854.3	EVM0000854.3,EVM0000854.1,EVM0000854.2
EVM0010322;A5:Contig00011:136051-136220:136051-136287:-	-0.235773	0	0.380479	0.453509	0.49102	0.739072	0.630952	0.662301	0.632029	0	Inf	sig	EVM0010322	EVM0010322.2	EVM0010322.1,EVM0010322.2
EVM0000063;RI:Contig00008:2810545:2810712-2810878:2810955:+	0.14046	0.017982	0.53768	0.578866	0.525867	0.470315	0.414597	0.336122	0.0812612	1	1.7451615719417199	sig	EVM0000063	EVM0000063.3	EVM0000063.3,EVM0000063.1,EVM0000063.2
EVM0006702;RI:Contig00011:6750950:6751160-6751394:6751471:+	0.101119	0.018981	0.549205	0.500678	0.503169	0.392859	0.434067	0.422771	0.832341	1	1.7216804760922	sig	EVM0006702	EVM0006702.4	EVM0006702.3,EVM0006702.4,EVM0006702.2,EVM0006702.1
EVM0015579;A3:Contig00013:5672886-5673377:5672749-5673377:-	-0.110904	0.044955	0.152954	0.146248	0.23769	0.261042	0.294975	0.313588	0.149402	1	1.34722156326968	sig	EVM0015579	EVM0015579.2	EVM0015579.2,EVM0015579.1,EVM0015579.3,EVM0015579.5,EVM0015579.4
EVM0015579;RI:Contig00013:5674674:5674976-5676203:5676455:-	0.132914	0.048951	0.364234	0.557135	0.270021	0.303477	0.239816	0.249355	-0.138748	1	1.3102379970165099	sig	EVM0015579	EVM0015579.5	EVM0015579.2,EVM0015579.1,EVM0015579.5
EVM0015579;RI:Contig00013:5676203:5676455-5676527:5676735:-	0.136606	0.044955	0.580139	0.566626	0.469272	0.439398	0.391326	0.375496	-0.0389558	1	1.34722156326968	sig	EVM0015579	EVM0015579.4	EVM0015579.4,EVM0015579.1,EVM0015579.2
EVM0012843;RI:Contig00010:2214580:2214831-2215283:2215556:-	0.270402	0.00674326	0.464137	0.501001	0.394733	0.128952	0.228651	0.191063	-0.199421	1	2.1711303074342099	sig	EVM0012843	EVM0012843.3	EVM0012843.1,EVM0012843.4,EVM0012843.3,EVM0012843.2
EVM0012843;RI:Contig00010:2210317:2210675-2210721:2211019:-	0.307851	0.00599401	0.533501	0.574998	0.459437	0.13994	0.278471	0.225973	-0.262794	1	2.2222828266613801	sig	EVM0012843	EVM0012843.3	EVM0012843.4,EVM0012843.3
EVM0007981;SE:Contig00002:2179999-2180288:2180401-2181237:+	0.129106	0.036963	0.853541	0.761871	0.793813	0.725607	0.647594	0.648707	0.165478	1	1.4322323529780301	sig	EVM0007981	EVM0007981.1	EVM0007981.2,EVM0007981.1
EVM0005339;RI:Contig00002:3998798:3998856-3998950:3999049:-	-0.135515	0.0314685	0.130351	0.186855	0.257258	0.282001	0.356438	0.34257	-0.027606	1	1.50212352325542	sig	EVM0005339	EVM0005339.2	EVM0005339.1,EVM0005339.3,EVM0005339.2
EVM0005339;RI:Contig00002:3999417:3999554-3999839:3999958:-	0.131495	0.0314685	0.80035	0.783343	0.742742	0.672148	0.62959	0.630211	-0.027606	1	1.50212352325542	sig	EVM0005339	EVM0005339.3	EVM0005339.1,EVM0005339.3,EVM0005339.2
EVM0008032;A3:Contig00072:144330-144627:144330-144698:+	-0.12416	0.0044955	0.326904	0.312905	0.300146	0.443998	0.422326	0.446111	1.32819	1	2.34722156326968	sig	EVM0008032	EVM0008032.2	EVM0008032.2,EVM0008032.1
EVM0013895;A3:Contig00026:2594535-2594657:2594535-2594832:+	-0.169285	0.000999001	0.528225	0.627312	0.532075	0.772616	0.697626	0.725224	0.518281	1	3.00043407704502	sig	EVM0013895	EVM0013895.3	EVM0013895.3,EVM0013895.2
EVM0009806;A3:Contig00007:2971897-2972019:2971897-2972194:+	-0.153758	0.000999001	0.533828	0.568337	0.581384	0.748916	0.693785	0.702122	0.757911	1	3.00043407704502	sig	EVM0009806	EVM0009806.3	EVM0009806.3,EVM0009806.2
EVM0011396;AF:Contig00021:373966:374055-379526:376897:377185-379526:+	-0.108561	0.0024975	0.227018	0.259084	0.295159	0.3173	0.385426	0.404219	1.24393	1	2.60249406837299	sig	EVM0011396	EVM0011396.1	EVM0011396.2,EVM0011396.1
EVM0015492;AF:Contig00013:6296619-6298137:6298210:6296619-6299431:6299557:-	-0.125646	0.0457875	0.637644	0.644047	0.654352	0.747836	0.757483	0.807662	0.231055	1	1.3392526339145701	sig	EVM0015492	EVM0015492.4	EVM0015492.3,EVM0015492.4
EVM0012507;AF:Contig00011:48468-49019:49062:48468-49130:49642:-	-0.100541	0.0184815	0.129328	0.169799	0.184316	0.262721	0.270262	0.252081	0.58896	1	1.73326234864201	sig	EVM0012507	EVM0012507.2	EVM0012507.2,EVM0012507.1
EVM0016491;SE:Contig00007:8765963-8766496:8766635-8767015:+	-0.125314	0.027972	0.75353	0.73365	0.789194	0.866485	0.876809	0.90902	0.264913	1	1.5532760457028001	sig	EVM0016491	EVM0016491.1,EVM0016491.2,EVM0016491.6	EVM0016491.6,EVM0016491.3,EVM0016491.4,EVM0016491.2,EVM0016491.1
EVM0008023;SE:Contig00016:4467563-4467811:4467957-4468067:+	0.142673	0.001998	0.550147	0.487985	0.352069	0.383835	0.291424	0.286923	0.920529	1	2.69940408138104	sig	EVM0008023	EVM0008023.1	EVM0008023.2,EVM0008023.1
EVM0005133;SE:Contig00030:1178607-1178975:1179060-1179339:-	0.20989	0.000999001	0.829438	0.792698	0.818874	0.586985	0.60867	0.615686	0.354149	1	3.00043407704502	sig	EVM0005133	EVM0005133.1,EVM0005133.2	EVM0005133.3,EVM0005133.1,EVM0005133.2
EVM0006393;RI:Contig00069:13662098:13662445-13662733:13662836:-	0.612923	0.032967	1	0.548489	1	0.23295	0.47677	0	-1.16461	1	1.48192013716714	sig	EVM0006393	EVM0006393.2	EVM0006393.1,EVM0006393.2
EVM0006635;A5:Contig00013:700805-700973:700730-700973:+	-0.204935	0.015984	0	0.236769	0.144402	0.515348	0.381234	0.099393	-0.191862	1	1.7963140943891001	sig	EVM0006635	EVM0006635.3	EVM0006635.3,EVM0006635.2,EVM0006635.1
EVM0012209;SE:Contig00009:1921055-1922657:1922725-1922933:-	0.111664	0.0114885	0.931243	0.94309	0.934871	0.839071	0.808769	0.826372	0.662693	1	1.9397362366914099	sig	EVM0012209	EVM0012209.1	EVM0012209.1,EVM0012209.2
EVM0014487;A5:Contig00016:2746903-2747096:2746903-2747205:-	-0.119315	0.00999001	0.168274	0.217396	0.303412	0.33862	0.353867	0.354541	1.2325	1	2.00043407704502	sig	EVM0014487	EVM0014487.4	EVM0014487.4,EVM0014487.3,EVM0014487.1,EVM0014487.2
EVM0005340;SE:Contig00008:3963135-3964848:3964881-3965521:+	-0.131322	0.002997	0.411278	0.439342	0.445196	0.58084	0.54759	0.561352	0.820592	1	2.52331282232536	sig	EVM0005340	EVM0005340.1	EVM0005340.4,EVM0005340.2,EVM0005340.1
EVM0013890;SE:Contig00007:2928485-2928759:2928815-2929111:+	0.119281	0.022977	0.816179	0.786666	0.783375	0.679988	0.647923	0.700466	0.489456	1	1.63870624102743	sig	EVM0013890	EVM0013890.2	EVM0013890.1,EVM0013890.2
EVM0000677;SE:Contig00026:2540897-2541190:2541246-2541520:+	0.119604	0.016983	0.827622	0.809315	0.797366	0.733852	0.65815	0.683488	0.598444	1	1.7699851556667501	sig	EVM0000677	EVM0000677.1	EVM0000677.3,EVM0000677.1
EVM0007242;SE:Contig00009:8483231-8483315:8483383-8483781:-	0.100383	0.022977	0.8351	0.853949	0.757226	0.724013	0.696475	0.724639	0.457589	1	1.63870624102743	sig	EVM0007242	EVM0007242.1,EVM0007242.2	EVM0007242.3,EVM0007242.2,EVM0007242.1
EVM0003395;RI:Contig00016:4804851:4805025-4805276:4805390:-	0.147769	0.0044955	0.693653	0.615792	0.565247	0.502902	0.495921	0.432559	0.781686	1	2.34722156326968	sig	EVM0003395	EVM0003395.3	EVM0003395.2,EVM0003395.3,EVM0003395.4
EVM0007171;SE:Contig00016:1609940-1610331:1610403-1611058:-	0.120146	0.017982	0.723131	0.720061	0.685904	0.556967	0.603042	0.608649	0.622657	1	1.7451615719417199	sig	EVM0007171	EVM0007171.1,EVM0007171.2	EVM0007171.2,EVM0007171.3,EVM0007171.4,EVM0007171.1
EVM0007171;RI:Contig00016:1609790:1609940-1611058:1611122:-	0.18966	0.011988	0.773521	0.654248	0.662447	0.49164	0.520477	0.509117	0.222226	1	1.9212528309974	sig	EVM0007171	EVM0007171.5	EVM0007171.3,EVM0007171.5
EVM0013158;SE:Contig00012:2952285-2952462:2952550-2952646:+	0.107832	0.0194805	0.759577	0.793434	0.674731	0.67757	0.658331	0.568346	0.447329	1	1.7103994656825099	sig	EVM0013158	EVM0013158.1	EVM0013158.2,EVM0013158.1
EVM0012842;A3:Contig00013:1882753-1883090:1882753-1883129:+	-0.124858	0.00699301	0.440231	0.459467	0.451781	0.590659	0.561131	0.574263	0.614535	1	2.1553360370307701	sig	EVM0012842	EVM0012842.1	EVM0012842.2,EVM0012842.1
EVM0000866;SE:Contig00013:5015797-5016474:5016618-5016883:+	0.162821	0.0404595	0.863992	0.767408	0.867254	0.615256	0.755492	0.639443	-0.204618	1	1.3929790538303599	sig	EVM0000866	EVM0000866.1	EVM0000866.1,EVM0000866.2
EVM0002368;RI:Contig00016:576682:576772-576854:577014:+	0.115767	0.00799201	0.447984	0.472626	0.384675	0.302971	0.334691	0.320322	0.529334	1	2.0973440900530802	sig	EVM0002368	EVM0002368.3	EVM0002368.3,EVM0002368.2,EVM0002368.1
EVM0008949;SE:Contig00011:6538739-6538867:6538935-6539067:+	0.110643	0.044955	0.268367	0.365592	0.265292	0.181208	0.174155	0.211959	0.37973	1	1.34722156326968	sig	EVM0008949	EVM0008949.3,EVM0008949.1	EVM0008949.2,EVM0008949.3,EVM0008949.1
EVM0010641;RI:Contig00013:2801538:2801648-2801763:2801918:-	0.102905	0.0354645	0.671721	0.570047	0.529872	0.511416	0.49706	0.454449	0.234963	1	1.45020572398993	sig	EVM0010641	EVM0010641.2,EVM0010641.4	EVM0010641.3,EVM0010641.2,EVM0010641.4,EVM0010641.1
EVM0011970;SE:Contig00032:902255-902532:902625-903282:+	0.119443	0.017982	0.747716	0.68836	0.684912	0.617376	0.590489	0.554795	0.504442	1	1.7451615719417199	sig	EVM0011970	EVM0011970.3,EVM0011970.1	EVM0011970.2,EVM0011970.4,EVM0011970.3,EVM0011970.1
EVM0012506;RI:Contig00013:3999345:3999643-3999699:4000116:+	-0.126573	0.01998	0.695437	0.731502	0.651778	0.814641	0.788831	0.854965	0.171243	1	1.69940408138104	sig	EVM0012506	EVM0012506.1	EVM0012506.3,EVM0012506.1
EVM0012506;RI:Contig00013:3996874:3997089-3997475:3997606:+	0.167487	0.011988	0.23439	0.234821	0.196734	0.0537454	0.064372	0.0453679	0.23798	1	1.9212528309974	sig	EVM0012506	EVM0012506.2	EVM0012506.3,EVM0012506.2,EVM0012506.1
EVM0008733;SE:Contig00018:2032777-2032925:2033026-2033445:+	0.1181	0.0034965	0.781708	0.775117	0.740679	0.668762	0.629875	0.644566	0.782802	1	2.4563660326947501	sig	EVM0008733	EVM0008733.2,EVM0008733.1	EVM0008733.1,EVM0008733.2,EVM0008733.3
EVM0009539;SE:Contig00013:4333862-4333987:4334129-4334189:-	-0.133925	0.0034965	0.771108	0.896815	0.863533	0.9678	0.985964	0.979467	0.65844	1	2.4563660326947501	sig	EVM0009539	EVM0009539.1	EVM0009539.2,EVM0009539.1
EVM0017534;A5:Contig00005:87636-88259:87636-88280:-	-0.100042	0.035964	0.495385	0.513263	0.429787	0.635046	0.541657	0.561858	0.254204	1	1.44413157627774	sig	EVM0017534	EVM0017534.1	EVM0017534.2,EVM0017534.1
EVM0012170;AL:Contig00002:451875-451999:452315:451875-458509:458793:+	0.141682	0.0124875	0.699482	0.868332	0.810147	0.567836	0.640867	0.744212	0.173761	1	1.9035240640369699	sig	EVM0012170	EVM0012170.2	EVM0012170.2,EVM0012170.1
EVM0014635;A3:Contig00008:12625366-12625709:12624668-12625709:-	0.19491	0.0277223	0.409087	0.360433	0.333946	0.207401	0.182309	0.129025	-0.184261	1	1.5571710903696201	sig	EVM0014635	EVM0014635.3	EVM0014635.2,EVM0014635.3
EVM0014635;SE:Contig00008:12624668-12625331:12625366-12625709:-	0.202424	0.0277223	0.47595	0.389328	0.436866	0.262075	0.201462	0.231336	-0.14414	1	1.5571710903696201	sig	EVM0014635	EVM0014635.1	EVM0014635.1,EVM0014635.2
EVM0002148;A3:Contig00016:1933412-1933674:1933366-1933674:-	-0.296625	0.00224775	0.294032	0.344679	0.354921	0.702501	0.651055	0.529952	0.0227013	1	2.6482515685943002	sig	EVM0002148	EVM0002148.4	EVM0002148.1,EVM0002148.4
EVM0002148;SE:Contig00016:1939029-1939141:1939212-1939327:-	-0.205232	0.00224775	0.198723	0.25012	0.241535	0.500152	0.42271	0.383213	0.218581	1	2.6482515685943002	sig	EVM0002148	EVM0002148.1	EVM0002148.2,EVM0002148.1,EVM0002148.3
EVM0007529;A5:Contig00026:2378178-2378496:2378178-2378571:-	-0.109597	0.025974	0.279361	0.238423	0.269917	0.390956	0.369547	0.355988	0.923975	1	1.58546072907421	sig	EVM0007529	EVM0007529.5	EVM0007529.1,EVM0007529.2,EVM0007529.4,EVM0007529.5
EVM0006294;RI:Contig00025:2808222:2808299-2809210:2809367:+	0.139083	0.0014985	0.724048	0.665306	0.622086	0.523896	0.513518	0.556778	0.767554	1	2.8243428179893399	sig	EVM0006294	EVM0006294.3,EVM0006294.2	EVM0006294.2,EVM0006294.5,EVM0006294.3,EVM0006294.4
EVM0006294;SE:Contig00025:2808299-2808662:2808786-2809210:+	0.211278	0.000999001	0.692167	0.644332	0.62196	0.412393	0.423257	0.488976	0.717364	1	3.00043407704502	sig	EVM0006294	EVM0006294.1	EVM0006294.1,EVM0006294.5,EVM0006294.4
EVM0002988;RI:Contig00027:536222:536937-537289:537411:-	0.13392	0.018981	0.629407	0.615746	0.597505	0.470726	0.474282	0.49589	0.468239	1	1.7216804760922	sig	EVM0002988	EVM0002988.3	EVM0002988.2,EVM0002988.3
EVM0002988;RI:Contig00027:536222:536301-537289:537411:-	0.215238	0	0.440365	0.41957	0.386875	0.182692	0.213178	0.205224	0.74357	0	Inf	sig	EVM0002988	EVM0002988.3	EVM0002988.1,EVM0002988.4,EVM0002988.3
EVM0016785;SE:Contig00007:2989902-2990288:2990362-2990761:+	0.106548	0.0324675	0.518739	0.542384	0.458311	0.375204	0.386355	0.43823	0.747001	1	1.48855071606615	sig	EVM0016785	EVM0016785.4	EVM0016785.1,EVM0016785.4
EVM0007703;SE:Contig00034:1541141-1541863:1541976-1542356:-	-0.138921	0.0244755	0.603645	0.62692	0.634371	0.718926	0.806927	0.755844	0.0165023	1	1.61126799268049	sig	EVM0007703	EVM0007703.1	EVM0007703.1,EVM0007703.3,EVM0007703.2
EVM0015584;AF:Contig00008:4085556-4085839:4085965:4085556-4086312:4086369:-	-0.201551	0.0164835	0.270625	0.393688	0.355229	0.487792	0.5025	0.633903	-0.304734	1	1.7829501328311199	sig	EVM0015584	EVM0015584.2	EVM0015584.3,EVM0015584.2
EVM0004980;A3:Contig00008:3276142-3276704:3276142-3276769:+	-0.163628	0.00499501	0.222919	0.240197	0.258858	0.437978	0.383737	0.391145	0.540597	1	2.3014640727090101	sig	EVM0004980	EVM0004980.2	EVM0004980.2,EVM0004980.3
EVM0004980;RI:Contig00008:3276086:3276142-3276704:3277470:+	0.103412	0.0193556	0.711542	0.713362	0.691886	0.561329	0.647356	0.597869	0.500536	1	1.7131923653057399	sig	EVM0004980	EVM0004980.4	EVM0004980.2,EVM0004980.4
EVM0004980;A3:Contig00008:3275844-3276086:3275844-3276769:+	0.160287	0.00666001	0.733313	0.773477	0.724734	0.55192	0.611387	0.587355	0.495786	1	2.17652533392706	sig	EVM0004980	EVM0004980.4	EVM0004980.1,EVM0004980.4
EVM0004980;SE:Contig00008:3275844-3276086:3276142-3276769:+	0.216102	0.00499501	0.795328	0.812734	0.77048	0.552616	0.579185	0.598435	0.538195	1	2.3014640727090101	sig	EVM0004980	EVM0004980.3	EVM0004980.1,EVM0004980.3
EVM0006113;SE:Contig00008:12423220-12423424:12423481-12423775:+	0.226923	0	0.861753	0.817822	0.807022	0.572576	0.61488	0.61837	1.00707	0	Inf	sig	EVM0006113	EVM0006113.1	EVM0006113.2,EVM0006113.1
EVM0010914;SE:Contig00013:216662-216735:216870-217314:-	0.196895	0.023976	0.551637	0.673888	0.591007	0.346692	0.451069	0.428087	-0.22855	1	1.62022283533342	sig	EVM0010914	EVM0010914.1	EVM0010914.2,EVM0010914.1
EVM0016379;A5:Contig00021:2743759-2744001:2743759-2744035:-	0.10225	0.0034965	0.365913	0.356191	0.344173	0.267854	0.246941	0.244732	1.37747	1	2.4563660326947501	sig	EVM0016379	EVM0016379.2	EVM0016379.2,EVM0016379.1
EVM0006091;SE:Contig00022:2340063-2340462:2340542-2340937:+	-0.115537	0.00949051	0.257226	0.2466	0.240538	0.348371	0.356306	0.386297	0.573262	1	2.0227104717561799	sig	EVM0006091	EVM0006091.1	EVM0006091.1,EVM0006091.2
EVM0007346;SE:Contig00011:6613982-6614304:6614373-6614533:+	0.186709	0.00649351	0.891279	0.82341	0.840134	0.665577	0.615181	0.713938	0.0879015	1	2.18752072040217	sig	EVM0007346	EVM0007346.1	EVM0007346.1,EVM0007346.2
EVM0003496;RI:Contig00013:5645847:5645932-5646051:5646709:+	0.186302	0.037962	0.884137	0.899461	0.842342	0.787754	0.642939	0.636339	-0.352309	1	1.4206504804282101	sig	EVM0003496	EVM0003496.2	EVM0003496.2,EVM0003496.1
EVM0004657;RI:Contig00011:3336722:3336875-3337173:3337301:-	-0.103915	0.0144855	0.32306	0.33947	0.333476	0.408365	0.451878	0.447508	0.69557	1	1.83906607481005	sig	EVM0004657	EVM0004657.3	EVM0004657.1,EVM0004657.3,EVM0004657.2
EVM0004657;A3:Contig00011:3337475-3337619:3337454-3337619:-	-0.101404	0.0144855	0.583123	0.60596	0.610718	0.69259	0.740129	0.671292	0.69557	1	1.83906607481005	sig	EVM0004657	EVM0004657.1,EVM0004657.3	EVM0004657.1,EVM0004657.3,EVM0004657.2
EVM0012259;SE:Contig00016:4119563-4119689:4119730-4119833:-	0.120299	0.045954	0.795884	0.749247	0.760533	0.616648	0.685491	0.642627	0.207794	1	1.3376762453634501	sig	EVM0012259	EVM0012259.3	EVM0012259.3,EVM0012259.1,EVM0012259.2
EVM0012130;A5:Contig00070:127000-127072:127000-128045:-	0.218419	0.000999001	0.587401	0.474904	0.491316	0.30125	0.324039	0.273074	0.595879	1	3.00043407704502	sig	EVM0012130	EVM0012130.2	EVM0012130.4,EVM0012130.2
EVM0008757;RI:Contig00030:1133994:1134100-1134575:1134715:+	0.121618	0.0337163	0.385573	0.416152	0.43653	0.267804	0.254044	0.351551	0.200676	1	1.4721603005220201	sig	EVM0008757	EVM0008757.3	EVM0008757.2,EVM0008757.4,EVM0008757.1,EVM0008757.3
EVM0008757;AL:Contig00030:1135693-1135763:1135909:1135693-1138845:1139146:+	0.179781	0.011988	0.964511	0.976219	0.942357	0.696779	0.80607	0.840894	0.200676	1	1.9212528309974	sig	EVM0008757	EVM0008757.3,EVM0008757.1	EVM0008757.1,EVM0008757.2,EVM0008757.4,EVM0008757.3
EVM0011130;RI:Contig00009:10076774:10077173-10077294:10077460:-	0.122642	0.0214785	0.900341	0.864957	0.724921	0.719832	0.711683	0.690777	0.173831	1	1.6679956171294199	sig	EVM0011130	EVM0011130.1	EVM0011130.2,EVM0011130.1
EVM0001852;A5:Contig00019:2643529-2644425:2643471-2644425:+	-0.134279	0.0174825	0.321632	0.338526	0.340253	0.479542	0.473092	0.450613	0.186696	1	1.75739602835873	sig	EVM0001852	EVM0001852.2	EVM0001852.2,EVM0001852.1
EVM0007820;AL:Contig00021:2113920-2114411:2114984:2113920-2128884:2129452:+	0.234932	0.040959	0.693677	0.678037	0.570993	0.378818	0.548299	0.310792	-0.391298	1	1.3876502203252901	sig	EVM0007820	EVM0007820.2	EVM0007820.3,EVM0007820.2
EVM0013548;SE:Contig00072:2048756-2049050:2049091-2049415:+	-0.136721	0.0134865	0.233677	0.263818	0.342543	0.406193	0.441314	0.402696	0.17932	1	1.8701003085500201	sig	EVM0013548	EVM0013548.1	EVM0013548.2,EVM0013548.1
EVM0006506;SE:Contig00005:674398-674807:674833-675328:-	0.203664	0.025974	0.471915	0.419088	0.460849	0.257744	0.290472	0.192644	-0.0291069	1	1.58546072907421	sig	EVM0006506	EVM0006506.9	EVM0006506.9,EVM0006506.3,EVM0006506.1,EVM0006506.6,EVM0006506.2
EVM0008826;RI:Contig00013:255785:255936-256000:256114:+	0.231075	0.000499501	0.494346	0.430675	0.577599	0.275359	0.289365	0.24467	0.231789	1	3.3014640727090101	sig	EVM0008826	EVM0008826.2	EVM0008826.2,EVM0008826.1
EVM0003024;SE:Contig00007:9192277-9193042:9193079-9193267:+	0.186474	0.0024975	0.530538	0.399555	0.334303	0.217378	0.232727	0.25487	0.282505	1	2.60249406837299	sig	EVM0003024	EVM0003024.3,EVM0003024.1	EVM0003024.3,EVM0003024.1,EVM0003024.4,EVM0003024.6
EVM0003024;RI:Contig00007:9192169:9192277-9193267:9193357:+	0.218469	0.0024975	0.727008	0.728753	0.621652	0.465374	0.47113	0.485501	0.501488	1	2.60249406837299	sig	EVM0003024	EVM0003024.5,EVM0003024.2	EVM0003024.6,EVM0003024.4,EVM0003024.2,EVM0003024.5
EVM0010035;RI:Contig00015:1668258:1668349-1668648:1668791:-	-0.101643	0.045954	0.415711	0.511011	0.501088	0.636827	0.593572	0.502339	0.100112	1	1.3376762453634501	sig	EVM0010035	EVM0010035.2	EVM0010035.2,EVM0010035.1
EVM0001564;A5:Contig00007:6266616-6267656:6266616-6268796:-	-0.274186	0.00699301	0.763777	0.535577	0.709691	0.925587	0.906015	1	-0.218777	1	2.1553360370307701	sig	EVM0001564	EVM0001564.3,EVM0001564.7	EVM0001564.3,EVM0001564.2,EVM0001564.7
EVM0001564;A3:Contig00007:6272212-6272826:6272176-6272826:-	-0.171136	0.00699301	0.383519	0.200107	0.453139	0.557464	0.479622	0.513086	0.118465	1	2.1553360370307701	sig	EVM0001564	EVM0001564.4,EVM0001564.7,EVM0001564.8	EVM0001564.8,EVM0001564.3,EVM0001564.6,EVM0001564.5,EVM0001564.4,EVM0001564.2,EVM0001564.7
EVM0013012;AF:Contig00008:12077011:12077124-12077832:12077408:12077501-12077832:+	0.195277	0.0244755	0.761893	0.774589	0.646969	0.372165	0.632878	0.592577	-0.319614	1	1.61126799268049	sig	EVM0013012	EVM0013012.1	EVM0013012.3,EVM0013012.1
EVM0000320;SE:Contig00011:4386686-4386824:4386915-4387188:-	0.200207	0.002997	0.850551	0.826789	0.790831	0.57738	0.686135	0.604033	0.349251	1	2.52331282232536	sig	EVM0000320	EVM0000320.1,EVM0000320.5	EVM0000320.3,EVM0000320.1,EVM0000320.2,EVM0000320.5
EVM0000320;SE:Contig00011:4386686-4386753:4386915-4387188:-	0.232675	0.002997	0.680338	0.567018	0.67076	0.42187	0.407807	0.390414	0.0952042	1	2.52331282232536	sig	EVM0000320	EVM0000320.4	EVM0000320.4,EVM0000320.3,EVM0000320.2
EVM0015865;RI:Contig00004:883261:883394-883853:883925:+	0.187775	0.000999001	0.856024	0.874751	0.782531	0.524509	0.747272	0.678199	0.628083	1	3.00043407704502	sig	EVM0015865	EVM0015865.3	EVM0015865.3,EVM0015865.2
EVM0015865;SE:Contig00004:883394-883552:883686-883853:+	0.188439	0.0014985	0.785428	0.853066	0.751506	0.4734	0.703562	0.647722	0.552505	1	2.8243428179893399	sig	EVM0015865	EVM0015865.1	EVM0015865.1,EVM0015865.2
EVM0000308;A5:Contig00009:9988771-9989020:9988771-9989024:-	0.20209	0.0014985	0.573574	0.52251	0.540531	0.292758	0.356687	0.3809	0.114809	1	2.8243428179893399	sig	EVM0000308	EVM0000308.2	EVM0000308.3,EVM0000308.2
EVM0004434;AF:Contig00011:1230292:1230341-1231638:1230776:1230891-1231638:+	-0.106222	0.0154845	0.24902	0.320664	0.368973	0.41227	0.402125	0.442928	0.568158	1	1.8101023788747299	sig	EVM0004434	EVM0004434.1	EVM0004434.1,EVM0004434.3
EVM0001548;SE:Contig00004:1611760-1612253:1612335-1612691:-	0.119612	0.0224775	0.847786	0.76357	0.655108	0.689523	0.607523	0.610583	0.128966	1	1.6482515589336599	sig	EVM0001548	EVM0001548.1,EVM0001548.2	EVM0001548.2,EVM0001548.1,EVM0001548.3
EVM0011737;AF:Contig00013:4212782-4212854:4213009:4212782-4213120:4213227:-	-0.136925	0.0284715	0.17356	0.165288	0.341377	0.331151	0.33832	0.421529	-0.0218574	1	1.54558921703651	sig	EVM0011737	EVM0011737.2	EVM0011737.3,EVM0011737.2
EVM0016280;SE:Contig00005:451680-451977:455112-455341:-	0.23653	0.000499501	0.645204	0.588913	0.528964	0.356807	0.308232	0.388451	0.27817	1	3.3014640727090101	sig	EVM0016280	EVM0016280.2,EVM0016280.1	EVM0016280.1,EVM0016280.3,EVM0016280.2
EVM0005615;RI:Contig00007:7299707:7299841-7300187:7300346:+	0.110187	0.037962	0.602039	0.544672	0.554277	0.43837	0.503544	0.428513	0.0795228	1	1.4206504804282101	sig	EVM0005615	EVM0005615.2	EVM0005615.2,EVM0005615.1
EVM0007763;AF:Contig00009:432389:432654-433681:432681:432817-433681:+	0.136297	0.002997	0.706359	0.669794	0.680351	0.545868	0.597628	0.504119	0.66062	1	2.52331282232536	sig	EVM0007763	EVM0007763.4	EVM0007763.4,EVM0007763.3
EVM0015814;RI:Contig00011:6784982:6785101-6785564:6785735:-	0.171431	0.038961	0.189982	0.201773	0.262931	0.0970927	0.043301	0	-0.150857	1	1.40936947001852	sig	EVM0015814	EVM0015814.2	EVM0015814.2,EVM0015814.1,EVM0015814.3
EVM0004542;A3:Contig00016:2111674-2112001:2111599-2112001:-	0.238194	0.010989	0.671816	0.782126	0.705551	0.403816	0.462165	0.578928	-0.296965	1	1.9590413918867999	sig	EVM0004542	EVM0004542.2	EVM0004542.1,EVM0004542.2
EVM0009710;SE:Contig00013:5894481-5894554:5894661-5894986:+	0.210437	0.00599401	0.784953	0.839047	0.677361	0.558982	0.597259	0.513811	0.114307	1	2.2222828266613801	sig	EVM0009710	EVM0009710.4,EVM0009710.1	EVM0009710.5,EVM0009710.6,EVM0009710.1,EVM0009710.4
EVM0000277;AF:Contig00008:11222300-11223114:11223246:11222300-11226317:11226434:-	0.152461	0.002997	0.745716	0.717327	0.681634	0.597275	0.545117	0.544903	0.640332	1	2.52331282232536	sig	EVM0000277	EVM0000277.2	EVM0000277.3,EVM0000277.2
EVM0011086;SE:Contig00014:323395-323559:323671-324489:-	0.232762	0.00849151	0.558998	0.464077	0.443819	0.241227	0.330206	0.197175	-0.187953	1	2.0710151513307302	sig	EVM0011086	EVM0011086.1	EVM0011086.1,EVM0011086.2
EVM0005256;SE:Contig00037:316000-316884:316940-317852:-	0.103787	0.0154845	0.583938	0.563904	0.524045	0.440362	0.452153	0.468009	0.507446	1	1.8101023788747299	sig	EVM0005256	EVM0005256.1,EVM0005256.4	EVM0005256.4,EVM0005256.2,EVM0005256.1,EVM0005256.3
EVM0003750;A5:Contig00073:100484-101214:100415-101214:+	-0.298541	0.00799201	0.294264	0.440591	0.410419	0.721724	0.637821	0.68135	-0.367603	1	2.0973440900530802	sig	EVM0003750	EVM0003750.3	EVM0003750.1,EVM0003750.3
EVM0016402;AF:Contig00014:869177-870562:870756:869177-872411:872523:-	-0.17117	0.013986	0.189223	0.184499	0.49265	0.392448	0.202632	0.784801	-0.0557965	1	1.85430604136679	sig	EVM0016402	EVM0016402.2	EVM0016402.1,EVM0016402.2
EVM0016022;A3:Contig00013:2882118-2882494:2882118-2882542:+	-0.127054	0.001998	0.718016	0.745341	0.749782	0.855673	0.833738	0.904891	0.945709	1	2.69940408138104	sig	EVM0016022	EVM0016022.1	EVM0016022.1,EVM0016022.2
EVM0005241;RI:Contig00010:3304448:3304609-3304865:3304984:+	0.100082	0.036963	0.955775	0.92022	0.917538	0.744411	0.911704	0.837172	0.22998	1	1.4322323529780301	sig	EVM0005241	EVM0005241.2	EVM0005241.3,EVM0005241.1,EVM0005241.2
EVM0005241;SE:Contig00010:3308730-3309005:3309080-3309574:+	0.106635	0.036963	0.966049	0.939175	0.939102	0.764761	0.911704	0.847956	0.22998	1	1.4322323529780301	sig	EVM0005241	EVM0005241.2,EVM0005241.1	EVM0005241.3,EVM0005241.1,EVM0005241.2
EVM0005763;A3:Contig00009:1522323-1522470:1522323-1522625:+	0.153181	0.016983	0.86909	0.864614	0.844567	0.710705	0.753752	0.654271	0.0524105	1	1.7699851556667501	sig	EVM0005763	EVM0005763.2	EVM0005763.1,EVM0005763.2,EVM0005763.3
EVM0005763;SE:Contig00009:1523692-1523806:1523901-1524055:+	0.161631	0.016983	0.884195	0.864614	0.854813	0.710705	0.753752	0.654271	0.0524105	1	1.7699851556667501	sig	EVM0005763	EVM0005763.2,EVM0005763.1	EVM0005763.1,EVM0005763.2,EVM0005763.3
EVM0011482;AF:Contig00071:285002:285088-286423:286221:286286-286423:+	0.224522	0.042957	0.660219	0.393091	0.744548	0.301577	0.34346	0.479255	-0.629162	1	1.36696562146544	sig	EVM0011482	EVM0011482.1	EVM0011482.1,EVM0011482.2
EVM0017603;A5:Contig00070:1225789-1226185:1225789-1226260:-	0.141859	0.011988	0.483297	0.411615	0.463068	0.298027	0.306344	0.32803	0.162125	1	1.9212528309974	sig	EVM0017603	EVM0017603.3	EVM0017603.3,EVM0017603.2
EVM0010107;A5:Contig00034:1580697-1580911:1580697-1581003:-	-0.193913	0.023976	0.317961	0.371872	0.321212	0.495119	0.516247	0.581419	-0.251904	1	1.62022283533342	sig	EVM0010107	EVM0010107.2	EVM0010107.1,EVM0010107.2
EVM0008334;RI:Contig00013:4862035:4862117-4862420:4862555:+	0.145872	0.017982	0.537235	0.452514	0.477175	0.381887	0.340146	0.307277	0.431612	1	1.7451615719417199	sig	EVM0008334	EVM0008334.4	EVM0008334.2,EVM0008334.3,EVM0008334.1,EVM0008334.4
EVM0010483;A3:Contig00011:630356-630611:630356-630648:+	-0.111578	0.0464535	0.109308	0.132871	0.16763	0.249411	0.247472	0.24766	-0.00350861	1	1.33298112415507	sig	EVM0010483	EVM0010483.3	EVM0010483.1,EVM0010483.3,EVM0010483.2
EVM0012154;RI:Contig00004:4502664:4502780-4503106:4503214:-	-0.111204	0.028971	0.239439	0.165192	0.230248	0.353273	0.287908	0.327308	0.218993	1	1.5380360791460701	sig	EVM0012154	EVM0012154.2	EVM0012154.1,EVM0012154.2
EVM0009334;SE:Contig00012:245264-245494:245515-246011:+	0.26228	0.0024975	0.548364	0.572734	0.538501	0.287901	0.265692	0.319164	-0.0503065	1	2.60249406837299	sig	EVM0009334	EVM0009334.2	EVM0009334.1,EVM0009334.2
EVM0016100;RI:Contig00011:3723247:3723397-3723509:3723686:-	0.103052	0.0364635	0.654192	0.596425	0.654983	0.525879	0.565293	0.505273	0.181059	1	1.43814121258855	sig	EVM0016100	EVM0016100.2	EVM0016100.1,EVM0016100.2
EVM0008650;RI:Contig00011:6003123:6003181-6003248:6003464:-	0.110181	0.0464535	0.526519	0.595674	0.544336	0.411364	0.417388	0.507234	0.03635	1	1.33298112415507	sig	EVM0008650	EVM0008650.2	EVM0008650.1,EVM0008650.2
EVM0003525;A5:Contig00031:1139718-1141572:1139718-1141897:-	0.139138	0.033966	0.943253	0.87643	0.855088	0.78462	0.768293	0.704444	0.231623	1	1.4689551600027699	sig	EVM0003525	EVM0003525.2	EVM0003525.3,EVM0003525.2
EVM0001831;SE:Contig00008:9846792-9846886:9846942-9847021:+	0.371784	0.027972	0.880543	0.72818	0.691615	0.353673	0.426009	0.405304	-0.873473	1	1.5532760457028001	sig	EVM0001831	EVM0001831.2	EVM0001831.2,EVM0001831.1
EVM0002267;A3:Contig00007:790884-791226:790884-791309:+	0.124796	0.0364635	0.850634	0.751572	0.827877	0.694994	0.667291	0.693408	0.0209017	1	1.43814121258855	sig	EVM0002267	EVM0002267.3,EVM0002267.2	EVM0002267.2,EVM0002267.3,EVM0002267.1
EVM0002267;A5:Contig00007:789980-790791:789921-790791:+	0.124796	0.0364635	0.850634	0.751572	0.827877	0.694994	0.667291	0.693408	0.0209017	1	1.43814121258855	sig	EVM0002267	EVM0002267.3,EVM0002267.2	EVM0002267.2,EVM0002267.3,EVM0002267.1
EVM0014083;SE:Contig00015:4176738-4177152:4177188-4177860:-	0.110979	0.046953	0.832192	0.821056	0.874961	0.722518	0.65407	0.818681	0.0241341	1	1.32833621910931	sig	EVM0014083	EVM0014083.1	EVM0014083.2,EVM0014083.1
EVM0006191;AF:Contig00016:2199485:2199607-2202372:2200943:2201055-2202372:+	0.140455	0.020979	0.896414	0.802589	0.779101	0.57967	0.765931	0.711136	0.477832	1	1.6782147823111	sig	EVM0006191	EVM0006191.3	EVM0006191.3,EVM0006191.4
EVM0006228;AF:Contig00075:937045-938026:938090:937045-938622:939080:-	-0.134752	0.00674326	0.466907	0.562486	0.580032	0.669859	0.669474	0.674349	0.613371	1	2.1711303074342099	sig	EVM0006228	EVM0006228.3	EVM0006228.3,EVM0006228.4
EVM0006228;AF:Contig00075:937045-938026:938090:937045-938622:939194:-	-0.129667	0.00674326	0.522487	0.610512	0.583976	0.735632	0.692308	0.678038	0.589207	1	2.1711303074342099	sig	EVM0006228	EVM0006228.3	EVM0006228.3,EVM0006228.2
EVM0012000;A3:Contig00007:884401-884618:884385-884618:-	0.193366	0.0104895	0.63966	0.568257	0.563553	0.407063	0.462139	0.322171	-0.0515468	1	1.9792447779750899	sig	EVM0012000	EVM0012000.2	EVM0012000.2,EVM0012000.1
EVM0013481;AF:Contig00008:11010120-11010964:11011067:11010120-11011504:11011627:-	0.143047	0.00799201	0.432062	0.423584	0.478237	0.360742	0.262075	0.281924	0.318861	1	2.0973440900530802	sig	EVM0013481	EVM0013481.3	EVM0013481.3,EVM0013481.2
EVM0007369;A5:Contig00025:1831796-1831904:1831694-1831904:+	-0.119703	0.00699301	0.342488	0.369817	0.431328	0.510859	0.489328	0.502556	0.514903	1	2.1553360370307701	sig	EVM0007369	EVM0007369.2	EVM0007369.2,EVM0007369.1
EVM0002528;RI:Contig00011:6880237:6880708-6881044:6881200:-	0.215175	0.025974	0.596901	0.586489	0.55382	0.357623	0.399016	0.335046	-0.0463576	1	1.58546072907421	sig	EVM0002528	EVM0002528.2	EVM0002528.2,EVM0002528.3,EVM0002528.1
EVM0000284;RI:Contig00023:3422372:3422478-3422916:3423008:+	0.153483	0.02997	0.660594	0.585882	0.623407	0.537093	0.461279	0.411062	-0.159457	1	1.52331282232536	sig	EVM0000284	EVM0000284.2	EVM0000284.2,EVM0000284.1
EVM0009081;A3:Contig00014:1674889-1675154:1674874-1675154:-	-0.164786	0.000499501	0.90485	0.64563	0.536986	0.873341	0.827156	0.881327	0.740919	1	3.3014640727090101	sig	EVM0009081	EVM0009081.1	EVM0009081.1,EVM0009081.2
EVM0009750;SE:Contig00023:793391-794278:794506-796894:-	-0.205496	0.0114885	0.0850606	0.115006	0.18945	0.417873	0.25583	0.3323	-0.144744	1	1.9397362366914099	sig	EVM0009750	EVM0009750.4	EVM0009750.4,EVM0009750.1,EVM0009750.3
EVM0009750;AF:Contig00023:797033-798404:798498:797033-798891:798968:-	0.270877	0.0114885	0.782377	0.698003	0.649147	0.329058	0.50677	0.481068	-0.441279	1	1.9397362366914099	sig	EVM0009750	EVM0009750.3	EVM0009750.4,EVM0009750.3
EVM0015058;AF:Contig00007:4036859-4037961:4038038:4036859-4038440:4038511:-	0.302153	0.0374625	0.732965	0.883499	0.911672	0.578492	0.255417	0.787767	-0.779457	1	1.42640280931731	sig	EVM0015058	EVM0015058.2	EVM0015058.2,EVM0015058.1
EVM0015644;RI:Contig00069:9057671:9057764-9057961:9058095:-	-0.144792	0.0134865	0.379571	0.270004	0.222475	0.4272	0.434778	0.444447	0.23581	1	1.8701003085500201	sig	EVM0015644	EVM0015644.4	EVM0015644.4,EVM0015644.2,EVM0015644.3,EVM0015644.1
EVM0010078;A5:Contig00069:11815597-11815869:11815597-11816236:-	0.157366	0.0164835	0.721697	0.671231	0.697034	0.594398	0.513309	0.510156	0.443925	1	1.7829501328311199	sig	EVM0010078	EVM0010078.2	EVM0010078.2,EVM0010078.3
EVM0016029;A5:Contig00015:1839789-1839967:1839789-1840079:-	-0.153098	0.000999001	0.483216	0.631203	0.671592	0.766036	0.776702	0.702568	2.6259	1	3.00043407704502	sig	EVM0016029	EVM0016029.2	EVM0016029.2,EVM0016029.1
EVM0000253;SE:Contig00018:3800143-3800507:3800617-3800848:+	-0.190825	0.0044955	0.0837925	0.116625	0.0600889	0.14602	0.310964	0.375998	0.548489	1	2.34722156326968	sig	EVM0000253	EVM0000253.1	EVM0000253.1,EVM0000253.2
EVM0003915;AF:Contig00008:5182254-5182455:5182479:5182254-5182680:5182718:-	0.113919	0.030969	0.302927	0.307201	0.485768	0.246371	0.238317	0.26945	0.441967	1	1.50907238321075	sig	EVM0003915	EVM0003915.3	EVM0003915.3,EVM0003915.2,EVM0003915.1
EVM0005892;SE:Contig00013:4978371-4978801:4978916-4979344:-	-0.275085	0.0174825	0.57842	0.427976	0.428319	0.755094	0.724782	0.780094	-0.581944	1	1.75739602835873	sig	EVM0005892	EVM0005892.1,EVM0005892.2	EVM0005892.2,EVM0005892.1,EVM0005892.3
EVM0017099;SE:Contig00074:1545233-1545642:1545714-1545999:-	0.110029	0.028971	0.864668	0.846874	0.78608	0.718629	0.712819	0.736087	0.198845	1	1.5380360791460701	sig	EVM0017099	EVM0017099.1,EVM0017099.2	EVM0017099.1,EVM0017099.3,EVM0017099.2
EVM0007361;SE:Contig00007:9417054-9418024:9418119-9418352:-	0.157153	0.044955	0.904909	0.955661	0.870875	0.739345	0.744582	0.776059	-0.255954	1	1.34722156326968	sig	EVM0007361	EVM0007361.1	EVM0007361.1,EVM0007361.2
EVM0000509;RI:Contig00007:3596302:3596508-3596629:3597278:+	0.14504	0.0499501	0.728341	0.629375	0.660014	0.535181	0.566309	0.481119	-0.295726	1	1.3014640727090101	sig	EVM0000509	EVM0000509.2	EVM0000509.2,EVM0000509.1
EVM0005422;A5:Contig00022:1185611-1185697:1185611-1185703:-	-0.385768	0.0494505	0.665568	0	0.142262	0.769453	0.621657	0.574025	-0.778832	1	1.30582887811146	sig	EVM0005422	EVM0005422.4	EVM0005422.4,EVM0005422.3
EVM0013749;A3:Contig00005:5382677-5383163:5382514-5383163:-	-0.345521	0	0.432202	0.110573	0.273791	0.693333	0.44103	0.718768	-0.185797	0	Inf	sig	EVM0013749	EVM0013749.2	EVM0013749.3,EVM0013749.2,EVM0013749.1
EVM0009623;AF:Contig00009:7340924:7341257-7343973:7343493:7343519-7343973:+	-0.2976	0.031968	0.67436	0	0.147175	0.508704	0.20563	1	-0.74379	1	1.4952840987251199	sig	EVM0009623	EVM0009623.2	EVM0009623.1,EVM0009623.2
EVM0005422;A5:Contig00022:1185611-1185697:1185611-1185752:-	-0.286002	0.0494505	0.363072	0	0.168769	0.518009	0.554691	0.317148	-0.56066	1	1.30582887811146	sig	EVM0005422	EVM0005422.4	EVM0005422.4,EVM0005422.2
EVM0001216;A5:Contig00011:1155480-1156333:1155480-1156398:-	-0.230949	0.011988	0.534454	0.451568	0.366093	0.679878	0.696229	0.668854	-0.213083	1	1.9212528309974	sig	EVM0001216	EVM0001216.2	EVM0001216.2,EVM0001216.1
EVM0012630;SE:Contig00031:1284797-1284903:1284981-1285150:-	-0.214204	0.00124875	0.644696	0.625923	0.524272	0.871362	0.818768	0.747372	0.183947	1	2.9035240814261201	sig	EVM0012630	EVM0012630.4	EVM0012630.3,EVM0012630.5,EVM0012630.2,EVM0012630.4,EVM0012630.1
EVM0000109;SE:Contig00011:7143438-7143805:7143897-7144325:+	-0.213967	0.0014985	0.350185	0.380527	0.420385	0.580761	0.587373	0.624864	0.273136	1	2.8243428179893399	sig	EVM0000109	EVM0000109.3,EVM0000109.1	EVM0000109.1,EVM0000109.2,EVM0000109.3
EVM0013235;A3:Contig00013:394397-396245:394388-396245:-	-0.210808	0.0324675	0.232436	0.161779	0.2636	0.281585	0.283574	0.725079	-0.42696	1	1.48855071606615	sig	EVM0013235	EVM0013235.1	EVM0013235.1,EVM0013235.2
EVM0001104;SE:Contig00022:572856-574446:574665-574740:+	-0.194598	0	0.384081	0.393762	0.402393	0.612862	0.549604	0.601563	0.972588	0	Inf	sig	EVM0001104	EVM0001104.2	EVM0001104.2,EVM0001104.1
EVM0011666;RI:Contig00069:6222314:6222904-6223118:6223255:-	-0.186979	0.0414585	0.46683	0.57028	0.224473	0.493123	0.603122	0.726276	-0.407777	1	1.3823859803329299	sig	EVM0011666	EVM0011666.2	EVM0011666.1,EVM0011666.2
EVM0009352;AF:Contig00073:116670:116832-139935:137903:139595-139935:+	-0.175012	0.00999001	0.19292	0.259719	0.287055	0.386893	0.477212	0.400624	0.339551	1	2.00043407704502	sig	EVM0009352	EVM0009352.4	EVM0009352.1,EVM0009352.4
EVM0003688;A3:Contig00013:1629630-1629786:1629630-1629795:+	-0.152502	0.00499501	0.541074	0.540375	0.652688	0.702665	0.734321	0.754659	0.312886	1	2.3014640727090101	sig	EVM0003688	EVM0003688.2	EVM0003688.1,EVM0003688.2
EVM0010286;RI:Contig00032:179345:179488-179609:179680:+	-0.133364	0.0334665	0.155158	0.180657	0.164266	0.306714	0.290372	0.303089	-0.0424459	1	1.4753892700081801	sig	EVM0010286	EVM0010286.3	EVM0010286.2,EVM0010286.1,EVM0010286.3
EVM0002882;RI:Contig00011:421911:422009-422082:422207:-	-0.126917	0.0024975	0.451613	0.461299	0.500363	0.628733	0.606049	0.559244	0.731755	1	2.60249406837299	sig	EVM0002882	EVM0002882.2	EVM0002882.2,EVM0002882.1
EVM0009352;AF:Contig00073:116670:116832-139935:139406:139595-139935:+	-0.124151	0.011988	0.0989739	0.155597	0.151963	0.249731	0.300004	0.229253	0.57667	1	1.9212528309974	sig	EVM0009352	EVM0009352.4	EVM0009352.4,EVM0009352.2
EVM0003187;A5:Contig00011:5082420-5082718:5082417-5082718:+	-0.110771	0.016983	0.20372	0.256773	0.289357	0.253388	0.444256	0.384519	0.483677	1	1.7699851556667501	sig	EVM0003187	EVM0003187.2	EVM0003187.1,EVM0003187.2
EVM0011242;MX:Contig00069:9782948-9783289:9783465-9784990:9782948-9783655:9784821-9784990:-	-0.101918	0.0332667	0.216975	0.321638	0.401859	0.335555	0.547744	0.362926	0.568764	1	1.4779898435387	sig	EVM0011242	EVM0011242.2	EVM0011242.2,EVM0011242.3
EVM0009195;RI:Contig00045:104319:104409-104964:105063:+	0.105965	0.0294705	0.875752	0.890598	0.689317	0.674015	0.799514	0.664242	0.249304	1	1.5306120610668601	sig	EVM0009195	EVM0009195.2	EVM0009195.3,EVM0009195.2
EVM0000044;RI:Contig00013:2638633:2638785-2639206:2639423:+	0.113299	0.0114885	0.39553	0.265935	0.273483	0.200491	0.20569	0.188871	0.520435	1	1.9397362366914099	sig	EVM0000044	EVM0000044.2	EVM0000044.3,EVM0000044.2,EVM0000044.1
EVM0002174;A5:Contig00072:1220092-1220322:1220034-1220322:+	0.113664	0.0499501	0.790128	0.623057	0.63536	0.589751	0.594014	0.523787	0.326284	1	1.3014640727090101	sig	EVM0002174	EVM0002174.3,EVM0002174.5	EVM0002174.4,EVM0002174.5,EVM0002174.3,EVM0002174.1
EVM0003697;AF:Contig00013:1308488:1308559-1309990:1309531:1309822-1309990:+	0.114011	0.0104895	0.582227	0.628109	0.631351	0.484511	0.49122	0.523925	1.64809	1	1.9792447779750899	sig	EVM0003697	EVM0003697.1	EVM0003697.1,EVM0003697.2
EVM0007935;SE:Contig00002:3729330-3729818:3729886-3730412:+	0.120414	0.0174825	1	0.960658	0.97379	0.888502	0.862649	0.822057	0.280031	1	1.75739602835873	sig	EVM0007935	EVM0007935.1	EVM0007935.2,EVM0007935.1
EVM0006991;SE:Contig00013:826232-826393:826494-826793:+	0.12344	0.0124875	0.911946	0.907855	0.910275	0.779694	0.810136	0.769926	0.914845	1	1.9035240640369699	sig	EVM0006991	EVM0006991.5,EVM0006991.2,EVM0006991.1	EVM0006991.2,EVM0006991.5,EVM0006991.1,EVM0006991.3
EVM0010049;AF:Contig00004:4425017:4425111-4434519:4431726:4431797-4434519:+	0.127589	0.0404595	0.487687	0.542689	0.535733	0.382613	0.481943	0.318787	0.0717923	1	1.3929790538303599	sig	EVM0010049	EVM0010049.4	EVM0010049.2,EVM0010049.1,EVM0010049.4
EVM0011242;SE:Contig00069:9782948-9783289:9783465-9783655:-	0.130718	0.0044955	0.905098	0.896402	0.874338	0.732129	0.777247	0.774308	1.16259	1	2.34722156326968	sig	EVM0011242	EVM0011242.6,EVM0011242.1	EVM0011242.3,EVM0011242.6,EVM0011242.1
EVM0011242;SE:Contig00069:9783465-9783655:9784821-9784990:-	0.13157	0.0044955	0.971345	0.947181	0.910312	0.842854	0.738789	0.852484	1.12829	1	2.34722156326968	sig	EVM0011242	EVM0011242.6	EVM0011242.2,EVM0011242.6
EVM0005077;A3:Contig00013:2401573-2402005:2401573-2402098:+	0.134357	0.028971	0.348534	0.437627	0.416593	0.27563	0.243948	0.280104	0.0212169	1	1.5380360791460701	sig	EVM0005077	EVM0005077.2	EVM0005077.1,EVM0005077.2
EVM0001480;SE:Contig00016:1418193-1418456:1418552-1418679:-	0.136595	0.017982	0.881552	0.908483	0.838396	0.700113	0.787858	0.730676	0.236722	1	1.7451615719417199	sig	EVM0001480	EVM0001480.2,EVM0001480.1	EVM0001480.2,EVM0001480.3,EVM0001480.1
EVM0007479;A5:Contig00011:930125-930675:929945-930675:+	0.1383	0.024975	0.746812	0.76097	0.583422	0.565454	0.541385	0.569466	0.160228	1	1.60249406837299	sig	EVM0007479	EVM0007479.4	EVM0007479.2,EVM0007479.4
EVM0001330;A3:Contig00010:4172232-4172563:4172157-4172563:-	0.142009	0.0164835	0.688811	0.756549	0.573369	0.50657	0.520096	0.566037	0.114007	1	1.7829501328311199	sig	EVM0001330	EVM0001330.2	EVM0001330.2,EVM0001330.1,EVM0001330.3
EVM0007859;SE:Contig00008:3973790-3974000:3974057-3974451:+	0.142178	0.023976	0.279242	0.371048	0.200156	0.156776	0.163001	0.104135	-0.00984932	1	1.62022283533342	sig	EVM0007859	EVM0007859.1	EVM0007859.2,EVM0007859.1
EVM0010049;AF:Contig00004:4424570:4425111-4434519:4431726:4431797-4434519:+	0.142442	0.0404595	0.335586	0.505441	0.531843	0.258291	0.371251	0.316002	0.0191122	1	1.3929790538303599	sig	EVM0010049	EVM0010049.3	EVM0010049.2,EVM0010049.1,EVM0010049.3
EVM0002174;RI:Contig00072:1219970:1220034-1220322:1220408:+	0.143214	0.0499501	0.648126	0.505032	0.550879	0.416885	0.435294	0.422216	0.190748	1	1.3014640727090101	sig	EVM0002174	EVM0002174.2	EVM0002174.2,EVM0002174.4,EVM0002174.1
EVM0017300;SE:Contig00044:1713-1958:2061-2344:+	0.14472	0.00849151	0.776532	0.744304	0.659692	0.532663	0.59688	0.616828	0.447966	1	2.0710151513307302	sig	EVM0017300	EVM0017300.1	EVM0017300.1,EVM0017300.2
EVM0003688;SE:Contig00013:1629066-1629318:1629434-1629548:+	0.152502	0.00499501	0.458926	0.459625	0.347312	0.297335	0.265679	0.245341	0.312886	1	2.3014640727090101	sig	EVM0003688	EVM0003688.1	EVM0003688.1,EVM0003688.2
EVM0011242;A5:Contig00069:9782948-9783655:9782948-9784150:-	0.152821	0.0044955	0.464261	0.379401	0.382976	0.241321	0.26602	0.260834	0.857292	1	2.34722156326968	sig	EVM0011242	EVM0011242.3	EVM0011242.7,EVM0011242.3,EVM0011242.5
EVM0017335;RI:Contig00007:4889314:4889465-4890368:4890492:-	0.15555	0.028971	0.847267	0.634535	0.689811	0.598835	0.560623	0.545504	-0.158696	1	1.5380360791460701	sig	EVM0017335	EVM0017335.3	EVM0017335.2,EVM0017335.3,EVM0017335.1
EVM0011242;A5:Contig00069:9782948-9783655:9782948-9784480:-	0.15758	0.0044955	0.496444	0.396829	0.374365	0.274419	0.232407	0.288071	0.844121	1	2.34722156326968	sig	EVM0011242	EVM0011242.3	EVM0011242.3,EVM0011242.4
EVM0003388;SE:Contig00024:665273-665707:665870-666124:-	0.168014	0.0444555	0.671719	0.863288	0.670464	0.588502	0.538294	0.574635	-0.337284	1	1.35207406606409	sig	EVM0003388	EVM0003388.1	EVM0003388.1,EVM0003388.2
EVM0011933;SE:Contig00004:1757875-1758126:1758167-1758384:+	0.177559	0.0224775	0.840782	0.813871	0.902196	0.643345	0.678775	0.702051	0.20791	1	1.6482515589336599	sig	EVM0011933	EVM0011933.1,EVM0011933.2,EVM0011933.3,EVM0011933.4,EVM0011933.6	EVM0011933.1,EVM0011933.4,EVM0011933.2,EVM0011933.6,EVM0011933.3,EVM0011933.5
EVM0009014;AF:Contig00013:6170679-6171243:6171391:6170679-6173661:6174481:-	0.18154	0.003996	0.756854	0.685244	0.662235	0.513168	0.551407	0.495136	0.481855	1	2.3983740857170601	sig	EVM0009014	EVM0009014.1	EVM0009014.1,EVM0009014.2
EVM0013220;SE:Contig00013:2228235-2228522:2228602-2229126:-	0.184072	0.00649351	0.788311	0.810592	0.721997	0.577598	0.581945	0.609142	0.0747481	1	2.18752072040217	sig	EVM0013220	EVM0013220.1	EVM0013220.3,EVM0013220.1
EVM0010446;SE:Contig00008:13044414-13044529:13044577-13045490:+	0.193405	0.001998	0.570068	0.486259	0.481501	0.259257	0.362812	0.335545	0.255022	1	2.69940408138104	sig	EVM0010446	EVM0010446.1	EVM0010446.1,EVM0010446.2
EVM0013220;RI:Contig00013:2228164:2228235-2229126:2229290:-	0.197476	0.003996	0.792569	0.831376	0.737171	0.570473	0.582618	0.615599	0.0888067	1	2.3983740857170601	sig	EVM0013220	EVM0013220.2	EVM0013220.3,EVM0013220.2
EVM0015328;RI:Contig00013:5834182:5834293-5835470:5835545:+	0.206363	0.025974	0.439865	0.522303	0.43861	0.213013	0.354049	0.214625	-0.354969	1	1.58546072907421	sig	EVM0015328	EVM0015328.3	EVM0015328.3,EVM0015328.1,EVM0015328.2
EVM0014615;SE:Contig00013:4619983-4620356:4620545-4620726:+	0.214266	0.034965	0.860344	0.602552	0.657791	0.45957	0.659426	0.358893	-0.44485	1	1.4563660326947501	sig	EVM0014615	EVM0014615.1	EVM0014615.2,EVM0014615.1
EVM0005641;RI:Contig00008:3301699:3301877-3302461:3302638:-	0.220255	0	0.822189	0.760094	0.768726	0.639663	0.529524	0.521058	1.01488	0	Inf	sig	EVM0005641	EVM0005641.1	EVM0005641.2,EVM0005641.1
EVM0009195;SE:Contig00045:104409-104558:104637-104964:+	0.222994	0.0294705	0.427302	0.590138	0.223557	0.0995984	0.232615	0.239801	-0.253048	1	1.5306120610668601	sig	EVM0009195	EVM0009195.1	EVM0009195.3,EVM0009195.1
EVM0001330;RI:Contig00010:4173018:4173089-4173404:4173515:-	0.229704	0.00599401	0.831188	0.811099	0.773588	0.533044	0.591026	0.602694	0.0562055	1	2.2222828266613801	sig	EVM0001330	EVM0001330.2	EVM0001330.2,EVM0001330.3
EVM0012630;A3:Contig00031:1287489-1287729:1287416-1287729:-	0.23334	0.00124875	0.200071	0.272225	0.397513	0.0395603	0.0694399	0.0607879	0.1208	1	2.9035240814261201	sig	EVM0012630	EVM0012630.3	EVM0012630.3,EVM0012630.4,EVM0012630.1
EVM0011422;A3:Contig00010:1494457-1494817:1494457-1495132:+	0.251516	0.024975	1	0.774045	0.73191	0.464338	0.686028	0.60104	-0.579037	1	1.60249406837299	sig	EVM0011422	EVM0011422.2	EVM0011422.2,EVM0011422.1
EVM0015087;A3:Contig00004:726022-726200:726022-726395:+	0.26123	0.000499501	0.3407	0.427905	0.283124	0.0809816	0.106638	0.0804199	0.531353	1	3.3014640727090101	sig	EVM0015087	EVM0015087.4	EVM0015087.3,EVM0015087.4
EVM0007805;AF:Contig00015:3846827:3846849-3848588:3848405:3848443-3848588:+	0.272703	0	0.649817	1	0.451975	0.590715	0.346485	0.346484	0.157784	0	Inf	sig	EVM0007805	EVM0007805.1	EVM0007805.1,EVM0007805.2
EVM0008223;SE:Contig00051:191679-192556:192635-192857:+	0.337154	0.0404595	0.458247	1	1	0.559236	0.357516	0.530035	-0.885034	1	1.3929790538303599	sig	EVM0008223	EVM0008223.1	EVM0008223.2,EVM0008223.1
EVM0013738;RI:Contig00035:228553:228630-228836:228937:-	0.337767	0.0244755	0.742942	1	1	0.72964	1	0	-0.755735	1	1.61126799268049	sig	EVM0013738	EVM0013738.2	EVM0013738.2,EVM0013738.1
EVM0013749;RI:Contig00005:5380808:5380919-5381005:5381056:-	0.345521	0	0.567798	0.889427	0.726209	0.306667	0.55897	0.281232	-0.185797	0	Inf	sig	EVM0013749	EVM0013749.3	EVM0013749.3,EVM0013749.2,EVM0013749.1
EVM0015512;A3:Contig00008:8021940-8022108:8021940-8022120:+	0.377399	0.0044955	1	1	1	0.794653	0.288354	0.784796	-0.505606	1	2.34722156326968	sig	EVM0015512	EVM0015512.2	EVM0015512.2,EVM0015512.1
EVM0002596;A5:Contig00024:2256530-2258736:2254394-2258736:+	0.38096	0.0434565	1	1	0.535511	0.413339	0.572625	0.406668	-0.982759	1	1.3619448200903901	sig	EVM0002596	EVM0002596.1	EVM0002596.1,EVM0002596.2
EVM0002786;AL:Contig00023:2558422-2559100:2559291:2558422-2559479:2559509:+	0.530149	0.00949051	1	1	1	0	0.780241	0.629311	-0.891341	1	2.0227104717561799	sig	EVM0002786	EVM0002786.2	EVM0002786.1,EVM0002786.2
EVM0010036;A5:Contig00025:488869-489133:488869-489142:-	0.666663	0.0384615	0.665468	1	1	0	0	0.66548	-1.84628	1	1.41497334753652	sig	EVM0010036	EVM0010036.2	EVM0010036.1,EVM0010036.2
EVM0005849;SE:Contig00010:3655222-3655621:3655816-3656073:+	0.847707	0.017982	1	1	1	0.456879	0	0	-1.86959	1	1.7451615719417199	sig	EVM0005849	EVM0005849.2	EVM0005849.2,EVM0005849.1

## Sheet: 60‰ vs 30‰
event_id	dPSI	p_value	30‰_1	30‰_2	30‰_3	60‰_1	60‰_2	60‰_3	mean_TPM	cpval	log10pval	sig	gene_id	alternative_transcripts	total_transcripts
EVM0000768;SE:Contig00011:6198019-6198202:6198330-6198579:+	-0.102562	0.037962	0.837692	0.794014	0.815285	0.734305	0.683892	0.72111	0.327547	1	1.4206504799999999	sig	EVM0000768	EVM0000768.4,EVM0000768.3,EVM0000768.1	EVM0000768.3,EVM0000768.4,EVM0000768.2,EVM0000768.1
EVM0000631;A5:Contig00009:7572928-7573576:7572928-7573839:-	-0.127351	0.002997	0.770035	0.74468	0.672933	0.595022	0.580678	0.629895	1.31633	1	2.5233128219999998	sig	EVM0000631	EVM0000631.3	EVM0000631.2,EVM0000631.3
EVM0009499;AF:Contig00074:349188:349213-350656:349542:349661-350656:+	-0.165356	0.0324675	1	1	1	0.793207	0.802166	0.90856	-0.245243	1	1.488550716	sig	EVM0009499	EVM0009499.1	EVM0009499.2,EVM0009499.1
EVM0014993;AF:Contig00011:7086495-7086796:7086817:7086495-7093683:7093787:-	-0.402339	0.000999001	0.901463	0.584892	0.716343	0.251441	0.36101	0.383228	0.0877895	1	3.000434077	sig	EVM0014993	EVM0014993.1	EVM0014993.2,EVM0014993.3,EVM0014993.1
EVM0000987;A5:Contig00020:2998890-2999690:2998532-2999690:+	0.135661	0.041958	0.377679	0.373087	0.330129	0.545786	0.410789	0.531303	0.185673	1	1.377184787	sig	EVM0000987	EVM0000987.1,EVM0000987.5	EVM0000987.5,EVM0000987.1,EVM0000987.2
EVM0016351;A3:Contig00009:348381-348508:348143-348508:-	0.102108	0.0254745	0.142073	0.154023	0.171188	0.258723	0.263928	0.250957	0.244959	1	1.5938938970000001	sig	EVM0016351	EVM0016351.4	EVM0016351.4,EVM0016351.3,EVM0016351.1
EVM0012777;RI:Contig00021:439674:439882-440298:440418:+	-0.13014	0.00849151	0.749958	0.831266	0.8112	0.685632	0.656813	0.659561	0.273563	1	2.0710151510000001	sig	EVM0012777	EVM0012777.2	EVM0012777.1,EVM0012777.2
EVM0006087;SE:Contig00013:4413266-4413624:4413767-4413976:+	-0.232191	0	0.626426	0.546385	0.481645	0.300404	0.272264	0.385213	0.684418	0	Inf	sig	EVM0006087	EVM0006087.1	EVM0006087.2,EVM0006087.1
EVM0011573;A5:Contig00013:4065176-4065303:4065054-4065303:+	0.103367	0.0134865	0.314864	0.39687	0.450588	0.473825	0.490614	0.507982	0.607611	1	1.8701003089999999	sig	EVM0011573	EVM0011573.2	EVM0011573.1,EVM0011573.2
EVM0000127;SE:Contig00030:157993-159639:159758-160237:+	-0.182702	0.013986	0.941831	0.830571	0.888756	0.671407	0.805421	0.636224	-0.10979	1	1.8543060410000001	sig	EVM0000127	EVM0000127.1	EVM0000127.2,EVM0000127.1
EVM0008669;A5:Contig00018:58227-58448:58227-58733:-	0.236515	0	0.405683	0.388386	0.441446	0.630972	0.630072	0.684015	1.55337	0	Inf	sig	EVM0008669	EVM0008669.3	EVM0008669.3,EVM0008669.1
EVM0008669;RI:Contig00018:58448:58500-58733:59177:-	0.111839	0.00374625	0.348674	0.339091	0.360627	0.445365	0.46136	0.477184	1.66263	1	2.4264028149999999	sig	EVM0008669	EVM0008669.3	EVM0008669.3,EVM0008669.2
EVM0008669;SE:Contig00018:58227-58448:58500-58733:-	0.117376	0.00374625	0.560461	0.55311	0.583546	0.680442	0.665387	0.703415	1.64144	1	2.4264028149999999	sig	EVM0008669	EVM0008669.2	EVM0008669.1,EVM0008669.2
EVM0008669;SE:Contig00018:58227-58448:58601-58733:-	0.116885	0.00374625	0.316144	0.321131	0.34405	0.43331	0.429022	0.469648	1.42408	1	2.4264028149999999	sig	EVM0008669	EVM0008669.4	EVM0008669.4,EVM0008669.1
EVM0006343;RI:Contig00025:2900632:2900765-2901190:2901268:-	-0.289473	0.000999001	0.758913	0.801348	0.814082	0.442805	0.485654	0.577464	0.0050087	1	3.000434077	sig	EVM0006343	EVM0006343.2	EVM0006343.1,EVM0006343.2
EVM0016767;SE:Contig00011:2234940-2235397:2235511-2235930:+	-0.206041	0	0.830481	0.7796	0.759039	0.58867	0.527355	0.634974	1.1829	0	Inf	sig	EVM0016767	EVM0016767.1	EVM0016767.2,EVM0016767.1
EVM0007643;A5:Contig00011:6672702-6672996:6672702-6673011:-	-0.236182	0.030969	0.664582	0.623536	0.759514	0.486775	0.403853	0.448457	-0.344157	1	1.5090723829999999	sig	EVM0007643	EVM0007643.2,EVM0007643.3	EVM0007643.3,EVM0007643.2,EVM0007643.1
EVM0012675;A3:Contig00008:4686758-4687492:4686738-4687492:-	0.899024	0.0244755	0	0	0	1	0.697073	1	-1.75753	1	1.611267993	sig	EVM0012675	EVM0012675.2	EVM0012675.1,EVM0012675.2
EVM0013052;SE:Contig00008:4689801-4690405:4690483-4691137:-	0.11574	0.0024975	0.324829	0.321687	0.320435	0.444292	0.427504	0.442374	1.47716	1	2.6024940679999999	sig	EVM0013052	EVM0013052.1	EVM0013052.1,EVM0013052.2
EVM0002007;SE:Contig00051:174845-175378:175668-176191:+	-0.141965	0.0499501	0.434101	0.431876	0.44048	0.226622	0.246756	0.407184	-0.239756	1	1.301464073	sig	EVM0002007	EVM0002007.1	EVM0002007.2,EVM0002007.1
EVM0003353;SE:Contig00033:766676-767447:767542-768128:-	-0.120391	0.0034965	0.721345	0.708492	0.66658	0.572702	0.54914	0.613401	0.933173	1	2.4563660330000001	sig	EVM0003353	EVM0003353.3,EVM0003353.1	EVM0003353.3,EVM0003353.2,EVM0003353.1
EVM0012691;A3:Contig00029:1152127-1152792:1152115-1152792:-	0.139336	0.0234765	0.35738	0.236266	0.384725	0.462515	0.40063	0.533235	-0.016441	1	1.6293662149999999	sig	EVM0012691	EVM0012691.2	EVM0012691.1,EVM0012691.2
EVM0003720;A5:Contig00025:2105326-2105732:2105249-2105732:+	0.108955	0.00599401	0.234314	0.225203	0.277879	0.361192	0.393029	0.310039	0.804374	1	2.2222828269999999	sig	EVM0003720	EVM0003720.3	EVM0003720.1,EVM0003720.2,EVM0003720.3
EVM0003720;RI:Contig00025:2105732:2105818-2106038:2106178:+	-0.113175	0.00599401	0.765686	0.774797	0.722121	0.630631	0.606971	0.685477	0.804374	1	2.2222828269999999	sig	EVM0003720	EVM0003720.2	EVM0003720.1,EVM0003720.2,EVM0003720.3
EVM0016862;A3:Contig00009:1507909-1508187:1507878-1508187:-	0.322716	0	0.525605	0.516266	0.6966	0.905142	0.892505	0.908973	0.200287	0	Inf	sig	EVM0016862	EVM0016862.3	EVM0016862.3,EVM0016862.2,EVM0016862.1
EVM0004573;SE:Contig00007:12950739-12951391:12951462-12952028:+	-0.126329	0.0034965	0.331332	0.377482	0.360742	0.237685	0.197723	0.255161	0.695634	1	2.4563660330000001	sig	EVM0004573	EVM0004573.1	EVM0004573.3,EVM0004573.5,EVM0004573.1,EVM0004573.4,EVM0004573.2
EVM0016344;SE:Contig00012:2302778-2303430:2303501-2304074:+	-0.126364	0.026973	0.335122	0.407619	0.385796	0.275975	0.226021	0.247451	0.307243	1	1.5690703130000001	sig	EVM0016344	EVM0016344.2	EVM0016344.2,EVM0016344.1,EVM0016344.3,EVM0016344.4
EVM0014072;SE:Contig00013:452241-452435:452585-452667:+	-0.105237	0.002997	0.856261	0.759764	0.678188	0.61224	0.636794	0.729466	1.71051	1	2.5233128219999998	sig	EVM0014072	EVM0014072.1	EVM0014072.2,EVM0014072.1
EVM0006935;SE:Contig00008:8870403-8870722:8870774-8871147:+	-0.104397	0.038961	0.458231	0.421304	0.366337	0.322948	0.270999	0.338734	0.173249	1	1.4093694699999999	sig	EVM0006935	EVM0006935.1	EVM0006935.2,EVM0006935.1
EVM0005404;SE:Contig00008:5914512-5915141:5915164-5915874:+	0.115275	0.010989	0.524321	0.518199	0.523486	0.641853	0.630459	0.63952	0.859966	1	1.959041392	sig	EVM0005404	EVM0005404.3,EVM0005404.2	EVM0005404.2,EVM0005404.1,EVM0005404.3
EVM0001138;SE:Contig00008:12445156-12445516:12445602-12446443:-	0.124028	0.0474525	0.732099	0.776666	0.831199	0.913001	0.919779	0.879269	0.486014	1	1.3237404669999999	sig	EVM0001138	EVM0001138.7,EVM0001138.3	EVM0001138.4,EVM0001138.7,EVM0001138.3
EVM0004808;RI:Contig00016:2988285:2988697-2989003:2989160:+	-0.102526	0.018981	0.920971	0.861528	0.834373	0.780026	0.792381	0.736888	0.75855	1	1.721680476	sig	EVM0004808	EVM0004808.4	EVM0004808.2,EVM0004808.4
EVM0004808;RI:Contig00016:2988556:2988697-2989003:2989160:+	-0.12959	0.00999001	0.806643	0.829364	0.777801	0.723355	0.607457	0.694225	0.836562	1	2.000434077	sig	EVM0004808	EVM0004808.3	EVM0004808.3,EVM0004808.1
EVM0007191;SE:Contig00009:3869493-3869713:3870024-3870216:-	0.256055	0.001998	0.593472	0.652527	0.760449	0.924505	0.954225	0.895884	0.0727927	1	2.699404081	sig	EVM0007191	EVM0007191.1	EVM0007191.2,EVM0007191.1
EVM0006563;SE:Contig00045:418189-418429:418564-418817:+	-0.230088	0.0024975	0.851197	0.87123	0.850226	0.621682	0.625647	0.635061	0.0875425	1	2.6024940679999999	sig	EVM0006563	EVM0006563.2	EVM0006563.2,EVM0006563.3
EVM0017520;SE:Contig00069:12804068-12804394:12804489-12804755:-	-0.167624	0.00449551	0.928022	0.842753	0.878637	0.706121	0.715611	0.724808	0.342671	1	2.3472215630000002	sig	EVM0017520	EVM0017520.1,EVM0017520.3,EVM0017520.4	EVM0017520.2,EVM0017520.1,EVM0017520.4,EVM0017520.3
EVM0003560;SE:Contig00007:14165963-14166181:14166291-14166989:+	-0.161431	0.0384615	0.730576	0.77036	0.615292	0.461893	0.702051	0.467989	-0.203968	1	1.414973348	sig	EVM0003560	EVM0003560.1	EVM0003560.1,EVM0003560.2
EVM0000934;A5:Contig00008:2697003-2697516:2697003-2697579:-	-0.311627	0.0304695	0.452841	0.401114	0.262698	0	0	0.181772	-0.777355	1	1.516134238	sig	EVM0000934	EVM0000934.2	EVM0000934.1,EVM0000934.2
EVM0003870;SE:Contig00024:3035505-3035914:3036060-3037036:-	-0.155951	0.00799201	0.725763	0.830871	0.73953	0.565428	0.598226	0.664655	0.196948	1	2.09734409	sig	EVM0003870	EVM0003870.1	EVM0003870.1,EVM0003870.2
EVM0014827;AF:Contig00017:247291-247504:247691:247291-442530:442559:-	0.126882	0.0104895	0.20917	0.265379	0.302518	0.396743	0.405491	0.355479	1.03855	1	1.979244778	sig	EVM0014827	EVM0014827.1	EVM0014827.3,EVM0014827.1
EVM0017317;AL:Contig00023:156537-174050:174258:156537-174972:175693:+	0.221543	0.02997	0.171719	0.0759219	0.0879279	0.442475	0.297929	0.259795	-0.097114	1	1.5233128220000001	sig	EVM0017317	EVM0017317.6	EVM0017317.6,EVM0017317.4
EVM0012896;SE:Contig00031:189037-189491:189588-190760:+	-0.180979	0.0014985	0.596708	0.451656	0.475333	0.292238	0.30813	0.380394	1.0257	1	2.8243428179999999	sig	EVM0012896	EVM0012896.3,EVM0012896.2	EVM0012896.2,EVM0012896.3,EVM0012896.4
EVM0012896;SE:Contig00031:189037-190207:190304-190760:+	-0.14236	0.00374625	0.277093	0.193665	0.180888	0.0638934	0.0719041	0.0887687	0.853881	1	2.4264028149999999	sig	EVM0012896	EVM0012896.1	EVM0012896.1,EVM0012896.4
EVM0006031;A5:Contig00046:138085-138223:138085-138373:-	-0.358065	0.023976	0.886674	0.664388	0.813069	0.375382	0.587158	0.327395	-0.582924	1	1.6202228350000001	sig	EVM0006031	EVM0006031.2	EVM0006031.2,EVM0006031.4
EVM0006031;A5:Contig00046:138085-138368:138085-138373:-	-0.301669	0.0487013	0.799676	0.285298	0.654003	0.256475	0.316963	0.260531	-0.779355	1	1.3124594570000001	sig	EVM0006031	EVM0006031.3	EVM0006031.3,EVM0006031.4
EVM0005073;RI:Contig00025:614466:614635-615010:615108:+	0.131329	0.018981	0.47615	0.583239	0.521799	0.615122	0.68379	0.676263	0.0924006	1	1.721680476	sig	EVM0005073	EVM0005073.3	EVM0005073.3,EVM0005073.1
EVM0004516;SE:Contig00007:6371295-6371373:6371435-6371619:-	0.229443	0.001998	0.508293	0.544208	0.534219	0.7784	0.758874	0.737774	0.567494	1	2.699404081	sig	EVM0004516	EVM0004516.3	EVM0004516.1,EVM0004516.3
EVM0015346;RI:Contig00032:860467:860581-860972:861095:-	-0.161104	0.002997	0.646941	0.656829	0.560331	0.42439	0.482505	0.473894	0.339202	1	2.5233128219999998	sig	EVM0015346	EVM0015346.2	EVM0015346.1,EVM0015346.2
EVM0008470;A3:Contig00024:67088-67294:65276-67294:-	-0.210444	0	0.83683	0.789107	0.752921	0.532076	0.575598	0.639853	1.0669	0	Inf	sig	EVM0008470	EVM0008470.1	EVM0008470.1,EVM0008470.3
EVM0008470;SE:Contig00024:64625-65112:67088-67294:-	-0.176162	0.000749251	0.822487	0.760612	0.74178	0.555051	0.577385	0.663956	1.06593	1	3.1253728430000001	sig	EVM0008470	EVM0008470.1	EVM0008470.1,EVM0008470.2
EVM0008175;A5:Contig00009:7510890-7511013:7510814-7511013:+	-0.306563	0.00449551	0.49982	0.821632	0.416432	0.266619	0	0.551575	-0.28948	1	2.3472215630000002	sig	EVM0008175	EVM0008175.2	EVM0008175.1,EVM0008175.2
EVM0001849;AF:Contig00011:5820015-5820229:5820579:5820015-5821195:5821631:-	0.219531	0	0.253655	0.262248	0.271665	0.479405	0.492802	0.473955	1.22923	0	Inf	sig	EVM0001849	EVM0001849.1	EVM0001849.1,EVM0001849.3
EVM0017020;AF:Contig00031:602336:602458-604002:602876:603003-604002:+	0.116409	0.0444555	0.363646	0.414339	0.457459	0.563035	0.520073	0.501563	0.0192956	1	1.3520740659999999	sig	EVM0017020	EVM0017020.5	EVM0017020.5,EVM0017020.4,EVM0017020.3
EVM0003250;RI:Contig00016:4694613:4694668-4694976:4695170:+	-0.152748	0.017982	0.871467	0.820315	0.841274	0.662214	0.697438	0.715159	0.206156	1	1.745161572	sig	EVM0003250	EVM0003250.3	EVM0003250.3,EVM0003250.4
EVM0003250;RI:Contig00016:4696243:4696377-4696675:4696815:+	-0.102244	0.01998	0.456902	0.437364	0.417859	0.318161	0.346309	0.340922	0.506425	1	1.699404081	sig	EVM0003250	EVM0003250.3	EVM0003250.2,EVM0003250.1,EVM0003250.3,EVM0003250.4
EVM0003250;SE:Contig00016:4697946-4698143:4698260-4698326:+	-0.139079	0.017982	0.895003	0.856186	0.787498	0.703864	0.703908	0.713677	0.506425	1	1.745161572	sig	EVM0003250	EVM0003250.1,EVM0003250.3	EVM0003250.2,EVM0003250.1,EVM0003250.3,EVM0003250.4
EVM0000063;RI:Contig00008:2810545:2810712-2810878:2810955:+	-0.101238	0.030969	0.53768	0.578866	0.525867	0.397953	0.477214	0.463532	0.232067	1	1.5090723829999999	sig	EVM0000063	EVM0000063.3	EVM0000063.3,EVM0000063.1,EVM0000063.2
EVM0012843;RI:Contig00010:2210317:2210675-2210721:2211019:-	-0.227044	0.014985	0.533501	0.574998	0.459437	0.353551	0.28289	0.250363	-0.140942	1	1.8243428180000001	sig	EVM0012843	EVM0012843.3	EVM0012843.4,EVM0012843.3
EVM0012843;RI:Contig00010:2214580:2214831-2215283:2215556:-	-0.194714	0.014985	0.464137	0.501001	0.394733	0.303213	0.25169	0.220828	-0.0812397	1	1.8243428180000001	sig	EVM0012843	EVM0012843.3	EVM0012843.1,EVM0012843.4,EVM0012843.3,EVM0012843.2
EVM0010177;SE:Contig00002:2103422-2103692:2103805-2104560:+	-0.105756	0.043956	0.80916	0.611818	0.641904	0.503016	0.614675	0.627924	0.468951	1	1.3569814010000001	sig	EVM0010177	EVM0010177.2,EVM0010177.1	EVM0010177.3,EVM0010177.1,EVM0010177.2
EVM0005339;RI:Contig00002:3998798:3998856-3998950:3999049:-	0.170825	0.037962	0.130351	0.186855	0.257258	0.310161	0.444957	0.331821	-0.172756	1	1.4206504799999999	sig	EVM0005339	EVM0005339.2	EVM0005339.1,EVM0005339.3,EVM0005339.2
EVM0005339;RI:Contig00002:3999417:3999554-3999839:3999958:-	-0.147832	0.037962	0.80035	0.783343	0.742742	0.67573	0.539029	0.668179	-0.172756	1	1.4206504799999999	sig	EVM0005339	EVM0005339.3	EVM0005339.1,EVM0005339.3,EVM0005339.2
EVM0008032;A3:Contig00072:144330-144627:144330-144698:+	0.129719	0.00374625	0.326904	0.312905	0.300146	0.448424	0.447518	0.433172	1.22889	1	2.4264028149999999	sig	EVM0008032	EVM0008032.2	EVM0008032.2,EVM0008032.1
EVM0008032;RI:Contig00072:144270:144330-144698:144820:+	0.129387	0.00374625	0.297332	0.316437	0.301555	0.426088	0.455168	0.422232	1.22305	1	2.4264028149999999	sig	EVM0008032	EVM0008032.3	EVM0008032.1,EVM0008032.3
EVM0003635;A3:Contig00069:14420551-14420965:14420551-14421536:+	0.135781	0.0014985	0.0340976	0.033402	0.0498769	0.1446	0.152407	0.227712	1.57152	1	2.8243428179999999	sig	EVM0003635	EVM0003635.3	EVM0003635.2,EVM0003635.3
EVM0003635;SE:Contig00069:14420551-14420965:14421156-14421536:+	0.181746	0	0.0618829	0.0767285	0.0829239	0.216758	0.238807	0.311207	1.60196	0	Inf	sig	EVM0003635	EVM0003635.1	EVM0003635.2,EVM0003635.1
EVM0001088;RI:Contig00016:1768877:1769230-1769373:1769420:-	0.139584	0.0014985	0.523284	0.537222	0.532938	0.690358	0.680587	0.64125	0.967058	1	2.8243428179999999	sig	EVM0001088	EVM0001088.2	EVM0001088.1,EVM0001088.2
EVM0012507;AF:Contig00011:48468-49019:49062:48468-49130:49642:-	0.109353	0.0114885	0.129328	0.169799	0.184316	0.266996	0.275519	0.268986	0.631326	1	1.939736237	sig	EVM0012507	EVM0012507.2	EVM0012507.2,EVM0012507.1
EVM0016491;A3:Contig00007:8764813-8765209:8764813-8765215:+	-0.113726	0.033966	0.65995	0.657541	0.653779	0.554985	0.514893	0.560212	0.342532	1	1.4689551599999999	sig	EVM0016491	EVM0016491.5,EVM0016491.2,EVM0016491.4	EVM0016491.5,EVM0016491.6,EVM0016491.3,EVM0016491.2,EVM0016491.4,EVM0016491.1
EVM0008023;SE:Contig00016:4467563-4467811:4467957-4468067:+	-0.130011	0.0014985	0.550147	0.487985	0.352069	0.325669	0.304173	0.370324	0.800708	1	2.8243428179999999	sig	EVM0008023	EVM0008023.1	EVM0008023.2,EVM0008023.1
EVM0006635;A5:Contig00013:700805-700973:700730-700973:+	0.301045	0.00549451	0	0.236769	0.144402	0.48866	0.516075	0.279573	-0.322269	1	2.2600713880000001	sig	EVM0006635	EVM0006635.3	EVM0006635.3,EVM0006635.2,EVM0006635.1
EVM0014989;RI:Contig00018:1524997:1525144-1525428:1525513:+	0.155355	0.023976	0.359375	0.249446	0.319561	0.414102	0.462777	0.517567	0.0969261	1	1.6202228350000001	sig	EVM0014989	EVM0014989.3	EVM0014989.3,EVM0014989.1
EVM0011900;RI:Contig00005:1622875:1623046-1623533:1623609:-	-0.246349	0	0.809332	0.75446	0.718513	0.50377	0.492742	0.546747	1.30234	0	Inf	sig	EVM0011900	EVM0011900.3	EVM0011900.2,EVM0011900.4,EVM0011900.3
EVM0011900;SE:Contig00005:1626447-1627533:1627625-1627896:-	-0.129787	0.0024975	0.88173	0.849203	0.832206	0.728933	0.697068	0.747778	1.23176	1	2.6024940679999999	sig	EVM0011900	EVM0011900.3,EVM0011900.1	EVM0011900.2,EVM0011900.1,EVM0011900.3
EVM0015805;A3:Contig00016:4188051-4188456:4188051-4189053:+	-0.313481	0	0.68762	0.624394	0.618178	0.315287	0.314048	0.360414	1.75506	0	Inf	sig	EVM0015805	EVM0015805.4,EVM0015805.3	EVM0015805.3,EVM0015805.2,EVM0015805.4
EVM0015805;SE:Contig00016:4182374-4182959:4183008-4183976:+	0.313095	0	0.311713	0.375358	0.381285	0.683932	0.685204	0.638506	1.75565	0	Inf	sig	EVM0015805	EVM0015805.2	EVM0015805.3,EVM0015805.2,EVM0015805.4,EVM0015805.1
EVM0000827;SE:Contig00027:2412996-2414642:2414746-2416628:-	-0.270602	0.031968	1	1	1	0.793241	0.624011	0.770943	-0.667223	1	1.495284099	sig	EVM0000827	EVM0000827.1	EVM0000827.3,EVM0000827.1
EVM0013341;MX:Contig00034:1346534-1346970:1347077-1347754:1346534-1347279:1347449-1347754:-	0.289438	0.002997	0.519435	0.479074	0.38531	0.802222	0.789491	0.660419	-0.107318	1	2.5233128219999998	sig	EVM0013341	EVM0013341.3	EVM0013341.2,EVM0013341.3
EVM0014487;A5:Contig00016:2746903-2747096:2746903-2747205:-	0.176444	0.001998	0.168274	0.217396	0.303412	0.381936	0.435443	0.401035	1.28494	1	2.699404081	sig	EVM0014487	EVM0014487.4	EVM0014487.4,EVM0014487.3,EVM0014487.1,EVM0014487.2
EVM0013890;SE:Contig00007:2928485-2928759:2928815-2929111:+	-0.117548	0.018981	0.816179	0.786666	0.783375	0.668457	0.643501	0.721615	0.532215	1	1.721680476	sig	EVM0013890	EVM0013890.2	EVM0013890.1,EVM0013890.2
EVM0005806;RI:Contig00013:2865625:2865712-2865790:2865902:-	0.140204	0.0374625	0.247433	0.204753	0.227236	0.317377	0.371739	0.410918	-0.106629	1	1.426402809	sig	EVM0005806	EVM0005806.3	EVM0005806.3,EVM0005806.1,EVM0005806.2
EVM0003395;RI:Contig00016:4804851:4805025-4805276:4805390:-	-0.174252	0.0014985	0.693653	0.615792	0.565247	0.424083	0.435672	0.492181	0.8296	1	2.8243428179999999	sig	EVM0003395	EVM0003395.3	EVM0003395.2,EVM0003395.3,EVM0003395.4
EVM0004708;RI:Contig00011:4506494:4506710-4506776:4506919:+	-0.160138	0.0034965	0.899595	0.893922	0.810189	0.714321	0.720744	0.688226	0.335948	1	2.4563660330000001	sig	EVM0004708	EVM0004708.2	EVM0004708.1,EVM0004708.2
EVM0006827;A5:Contig00010:3322849-3323000:3322849-3323088:-	0.230987	0.0104895	0.375425	0.482649	0.48265	0.734999	0.658375	0.640311	-0.262156	1	1.979244778	sig	EVM0006827	EVM0006827.2	EVM0006827.1,EVM0006827.2
EVM0000416;A3:Contig00070:173093-173285:173093-173308:+	0.117546	0.022977	0.33955	0.289013	0.406226	0.459025	0.426936	0.501466	0.123054	1	1.638706241	sig	EVM0000416	EVM0000416.2	EVM0000416.2,EVM0000416.1
EVM0007171;RI:Contig00016:1609790:1609940-1611058:1611122:-	-0.239793	0.001998	0.773521	0.654248	0.662447	0.412635	0.483901	0.474299	0.306933	1	2.699404081	sig	EVM0007171	EVM0007171.5	EVM0007171.3,EVM0007171.5
EVM0007171;SE:Contig00016:1609940-1610331:1610403-1611058:-	-0.12369	0.00599401	0.723131	0.720061	0.685904	0.565417	0.606003	0.586607	0.736925	1	2.2222828269999999	sig	EVM0007171	EVM0007171.1,EVM0007171.2	EVM0007171.2,EVM0007171.3,EVM0007171.4,EVM0007171.1
EVM0014973;SE:Contig00075:765442-767485:767634-768008:+	-0.135468	0.0154845	0.882729	0.801316	0.728942	0.632544	0.647384	0.726654	0.140894	1	1.8101023789999999	sig	EVM0014973	EVM0014973.1	EVM0014973.1,EVM0014973.2
EVM0013158;SE:Contig00012:2952285-2952462:2952550-2952646:+	-0.141612	0.0024975	0.759577	0.793434	0.674731	0.57966	0.602047	0.621199	0.52932	1	2.6024940679999999	sig	EVM0013158	EVM0013158.1	EVM0013158.2,EVM0013158.1
EVM0001435;A3:Contig00002:2616867-2617135:2616864-2617135:-	-0.142536	0.0254745	0.623119	0.629252	0.575313	0.422563	0.497162	0.480352	-0.0387422	1	1.5938938970000001	sig	EVM0001435	EVM0001435.2	EVM0001435.2,EVM0001435.1
EVM0004295;RI:Contig00016:449657:450118-450468:450661:+	0.138273	0.038961	0.645521	0.560581	0.568511	0.774735	0.720741	0.693954	-0.0970796	1	1.4093694699999999	sig	EVM0004295	EVM0004295.2	EVM0004295.2,EVM0004295.4
EVM0014172;A5:Contig00025:1510718-1510955:1509823-1510955:+	-0.109527	0.026973	0.879093	0.817739	0.782789	0.680019	0.706651	0.764368	0.509105	1	1.5690703130000001	sig	EVM0014172	EVM0014172.4	EVM0014172.4,EVM0014172.3
EVM0010018;AF:Contig00004:3424560:3424818-3435923:3435167:3435394-3435923:+	-0.307679	0.0499501	0.416226	0.501656	0.352326	0.0744133	0.166368	0.106391	-0.6939	1	1.301464073	sig	EVM0010018	EVM0010018.4	EVM0010018.4,EVM0010018.3
EVM0004387;RI:Contig00013:4956256:4956417-4956559:4956678:-	-0.181017	0.00499501	0.642773	0.605706	0.532388	0.468924	0.363321	0.405572	0.469261	1	2.301464073	sig	EVM0004387	EVM0004387.4	EVM0004387.1,EVM0004387.4,EVM0004387.2,EVM0004387.3
EVM0006160;A5:Contig00011:5511634-5511704:5511634-5511815:-	0.169767	0.020979	0.207111	0.373567	0.316408	0.492198	0.490249	0.42394	0.037886	1	1.678214782	sig	EVM0006160	EVM0006160.3	EVM0006160.4,EVM0006160.3,EVM0006160.2,EVM0006160.1
EVM0006160;RI:Contig00011:5508874:5509012-5509264:5509469:-	-0.174201	0.020979	0.782902	0.584196	0.632522	0.482533	0.467105	0.52738	0.0249375	1	1.678214782	sig	EVM0006160	EVM0006160.4	EVM0006160.4,EVM0006160.3,EVM0006160.1
EVM0003342;RI:Contig00018:1535889:1536195-1536252:1536363:+	-0.117399	0.0164835	0.72296	0.762524	0.722937	0.596753	0.64713	0.612341	0.281598	1	1.7829501329999999	sig	EVM0003342	EVM0003342.3	EVM0003342.2,EVM0003342.3
EVM0003342;SE:Contig00018:1536363-1536482:1536581-1537039:+	-0.115872	0.0164835	0.706539	0.762524	0.71768	0.592327	0.638991	0.60781	0.285782	1	1.7829501329999999	sig	EVM0003342	EVM0003342.3	EVM0003342.1,EVM0003342.2,EVM0003342.3
EVM0002368;RI:Contig00016:576682:576772-576854:577014:+	-0.135135	0.0014985	0.447984	0.472626	0.384675	0.289863	0.292982	0.317036	0.670881	1	2.8243428179999999	sig	EVM0002368	EVM0002368.3	EVM0002368.3,EVM0002368.2,EVM0002368.1
EVM0011970;SE:Contig00032:902255-902532:902625-903282:+	-0.110573	0.036963	0.747716	0.68836	0.684912	0.484564	0.630823	0.673882	0.264022	1	1.4322323530000001	sig	EVM0011970	EVM0011970.3,EVM0011970.1	EVM0011970.2,EVM0011970.4,EVM0011970.3,EVM0011970.1
EVM0006534;RI:Contig00002:5220679:5221040-5221090:5221553:+	0.166355	0.00749251	0.571627	0.518416	0.647141	0.736467	0.782596	0.717185	0.111549	1	2.1253728139999999	sig	EVM0006534	EVM0006534.1	EVM0006534.1,EVM0006534.2
EVM0012506;RI:Contig00013:3996874:3997089-3997475:3997606:+	-0.14555	0.011988	0.23439	0.234821	0.196734	0.0747784	0.0972377	0.0572791	0.344723	1	1.9212528310000001	sig	EVM0012506	EVM0012506.2	EVM0012506.3,EVM0012506.2,EVM0012506.1
EVM0012506;RI:Contig00013:3999345:3999643-3999699:4000116:+	0.11476	0.013986	0.695437	0.731502	0.651778	0.756644	0.84871	0.817644	0.272862	1	1.8543060410000001	sig	EVM0012506	EVM0012506.1	EVM0012506.3,EVM0012506.1
EVM0010098;AF:Contig00011:7242091:7242451-7245775:7244930:7245183-7245775:+	-0.422619	0.041958	0.626542	0.829295	0.525937	0.212778	0.273808	0.227329	-0.65404	1	1.377184787	sig	EVM0010098	EVM0010098.3	EVM0010098.1,EVM0010098.2,EVM0010098.3
EVM0010098;AF:Contig00011:7242091:7242451-7245775:7245041:7245183-7245775:+	-0.330359	0.042957	0.739096	0.695971	0.470795	0.255603	0.31405	0.34513	-0.698715	1	1.3669656210000001	sig	EVM0010098	EVM0010098.3	EVM0010098.4,EVM0010098.3
EVM0010098;AF:Contig00011:7242091:7242451-7245775:7245043:7245183-7245775:+	-0.33033	0.042957	0.630152	0.67376	0.557808	0.317253	0.34416	0.209318	-0.683171	1	1.3669656210000001	sig	EVM0010098	EVM0010098.3	EVM0010098.6,EVM0010098.3
EVM0010098;AF:Contig00011:7242349:7242451-7245775:7244930:7245183-7245775:+	-0.392942	0.041958	0.658761	0.903232	0.70395	0.373042	0.341562	0.372513	-0.533715	1	1.377184787	sig	EVM0010098	EVM0010098.5	EVM0010098.1,EVM0010098.2,EVM0010098.5
EVM0010098;AF:Contig00011:7242349:7242451-7245775:7245041:7245183-7245775:+	-0.301218	0.042957	0.765242	0.814755	0.65597	0.430483	0.386462	0.515368	-0.57479	1	1.3669656210000001	sig	EVM0010098	EVM0010098.5	EVM0010098.4,EVM0010098.5
EVM0010098;AF:Contig00011:7242349:7242451-7245775:7245043:7245183-7245775:+	-0.305941	0.042957	0.662228	0.798712	0.729997	0.505661	0.419271	0.348183	-0.559789	1	1.3669656210000001	sig	EVM0010098	EVM0010098.5	EVM0010098.6,EVM0010098.5
EVM0008733;SE:Contig00018:2032777-2032925:2033026-2033445:+	-0.118721	0.0194805	0.781708	0.775117	0.740679	0.596721	0.586699	0.757922	0.233645	1	1.7103994659999999	sig	EVM0008733	EVM0008733.2,EVM0008733.1	EVM0008733.1,EVM0008733.2,EVM0008733.3
EVM0011918;SE:Contig00011:1467355-1467928:1468071-1468210:+	-0.112457	0.045954	0.750409	0.839183	0.720446	0.683888	0.602515	0.686264	0.0236618	1	1.3376762449999999	sig	EVM0011918	EVM0011918.1	EVM0011918.1,EVM0011918.2
EVM0012455;SE:Contig00018:1448883-1449375:1449485-1451181:+	-0.237369	0.0024975	0.329825	0.386759	0.321444	0.13985	0.104933	0.0811389	-0.00842905	1	2.6024940679999999	sig	EVM0012455	EVM0012455.1	EVM0012455.2,EVM0012455.1
EVM0016981;AF:Contig00007:11198820-11198899:11199072:11198820-11199665:11201053:-	-0.16743	0.021978	0.264477	0.284211	0.188308	0.0552335	0.0531704	0.126303	0.20783	1	1.658011396	sig	EVM0016981	EVM0016981.5	EVM0016981.4,EVM0016981.5,EVM0016981.3
EVM0002148;A3:Contig00016:1933412-1933674:1933366-1933674:-	0.228027	0.0224775	0.294032	0.344679	0.354921	0.61552	0.475996	0.586195	-0.137839	1	1.648251559	sig	EVM0002148	EVM0002148.4	EVM0002148.1,EVM0002148.4
EVM0012415;AF:Contig00011:7207727:7207844-7211139:7210956:7210986-7211139:+	0.1667	0.0034965	0.0534905	0.0393496	0.0440814	0.22624	0.233071	0.177711	0.266016	1	2.4563660330000001	sig	EVM0012415	EVM0012415.2	EVM0012415.1,EVM0012415.2
EVM0009022;SE:Contig00011:4244801-4245282:4245335-4246154:-	-0.207641	0.0144855	0.718377	0.603468	0.687797	0.399887	0.439074	0.547757	-0.30208	1	1.8390660750000001	sig	EVM0009022	EVM0009022.1	EVM0009022.1,EVM0009022.2
EVM0011075;A3:Contig00069:13590903-13591256:13590903-13591277:+	0.150179	0.0194805	0.217597	0.250116	0.346988	0.416715	0.49674	0.351782	-0.00167445	1	1.7103994659999999	sig	EVM0011075	EVM0011075.2	EVM0011075.1,EVM0011075.2
EVM0017425;RI:Contig00020:1025601:1026250-1026466:1026661:-	0.128634	0.0434565	0.552217	0.501271	0.416249	0.626614	0.594604	0.63442	-0.0752162	1	1.3619448199999999	sig	EVM0017425	EVM0017425.1	EVM0017425.2,EVM0017425.1
EVM0003113;SE:Contig00016:1074696-1075438:1075558-1075842:-	-0.15626	0.000499501	0.540637	0.441504	0.415267	0.247639	0.292065	0.388923	0.941661	1	3.301464073	sig	EVM0003113	EVM0003113.1	EVM0003113.1,EVM0003113.2
EVM0014411;A3:Contig00009:9399189-9400372:9399046-9400372:-	0.318783	0	0.348666	0.369167	0.383204	0.678725	0.663162	0.7155	1.90349	0	Inf	sig	EVM0014411	EVM0014411.3	EVM0014411.2,EVM0014411.3
EVM0014411;A5:Contig00009:9398672-9398950:9398672-9399028:-	-0.30213	0	0.572461	0.551632	0.537221	0.257775	0.27168	0.225469	1.98088	0	Inf	sig	EVM0014411	EVM0014411.2	EVM0014411.1,EVM0014411.2,EVM0014411.3
EVM0008234;SE:Contig00013:4945869-4946016:4946280-4946363:+	-0.105879	0.0174825	0.93347	0.915138	0.901547	0.813032	0.780649	0.838837	1.68724	1	1.7573960280000001	sig	EVM0008234	EVM0008234.4	EVM0008234.4,EVM0008234.3
EVM0002988;RI:Contig00027:536222:536301-537289:537411:-	-0.119283	0.021978	0.440365	0.41957	0.386875	0.319914	0.263492	0.305553	0.693145	1	1.658011396	sig	EVM0002988	EVM0002988.3	EVM0002988.1,EVM0002988.4,EVM0002988.3
EVM0002988;RI:Contig00027:536222:536937-537289:537411:-	-0.112972	0.023976	0.629407	0.615746	0.597505	0.513338	0.492893	0.497511	0.493218	1	1.6202228350000001	sig	EVM0002988	EVM0002988.3	EVM0002988.2,EVM0002988.3
EVM0002447;SE:Contig00034:848524-848729:848823-849068:-	-0.186135	0.000499501	0.591396	0.496377	0.485038	0.324358	0.305688	0.384361	0.837233	1	3.301464073	sig	EVM0002447	EVM0002447.1	EVM0002447.2,EVM0002447.1
EVM0007703;SE:Contig00034:1541141-1541863:1541976-1542356:-	0.184205	0.001998	0.603645	0.62692	0.634371	0.886434	0.819752	0.711365	0.144916	1	2.699404081	sig	EVM0007703	EVM0007703.1	EVM0007703.1,EVM0007703.3,EVM0007703.2
EVM0014196;A3:Contig00016:2172912-2174820:2172766-2174820:-	-0.171137	0.010989	0.65654	0.651434	0.648273	0.409504	0.60886	0.424472	0.0127944	1	1.959041392	sig	EVM0014196	EVM0014196.2	EVM0014196.1,EVM0014196.2
EVM0017260;SE:Contig00008:7488673-7489025:7489096-7489483:-	-0.110206	0.014985	0.756542	0.732383	0.742131	0.606534	0.639496	0.654408	0.519021	1	1.8243428180000001	sig	EVM0017260	EVM0017260.2	EVM0017260.2,EVM0017260.1
EVM0003700;RI:Contig00024:680612:680728-681383:681499:-	-0.158446	0.0414585	0.727619	0.662708	0.493348	0.447769	0.393423	0.567145	-0.293862	1	1.38238598	sig	EVM0003700	EVM0003700.2	EVM0003700.2,EVM0003700.1
EVM0005854;SE:Contig00002:737828-738145:738210-738440:+	-0.355185	0	0.764301	0.83145	0.677857	0.330829	0.429007	0.448217	-0.215626	0	Inf	sig	EVM0005854	EVM0005854.3,EVM0005854.1	EVM0005854.1,EVM0005854.2,EVM0005854.3
EVM0015936;SE:Contig00030:213987-214231:214370-214629:-	-0.121886	0.000999001	0.769941	0.745127	0.649816	0.591788	0.568084	0.639355	1.70169	1	3.000434077	sig	EVM0015936	EVM0015936.1	EVM0015936.2,EVM0015936.1
EVM0006113;SE:Contig00008:12423220-12423424:12423481-12423775:+	-0.116296	0.0034965	0.861753	0.817822	0.807022	0.70612	0.723755	0.707833	1.09469	1	2.4563660330000001	sig	EVM0006113	EVM0006113.1	EVM0006113.2,EVM0006113.1
EVM0014118;A5:Contig00013:5911871-5912004:5911731-5912004:+	-0.636521	0.0384615	1	0.721039	0.543098	0.13001	0.224563	0	-1.3212	1	1.414973348	sig	EVM0014118	EVM0014118.3	EVM0014118.2,EVM0014118.3
EVM0010914;SE:Contig00013:216662-216735:216870-217314:-	-0.14728	0.030969	0.551637	0.673888	0.591007	0.523391	0.446297	0.405003	-0.103059	1	1.5090723829999999	sig	EVM0010914	EVM0010914.1	EVM0010914.2,EVM0010914.1
EVM0011232;RI:Contig00030:175781:175825-176528:176689:-	-0.115302	0.00849151	0.608732	0.612312	0.569418	0.502029	0.446461	0.496067	0.611482	1	2.0710151510000001	sig	EVM0011232	EVM0011232.2	EVM0011232.1,EVM0011232.2
EVM0007346;SE:Contig00011:6613982-6614304:6614373-6614533:+	-0.20819	0.003996	0.891279	0.82341	0.840134	0.692485	0.535156	0.702612	0.0817325	1	2.398374086	sig	EVM0007346	EVM0007346.1	EVM0007346.1,EVM0007346.2
EVM0003496;RI:Contig00013:5645847:5645932-5646051:5646709:+	-0.166515	0.0264735	0.884137	0.899461	0.842342	0.753532	0.694957	0.677904	-0.118424	1	1.577188203	sig	EVM0003496	EVM0003496.2	EVM0003496.2,EVM0003496.1
EVM0001007;AL:Contig00009:226796:227042-228437:227144:227581-228437:-	-0.216146	0	0.46684	0.415506	0.463302	0.205841	0.250008	0.24136	0.903487	0	Inf	sig	EVM0001007	EVM0001007.2	EVM0001007.3,EVM0001007.2
EVM0015383;A3:Contig00005:823647-824637:823647-824849:+	-0.105147	0.0134865	0.663624	0.654426	0.603399	0.545732	0.538033	0.522242	0.658317	1	1.8701003089999999	sig	EVM0015383	EVM0015383.2	EVM0015383.1,EVM0015383.2
EVM0000316;RI:Contig00022:536856:536962-537123:537210:-	-0.112526	0.0174825	0.805792	0.856171	0.77006	0.638233	0.753112	0.703099	0.310848	1	1.7573960280000001	sig	EVM0000316	EVM0000316.1	EVM0000316.1,EVM0000316.2
EVM0012259;SE:Contig00016:4119563-4119689:4119730-4119833:-	-0.267888	0.000999001	0.795884	0.749247	0.760533	0.42795	0.572081	0.501969	0.177557	1	3.000434077	sig	EVM0012259	EVM0012259.3	EVM0012259.3,EVM0012259.1,EVM0012259.2
EVM0012130;A3:Contig00070:127046-128045:127000-128045:-	-0.19686	0.000499501	0.685712	0.709621	0.684802	0.483994	0.508191	0.49737	1.05212	1	3.301464073	sig	EVM0012130	EVM0012130.3	EVM0012130.4,EVM0012130.3
EVM0012130;A5:Contig00070:127000-127072:127000-128045:-	-0.245373	0	0.587401	0.474904	0.491316	0.271465	0.280985	0.265052	0.874938	0	Inf	sig	EVM0012130	EVM0012130.2	EVM0012130.4,EVM0012130.2
EVM0001572;SE:Contig00010:4174809-4175254:4175310-4176534:-	0.11818	0.0014985	0.597189	0.565283	0.555781	0.686501	0.67968	0.706612	1.44401	1	2.8243428179999999	sig	EVM0001572	EVM0001572.1	EVM0001572.1,EVM0001572.2
EVM0007820;AL:Contig00021:2113920-2114411:2114984:2113920-2128884:2129452:+	-0.257842	0.015984	0.693677	0.678037	0.570993	0.31704	0.391112	0.46103	-0.308964	1	1.796314094	sig	EVM0007820	EVM0007820.2	EVM0007820.3,EVM0007820.2
EVM0014522;RI:Contig00034:1394568:1394663-1395382:1395523:-	-0.122142	0.034965	0.620302	0.666892	0.595691	0.512113	0.519742	0.484604	0.0436225	1	1.4563660329999999	sig	EVM0014522	EVM0014522.2	EVM0014522.1,EVM0014522.2
EVM0008826;RI:Contig00013:255785:255936-256000:256114:+	-0.272827	0	0.494346	0.430675	0.577599	0.182649	0.250841	0.25065	0.325961	0	Inf	sig	EVM0008826	EVM0008826.2	EVM0008826.2,EVM0008826.1
EVM0003024;RI:Contig00007:9192169:9192277-9193267:9193357:+	-0.161128	0.00499501	0.727008	0.728753	0.621652	0.556457	0.499116	0.538455	0.568081	1	2.301464073	sig	EVM0003024	EVM0003024.5,EVM0003024.2	EVM0003024.6,EVM0003024.4,EVM0003024.2,EVM0003024.5
EVM0014769;SE:Contig00014:1534465-1534624:1534653-1534849:+	0.182667	0	0.541152	0.551572	0.528771	0.730015	0.722116	0.717365	1.56047	0	Inf	sig	EVM0014769	EVM0014769.3,EVM0014769.1	EVM0014769.2,EVM0014769.3,EVM0014769.1
EVM0009275;SE:Contig00011:114151-115181:115231-115572:-	0.134156	0.0014985	0.363442	0.323036	0.373199	0.484489	0.496279	0.481379	0.87715	1	2.8243428179999999	sig	EVM0009275	EVM0009275.1	EVM0009275.1,EVM0009275.2
EVM0006952;SE:Contig00019:1295996-1296757:1296900-1297356:+	-0.152693	0.0124875	0.622768	0.565149	0.54416	0.410146	0.417141	0.446711	0.0958318	1	1.903524064	sig	EVM0006952	EVM0006952.1	EVM0006952.2,EVM0006952.1
EVM0011302;A3:Contig00025:1517699-1518158:1517223-1518158:-	0.202771	0.00824176	0.370706	0.489676	0.341803	0.584177	0.658401	0.567919	0.00203282	1	2.0839801310000001	sig	EVM0011302	EVM0011302.3,EVM0011302.5	EVM0011302.1,EVM0011302.2,EVM0011302.3,EVM0011302.5,EVM0011302.4
EVM0011302;RI:Contig00025:1515165:1515233-1515342:1515441:-	-0.19464	0.00824176	0.473388	0.290515	0.380376	0.226318	0.150927	0.183114	0.00203282	1	2.0839801310000001	sig	EVM0011302	EVM0011302.4	EVM0011302.1,EVM0011302.2,EVM0011302.3,EVM0011302.5,EVM0011302.4
EVM0004794;A3:Contig00013:1276592-1278651:1276592-1278658:+	0.1407	0.046953	0.580619	0.811961	0.63943	0.900285	0.763534	0.79029	-0.0227415	1	1.3283362190000001	sig	EVM0004794	EVM0004794.4	EVM0004794.4,EVM0004794.5
EVM0000320;SE:Contig00011:4386686-4386753:4386915-4387188:-	-0.192361	0.010656	0.680338	0.567018	0.67076	0.459117	0.373362	0.508553	0.00853444	1	1.972405352	sig	EVM0000320	EVM0000320.4	EVM0000320.4,EVM0000320.3,EVM0000320.2
EVM0000320;SE:Contig00011:4386686-4386824:4386915-4387188:-	-0.146792	0.010656	0.850551	0.826789	0.790831	0.668113	0.651601	0.70808	0.278263	1	1.972405352	sig	EVM0000320	EVM0000320.1,EVM0000320.5	EVM0000320.3,EVM0000320.1,EVM0000320.2,EVM0000320.5
EVM0000320;SE:Contig00011:4388142-4388374:4388530-4388664:-	-0.158905	0.010656	0.869141	0.829151	0.828671	0.681456	0.669255	0.699536	0.389469	1	1.972405352	sig	EVM0000320	EVM0000320.1,EVM0000320.3,EVM0000320.4	EVM0000320.4,EVM0000320.3,EVM0000320.2,EVM0000320.1,EVM0000320.5
EVM0015865;RI:Contig00004:883261:883394-883853:883925:+	-0.217344	0.000999001	0.856024	0.874751	0.782531	0.607301	0.634024	0.619949	0.607482	1	3.000434077	sig	EVM0015865	EVM0015865.3	EVM0015865.3,EVM0015865.2
EVM0015865;SE:Contig00004:883394-883552:883686-883853:+	-0.199684	0.0014985	0.785428	0.853066	0.751506	0.535134	0.675484	0.58033	0.546705	1	2.8243428179999999	sig	EVM0015865	EVM0015865.1	EVM0015865.1,EVM0015865.2
EVM0008156;AF:Contig00016:361741:361924-367142:364075:364575-367142:+	-0.105428	0.0404595	0.628791	0.600792	0.645009	0.499035	0.50098	0.558292	0.680198	1	1.392979054	sig	EVM0008156	EVM0008156.3	EVM0008156.2,EVM0008156.3
EVM0005507;A3:Contig00013:1977959-1978220:1977944-1978220:-	0.294786	0.010989	0.429546	0.471528	0.68877	0.816929	0.74784	0.909432	-0.374981	1	1.959041392	sig	EVM0005507	EVM0005507.3	EVM0005507.2,EVM0005507.1,EVM0005507.3
EVM0006777;RI:Contig00005:6275974:6276055-6276455:6276541:-	-0.159754	0.021978	0.724961	0.73392	0.696835	0.541569	0.514924	0.619962	0.130027	1	1.658011396	sig	EVM0006777	EVM0006777.3	EVM0006777.1,EVM0006777.4,EVM0006777.3
EVM0012113;AF:Contig00008:3789766-3790236:3790346:3789766-3790940:3791016:-	0.28781	0.011988	0	0	0	0.234879	0.332732	0.295818	-0.405331	1	1.9212528310000001	sig	EVM0012113	EVM0012113.3	EVM0012113.2,EVM0012113.3
EVM0012113;AF:Contig00008:3789766-3790236:3790354:3789766-3790940:3791016:-	0.273411	0	0.512823	0.837868	0.56	0.874056	0.935796	0.921072	0.296292	0	Inf	sig	EVM0012113	EVM0012113.4	EVM0012113.2,EVM0012113.4
EVM0001727;SE:Contig00013:6455932-6459286:6459358-6459776:-	0.194234	0.01998	0.792363	0.466101	0.432856	0.808919	0.622771	0.842333	-0.281749	1	1.699404081	sig	EVM0001727	EVM0001727.2	EVM0001727.2,EVM0001727.3
EVM0006138;RI:Contig00013:5786966:5787117-5787303:5787437:+	-0.110855	0.0104895	0.749791	0.675735	0.672269	0.559781	0.58772	0.617728	0.679028	1	1.979244778	sig	EVM0006138	EVM0006138.2	EVM0006138.2,EVM0006138.3,EVM0006138.1
EVM0006138;SE:Contig00013:5788931-5789154:5789228-5789297:+	-0.122051	0.00999001	0.790648	0.755504	0.726117	0.604422	0.622022	0.679671	0.679028	1	2.000434077	sig	EVM0006138	EVM0006138.2,EVM0006138.1	EVM0006138.2,EVM0006138.3,EVM0006138.1
EVM0006888;SE:Contig00069:16691580-16691882:16691986-16692880:+	-0.133063	0.0014985	0.918919	0.947006	0.89527	0.785172	0.778787	0.798047	1.00186	1	2.8243428179999999	sig	EVM0006888	EVM0006888.1	EVM0006888.1,EVM0006888.2
EVM0017459;AF:Contig00013:5000671-5001948:5002582:5000671-5003264:5003639:-	-0.104089	0.00849151	0.683619	0.743372	0.667152	0.629953	0.595542	0.556381	0.906731	1	2.0710151510000001	sig	EVM0017459	EVM0017459.2	EVM0017459.1,EVM0017459.2
EVM0016280;SE:Contig00005:451680-451977:455112-455341:-	-0.168442	0.0034965	0.645204	0.588913	0.528964	0.375764	0.373177	0.508815	0.398054	1	2.4563660330000001	sig	EVM0016280	EVM0016280.2,EVM0016280.1	EVM0016280.1,EVM0016280.3,EVM0016280.2
EVM0012247;A3:Contig00020:1040827-1041203:1040800-1041203:-	0.313402	0.011988	0	0	0	0.30032	0.639887	0	-0.556462	1	1.9212528310000001	sig	EVM0012247	EVM0012247.2	EVM0012247.1,EVM0012247.2
EVM0015978;A5:Contig00030:70257-70445:69807-70445:+	-0.100118	0.011988	0.7955	0.717111	0.704974	0.636334	0.639946	0.64095	1.21787	1	1.9212528310000001	sig	EVM0015978	EVM0015978.3	EVM0015978.3,EVM0015978.4
EVM0011015;AF:Contig00011:1268096:1268308-1270020:1268791:1268892-1270020:+	-0.118209	0.00499501	0.695943	0.629135	0.592722	0.531743	0.477669	0.553762	0.715681	1	2.301464073	sig	EVM0011015	EVM0011015.2	EVM0011015.3,EVM0011015.2
EVM0004542;A3:Contig00016:2111674-2112001:2111599-2112001:-	-0.133657	0.0324675	0.671816	0.782126	0.705551	0.59185	0.641363	0.525307	0.0199135	1	1.488550716	sig	EVM0004542	EVM0004542.2	EVM0004542.1,EVM0004542.2
EVM0004825;SE:Contig00019:739063-740451:740557-741014:-	-0.197599	0.0104895	0.575704	0.408477	0.493822	0.283628	0.243916	0.35766	-0.0548378	1	1.979244778	sig	EVM0004825	EVM0004825.1	EVM0004825.2,EVM0004825.1
EVM0009710;SE:Contig00013:5894481-5894554:5894661-5894986:+	-0.163509	0.021978	0.784953	0.839047	0.677361	0.618224	0.579635	0.612975	0.21108	1	1.658011396	sig	EVM0009710	EVM0009710.4,EVM0009710.1	EVM0009710.5,EVM0009710.6,EVM0009710.1,EVM0009710.4
EVM0014405;A5:Contig00037:723349-723742:723252-723742:+	-0.545215	0.0164835	0.78133	1	0.690704	0.308612	0.210289	0.317489	-0.940494	1	1.7829501329999999	sig	EVM0014405	EVM0014405.2	EVM0014405.3,EVM0014405.2
EVM0014405;A5:Contig00037:723349-723742:723258-723742:+	-0.399152	0.0464535	1	0.573902	0.691813	0.389832	0.318996	0.359429	-0.97433	1	1.332981124	sig	EVM0014405	EVM0014405.2	EVM0014405.4,EVM0014405.2
EVM0007963;SE:Contig00037:730548-731073:731120-731374:-	-0.242197	0.0364635	0.909725	0.676562	0.546856	0.453747	0.61929	0.333515	-0.648664	1	1.438141213	sig	EVM0007963	EVM0007963.2	EVM0007963.2,EVM0007963.1
EVM0000277;AF:Contig00008:11222300-11223114:11223246:11222300-11226317:11226434:-	-0.159562	0.0014985	0.745716	0.717327	0.681634	0.555555	0.529659	0.580776	0.738079	1	2.8243428179999999	sig	EVM0000277	EVM0000277.2	EVM0000277.3,EVM0000277.2
EVM0002141;A5:Contig00026:2423198-2423618:2422783-2423618:+	-0.112317	0.047952	0.884197	0.888286	0.873316	0.79444	0.74937	0.765036	-0.022933	1	1.3191928399999999	sig	EVM0002141	EVM0002141.2	EVM0002141.2,EVM0002141.3
EVM0002141;SE:Contig00026:2422783-2423076:2423198-2423618:+	-0.14172	0.047952	0.751056	0.801211	0.761753	0.678106	0.610868	0.599886	-0.268599	1	1.3191928399999999	sig	EVM0002141	EVM0002141.1	EVM0002141.1,EVM0002141.3
EVM0009010;A5:Contig00004:680423-680729:680423-680829:-	0.171491	0.001998	0.265628	0.301418	0.310112	0.454638	0.436003	0.500989	2.01086	1	2.699404081	sig	EVM0009010	EVM0009010.1	EVM0009010.2,EVM0009010.1
EVM0007798;SE:Contig00007:2813442-2813938:2813975-2814154:-	-0.166272	0.0484515	0.598717	0.502982	0.506032	0.367521	0.400774	0.34062	-0.376747	1	1.314692338	sig	EVM0007798	EVM0007798.1	EVM0007798.2,EVM0007798.1
EVM0014759;SE:Contig00026:2436520-2437012:2437050-2437228:-	-0.103186	0.024975	0.459522	0.458054	0.499693	0.360512	0.3608	0.386399	0.335786	1	1.6024940679999999	sig	EVM0014759	EVM0014759.1	EVM0014759.1,EVM0014759.2
EVM0003366;SE:Contig00038:115860-116226:116375-116607:+	-0.119222	0.016983	0.46521	0.4825	0.385979	0.30946	0.315943	0.35062	0.325472	1	1.7699851559999999	sig	EVM0003366	EVM0003366.1,EVM0003366.4	EVM0003366.2,EVM0003366.4,EVM0003366.5,EVM0003366.6,EVM0003366.1
EVM0001914;AF:Contig00069:14720000-14722419:14722535:14720000-14724997:14725146:-	0.149595	0.021978	0.582857	0.653256	0.589797	0.770264	0.684297	0.820135	-0.0511189	1	1.658011396	sig	EVM0001914	EVM0001914.2	EVM0001914.3,EVM0001914.2
EVM0014555;RI:Contig00011:4842656:4842796-4842912:4842979:+	-0.150371	0.00749251	0.845098	0.833701	0.813067	0.722941	0.692198	0.625613	0.372877	1	2.1253728139999999	sig	EVM0014555	EVM0014555.2	EVM0014555.2,EVM0014555.1
EVM0005763;A3:Contig00009:1522323-1522470:1522323-1522625:+	-0.101499	0.041958	0.86909	0.864614	0.844567	0.701199	0.751841	0.820733	0.146771	1	1.377184787	sig	EVM0005763	EVM0005763.2	EVM0005763.1,EVM0005763.2,EVM0005763.3
EVM0005763;SE:Contig00009:1523692-1523806:1523901-1524055:+	-0.101922	0.041958	0.884195	0.864614	0.854813	0.709265	0.759283	0.829306	0.146771	1	1.377184787	sig	EVM0005763	EVM0005763.2,EVM0005763.1	EVM0005763.1,EVM0005763.2,EVM0005763.3
EVM0015080;AF:Contig00008:660864-661931:662286:660864-663045:663387:-	-0.202103	0	0.740185	0.744904	0.725065	0.551834	0.520877	0.531133	1.01963	0	Inf	sig	EVM0015080	EVM0015080.2	EVM0015080.2,EVM0015080.4
EVM0015080;AF:Contig00008:660864-663045:663387:660864-664032:664171:-	0.266843	0	0.212114	0.209257	0.229723	0.486953	0.494549	0.470121	1.05316	0	Inf	sig	EVM0015080	EVM0015080.4	EVM0015080.3,EVM0015080.4
EVM0015080;SE:Contig00008:660864-661931:662012-663045:-	-0.104276	0.00999001	0.625544	0.667315	0.660971	0.550229	0.542124	0.548648	0.964568	1	2.000434077	sig	EVM0015080	EVM0015080.1	EVM0015080.4,EVM0015080.1
EVM0009834;RI:Contig00010:3935253:3935392-3935869:3935972:-	-0.127796	0.0024975	0.516786	0.511807	0.511396	0.379153	0.374074	0.403373	0.7233	1	2.6024940679999999	sig	EVM0009834	EVM0009834.2	EVM0009834.1,EVM0009834.2
EVM0007527;A5:Contig00011:4208048-4208453:4207945-4208453:+	0.139773	0.02997	0.110458	0.085425	0.152195	0.284434	0.24007	0.242894	0.356472	1	1.5233128220000001	sig	EVM0007527	EVM0007527.4	EVM0007527.2,EVM0007527.3,EVM0007527.4,EVM0007527.1,EVM0007527.5
EVM0006147;A5:Contig00007:4515803-4516194:4515803-4516214:-	0.102575	0.013986	0.477164	0.483171	0.541582	0.652876	0.546659	0.610104	0.65092	1	1.8543060410000001	sig	EVM0006147	EVM0006147.4,EVM0006147.2	EVM0006147.1,EVM0006147.3,EVM0006147.4,EVM0006147.2
EVM0006147;AF:Contig00007:4517733-4518064:4518330:4517733-4520791:4520934:-	-0.174135	0.003996	0.892345	0.916965	0.806664	0.650218	0.724585	0.718764	0.389886	1	2.398374086	sig	EVM0006147	EVM0006147.3	EVM0006147.3,EVM0006147.4
EVM0001161;AF:Contig00027:1581756:1581946-1596697:1595500:1595749-1596697:+	0.101758	0.0274725	0.37734	0.384456	0.447008	0.522437	0.467872	0.523768	0.263154	1	1.561101383	sig	EVM0001161	EVM0001161.2	EVM0001161.2,EVM0001161.1
EVM0016745;RI:Contig00013:1299287:1299377-1299496:1299607:+	-0.170142	0.038961	0.717654	0.701948	0.682475	0.537253	0.555617	0.498779	0.0490546	1	1.4093694699999999	sig	EVM0016745	EVM0016745.2	EVM0016745.3,EVM0016745.2
EVM0007875;AF:Contig00013:2049344:2049423-2051585:2051430:2051504-2051585:+	-0.244189	0.0434565	0.392862	0.754079	0.497027	0.373218	0.361547	0.176637	-0.670817	1	1.3619448199999999	sig	EVM0007875	EVM0007875.3	EVM0007875.2,EVM0007875.3
EVM0009214;AF:Contig00074:249527:249665-258851:251495:251992-258851:+	-0.110476	0.0164835	0.733543	0.760891	0.723649	0.644523	0.598257	0.643876	0.845395	1	1.7829501329999999	sig	EVM0009214	EVM0009214.2	EVM0009214.2,EVM0009214.4
EVM0007541;SE:Contig00069:14372794-14373680:14373796-14374104:+	-0.108227	0.015984	0.708598	0.710842	0.636641	0.600973	0.548929	0.581498	0.495152	1	1.796314094	sig	EVM0007541	EVM0007541.1	EVM0007541.1,EVM0007541.2
EVM0014042;A5:Contig00025:2348071-2348442:2348071-2348457:-	-0.164274	0.0499501	0.576586	0.632436	0.766145	0.545804	0.495765	0.440776	-0.360164	1	1.301464073	sig	EVM0014042	EVM0014042.1	EVM0014042.1,EVM0014042.2
EVM0003525;A5:Contig00031:1139718-1141572:1139718-1141897:-	-0.132323	0.036963	0.943253	0.87643	0.855088	0.72315	0.79331	0.761342	0.139767	1	1.4322323530000001	sig	EVM0003525	EVM0003525.2	EVM0003525.3,EVM0003525.2
EVM0010131;SE:Contig00007:2495653-2500244:2500359-2500657:+	-0.164014	0.0494506	0.898624	0.902535	0.911392	0.767459	0.646618	0.806433	-0.0527232	1	1.305828878	sig	EVM0010131	EVM0010131.2,EVM0010131.5	EVM0010131.4,EVM0010131.2,EVM0010131.3,EVM0010131.5
EVM0001831;SE:Contig00008:9846792-9846886:9846942-9847021:+	-0.361813	0.01998	0.880543	0.72818	0.691615	0.226163	0.335443	0.653293	-0.764693	1	1.699404081	sig	EVM0001831	EVM0001831.2	EVM0001831.2,EVM0001831.1
EVM0006040;RI:Contig00008:12133030:12133107-12133170:12133470:+	-0.110991	0.0499501	0.891783	1	0.913166	0.799137	0.769787	0.903054	-0.0198123	1	1.301464073	sig	EVM0006040	EVM0006040.1	EVM0006040.2,EVM0006040.1
EVM0015075;SE:Contig00013:5806525-5806931:5807017-5807321:-	-0.133387	0.0334665	0.580535	0.752035	0.536554	0.443291	0.480939	0.544732	-0.0553454	1	1.47538927	sig	EVM0015075	EVM0015075.1	EVM0015075.1,EVM0015075.2
EVM0002267;A3:Contig00007:790884-791226:790884-791309:+	-0.162851	0.027972	0.850634	0.751572	0.827877	0.627626	0.662274	0.651629	-0.120453	1	1.5532760459999999	sig	EVM0002267	EVM0002267.3,EVM0002267.2	EVM0002267.2,EVM0002267.3,EVM0002267.1
EVM0002267;A5:Contig00007:789980-790791:789921-790791:+	-0.162851	0.027972	0.850634	0.751572	0.827877	0.627626	0.662274	0.651629	-0.120453	1	1.5532760459999999	sig	EVM0002267	EVM0002267.3,EVM0002267.2	EVM0002267.2,EVM0002267.3,EVM0002267.1
EVM0006191;AF:Contig00016:2199485:2199607-2202372:2200943:2201055-2202372:+	-0.119767	0.0164835	0.896414	0.802589	0.779101	0.649319	0.702447	0.767037	0.618042	1	1.7829501329999999	sig	EVM0006191	EVM0006191.3	EVM0006191.3,EVM0006191.4
EVM0006191;AF:Contig00016:2199485:2199607-2202372:2200945:2201007-2202372:+	-0.10858	0.017982	0.80706	0.70273	0.637441	0.58673	0.636924	0.597836	0.682249	1	1.745161572	sig	EVM0006191	EVM0006191.3	EVM0006191.3,EVM0006191.2
EVM0004203;AF:Contig00013:1637333-1637540:1637714:1637333-1638143:1638435:-	-0.113659	0.0474525	0.764073	0.683054	0.733821	0.609816	0.599228	0.630927	0.337279	1	1.3237404669999999	sig	EVM0004203	EVM0004203.4	EVM0004203.3,EVM0004203.4
EVM0004203;AF:Contig00013:1637333-1637540:1637728:1637333-1638143:1638435:-	-0.127763	0.0474525	0.746978	0.645076	0.671168	0.585184	0.511311	0.583436	0.281175	1	1.3237404669999999	sig	EVM0004203	EVM0004203.5	EVM0004203.5,EVM0004203.3
EVM0006228;AF:Contig00075:937045-938026:938090:937045-938622:939080:-	0.100869	0.0224775	0.466907	0.562486	0.580032	0.637794	0.632512	0.641727	0.678376	1	1.648251559	sig	EVM0006228	EVM0006228.3	EVM0006228.3,EVM0006228.4
EVM0006228;AF:Contig00075:937045-938026:938090:937045-938622:939194:-	0.111842	0.0224775	0.522487	0.610512	0.583976	0.687607	0.646795	0.718099	0.648615	1	1.648251559	sig	EVM0006228	EVM0006228.3	EVM0006228.3,EVM0006228.2
EVM0012000;A3:Contig00007:884401-884618:884385-884618:-	-0.229987	0.0024975	0.63966	0.568257	0.563553	0.328569	0.424649	0.328291	0.0876395	1	2.6024940679999999	sig	EVM0012000	EVM0012000.2	EVM0012000.2,EVM0012000.1
EVM0012255;AF:Contig00008:2872529-2873633:2873652:2872529-2875925:2876079:-	0.153506	0.000499501	0.251381	0.290718	0.295577	0.408153	0.457312	0.432728	0.997371	1	3.301464073	sig	EVM0012255	EVM0012255.1	EVM0012255.1,EVM0012255.2
EVM0013577;SE:Contig00011:5486930-5487452:5487506-5487601:+	-0.118041	0.001998	0.784682	0.767392	0.729966	0.632232	0.624623	0.671063	1.81441	1	2.699404081	sig	EVM0013577	EVM0013577.1	EVM0013577.1,EVM0013577.2
EVM0004597;RI:Contig00009:3683390:3684300-3684554:3684740:-	-0.147711	0.038961	0.678487	0.700481	0.655449	0.50608	0.481015	0.604189	0.106463	1	1.4093694699999999	sig	EVM0004597	EVM0004597.2	EVM0004597.1,EVM0004597.2
EVM0007369;A5:Contig00025:1831796-1831904:1831694-1831904:+	0.110884	0.011988	0.342488	0.369817	0.431328	0.508981	0.474638	0.492668	0.529925	1	1.9212528310000001	sig	EVM0007369	EVM0007369.2	EVM0007369.2,EVM0007369.1
EVM0004079;A5:Contig00007:5894141-5894414:5894090-5894414:+	0.361336	0.00649351	0.356838	0.492626	0.480045	0.829199	0.660079	0.924238	-0.547927	1	2.1875207200000002	sig	EVM0004079	EVM0004079.2	EVM0004079.1,EVM0004079.2,EVM0004079.3
EVM0007427;RI:Contig00008:1250043:1250127-1250347:1250446:+	-0.307162	0.0494506	0.662514	0.805609	0.760629	0.395537	0.281926	0.629802	-0.51824	1	1.305828878	sig	EVM0007427	EVM0007427.4	EVM0007427.4,EVM0007427.1
EVM0014255;SE:Contig00013:4543428-4543566:4543733-4543997:-	-0.138958	0.0254745	0.765466	0.78336	0.766715	0.656344	0.628993	0.61333	0.408624	1	1.5938938970000001	sig	EVM0014255	EVM0014255.2,EVM0014255.5	EVM0014255.2,EVM0014255.3,EVM0014255.5,EVM0014255.6,EVM0014255.4,EVM0014255.1
EVM0010586;RI:Contig00070:5751217:5751287-5751353:5751476:-	-0.122874	0.00549451	0.79024	0.825366	0.833372	0.673766	0.687989	0.718603	0.552439	1	2.2600713880000001	sig	EVM0010586	EVM0010586.2	EVM0010586.2,EVM0010586.1
EVM0013810;RI:Contig00004:1266264:1266417-1266658:1266814:+	-0.115339	0.0294705	0.830695	0.840189	0.803391	0.65685	0.740697	0.730712	0.0718397	1	1.530612061	sig	EVM0013810	EVM0013810.3	EVM0013810.1,EVM0013810.3,EVM0013810.2
EVM0013810;RI:Contig00004:1268028:1268272-1268318:1268873:+	-0.119957	0.0294705	0.850476	0.840189	0.814986	0.65685	0.758218	0.730712	0.0674069	1	1.530612061	sig	EVM0013810	EVM0013810.3	EVM0013810.3,EVM0013810.2
EVM0004662;A3:Contig00007:9338490-9338745:9338475-9338745:-	-0.102832	0.0034965	0.850237	0.724492	0.78889	0.733754	0.635887	0.685483	1.46217	1	2.4563660330000001	sig	EVM0004662	EVM0004662.1	EVM0004662.2,EVM0004662.1
EVM0009081;A3:Contig00014:1674889-1675154:1674874-1675154:-	-0.123889	0.00549451	0.90485	0.64563	0.536986	0.680862	0.659117	0.37582	0.581525	1	2.2600713880000001	sig	EVM0009081	EVM0009081.1	EVM0009081.1,EVM0009081.2
EVM0011479;SE:Contig00025:85097-85350:85517-85731:-	-0.181248	0.0114885	0.488011	0.459168	0.535488	0.33723	0.418805	0.182888	0.0371358	1	1.939736237	sig	EVM0011479	EVM0011479.1	EVM0011479.2,EVM0011479.1
EVM0012549;AF:Contig00009:7816465-7817017:7817200:7816465-7817620:7817685:-	-0.309504	0.027972	0.161873	0.371291	0.833928	0.161689	0.160256	0.116636	-0.544534	1	1.5532760459999999	sig	EVM0012549	EVM0012549.2	EVM0012549.1,EVM0012549.2
EVM0012549;AF:Contig00009:7816465-7817017:7817200:7816465-7817620:7818104:-	-0.271047	0.038961	0.507674	0.514904	0.513495	0.250993	0.299112	0.172828	-0.721303	1	1.4093694699999999	sig	EVM0012549	EVM0012549.2	EVM0012549.3,EVM0012549.2
EVM0015312;SE:Contig00069:16196935-16197306:16197404-16197530:-	-0.137178	0.0104895	0.842912	0.714846	0.626283	0.524909	0.651396	0.596202	0.25155	1	1.979244778	sig	EVM0015312	EVM0015312.1	EVM0015312.1,EVM0015312.2
EVM0003925;A3:Contig00011:5497674-5498101:5497526-5498101:-	0.160335	0.0184815	0.113143	0.151774	0.128683	0.287095	0.319001	0.268511	0.0232186	1	1.7332623490000001	sig	EVM0003925	EVM0003925.5	EVM0003925.2,EVM0003925.3,EVM0003925.5,EVM0003925.4
EVM0010992;AF:Contig00002:1736845-1737532:1737965:1736845-1738185:1738255:-	0.144046	0.001998	0.326133	0.31795	0.370485	0.485113	0.485844	0.475746	0.625854	1	2.699404081	sig	EVM0010992	EVM0010992.2	EVM0010992.1,EVM0010992.2
EVM0010078;A5:Contig00069:11815597-11815869:11815597-11816236:-	-0.115597	0.044955	0.721697	0.671231	0.697034	0.567434	0.575645	0.600091	0.434929	1	1.347221563	sig	EVM0010078	EVM0010078.2	EVM0010078.2,EVM0010078.3
EVM0016029;A5:Contig00015:1839789-1839967:1839789-1840079:-	0.244327	0	0.483216	0.631203	0.671592	0.885149	0.869636	0.764207	2.86003	0	Inf	sig	EVM0016029	EVM0016029.2	EVM0016029.2,EVM0016029.1
EVM0003863;A3:Contig00013:307638-308015:307620-308015:-	0.202602	0.000999001	0.478422	0.49091	0.539799	0.694817	0.692344	0.729776	0.602162	1	3.000434077	sig	EVM0003863	EVM0003863.1,EVM0003863.3,EVM0003863.4	EVM0003863.2,EVM0003863.3,EVM0003863.4,EVM0003863.1
EVM0017125;A3:Contig00013:4110164-4110359:4110067-4110359:-	0.157675	0.0134865	0.130472	0.209561	0.206737	0.332792	0.319812	0.367193	0.470972	1	1.8701003089999999	sig	EVM0017125	EVM0017125.4	EVM0017125.3,EVM0017125.1,EVM0017125.5,EVM0017125.2,EVM0017125.4
EVM0017125;A3:Contig00013:4112405-4112532:4112348-4112532:-	0.157675	0.0134865	0.130472	0.209561	0.206737	0.332792	0.319812	0.367193	0.470972	1	1.8701003089999999	sig	EVM0017125	EVM0017125.4	EVM0017125.3,EVM0017125.1,EVM0017125.5,EVM0017125.2,EVM0017125.4
EVM0017483;A3:Contig00032:657297-657592:657285-657592:-	0.305662	0.0034965	0.353775	0.401774	0.342437	0.713303	0.778393	0.523275	-0.297684	1	2.4563660330000001	sig	EVM0017483	EVM0017483.2	EVM0017483.2,EVM0017483.1
EVM0017483;SE:Contig00032:654507-654698:654821-655517:-	-0.305662	0.0034965	0.646225	0.598226	0.657563	0.286697	0.221607	0.476725	-0.297684	1	2.4563660330000001	sig	EVM0017483	EVM0017483.1	EVM0017483.2,EVM0017483.1
EVM0009288;RI:Contig00013:3367137:3367281-3367543:3367671:-	-0.115648	0.041958	0.908048	0.902528	0.807116	0.692246	0.804038	0.774463	0.404488	1	1.377184787	sig	EVM0009288	EVM0009288.4	EVM0009288.3,EVM0009288.4,EVM0009288.1,EVM0009288.2
EVM0000109;SE:Contig00011:7143438-7143805:7143897-7144325:+	0.157489	0.002997	0.350185	0.380527	0.420385	0.580624	0.54428	0.498658	0.343431	1	2.5233128219999998	sig	EVM0000109	EVM0000109.3,EVM0000109.1	EVM0000109.1,EVM0000109.2,EVM0000109.3
EVM0000193;A5:Contig00008:11754726-11755392:11754412-11755392:+	-0.189949	0.0024975	1	0.867263	1	0.615592	0.766123	0.9157	0.125581	1	2.6024940679999999	sig	EVM0000193	EVM0000193.3	EVM0000193.3,EVM0000193.2
EVM0000503;SE:Contig00011:6535330-6535521:6535657-6536891:-	-0.111597	0.0184815	0.824628	0.707164	0.629147	0.603008	0.567855	0.655286	0.352005	1	1.7332623490000001	sig	EVM0000503	EVM0000503.1	EVM0000503.1,EVM0000503.2
EVM0000835;A5:Contig00021:3662777-3663492:3662777-3663495:-	-0.362974	0.0164835	0.749092	0.777759	0.80453	0.351837	0.391886	0.498735	-0.698382	1	1.7829501329999999	sig	EVM0000835	EVM0000835.2	EVM0000835.5,EVM0000835.2
EVM0001216;A5:Contig00011:1155480-1156333:1155480-1156398:-	-0.182441	0.034965	0.534454	0.451568	0.366093	0.210425	0.41604	0.178326	-0.356535	1	1.4563660329999999	sig	EVM0001216	EVM0001216.2	EVM0001216.2,EVM0001216.1
EVM0001330;A3:Contig00010:4172232-4172563:4172157-4172563:-	-0.129083	0.00699301	0.688811	0.756549	0.573369	0.491182	0.577555	0.562742	0.444281	1	2.1553360370000001	sig	EVM0001330	EVM0001330.2	EVM0001330.2,EVM0001330.1,EVM0001330.3
EVM0001330;RI:Contig00010:4173018:4173089-4173404:4173515:-	-0.205579	0.000999001	0.831188	0.811099	0.773588	0.519404	0.638077	0.641658	0.383206	1	3.000434077	sig	EVM0001330	EVM0001330.2	EVM0001330.2,EVM0001330.3
EVM0001878;SE:Contig00007:14651733-14651938:14652130-14652297:+	0.218872	0	0.601939	0.621728	0.588992	0.837137	0.760517	0.87162	0.316721	0	Inf	sig	EVM0001878	EVM0001878.1	EVM0001878.3,EVM0001878.1
EVM0002133;A5:Contig00005:2813170-2813506:2813042-2813506:+	0.152703	0.023976	0.379768	0.490015	0.382543	0.623882	0.510914	0.575638	-0.0885942	1	1.6202228350000001	sig	EVM0002133	EVM0002133.2	EVM0002133.1,EVM0002133.2
EVM0003159;A5:Contig00069:16596144-16596409:16596137-16596409:+	-0.232675	0.000499501	0.507722	0.366405	0.386763	0.192671	0.184734	0.185463	0.385485	1	3.301464073	sig	EVM0003159	EVM0003159.2	EVM0003159.1,EVM0003159.2
EVM0003187;A5:Contig00011:5082420-5082718:5082417-5082718:+	0.155702	0.003996	0.20372	0.256773	0.289357	0.446353	0.403272	0.367332	0.447221	1	2.398374086	sig	EVM0003187	EVM0003187.2	EVM0003187.1,EVM0003187.2
EVM0003334;RI:Contig00010:778650:778777-779262:779394:+	-0.146145	0.043956	0.347967	0.423304	0.462979	0.260391	0.280699	0.254725	-0.0410774	1	1.3569814010000001	sig	EVM0003334	EVM0003334.2	EVM0003334.1,EVM0003334.4,EVM0003334.2
EVM0003413;RI:Contig00005:4526723:4526839-4527169:4527243:-	-0.269419	0.0494506	0.658212	0.697965	0.11034	0.333716	0.150934	0.173609	-0.799029	1	1.305828878	sig	EVM0003413	EVM0003413.2	EVM0003413.2,EVM0003413.1
EVM0003426;A5:Contig00031:1154661-1154806:1154661-1154943:-	-0.130847	0.002997	0.791411	0.728841	0.705657	0.605631	0.577558	0.650178	0.692545	1	2.5233128219999998	sig	EVM0003426	EVM0003426.2	EVM0003426.1,EVM0003426.2
EVM0003688;A3:Contig00013:1629630-1629786:1629630-1629795:+	0.129912	0.00949051	0.541074	0.540375	0.652688	0.710471	0.727629	0.685775	0.42449	1	2.022710472	sig	EVM0003688	EVM0003688.2	EVM0003688.1,EVM0003688.2
EVM0003688;SE:Contig00013:1629066-1629318:1629434-1629548:+	-0.129912	0.00949051	0.458926	0.459625	0.347312	0.289529	0.272371	0.314225	0.42449	1	2.022710472	sig	EVM0003688	EVM0003688.1	EVM0003688.1,EVM0003688.2
EVM0003697;AF:Contig00013:1294967:1294986-1309990:1309531:1309822-1309990:+	0.153269	0.000749251	0.446087	0.411522	0.405349	0.582257	0.57848	0.562028	1.5614	1	3.1253728430000001	sig	EVM0003697	EVM0003697.3	EVM0003697.3,EVM0003697.2
EVM0003697;AF:Contig00013:1308488:1308559-1309990:1309531:1309822-1309990:+	0.167836	0.000749251	0.582227	0.628109	0.631351	0.790472	0.781044	0.773681	1.79479	1	3.1253728430000001	sig	EVM0003697	EVM0003697.1	EVM0003697.1,EVM0003697.2
EVM0003802;A5:Contig00008:10113257-10113372:10113241-10113372:+	-0.292509	0.031968	0.495495	0.745163	0.829744	0.259915	0.393866	0.539094	-0.732967	1	1.495284099	sig	EVM0003802	EVM0003802.3	EVM0003802.2,EVM0003802.3
EVM0004986;RI:Contig00005:1046232:1046384-1046463:1046615:+	0.495289	0.0314685	0.473312	0.783637	0	1	0.891305	0.851512	-0.945316	1	1.5021235230000001	sig	EVM0004986	EVM0004986.3	EVM0004986.2,EVM0004986.3
EVM0005251;A3:Contig00023:3937779-3938095:3937772-3938095:-	0.1183	0.021978	0.174234	0.305572	0.207374	0.303336	0.332009	0.406736	0.130275	1	1.658011396	sig	EVM0005251	EVM0005251.2	EVM0005251.2,EVM0005251.1
EVM0005333;SE:Contig00039:109446-109862:109969-111376:-	-0.34545	0.0284715	1	1	1	0.788154	0.715724	0.459772	-0.821653	1	1.5455892170000001	sig	EVM0005333	EVM0005333.1	EVM0005333.2,EVM0005333.1
EVM0005422;A5:Contig00022:1185611-1185697:1185611-1185703:-	0.465012	0.0434565	0.665568	0	0.142262	0.611425	0.591441	1	-0.983168	1	1.3619448199999999	sig	EVM0005422	EVM0005422.4	EVM0005422.4,EVM0005422.3
EVM0005422;A5:Contig00022:1185611-1185697:1185611-1185752:-	0.476694	0.0434565	0.363072	0	0.168769	0.596383	0.503166	0.862376	-0.820612	1	1.3619448199999999	sig	EVM0005422	EVM0005422.4	EVM0005422.4,EVM0005422.2
EVM0005641;RI:Contig00008:3301699:3301877-3302461:3302638:-	-0.107025	0.00499501	0.822189	0.760094	0.768726	0.67283	0.696029	0.661075	0.98147	1	2.301464073	sig	EVM0005641	EVM0005641.1	EVM0005641.2,EVM0005641.1
EVM0005719;SE:Contig00016:3477568-3478127:3478221-3478923:-	-0.109064	0.0344655	0.942957	0.947316	0.90268	0.830596	0.808271	0.826896	0.580174	1	1.4626149820000001	sig	EVM0005719	EVM0005719.3,EVM0005719.4,EVM0005719.1	EVM0005719.3,EVM0005719.2,EVM0005719.1,EVM0005719.4
EVM0007040;A3:Contig00032:1449462-1449758:1449459-1449758:-	-0.193806	0.0384615	0.333088	0.570484	0.142386	0.0882387	0.146738	0.229563	-0.418283	1	1.414973348	sig	EVM0007040	EVM0007040.1	EVM0007040.1,EVM0007040.2
EVM0007479;A5:Contig00011:930125-930675:929945-930675:+	-0.185968	0.003996	0.746812	0.76097	0.583422	0.461968	0.507199	0.564133	0.303196	1	2.398374086	sig	EVM0007479	EVM0007479.4	EVM0007479.2,EVM0007479.4
EVM0007479;SE:Contig00011:929945-930024:930125-930675:+	-0.108356	0.0164835	0.817046	0.854479	0.739749	0.685414	0.675055	0.725737	0.499205	1	1.7829501329999999	sig	EVM0007479	EVM0007479.1,EVM0007479.3	EVM0007479.2,EVM0007479.3,EVM0007479.1
EVM0007805;AF:Contig00015:3846827:3846849-3848588:3848405:3848443-3848588:+	-0.303419	0.000499501	0.649817	1	0.451975	0.497406	0.222083	0.472046	0.163199	1	3.301464073	sig	EVM0007805	EVM0007805.1	EVM0007805.1,EVM0007805.2
EVM0007859;SE:Contig00008:3973790-3974000:3974057-3974451:+	-0.181716	0.00749251	0.279242	0.371048	0.200156	0.108348	0.0910298	0.105919	0.0610924	1	2.1253728139999999	sig	EVM0007859	EVM0007859.1	EVM0007859.2,EVM0007859.1
EVM0009014;AF:Contig00013:6170679-6171243:6171391:6170679-6173661:6174481:-	-0.122684	0.021978	0.756854	0.685244	0.662235	0.55868	0.572474	0.605126	0.431659	1	1.658011396	sig	EVM0009014	EVM0009014.1	EVM0009014.1,EVM0009014.2
EVM0009268;RI:Contig00004:850869:851277-851596:852049:+	-0.129887	0.00799201	0.845611	0.847574	0.855067	0.722859	0.717253	0.718478	1.01115	1	2.09734409	sig	EVM0009268	EVM0009268.3	EVM0009268.3,EVM0009268.2
EVM0009352;AF:Contig00073:116670:116832-139935:137903:139595-139935:+	0.126649	0.03996	0.19292	0.259719	0.287055	0.358508	0.397637	0.363494	0.413521	1	1.398374086	sig	EVM0009352	EVM0009352.4	EVM0009352.1,EVM0009352.4
EVM0009787;RI:Contig00016:457686:457791-458010:458174:-	-0.35532	0.00899101	0.649193	0.680483	0.672717	0.327992	0.147248	0.461193	-0.40453	1	2.0461915679999998	sig	EVM0009787	EVM0009787.3	EVM0009787.5,EVM0009787.3
EVM0010024;SE:Contig00008:12400765-12401158:12401208-12401345:-	-0.450713	0.000999001	1	1	0.778826	0.468177	0.557053	0.401457	-0.544051	1	3.000434077	sig	EVM0010024	EVM0010024.1	EVM0010024.3,EVM0010024.1
EVM0010446;SE:Contig00008:13044414-13044529:13044577-13045490:+	-0.239448	0	0.570068	0.486259	0.481501	0.262419	0.221476	0.335587	0.346924	0	Inf	sig	EVM0010446	EVM0010446.1	EVM0010446.1,EVM0010446.2
EVM0011095;A3:Contig00069:73569-74023:73554-74023:-	0.144501	0.03996	0.497921	0.497916	0.510139	0.680007	0.713966	0.545506	-0.160835	1	1.398374086	sig	EVM0011095	EVM0011095.2	EVM0011095.1,EVM0011095.2
EVM0011242;A5:Contig00069:9782948-9783655:9782948-9784150:-	-0.135437	0.00449551	0.464261	0.379401	0.382976	0.267078	0.270364	0.282886	1.05688	1	2.3472215630000002	sig	EVM0011242	EVM0011242.3	EVM0011242.7,EVM0011242.3,EVM0011242.5
EVM0011242;A5:Contig00069:9782948-9783655:9782948-9784480:-	-0.170395	0.00224775	0.496444	0.396829	0.374365	0.25598	0.252741	0.247732	1.06798	1	2.6482515690000001	sig	EVM0011242	EVM0011242.3	EVM0011242.3,EVM0011242.4
EVM0011242;MX:Contig00069:9782948-9783289:9783465-9784990:9782948-9783655:9784821-9784990:-	0.157912	0	0.216975	0.321638	0.401859	0.416054	0.536868	0.461287	0.802504	0	Inf	sig	EVM0011242	EVM0011242.2	EVM0011242.2,EVM0011242.3
EVM0011242;SE:Contig00069:9782948-9783289:9783465-9783655:-	-0.162301	0.0014985	0.905098	0.896402	0.874338	0.661901	0.719313	0.80772	1.35458	1	2.8243428179999999	sig	EVM0011242	EVM0011242.6,EVM0011242.1	EVM0011242.3,EVM0011242.6,EVM0011242.1
EVM0011242;SE:Contig00069:9783465-9783655:9784821-9784990:-	-0.195321	0	0.971345	0.947181	0.910312	0.73001	0.684243	0.82862	1.32974	0	Inf	sig	EVM0011242	EVM0011242.6	EVM0011242.2,EVM0011242.6
EVM0011382;A3:Contig00015:3826309-3826790:3826309-3826844:+	-0.179286	0.0454545	0.675828	0.249344	0.569149	0.373924	0.286396	0.296143	-0.406115	1	1.3424226800000001	sig	EVM0011382	EVM0011382.2	EVM0011382.2,EVM0011382.1
EVM0011422;A3:Contig00010:1494457-1494817:1494457-1495132:+	-0.270109	0.018981	1	0.774045	0.73191	0.784688	0.549328	0.361612	-0.592507	1	1.721680476	sig	EVM0011422	EVM0011422.2	EVM0011422.2,EVM0011422.1
EVM0011428;A5:Contig00025:2534999-2535323:2534964-2535323:+	0.108271	0.0484515	0.276295	0.41607	0.379168	0.46387	0.328225	0.604251	0.0284169	1	1.314692338	sig	EVM0011428	EVM0011428.2	EVM0011428.1,EVM0011428.2
EVM0011767;SE:Contig00013:3159491-3159562:3159706-3159895:+	-0.156188	0.0014985	0.866726	0.873549	0.836297	0.705764	0.645548	0.756697	1.22081	1	2.8243428179999999	sig	EVM0011767	EVM0011767.1	EVM0011767.2,EVM0011767.1
EVM0011947;A5:Contig00011:2751446-2752608:2751446-2752691:-	0.429272	0.013986	0.315633	0.416835	0.463416	0.4837	1	1	-0.784169	1	1.8543060410000001	sig	EVM0011947	EVM0011947.2	EVM0011947.2,EVM0011947.1
EVM0012290;A5:Contig00022:3117118-3117470:3117083-3117470:+	-0.392291	0.0384615	0.320222	0.848008	0.914458	0.323284	0.582532	0	-1.04395	1	1.414973348	sig	EVM0012290	EVM0012290.1	EVM0012290.2,EVM0012290.1
EVM0012818;AF:Contig00010:3861111-3864467:3864649:3861111-3866459:3866538:-	-0.164274	0.0334665	0.713116	0.652652	0.580959	0.403737	0.453799	0.596367	-0.220729	1	1.47538927	sig	EVM0012818	EVM0012818.2	EVM0012818.1,EVM0012818.2
EVM0013220;RI:Contig00013:2228164:2228235-2229126:2229290:-	-0.156103	0.00599401	0.792569	0.831376	0.737171	0.632159	0.581122	0.679526	0.252667	1	2.2222828269999999	sig	EVM0013220	EVM0013220.2	EVM0013220.3,EVM0013220.2
EVM0013220;SE:Contig00013:2228235-2228522:2228602-2229126:-	-0.162512	0.00599401	0.788311	0.810592	0.721997	0.607131	0.573004	0.653228	0.226858	1	2.2222828269999999	sig	EVM0013220	EVM0013220.1	EVM0013220.3,EVM0013220.1
EVM0013235;A3:Contig00013:394397-396245:394388-396245:-	0.169391	0.026973	0.232436	0.161779	0.2636	0.362894	0.409368	0.393727	-0.178333	1	1.5690703130000001	sig	EVM0013235	EVM0013235.1	EVM0013235.1,EVM0013235.2
EVM0013323;A3:Contig00023:2879394-2880281:2879394-2880350:+	-0.141378	0.00699301	0.871749	0.787392	0.779247	0.63918	0.637737	0.737337	0.325999	1	2.1553360370000001	sig	EVM0013323	EVM0013323.3	EVM0013323.1,EVM0013323.2,EVM0013323.3
EVM0013898;AF:Contig00007:1682296:1682374-1684867:1683884:1683992-1684867:+	0.393225	0.0254745	0.176245	0	0.445162	0.762924	0.521304	0.516854	-0.926283	1	1.5938938970000001	sig	EVM0013898	EVM0013898.2	EVM0013898.2,EVM0013898.1
EVM0014026;A3:Contig00008:1217654-1218172:1217654-1218178:+	-0.520789	0.0254745	0.777608	0.664099	0.453611	0.167672	0.165277	0	-0.955634	1	1.5938938970000001	sig	EVM0014026	EVM0014026.3,EVM0014026.4	EVM0014026.1,EVM0014026.4,EVM0014026.3,EVM0014026.2
EVM0014065;A5:Contig00045:109376-109587:109376-109611:-	-0.175177	0.00749251	0.130829	0.352608	0.293444	0.0920518	0.0957875	0.0635097	0.0777119	1	2.1253728139999999	sig	EVM0014065	EVM0014065.3,EVM0014065.2	EVM0014065.3,EVM0014065.2,EVM0014065.1
EVM0014065;SE:Contig00045:110442-110604:110665-110811:-	-0.175177	0.00749251	0.130829	0.352608	0.293444	0.0920518	0.0957875	0.0635097	0.0777119	1	2.1253728139999999	sig	EVM0014065	EVM0014065.3,EVM0014065.2	EVM0014065.3,EVM0014065.2,EVM0014065.1
EVM0014168;A3:Contig00069:11964866-11965836:11964831-11965836:-	0.20322	0.003996	0.133996	0.10162	0.165617	0.373566	0.327608	0.30972	0.315917	1	2.398374086	sig	EVM0014168	EVM0014168.3	EVM0014168.2,EVM0014168.5,EVM0014168.4,EVM0014168.1,EVM0014168.3
EVM0014484;A5:Contig00070:6713192-6713369:6713132-6713369:+	-0.15387	0.017982	1	1	1	1	0.538389	1	-0.0339219	1	1.745161572	sig	EVM0014484	EVM0014484.2	EVM0014484.2,EVM0014484.1
EVM0015022;SE:Contig00007:3127247-3127702:3127791-3129558:-	0.178337	0.0024975	0.678765	0.68502	0.842126	0.878608	0.890316	0.971996	0.213856	1	2.6024940679999999	sig	EVM0015022	EVM0015022.1	EVM0015022.1,EVM0015022.2
EVM0015087;A3:Contig00004:726022-726200:726022-726395:+	-0.142263	0.0254745	0.3407	0.427905	0.283124	0.1571	0.345175	0.122663	0.0394791	1	1.5938938970000001	sig	EVM0015087	EVM0015087.4	EVM0015087.3,EVM0015087.4
EVM0015189;AF:Contig00020:1690496-1690710:1690753:1690496-1690957:1690991:-	0.11299	0.00749251	0.386708	0.339587	0.312239	0.46821	0.436369	0.472925	1.37239	1	2.1253728139999999	sig	EVM0015189	EVM0015189.5	EVM0015189.1,EVM0015189.5,EVM0015189.3,EVM0015189.2,EVM0015189.4
EVM0015189;RI:Contig00020:1686001:1686171-1686926:1687043:-	-0.138904	0.00749251	0.353623	0.359213	0.393472	0.224546	0.254586	0.210464	1.25412	1	2.1253728139999999	sig	EVM0015189	EVM0015189.2	EVM0015189.2,EVM0015189.1,EVM0015189.5
EVM0015278;SE:Contig00020:1017887-1018030:1018149-1018307:-	0.114806	0.024975	0.573698	0.767486	0.747835	0.772643	0.859681	0.801111	0.194704	1	1.6024940679999999	sig	EVM0015278	EVM0015278.1	EVM0015278.1,EVM0015278.2
EVM0016154;AF:Contig00025:1812327-1812813:1812951:1812327-1812996:1813091:-	0.225205	0	0.178684	0.128026	0.271522	0.419522	0.382392	0.451932	0.316344	0	Inf	sig	EVM0016154	EVM0016154.3	EVM0016154.3,EVM0016154.1
EVM0016154;AF:Contig00025:1812327-1812869:1812960:1812327-1812996:1813091:-	0.281306	0.000749251	0.263406	0.186888	0.421746	0.583583	0.534403	0.59797	0.412923	1	3.1253728430000001	sig	EVM0016154	EVM0016154.2	EVM0016154.2,EVM0016154.1
EVM0016183;A5:Contig00013:1092914-1093263:1092897-1093263:+	-0.260873	0	0.841578	0.814574	0.781219	0.567782	0.550367	0.536603	0.636837	0	Inf	sig	EVM0016183	EVM0016183.2	EVM0016183.1,EVM0016183.2
EVM0016183;A5:Contig00013:1092914-1093263:1092910-1093263:+	-0.242251	0	0.704829	0.63514	0.694479	0.441455	0.450928	0.415313	0.727387	0	Inf	sig	EVM0016183	EVM0016183.2	EVM0016183.2,EVM0016183.3
EVM0016193;AF:Contig00012:2755832-2758008:2758099:2755832-2759872:2760017:-	-0.146466	0.047952	0.53253	0.645727	0.614621	0.467721	0.47976	0.405999	-0.204177	1	1.3191928399999999	sig	EVM0016193	EVM0016193.3	EVM0016193.3,EVM0016193.2
EVM0016503;A3:Contig00030:1731798-1732136:1731798-1732211:+	-0.119131	0.041958	0.76199	0.741122	0.516556	0.577935	0.515192	0.569148	-0.0342003	1	1.377184787	sig	EVM0016503	EVM0016503.2	EVM0016503.1,EVM0016503.2
EVM0016557;A3:Contig00008:7432358-7432625:7432358-7432647:+	0.237311	0.0274725	0.375537	0.223999	0.145152	0.490367	0.590716	0.375537	-0.467756	1	1.561101383	sig	EVM0016557	EVM0016557.1	EVM0016557.2,EVM0016557.1
EVM0017348;SE:Contig00008:2418382-2418800:2418886-2419444:+	-0.320635	0.0114885	1	0.115827	0.303945	0.161168	0.160853	0.135846	-0.543106	1	1.939736237	sig	EVM0017348	EVM0017348.1	EVM0017348.1,EVM0017348.2

## Sheet: 60‰ vs 3‰
event_id	dPSI	p_value	3‰_1	3‰_2	3‰_3	60‰_1	60‰_2	60‰_3	mean_TPM	cpval	log10pval	sig	Name	seqname	gene_id	alternative_transcripts	total_transcripts
EVM0005123;A3:Contig00013:1418845-1418985:1418845-1419098:+	0.126813	0.015984	0.431924	0.466091	0.380131	0.546798	0.579175	0.532612	0.51657	1	1.796314094	sig	EVM0005123;A3:Contig00013:1418845-1418985:1418845-1419098:+	Contig00013	EVM0005123	EVM0005123.3	EVM0005123.2,EVM0005123.3,EVM0005123.1
EVM0014993;AF:Contig00011:7086495-7086796:7086817:7086495-7093683:7093787:-	-0.499556	0.000499501	0.912545	0.910053	0.671749	0.251441	0.36101	0.383228	-0.211184	1	3.301464073	sig	EVM0014993;AF:Contig00011:7086495-7086796:7086817:7086495-7093683:7093787:-	Contig00011	EVM0014993	EVM0014993.1	EVM0014993.2,EVM0014993.3,EVM0014993.1
EVM0006229;A3:Contig00013:4792104-4793887:4792104-4793933:+	-0.134567	0.042957	0.686768	0.634068	0.634492	0.557345	0.569417	0.424865	0.0374006	1	1.3669656210000001	sig	EVM0006229;A3:Contig00013:4792104-4793887:4792104-4793933:+	Contig00013	EVM0006229	EVM0006229.4	EVM0006229.4,EVM0006229.3
EVM0000987;A5:Contig00020:2998890-2999690:2998532-2999690:+	0.183543	0.011988	0.276926	0.343035	0.317287	0.545786	0.410789	0.531303	-0.0266385	1	1.9212528310000001	sig	EVM0000987;A5:Contig00020:2998890-2999690:2998532-2999690:+	Contig00020	EVM0000987	EVM0000987.1,EVM0000987.5	EVM0000987.5,EVM0000987.1,EVM0000987.2
EVM0002022;SE:Contig00018:375868-376905:376992-377279:-	0.391792	0.00799201	0.144792	0.424741	0.169328	0.195769	0.718468	1	-0.766331	1	2.09734409	sig	EVM0002022;SE:Contig00018:375868-376905:376992-377279:-	Contig00018	EVM0002022	EVM0002022.2	EVM0002022.2,EVM0002022.3
EVM0006087;SE:Contig00013:4413266-4413624:4413767-4413976:+	-0.142992	0.002997	0.499516	0.420937	0.466403	0.300404	0.272264	0.385213	0.515946	1	2.5233128219999998	sig	EVM0006087;SE:Contig00013:4413266-4413624:4413767-4413976:+	Contig00013	EVM0006087	EVM0006087.1	EVM0006087.2,EVM0006087.1
EVM0011549;AL:Contig00014:1363315:1363418-1369048:1368399:1368655-1369048:-	0.227184	0.017982	0.300651	0.369413	0.334815	0.366884	0.604556	0.71499	-0.267025	1	1.745161572	sig	EVM0011549;AL:Contig00014:1363315:1363418-1369048:1368399:1368655-1369048:-	Contig00014	EVM0011549	EVM0011549.2	EVM0011549.2,EVM0011549.1
EVM0011549;MX:Contig00014:1363418-1363811:1363972-1375404:1363418-1369048:1369209-1375404:-	-0.16681	0.040959	0.469791	0.460886	0.607673	0.429446	0.419287	0.189185	-0.385077	1	1.38765022	sig	EVM0011549;MX:Contig00014:1363418-1363811:1363972-1375404:1363418-1369048:1369209-1375404:-	Contig00014	EVM0011549	EVM0011549.3	EVM0011549.2,EVM0011549.3
EVM0012675;A3:Contig00008:4686758-4687492:4686738-4687492:-	0.899024	0.0114885	0	0	0	1	0.697073	1	-1.83999	1	1.939736237	sig	EVM0012675;A3:Contig00008:4686758-4687492:4686738-4687492:-	Contig00008	EVM0012675	EVM0012675.2	EVM0012675.1,EVM0012675.2
EVM0011535;A5:Contig00005:1016260-1016929:1016230-1016929:+	0.154492	0	0.793449	0.774005	0.824887	0.947898	0.949141	0.958778	0.937069	0	Inf	sig	EVM0011535;A5:Contig00005:1016260-1016929:1016230-1016929:+	Contig00005	EVM0011535	EVM0011535.2	EVM0011535.3,EVM0011535.2
EVM0016862;A3:Contig00009:1507909-1508187:1507878-1508187:-	0.231435	0.000999001	0.707123	0.713183	0.592007	0.905142	0.892505	0.908973	0.0979108	1	3.000434077	sig	EVM0016862;A3:Contig00009:1507909-1508187:1507878-1508187:-	Contig00009	EVM0016862	EVM0016862.3	EVM0016862.3,EVM0016862.2,EVM0016862.1
EVM0005404;RI:Contig00008:5917958:5918453-5918729:5919094:+	-0.194797	0.000499501	0.704859	0.73958	0.741913	0.526552	0.530095	0.545313	0.688479	1	3.301464073	sig	EVM0005404;RI:Contig00008:5917958:5918453-5918729:5919094:+	Contig00008	EVM0005404	EVM0005404.1,EVM0005404.2	EVM0005404.2,EVM0005404.1,EVM0005404.3
EVM0005404;SE:Contig00008:5914512-5915141:5915164-5915874:+	0.287504	0	0.361587	0.339313	0.348421	0.641853	0.630459	0.63952	0.688479	0	Inf	sig	EVM0005404;SE:Contig00008:5914512-5915141:5915164-5915874:+	Contig00008	EVM0005404	EVM0005404.3,EVM0005404.2	EVM0005404.2,EVM0005404.1,EVM0005404.3
EVM0004808;RI:Contig00016:2988285:2988697-2989003:2989160:+	0.108217	0.021978	0.682116	0.66469	0.637837	0.780026	0.792381	0.736888	0.721373	1	1.658011396	sig	EVM0004808;RI:Contig00016:2988285:2988697-2989003:2989160:+	Contig00016	EVM0004808	EVM0004808.4	EVM0004808.2,EVM0004808.4
EVM0006563;SE:Contig00045:418189-418429:418564-418817:+	-0.140644	0.0204795	0.778679	0.770031	0.755613	0.621682	0.625647	0.635061	-0.0712221	1	1.6886802160000001	sig	EVM0006563;SE:Contig00045:418189-418429:418564-418817:+	Contig00045	EVM0006563	EVM0006563.2	EVM0006563.2,EVM0006563.3
EVM0017520;SE:Contig00069:12804068-12804394:12804489-12804755:-	-0.139168	0.026973	0.86181	0.880835	0.821399	0.706121	0.715611	0.724808	0.291847	1	1.5690703130000001	sig	EVM0017520;SE:Contig00069:12804068-12804394:12804489-12804755:-	Contig00069	EVM0017520	EVM0017520.1,EVM0017520.3,EVM0017520.4	EVM0017520.2,EVM0017520.1,EVM0017520.4,EVM0017520.3
EVM0005026;AF:Contig00009:8947950:8948090-8948695:8948286:8948309-8948695:+	0.176827	0.01998	0.871146	0.692933	0.646103	0.86094	0.972531	0.907191	-0.105549	1	1.699404081	sig	EVM0005026;AF:Contig00009:8947950:8948090-8948695:8948286:8948309-8948695:+	Contig00009	EVM0005026	EVM0005026.1	EVM0005026.2,EVM0005026.1
EVM0003560;SE:Contig00007:14165963-14166181:14166291-14166989:+	-0.234587	0.00549451	0.787703	0.73384	0.814152	0.461893	0.702051	0.467989	-0.0709963	1	2.2600713880000001	sig	EVM0003560;SE:Contig00007:14165963-14166181:14166291-14166989:+	Contig00007	EVM0003560	EVM0003560.1	EVM0003560.1,EVM0003560.2
EVM0010385;SE:Contig00011:4756552-4757259:4757317-4757672:+	0.108894	0.035964	0.572615	0.60738	0.539636	0.62429	0.609706	0.812318	-0.021691	1	1.444131576	sig	EVM0010385;SE:Contig00011:4756552-4757259:4757317-4757672:+	Contig00011	EVM0010385	EVM0010385.1	EVM0010385.2,EVM0010385.1
EVM0011343;AL:Contig00009:10509238-10509691:10509974:10509238-10510446:10510642:+	0.139146	0.023976	0.0599292	0.107257	0	0.239436	0.0818618	0.263327	0.107684	1	1.6202228350000001	sig	EVM0011343;AL:Contig00009:10509238-10509691:10509974:10509238-10510446:10510642:+	Contig00009	EVM0011343	EVM0011343.2	EVM0011343.3,EVM0011343.2
EVM0009883;AF:Contig00007:8986877:8986951-8987340:8986993:8987171-8987340:+	-0.101834	0.0194805	0.733943	0.740743	0.74289	0.664507	0.622005	0.625561	0.220688	1	1.7103994659999999	sig	EVM0009883;AF:Contig00007:8986877:8986951-8987340:8986993:8987171-8987340:+	Contig00007	EVM0009883	EVM0009883.1	EVM0009883.1,EVM0009883.2
EVM0013660;SE:Contig00008:7267410-7267490:7267540-7267814:-	0.245456	0	0.472124	0.468925	0.560511	0.736555	0.738546	0.762828	2.10229	0	Inf	sig	EVM0013660;SE:Contig00008:7267410-7267490:7267540-7267814:-	Contig00008	EVM0013660	EVM0013660.1	EVM0013660.2,EVM0013660.1
EVM0015837;A5:Contig00027:1311448-1311743:1310894-1311743:+	0.221299	0.0264735	0.370961	0.419535	0.376274	0.499817	0.483409	0.847441	-0.54585	1	1.577188203	sig	EVM0015837;A5:Contig00027:1311448-1311743:1310894-1311743:+	Contig00027	EVM0015837	EVM0015837.3	EVM0015837.2,EVM0015837.3
EVM0015837;SE:Contig00027:1310894-1311332:1311448-1311743:+	0.242767	0.0264735	0.36679	0.373843	0.30637	0.436125	0.501065	0.838115	-0.569955	1	1.577188203	sig	EVM0015837;SE:Contig00027:1310894-1311332:1311448-1311743:+	Contig00027	EVM0015837	EVM0015837.1	EVM0015837.1,EVM0015837.2
EVM0005073;RI:Contig00025:614466:614635-615010:615108:+	0.120183	0.0284715	0.537088	0.547477	0.53006	0.615122	0.68379	0.676263	0.0434795	1	1.5455892170000001	sig	EVM0005073;RI:Contig00025:614466:614635-615010:615108:+	Contig00025	EVM0005073	EVM0005073.3	EVM0005073.3,EVM0005073.1
EVM0016276;AL:Contig00019:617845-618449:618756:617845-623163:623293:+	0.128915	0.018981	0.626853	0.671474	0.485918	0.761982	0.68861	0.720397	0.0135028	1	1.721680476	sig	EVM0016276;AL:Contig00019:617845-618449:618756:617845-623163:623293:+	Contig00019	EVM0016276	EVM0016276.1	EVM0016276.1,EVM0016276.2
EVM0002461;A3:Contig00010:2936378-2936581:2936378-2936855:+	-0.144076	0.0354645	0.498801	0.523862	0.343567	0.271585	0.354828	0.307587	-0.272785	1	1.4502057239999999	sig	EVM0002461;A3:Contig00010:2936378-2936581:2936378-2936855:+	Contig00010	EVM0002461	EVM0002461.2	EVM0002461.1,EVM0002461.2
EVM0008175;A5:Contig00009:7510890-7511013:7510814-7511013:+	-0.35448	0.0024975	0.511053	0.711995	0.658587	0.266619	0	0.551575	-0.237276	1	2.6024940679999999	sig	EVM0008175;A5:Contig00009:7510890-7511013:7510814-7511013:+	Contig00009	EVM0008175	EVM0008175.2	EVM0008175.1,EVM0008175.2
EVM0014087;SE:Contig00070:430967-431321:431427-431794:-	-0.106534	0.00599401	0.887575	0.853853	0.835358	0.81678	0.730481	0.709925	0.748575	1	2.2222828269999999	sig	EVM0014087;SE:Contig00070:430967-431321:431427-431794:-	Contig00070	EVM0014087	EVM0014087.3,EVM0014087.1	EVM0014087.3,EVM0014087.2,EVM0014087.1
EVM0001849;A5:Contig00011:5820015-5820229:5820015-5821195:-	0.140067	0.0014985	0.215523	0.24085	0.248915	0.375318	0.385811	0.36436	0.988725	1	2.8243428179999999	sig	EVM0001849;A5:Contig00011:5820015-5820229:5820015-5821195:-	Contig00011	EVM0001849	EVM0001849.2	EVM0001849.3,EVM0001849.2
EVM0017020;AF:Contig00031:602336:602458-604002:602876:603003-604002:+	0.24234	0.00449551	0.265619	0.319811	0.272223	0.563035	0.520073	0.501563	-0.0722083	1	2.3472215630000002	sig	EVM0017020;AF:Contig00031:602336:602458-604002:602876:603003-604002:+	Contig00031	EVM0017020	EVM0017020.5	EVM0017020.5,EVM0017020.4,EVM0017020.3
EVM0004015;SE:Contig00069:14767964-14768467:14768811-14769654:+	-0.32535	0.012987	0.65391	0.682512	0.438144	0.263873	0.227979	0.306663	-0.539069	1	1.886490725	sig	EVM0004015;SE:Contig00069:14767964-14768467:14768811-14769654:+	Contig00069	EVM0004015	EVM0004015.1,EVM0004015.2	EVM0004015.1,EVM0004015.3,EVM0004015.2
EVM0004015;SE:Contig00069:14770738-14771588:14771698-14771878:+	-0.229979	0.021978	0.465446	0.578772	0.228809	0.167878	0.165058	0.250155	-0.539069	1	1.658011396	sig	EVM0004015;SE:Contig00069:14770738-14771588:14771698-14771878:+	Contig00069	EVM0004015	EVM0004015.2	EVM0004015.1,EVM0004015.3,EVM0004015.2
EVM0010322;A5:Contig00011:136051-136220:136051-136287:-	-0.22169	0	0.739072	0.630952	0.662301	0.483596	0.499926	0.383734	0.355377	0	Inf	sig	EVM0010322;A5:Contig00011:136051-136220:136051-136287:-	Contig00011	EVM0010322	EVM0010322.2	EVM0010322.1,EVM0010322.2
EVM0002182;RI:Contig00018:2998773:2998938-2999460:2999638:+	-0.142988	0.0194805	0.731174	0.697289	0.697304	0.604141	0.558469	0.534194	-0.0723152	1	1.7103994659999999	sig	EVM0002182;RI:Contig00018:2998773:2998938-2999460:2999638:+	Contig00018	EVM0002182	EVM0002182.3,EVM0002182.2	EVM0002182.2,EVM0002182.3,EVM0002182.1
EVM0017132;A3:Contig00013:821229-821869:820980-821869:-	0.128527	0.0244755	0.147432	0.105309	0.135439	0.274652	0.230835	0.268272	-0.0347626	1	1.611267993	sig	EVM0017132;A3:Contig00013:821229-821869:820980-821869:-	Contig00013	EVM0017132	EVM0017132.2	EVM0017132.2,EVM0017132.1,EVM0017132.3
EVM0001202;SE:Contig00008:5339354-5339649:5339807-5340004:-	0.135678	0.015984	0.779773	0.727494	0.739037	0.917255	0.888738	0.847346	0.102668	1	1.796314094	sig	EVM0001202;SE:Contig00008:5339354-5339649:5339807-5340004:-	Contig00008	EVM0001202	EVM0001202.3,EVM0001202.4,EVM0001202.1	EVM0001202.1,EVM0001202.3,EVM0001202.2,EVM0001202.4
EVM0003635;SE:Contig00069:14420551-14420965:14421156-14421536:+	0.123878	0.0014985	0.124185	0.128227	0.142726	0.216758	0.238807	0.311207	1.54648	1	2.8243428179999999	sig	EVM0003635;SE:Contig00069:14420551-14420965:14421156-14421536:+	Contig00069	EVM0003635	EVM0003635.1	EVM0003635.2,EVM0003635.1
EVM0005158;A3:Contig00016:3708190-3708311:3708190-3708486:+	-0.119988	0.000749251	0.6872	0.675064	0.677162	0.553266	0.549359	0.576837	1.18001	1	3.1253728430000001	sig	EVM0005158;A3:Contig00016:3708190-3708311:3708190-3708486:+	Contig00016	EVM0005158	EVM0005158.1	EVM0005158.2,EVM0005158.1
EVM0005158;RI:Contig00016:3708005:3708190-3708486:3708946:+	-0.137206	0.000749251	0.68223	0.678119	0.678425	0.539272	0.535438	0.552445	1.17134	1	3.1253728430000001	sig	EVM0005158;RI:Contig00016:3708005:3708190-3708486:3708946:+	Contig00016	EVM0005158	EVM0005158.3	EVM0005158.3,EVM0005158.2
EVM0009806;A3:Contig00007:2971897-2972019:2971897-2972194:+	-0.167011	0	0.748916	0.693785	0.702122	0.553723	0.550034	0.540031	0.733082	0	Inf	sig	EVM0009806;A3:Contig00007:2971897-2972019:2971897-2972194:+	Contig00007	EVM0009806	EVM0009806.3	EVM0009806.3,EVM0009806.2
EVM0013895;A3:Contig00026:2594535-2594657:2594535-2594832:+	-0.177656	0.000999001	0.772616	0.697626	0.725224	0.499565	0.547542	0.615389	0.541442	1	3.000434077	sig	EVM0013895;A3:Contig00026:2594535-2594657:2594535-2594832:+	Contig00026	EVM0013895	EVM0013895.3	EVM0013895.3,EVM0013895.2
EVM0002637;SE:Contig00070:4852833-4853262:4853339-4853750:-	0.144217	0.00649351	0.362767	0.346835	0.36973	0.493308	0.509696	0.508979	0.322611	1	2.1875207200000002	sig	EVM0002637;SE:Contig00070:4852833-4853262:4853339-4853750:-	Contig00070	EVM0002637	EVM0002637.2	EVM0002637.2,EVM0002637.1
EVM0005133;SE:Contig00030:1178607-1178975:1179060-1179339:-	0.165106	0.00899101	0.586985	0.60867	0.615686	0.793843	0.756257	0.75656	0.267416	1	2.0461915679999998	sig	EVM0005133;SE:Contig00030:1178607-1178975:1179060-1179339:-	Contig00030	EVM0005133	EVM0005133.1,EVM0005133.2	EVM0005133.3,EVM0005133.1,EVM0005133.2
EVM0014989;RI:Contig00018:1524997:1525144-1525428:1525513:+	0.132717	0.018981	0.360565	0.305542	0.330189	0.414102	0.462777	0.517567	0.109541	1	1.721680476	sig	EVM0014989;RI:Contig00018:1524997:1525144-1525428:1525513:+	Contig00018	EVM0014989	EVM0014989.3	EVM0014989.3,EVM0014989.1
EVM0011900;RI:Contig00005:1622875:1623046-1623533:1623609:-	-0.162042	0	0.653511	0.72084	0.655035	0.50377	0.492742	0.546747	1.10316	0	Inf	sig	EVM0011900;RI:Contig00005:1622875:1623046-1623533:1623609:-	Contig00005	EVM0011900	EVM0011900.3	EVM0011900.2,EVM0011900.4,EVM0011900.3
EVM0015805;A3:Contig00016:4188051-4188456:4188051-4189053:+	-0.231709	0	0.55562	0.572645	0.55661	0.315287	0.314048	0.360414	1.66032	0	Inf	sig	EVM0015805;A3:Contig00016:4188051-4188456:4188051-4189053:+	Contig00016	EVM0015805	EVM0015805.4,EVM0015805.3	EVM0015805.3,EVM0015805.2,EVM0015805.4
EVM0015805;SE:Contig00016:4182374-4182959:4183008-4183976:+	0.23301	0	0.4428	0.424917	0.440895	0.683932	0.685204	0.638506	1.66168	0	Inf	sig	EVM0015805;SE:Contig00016:4182374-4182959:4183008-4183976:+	Contig00016	EVM0015805	EVM0015805.2	EVM0015805.3,EVM0015805.2,EVM0015805.4,EVM0015805.1
EVM0000827;SE:Contig00027:2412996-2414642:2414746-2416628:-	-0.270602	0.0444555	1	1	1	0.793241	0.624011	0.770943	-0.861156	1	1.3520740659999999	sig	EVM0000827;SE:Contig00027:2412996-2414642:2414746-2416628:-	Contig00027	EVM0000827	EVM0000827.1	EVM0000827.3,EVM0000827.1
EVM0013341;MX:Contig00034:1346534-1346970:1347077-1347754:1346534-1347279:1347449-1347754:-	0.23251	0.0134865	0.500706	0.42456	0.629337	0.802222	0.789491	0.660419	-0.0950797	1	1.8701003089999999	sig	EVM0013341;MX:Contig00034:1346534-1346970:1347077-1347754:1346534-1347279:1347449-1347754:-	Contig00034	EVM0013341	EVM0013341.3	EVM0013341.2,EVM0013341.3
EVM0014487;A5:Contig00016:2747329-2747687:2747329-2748277:-	0.126799	0	0.385557	0.395746	0.377293	0.525967	0.505506	0.507519	0.941926	0	Inf	sig	EVM0014487;A5:Contig00016:2747329-2747687:2747329-2748277:-	Contig00016	EVM0014487	EVM0014487.2	EVM0014487.1,EVM0014487.2
EVM0005340;RI:Contig00008:3963011:3963135-3965521:3965606:+	-0.106967	0.00549451	0.331131	0.289154	0.293629	0.173692	0.200341	0.218981	0.631207	1	2.2600713880000001	sig	EVM0005340;RI:Contig00008:3963011:3963135-3965521:3965606:+	Contig00008	EVM0005340	EVM0005340.3	EVM0005340.4,EVM0005340.2,EVM0005340.3
EVM0004708;RI:Contig00011:4506494:4506710-4506776:4506919:+	-0.102963	0.0214785	0.800879	0.811481	0.81982	0.714321	0.720744	0.688226	0.287706	1	1.6679956170000001	sig	EVM0004708;RI:Contig00011:4506494:4506710-4506776:4506919:+	Contig00011	EVM0004708	EVM0004708.2	EVM0004708.1,EVM0004708.2
EVM0010018;AF:Contig00004:3424560:3424818-3435923:3435167:3435394-3435923:+	-0.279545	0.044955	0.474523	0.387834	0.32345	0.0744133	0.166368	0.106391	-0.717055	1	1.347221563	sig	EVM0010018;AF:Contig00004:3424560:3424818-3435923:3435167:3435394-3435923:+	Contig00004	EVM0010018	EVM0010018.4	EVM0010018.4,EVM0010018.3
EVM0004387;RI:Contig00013:4956256:4956417-4956559:4956678:-	-0.131471	0.010989	0.548026	0.496848	0.587356	0.468924	0.363321	0.405572	0.357425	1	1.959041392	sig	EVM0004387;RI:Contig00013:4956256:4956417-4956559:4956678:-	Contig00013	EVM0004387	EVM0004387.4	EVM0004387.1,EVM0004387.4,EVM0004387.2,EVM0004387.3
EVM0003342;RI:Contig00018:1535889:1536195-1536252:1536363:+	-0.106368	0.020979	0.775237	0.694434	0.70566	0.596753	0.64713	0.612341	0.263123	1	1.678214782	sig	EVM0003342;RI:Contig00018:1535889:1536195-1536252:1536363:+	Contig00018	EVM0003342	EVM0003342.3	EVM0003342.2,EVM0003342.3
EVM0003342;SE:Contig00018:1536363-1536482:1536581-1537039:+	-0.103522	0.020979	0.770158	0.687792	0.691743	0.592327	0.638991	0.60781	0.267729	1	1.678214782	sig	EVM0003342;SE:Contig00018:1536363-1536482:1536581-1537039:+	Contig00018	EVM0003342	EVM0003342.3	EVM0003342.1,EVM0003342.2,EVM0003342.3
EVM0008949;SE:Contig00011:6538739-6538867:6538935-6539067:+	0.106406	0.042957	0.181208	0.174155	0.211959	0.336791	0.260778	0.28897	0.153188	1	1.3669656210000001	sig	EVM0008949;SE:Contig00011:6538739-6538867:6538935-6539067:+	Contig00011	EVM0008949	EVM0008949.3,EVM0008949.1	EVM0008949.2,EVM0008949.3,EVM0008949.1
EVM0009614;AF:Contig00069:13464442:13464481-13467036:13464929:13465110-13467036:+	-0.398083	0.0154845	0.767689	0.743598	1	0.419195	0.516995	0.380848	-0.9022	1	1.8101023789999999	sig	EVM0009614;AF:Contig00069:13464442:13464481-13467036:13464929:13465110-13467036:+	Contig00069	EVM0009614	EVM0009614.2,EVM0009614.1,EVM0009614.3,EVM0009614.4	EVM0009614.3,EVM0009614.4,EVM0009614.6,EVM0009614.2,EVM0009614.1
EVM0011918;SE:Contig00011:1467355-1467928:1468071-1468210:+	-0.104585	0.0364635	0.77171	0.741696	0.773017	0.683888	0.602515	0.686264	0.018351	1	1.438141213	sig	EVM0011918;SE:Contig00011:1467355-1467928:1468071-1468210:+	Contig00011	EVM0011918	EVM0011918.1	EVM0011918.1,EVM0011918.2
EVM0012455;SE:Contig00018:1448883-1449375:1449485-1451181:+	-0.13911	0.0254745	0.248378	0.259077	0.235797	0.13985	0.104933	0.0811389	-0.101678	1	1.5938938970000001	sig	EVM0012455;SE:Contig00018:1448883-1449375:1449485-1451181:+	Contig00018	EVM0012455	EVM0012455.1	EVM0012455.2,EVM0012455.1
EVM0002148;A5:Contig00016:1941042-1941170:1941042-1941173:-	-0.121748	0.0322178	0.719163	0.705611	0.659849	0.615174	0.50896	0.595244	-0.0142386	1	1.4919043590000001	sig	EVM0002148;A5:Contig00016:1941042-1941170:1941042-1941173:-	Contig00016	EVM0002148	EVM0002148.1,EVM0002148.3	EVM0002148.3,EVM0002148.1,EVM0002148.2
EVM0002148;SE:Contig00016:1939029-1939141:1939212-1939327:-	-0.195098	0.00749251	0.500152	0.42271	0.383213	0.288381	0.211648	0.220752	-0.0142386	1	2.1253728139999999	sig	EVM0002148;SE:Contig00016:1939029-1939141:1939212-1939327:-	Contig00016	EVM0002148	EVM0002148.1	EVM0002148.2,EVM0002148.1,EVM0002148.3
EVM0012415;AF:Contig00011:7207727:7207844-7211139:7210956:7210986-7211139:+	0.139384	0.00699301	0.0587558	0.0812855	0.0788298	0.22624	0.233071	0.177711	0.195677	1	2.1553360370000001	sig	EVM0012415;AF:Contig00011:7207727:7207844-7211139:7210956:7210986-7211139:+	Contig00011	EVM0012415	EVM0012415.2	EVM0012415.1,EVM0012415.2
EVM0006294;SE:Contig00025:2808299-2808662:2808786-2809210:+	0.125877	0.002997	0.412393	0.423257	0.488976	0.552592	0.567358	0.582307	0.805104	1	2.5233128219999998	sig	EVM0006294;SE:Contig00025:2808299-2808662:2808786-2809210:+	Contig00025	EVM0006294	EVM0006294.1	EVM0006294.1,EVM0006294.5,EVM0006294.4
EVM0003113;SE:Contig00016:1074696-1075438:1075558-1075842:-	-0.137695	0	0.461187	0.48048	0.400045	0.247639	0.292065	0.388923	0.903055	0	Inf	sig	EVM0003113;SE:Contig00016:1074696-1075438:1075558-1075842:-	Contig00016	EVM0003113	EVM0003113.1	EVM0003113.1,EVM0003113.2
EVM0014411;A3:Contig00009:9399189-9400372:9399046-9400372:-	0.313187	0	0.394011	0.367042	0.356772	0.678725	0.663162	0.7155	1.90008	0	Inf	sig	EVM0014411;A3:Contig00009:9399189-9400372:9399046-9400372:-	Contig00009	EVM0014411	EVM0014411.3	EVM0014411.2,EVM0014411.3
EVM0014411;A5:Contig00009:9398672-9398950:9398672-9399028:-	-0.300369	0	0.530813	0.553216	0.572003	0.257775	0.27168	0.225469	1.97625	0	Inf	sig	EVM0014411;A5:Contig00009:9398672-9398950:9398672-9399028:-	Contig00009	EVM0014411	EVM0014411.2	EVM0014411.1,EVM0014411.2,EVM0014411.3
EVM0001576;AF:Contig00012:1041413-1042469:1042614:1041413-1042943:1043134:-	-0.283035	0.026973	0.76355	0.712426	0.64502	0.396663	0.349322	0.525907	-0.508286	1	1.5690703130000001	sig	EVM0001576;AF:Contig00012:1041413-1042469:1042614:1041413-1042943:1043134:-	Contig00012	EVM0001576	EVM0001576.2	EVM0001576.5,EVM0001576.2
EVM0013945;SE:Contig00026:2612544-2612927:2613001-2613398:+	0.139177	0.0374625	0.422178	0.41979	0.430677	0.58192	0.54	0.568259	0.307169	1	1.426402809	sig	EVM0013945;SE:Contig00026:2612544-2612927:2613001-2613398:+	Contig00026	EVM0013945	EVM0013945.4	EVM0013945.1,EVM0013945.4
EVM0016785;A3:Contig00007:2989902-2990288:2989902-2990761:+	0.102458	0.0224775	0.368839	0.406058	0.430721	0.478138	0.506002	0.52885	0.674882	1	1.648251559	sig	EVM0016785;A3:Contig00007:2989902-2990288:2989902-2990761:+	Contig00007	EVM0016785	EVM0016785.3	EVM0016785.1,EVM0016785.3
EVM0016785;SE:Contig00007:2989902-2990288:2990362-2990761:+	0.142438	0.00749251	0.375204	0.386355	0.43823	0.508878	0.536684	0.581542	0.691835	1	2.1253728139999999	sig	EVM0016785;SE:Contig00007:2989902-2990288:2990362-2990761:+	Contig00007	EVM0016785	EVM0016785.4	EVM0016785.1,EVM0016785.4
EVM0005854;SE:Contig00002:737828-738145:738210-738440:+	-0.173568	0.041958	0.589751	0.69908	0.439927	0.330829	0.429007	0.448217	-0.266028	1	1.377184787	sig	EVM0005854;SE:Contig00002:737828-738145:738210-738440:+	Contig00002	EVM0005854	EVM0005854.3,EVM0005854.1	EVM0005854.1,EVM0005854.2,EVM0005854.3
EVM0015936;SE:Contig00030:213987-214231:214370-214629:-	-0.116126	0.0014985	0.75152	0.70944	0.686644	0.591788	0.568084	0.639355	1.60019	1	2.8243428179999999	sig	EVM0015936;SE:Contig00030:213987-214231:214370-214629:-	Contig00030	EVM0015936	EVM0015936.1	EVM0015936.2,EVM0015936.1
EVM0004118;A3:Contig00033:232685-232864:232650-232864:-	0.159952	0.0404595	0.44971	0.544148	0.517675	0.652278	0.661021	0.678091	-0.369302	1	1.392979054	sig	EVM0004118;A3:Contig00033:232685-232864:232650-232864:-	Contig00033	EVM0004118	EVM0004118.2	EVM0004118.2,EVM0004118.3
EVM0000935;SE:Contig00027:910626-929279:929323-929747:-	0.104412	0.0034965	0.433758	0.431419	0.443899	0.528962	0.558455	0.534896	0.997272	1	2.4563660330000001	sig	EVM0000935;SE:Contig00027:910626-929279:929323-929747:-	Contig00027	EVM0000935	EVM0000935.1	EVM0000935.2,EVM0000935.1
EVM0015584;AF:Contig00008:4085556-4085839:4085965:4085556-4086312:4086369:-	-0.13842	0.047952	0.487792	0.5025	0.633903	0.422821	0.399748	0.386368	-0.311324	1	1.3191928399999999	sig	EVM0015584;AF:Contig00008:4085556-4085839:4085965:4085556-4086312:4086369:-	Contig00008	EVM0015584	EVM0015584.2	EVM0015584.3,EVM0015584.2
EVM0004980;A3:Contig00008:3275844-3276086:3275844-3276769:+	0.110763	0.0124875	0.55192	0.611387	0.587355	0.675249	0.68765	0.720053	0.527932	1	1.903524064	sig	EVM0004980;A3:Contig00008:3275844-3276086:3275844-3276769:+	Contig00008	EVM0004980	EVM0004980.4	EVM0004980.1,EVM0004980.4
EVM0004980;A3:Contig00008:3276142-3276704:3276142-3276769:+	-0.113422	0.00874126	0.437978	0.383737	0.391145	0.277821	0.303787	0.290986	0.566634	1	2.0584260269999999	sig	EVM0004980;A3:Contig00008:3276142-3276704:3276142-3276769:+	Contig00008	EVM0004980	EVM0004980.2	EVM0004980.2,EVM0004980.3
EVM0004980;SE:Contig00008:3275844-3276086:3276142-3276769:+	0.167528	0.00499501	0.552616	0.579185	0.598435	0.725474	0.738589	0.768756	0.563134	1	2.301464073	sig	EVM0004980;SE:Contig00008:3275844-3276086:3276142-3276769:+	Contig00008	EVM0004980	EVM0004980.3	EVM0004980.1,EVM0004980.3
EVM0006113;SE:Contig00008:12423220-12423424:12423481-12423775:+	0.110627	0.001998	0.572576	0.61488	0.61837	0.70612	0.723755	0.707833	1.15199	1	2.699404081	sig	EVM0006113;SE:Contig00008:12423220-12423424:12423481-12423775:+	Contig00008	EVM0006113	EVM0006113.1	EVM0006113.2,EVM0006113.1
EVM0014118;A5:Contig00013:5911871-5912004:5911731-5912004:+	-0.442209	0.036963	0.696858	0.400316	0.584028	0.13001	0.224563	0	-1.20955	1	1.4322323530000001	sig	EVM0014118;A5:Contig00013:5911871-5912004:5911731-5912004:+	Contig00013	EVM0014118	EVM0014118.3	EVM0014118.2,EVM0014118.3
EVM0015520;SE:Contig00020:3147807-3148695:3148730-3149559:-	0.31875	0.0494506	0.232914	0.467983	0.50551	0.780522	0.663144	0.718991	-1.03462	1	1.305828878	sig	EVM0015520;SE:Contig00020:3147807-3148695:3148730-3149559:-	Contig00020	EVM0015520	EVM0015520.2,EVM0015520.1	EVM0015520.2,EVM0015520.1,EVM0015520.3
EVM0006091;SE:Contig00022:2340063-2340462:2340542-2340937:+	-0.127207	0.003996	0.348371	0.356306	0.386297	0.219196	0.272246	0.217912	0.408381	1	2.398374086	sig	EVM0006091;SE:Contig00022:2340063-2340462:2340542-2340937:+	Contig00022	EVM0006091	EVM0006091.1	EVM0006091.1,EVM0006091.2
EVM0001007;AL:Contig00009:226796:227042-228437:227144:227581-228437:-	-0.253677	0	0.502888	0.481895	0.473458	0.205841	0.250008	0.24136	1.02212	0	Inf	sig	EVM0001007;AL:Contig00009:226796:227042-228437:227144:227581-228437:-	Contig00009	EVM0001007	EVM0001007.2	EVM0001007.3,EVM0001007.2
EVM0004657;A3:Contig00011:3337475-3337619:3337454-3337619:-	-0.102563	0.015984	0.69259	0.740129	0.671292	0.584589	0.614007	0.597726	0.667357	1	1.796314094	sig	EVM0004657;A3:Contig00011:3337475-3337619:3337454-3337619:-	Contig00011	EVM0004657	EVM0004657.1,EVM0004657.3	EVM0004657.1,EVM0004657.3,EVM0004657.2
EVM0012259;SE:Contig00016:4119563-4119689:4119730-4119833:-	-0.147589	0.01998	0.616648	0.685491	0.642627	0.42795	0.572081	0.501969	-0.00259994	1	1.699404081	sig	EVM0012259;SE:Contig00016:4119563-4119689:4119730-4119833:-	Contig00016	EVM0012259	EVM0012259.3	EVM0012259.3,EVM0012259.1,EVM0012259.2
EVM0012130;A3:Contig00070:127046-128045:127000-128045:-	-0.152947	0	0.681277	0.63945	0.627669	0.483994	0.508191	0.49737	1.13764	0	Inf	sig	EVM0012130;A3:Contig00070:127046-128045:127000-128045:-	Contig00070	EVM0012130	EVM0012130.3	EVM0012130.4,EVM0012130.3
EVM0008757;AL:Contig00030:1135693-1135763:1135909:1135693-1138845:1139146:+	0.112336	0.041958	0.696779	0.80607	0.840894	0.918355	0.904665	0.857731	0.197198	1	1.377184787	sig	EVM0008757;AL:Contig00030:1135693-1135763:1135909:1135693-1138845:1139146:+	Contig00030	EVM0008757	EVM0008757.3,EVM0008757.1	EVM0008757.1,EVM0008757.2,EVM0008757.4,EVM0008757.3
EVM0001572;SE:Contig00010:4174809-4175254:4175310-4176534:-	0.106007	0.000499501	0.581359	0.5806	0.592814	0.686501	0.67968	0.706612	1.42606	1	3.301464073	sig	EVM0001572;SE:Contig00010:4174809-4175254:4175310-4176534:-	Contig00010	EVM0001572	EVM0001572.1	EVM0001572.1,EVM0001572.2
EVM0004771;RI:Contig00023:3177422:3177521-3177655:3177745:+	-0.152613	0.02997	0.514753	0.44863	0.591578	0.43159	0.38103	0.284503	-0.291742	1	1.5233128220000001	sig	EVM0004771;RI:Contig00023:3177422:3177521-3177655:3177745:+	Contig00023	EVM0004771	EVM0004771.2	EVM0004771.2,EVM0004771.1
EVM0003024;SE:Contig00007:9192277-9193042:9193079-9193267:+	0.119387	0.023976	0.217378	0.232727	0.25487	0.350597	0.346772	0.365767	0.261885	1	1.6202228350000001	sig	EVM0003024;SE:Contig00007:9192277-9193042:9193079-9193267:+	Contig00007	EVM0003024	EVM0003024.3,EVM0003024.1	EVM0003024.3,EVM0003024.1,EVM0003024.4,EVM0003024.6
EVM0014769;SE:Contig00014:1534465-1534624:1534653-1534849:+	0.253306	0	0.495802	0.460421	0.453354	0.730015	0.722116	0.717365	1.34095	0	Inf	sig	EVM0014769;SE:Contig00014:1534465-1534624:1534653-1534849:+	Contig00014	EVM0014769	EVM0014769.3,EVM0014769.1	EVM0014769.2,EVM0014769.3,EVM0014769.1
EVM0005106;SE:Contig00075:426797-427058:427121-427591:-	-0.138308	0	0.660777	0.692538	0.696614	0.534962	0.536367	0.563675	1.43131	0	Inf	sig	EVM0005106;SE:Contig00075:426797-427058:427121-427591:-	Contig00075	EVM0005106	EVM0005106.1	EVM0005106.1,EVM0005106.3
EVM0009275;SE:Contig00011:114151-115181:115231-115572:-	0.136792	0.0014985	0.368311	0.352521	0.330938	0.484489	0.496279	0.481379	0.615011	1	2.8243428179999999	sig	EVM0009275;SE:Contig00011:114151-115181:115231-115572:-	Contig00011	EVM0009275	EVM0009275.1	EVM0009275.1,EVM0009275.2
EVM0011302;A3:Contig00025:1517699-1518158:1517223-1518158:-	0.190957	0.023976	0.433739	0.403622	0.400264	0.584177	0.658401	0.567919	-0.084504	1	1.6202228350000001	sig	EVM0011302;A3:Contig00025:1517699-1518158:1517223-1518158:-	Contig00025	EVM0011302	EVM0011302.3,EVM0011302.5	EVM0011302.1,EVM0011302.2,EVM0011302.3,EVM0011302.5,EVM0011302.4
EVM0001564;A5:Contig00007:6266616-6267656:6266616-6268796:-	-0.47901	0	0.925587	0.906015	1	0.486597	0.412066	0.495911	-0.533492	0	Inf	sig	EVM0001564;A5:Contig00007:6266616-6267656:6266616-6268796:-	Contig00007	EVM0001564	EVM0001564.3,EVM0001564.7	EVM0001564.3,EVM0001564.2,EVM0001564.7
EVM0008077;AF:Contig00007:11309670-11311547:11311601:11309670-11311954:11312009:-	-0.541784	0.011988	1	1	0.727487	0.181976	0.357392	0.562767	-0.993681	1	1.9212528310000001	sig	EVM0008077;AF:Contig00007:11309670-11311547:11311601:11309670-11311954:11312009:-	Contig00007	EVM0008077	EVM0008077.2	EVM0008077.2,EVM0008077.4
EVM0008156;AF:Contig00016:361741:361924-367142:364075:364575-367142:+	-0.114731	0.014985	0.63545	0.640945	0.626105	0.499035	0.50098	0.558292	0.611907	1	1.8243428180000001	sig	EVM0008156;AF:Contig00016:361741:361924-367142:364075:364575-367142:+	Contig00016	EVM0008156	EVM0008156.3	EVM0008156.2,EVM0008156.3
EVM0012113;AF:Contig00008:3789766-3790236:3790346:3789766-3790940:3791016:-	0.19678	0.032967	0.064373	0.0990634	0.109653	0.234879	0.332732	0.295818	-0.359412	1	1.4819201369999999	sig	EVM0012113;AF:Contig00008:3789766-3790236:3790346:3789766-3790940:3791016:-	Contig00008	EVM0012113	EVM0012113.3	EVM0012113.2,EVM0012113.3
EVM0012113;AF:Contig00008:3789766-3790236:3790354:3789766-3790940:3791016:-	0.248572	0.0014985	0.60902	0.690922	0.685265	0.874056	0.935796	0.921072	0.31491	1	2.8243428179999999	sig	EVM0012113;AF:Contig00008:3789766-3790236:3790354:3789766-3790940:3791016:-	Contig00008	EVM0012113	EVM0012113.4	EVM0012113.2,EVM0012113.4
EVM0001727;SE:Contig00013:6455932-6459286:6459358-6459776:-	0.283635	0.0024975	0.42402	0.470939	0.528161	0.808919	0.622771	0.842333	-0.0985456	1	2.6024940679999999	sig	EVM0001727;SE:Contig00013:6455932-6459286:6459358-6459776:-	Contig00013	EVM0001727	EVM0001727.2	EVM0001727.2,EVM0001727.3
EVM0000308;A5:Contig00009:9988771-9989020:9988771-9989024:-	0.232283	0.0014985	0.292758	0.356687	0.3809	0.635795	0.608153	0.483245	-0.016913	1	2.8243428179999999	sig	EVM0000308;A5:Contig00009:9988771-9989020:9988771-9989024:-	Contig00009	EVM0000308	EVM0000308.2	EVM0000308.3,EVM0000308.2
EVM0008310;AF:Contig00010:787460:787609-789015:788258:788369-789015:+	0.104965	0.002997	0.172694	0.191825	0.1764	0.256982	0.279258	0.319575	1.09924	1	2.5233128219999998	sig	EVM0008310;AF:Contig00010:787460:787609-789015:788258:788369-789015:+	Contig00010	EVM0008310	EVM0008310.1	EVM0008310.1,EVM0008310.2
EVM0017459;AF:Contig00013:5000671-5001948:5002582:5000671-5003264:5003639:-	-0.123979	0.000499501	0.69583	0.720972	0.737013	0.629953	0.595542	0.556381	0.954291	1	3.301464073	sig	EVM0017459;AF:Contig00013:5000671-5001948:5002582:5000671-5003264:5003639:-	Contig00013	EVM0017459	EVM0017459.2	EVM0017459.1,EVM0017459.2
EVM0006573;SE:Contig00069:13793419-13794003:13794023-13794537:+	0.135856	0.00899101	0.108672	0.0599189	0.0956695	0.286761	0.191259	0.193808	0.300131	1	2.0461915679999998	sig	EVM0006573;SE:Contig00069:13793419-13794003:13794023-13794537:+	Contig00069	EVM0006573	EVM0006573.2	EVM0006573.1,EVM0006573.2
EVM0015531;SE:Contig00070:7323821-7324436:7324540-7325305:+	0.147441	0.034965	0.46716	0.504255	0.399202	0.618138	0.633459	0.561344	-0.24304	1	1.4563660329999999	sig	EVM0015531;SE:Contig00070:7323821-7324436:7324540-7325305:+	Contig00070	EVM0015531	EVM0015531.1	EVM0015531.1,EVM0015531.2
EVM0017111;AF:Contig00070:4019809-4020783:4020857:4019809-4021446:4021635:-	-0.281344	0.00549451	0.604475	0.463152	0.658955	0.323934	0.306171	0.252444	-0.477616	1	2.2600713880000001	sig	EVM0017111;AF:Contig00070:4019809-4020783:4020857:4019809-4021446:4021635:-	Contig00070	EVM0017111	EVM0017111.2	EVM0017111.1,EVM0017111.2
EVM0012247;A3:Contig00020:1040827-1041203:1040800-1041203:-	0.174569	0.0494506	0	0.416499	0	0.30032	0.639887	0	-0.490073	1	1.305828878	sig	EVM0012247;A3:Contig00020:1040827-1041203:1040800-1041203:-	Contig00020	EVM0012247	EVM0012247.2	EVM0012247.1,EVM0012247.2
EVM0011015;AF:Contig00011:1268096:1268308-1270020:1268791:1268892-1270020:+	-0.163731	0	0.666923	0.717943	0.669498	0.531743	0.477669	0.553762	0.595244	0	Inf	sig	EVM0011015;AF:Contig00011:1268096:1268308-1270020:1268791:1268892-1270020:+	Contig00011	EVM0011015	EVM0011015.2	EVM0011015.3,EVM0011015.2
EVM0004825;SE:Contig00019:739063-740451:740557-741014:-	-0.162367	0.0254745	0.38259	0.468228	0.521487	0.283628	0.243916	0.35766	-0.192697	1	1.5938938970000001	sig	EVM0004825;SE:Contig00019:739063-740451:740557-741014:-	Contig00019	EVM0004825	EVM0004825.1	EVM0004825.2,EVM0004825.1
EVM0011086;SE:Contig00014:323395-323559:323671-324489:-	0.146222	0.0499501	0.241227	0.330206	0.197175	0.361004	0.399605	0.446666	-0.360313	1	1.301464073	sig	EVM0011086;SE:Contig00014:323395-323559:323671-324489:-	Contig00014	EVM0011086	EVM0011086.1	EVM0011086.1,EVM0011086.2
EVM0005256;SE:Contig00037:316000-316884:316940-317852:-	0.15055	0.00449551	0.440362	0.452153	0.468009	0.558685	0.671821	0.581668	0.34176	1	2.3472215630000002	sig	EVM0005256;SE:Contig00037:316000-316884:316940-317852:-	Contig00037	EVM0005256	EVM0005256.1,EVM0005256.4	EVM0005256.4,EVM0005256.2,EVM0005256.1,EVM0005256.3
EVM0003750;A5:Contig00073:100484-101214:100415-101214:+	-0.254801	0.0134865	0.721724	0.637821	0.68135	0.414909	0.539592	0.32199	-0.490722	1	1.8701003089999999	sig	EVM0003750;A5:Contig00073:100484-101214:100415-101214:+	Contig00073	EVM0003750	EVM0003750.3	EVM0003750.1,EVM0003750.3
EVM0003366;SE:Contig00038:115860-116226:116375-116607:+	-0.147631	0.0134865	0.416326	0.494596	0.507993	0.30946	0.315943	0.35062	0.0584664	1	1.8701003089999999	sig	EVM0003366;SE:Contig00038:115860-116226:116375-116607:+	Contig00038	EVM0003366	EVM0003366.1,EVM0003366.4	EVM0003366.2,EVM0003366.4,EVM0003366.5,EVM0003366.6,EVM0003366.1
EVM0001914;AF:Contig00069:14720000-14722419:14722535:14720000-14724997:14725146:-	0.238516	0.00799201	0.407886	0.576641	0.57462	0.770264	0.684297	0.820135	-0.377318	1	2.09734409	sig	EVM0001914;AF:Contig00069:14720000-14722419:14722535:14720000-14724997:14725146:-	Contig00069	EVM0001914	EVM0001914.2	EVM0001914.3,EVM0001914.2
EVM0016022;A3:Contig00013:2882118-2882494:2882118-2882542:+	-0.15737	0	0.855673	0.833738	0.904891	0.695151	0.717955	0.709084	0.89164	0	Inf	sig	EVM0016022;A3:Contig00013:2882118-2882494:2882118-2882542:+	Contig00013	EVM0016022	EVM0016022.1	EVM0016022.1,EVM0016022.2
EVM0016226;SE:Contig00033:464008-464447:464581-465218:+	0.394396	0.024975	0.316624	0.50019	1	1	1	1	-1.0344	1	1.6024940679999999	sig	EVM0016226;SE:Contig00033:464008-464447:464581-465218:+	Contig00033	EVM0016226	EVM0016226.1	EVM0016226.1,EVM0016226.2
EVM0017603;A5:Contig00070:1225789-1226185:1225789-1226260:-	0.11261	0.026973	0.298027	0.306344	0.32803	0.383401	0.451248	0.435581	0.0845638	1	1.5690703130000001	sig	EVM0017603;A5:Contig00070:1225789-1226185:1225789-1226260:-	Contig00070	EVM0017603	EVM0017603.3	EVM0017603.3,EVM0017603.2
EVM0015080;AF:Contig00008:660864-661931:662286:660864-663045:663387:-	-0.123863	0.000999001	0.640757	0.659064	0.675612	0.551834	0.520877	0.531133	0.948378	1	3.000434077	sig	EVM0015080;AF:Contig00008:660864-661931:662286:660864-663045:663387:-	Contig00008	EVM0015080	EVM0015080.2	EVM0015080.2,EVM0015080.4
EVM0015080;AF:Contig00008:660864-663045:663387:660864-664032:664171:-	0.204469	0	0.298443	0.279266	0.260504	0.486953	0.494549	0.470121	0.983621	0	Inf	sig	EVM0015080;AF:Contig00008:660864-663045:663387:660864-664032:664171:-	Contig00008	EVM0015080	EVM0015080.4	EVM0015080.3,EVM0015080.4
EVM0015015;A5:Contig00007:2953783-2954496:2953768-2954496:+	-0.215734	0.0254745	0.72944	0.688071	0.754062	0.591502	0.448334	0.484537	-0.530811	1	1.5938938970000001	sig	EVM0015015;A5:Contig00007:2953783-2954496:2953768-2954496:+	Contig00007	EVM0015015	EVM0015015.2	EVM0015015.2,EVM0015015.1
EVM0006147;A5:Contig00007:4515803-4516194:4515803-4516214:-	0.180976	0.003996	0.44809	0.402326	0.416296	0.652876	0.546659	0.610104	0.489747	1	2.398374086	sig	EVM0006147;A5:Contig00007:4515803-4516194:4515803-4516214:-	Contig00007	EVM0006147	EVM0006147.4,EVM0006147.2	EVM0006147.1,EVM0006147.3,EVM0006147.4,EVM0006147.2
EVM0006147;AF:Contig00007:4517733-4518064:4518330:4517733-4520791:4520934:-	-0.146312	0.00749251	0.850388	0.828636	0.85348	0.650218	0.724585	0.718764	0.271138	1	2.1253728139999999	sig	EVM0006147;AF:Contig00007:4517733-4518064:4518330:4517733-4520791:4520934:-	Contig00007	EVM0006147	EVM0006147.3	EVM0006147.3,EVM0006147.4
EVM0007875;AF:Contig00013:2049344:2049423-2051585:2051430:2051504-2051585:+	-0.349892	0.0114885	0.549293	0.664019	0.747765	0.373218	0.361547	0.176637	-0.768758	1	1.939736237	sig	EVM0007875;AF:Contig00013:2049344:2049423-2051585:2051430:2051504-2051585:+	Contig00013	EVM0007875	EVM0007875.3	EVM0007875.2,EVM0007875.3
EVM0009334;SE:Contig00012:245264-245494:245515-246011:+	0.212614	0.00799201	0.287901	0.265692	0.319164	0.488148	0.569007	0.453446	-0.197126	1	2.09734409	sig	EVM0009334;SE:Contig00012:245264-245494:245515-246011:+	Contig00012	EVM0009334	EVM0009334.2	EVM0009334.1,EVM0009334.2
EVM0016676;SE:Contig00022:2948975-2949358:2949422-2949983:-	-0.117906	0.0014985	0.481476	0.53058	0.531047	0.376539	0.38944	0.423407	2.5526	1	2.8243428179999999	sig	EVM0016676;SE:Contig00022:2948975-2949358:2949422-2949983:-	Contig00022	EVM0016676	EVM0016676.1	EVM0016676.1,EVM0016676.2
EVM0011765;SE:Contig00007:2492409-2492701:2492831-2492925:+	0.367779	0.00749251	0.487444	0.570705	0.60798	0.925019	0.889925	0.954521	-0.412892	1	2.1253728139999999	sig	EVM0011765;SE:Contig00007:2492409-2492701:2492831-2492925:+	Contig00007	EVM0011765	EVM0011765.7,EVM0011765.2,EVM0011765.4,EVM0011765.1,EVM0011765.3	EVM0011765.2,EVM0011765.1,EVM0011765.7,EVM0011765.3,EVM0011765.5,EVM0011765.6,EVM0011765.4
EVM0014083;SE:Contig00015:4176738-4177152:4177188-4177860:-	0.142783	0.0134865	0.722518	0.65407	0.818681	0.874681	0.856445	0.892495	0.0659531	1	1.8701003089999999	sig	EVM0014083;SE:Contig00015:4176738-4177152:4177188-4177860:-	Contig00015	EVM0014083	EVM0014083.1	EVM0014083.2,EVM0014083.1
EVM0013481;AF:Contig00008:11010120-11010964:11011067:11010120-11011504:11011627:-	0.127209	0.0124875	0.360742	0.262075	0.281924	0.305052	0.469044	0.512272	0.231968	1	1.903524064	sig	EVM0013481;AF:Contig00008:11010120-11010964:11011067:11010120-11011504:11011627:-	Contig00008	EVM0013481	EVM0013481.3	EVM0013481.3,EVM0013481.2
EVM0004124;RI:Contig00075:905288:905473-905929:906091:-	0.110068	0.040959	0.539189	0.492835	0.375927	0.563443	0.587509	0.587203	-0.0374338	1	1.38765022	sig	EVM0004124;RI:Contig00075:905288:905473-905929:906091:-	Contig00075	EVM0004124	EVM0004124.4	EVM0004124.1,EVM0004124.3,EVM0004124.4
EVM0004079;A5:Contig00007:5894141-5894414:5894090-5894414:+	0.213509	0.0454545	0.590844	0.413149	0.768994	0.829199	0.660079	0.924238	-0.668041	1	1.3424226800000001	sig	EVM0004079;A5:Contig00007:5894141-5894414:5894090-5894414:+	Contig00007	EVM0004079	EVM0004079.2	EVM0004079.1,EVM0004079.2,EVM0004079.3
EVM0009496;AL:Contig00009:5129118:5129419-5133639:5132969:5133488-5133639:-	-0.107451	0.013986	0.418297	0.434098	0.4464	0.29923	0.345895	0.331315	1.02131	1	1.8543060410000001	sig	EVM0009496;AL:Contig00009:5129118:5129419-5133639:5132969:5133488-5133639:-	Contig00009	EVM0009496	EVM0009496.4	EVM0009496.4,EVM0009496.2
EVM0007427;A3:Contig00008:1250127-1250344:1250127-1250347:+	-0.265135	0.0374625	0.630742	0.561615	0.665869	0.249328	0.347012	0.466481	-0.636314	1	1.426402809	sig	EVM0007427;A3:Contig00008:1250127-1250344:1250127-1250347:+	Contig00008	EVM0007427	EVM0007427.3,EVM0007427.2	EVM0007427.2,EVM0007427.1,EVM0007427.3
EVM0007427;RI:Contig00008:1250043:1250127-1250347:1250446:+	-0.237393	0.0374625	0.627233	0.701081	0.691131	0.395537	0.281926	0.629802	-0.568335	1	1.426402809	sig	EVM0007427;RI:Contig00008:1250043:1250127-1250347:1250446:+	Contig00008	EVM0007427	EVM0007427.4	EVM0007427.4,EVM0007427.1
EVM0004662;A3:Contig00007:9338490-9338745:9338475-9338745:-	-0.1915	0	0.888501	0.885969	0.855156	0.733754	0.635887	0.685483	1.63163	0	Inf	sig	EVM0004662;A3:Contig00007:9338490-9338745:9338475-9338745:-	Contig00007	EVM0004662	EVM0004662.1	EVM0004662.2,EVM0004662.1
EVM0009081;A3:Contig00014:1674889-1675154:1674874-1675154:-	-0.288675	0	0.873341	0.827156	0.881327	0.680862	0.659117	0.37582	0.73704	0	Inf	sig	EVM0009081;A3:Contig00014:1674889-1675154:1674874-1675154:-	Contig00014	EVM0009081	EVM0009081.1	EVM0009081.1,EVM0009081.2
EVM0003488;A5:Contig00038:508123-508427:508123-508556:-	-0.373653	0.037962	0.676332	0.566546	0.86252	0.511156	0.129962	0.343322	-0.840308	1	1.4206504799999999	sig	EVM0003488;A5:Contig00038:508123-508427:508123-508556:-	Contig00038	EVM0003488	EVM0003488.2	EVM0003488.6,EVM0003488.2
EVM0003488;SE:Contig00038:506943-507243:507353-507619:-	0.32749	0.037962	0.394965	0.725673	0.39781	0.702201	0.907649	0.891069	-0.606819	1	1.4206504799999999	sig	EVM0003488;SE:Contig00038:506943-507243:507353-507619:-	Contig00038	EVM0003488	EVM0003488.6,EVM0003488.4	EVM0003488.2,EVM0003488.4,EVM0003488.6
EVM0003488;SE:Contig00038:506943-507255:507353-507619:-	0.326877	0.037962	0.295551	0.577477	0.314711	0.773886	0.702425	0.692059	-0.79843	1	1.4206504799999999	sig	EVM0003488;SE:Contig00038:506943-507255:507353-507619:-	Contig00038	EVM0003488	EVM0003488.3,EVM0003488.7	EVM0003488.7,EVM0003488.3,EVM0003488.2
EVM0004863;AL:Contig00074:1599531-1600520:1600884:1599531-1603132:1603383:+	-0.264855	0.0494506	0.730856	1	0.499486	0.533651	0.437234	0.464891	-0.85422	1	1.305828878	sig	EVM0004863;AL:Contig00074:1599531-1600520:1600884:1599531-1603132:1603383:+	Contig00074	EVM0004863	EVM0004863.4	EVM0004863.2,EVM0004863.4
EVM0015058;AF:Contig00007:4036859-4037961:4038038:4036859-4038440:4038511:-	0.381509	0.0324675	0.578492	0.255417	0.787767	0.766203	1	1	-1.10175	1	1.488550716	sig	EVM0015058;AF:Contig00007:4036859-4037961:4038038:4036859-4038440:4038511:-	Contig00007	EVM0015058	EVM0015058.2	EVM0015058.2,EVM0015058.1
EVM0008794;A5:Contig00005:5570525-5570745:5570335-5570745:+	0.105554	0.00849151	0.211466	0.406622	0.342294	0.44505	0.414928	0.417066	0.517666	1	2.0710151510000001	sig	EVM0008794;A5:Contig00005:5570525-5570745:5570335-5570745:+	Contig00005	EVM0008794	EVM0008794.2	EVM0008794.1,EVM0008794.2
EVM0014708;SE:Contig00070:6277966-6278247:6278329-6278553:+	-0.102673	0.0014985	0.739263	0.680064	0.69151	0.597018	0.594339	0.611461	1.66887	1	2.8243428179999999	sig	EVM0014708;SE:Contig00070:6277966-6278247:6278329-6278553:+	Contig00070	EVM0014708	EVM0014708.1	EVM0014708.2,EVM0014708.1
EVM0012609;A5:Contig00023:182934-183330:182057-183330:+	0.149907	0.014985	0.764835	0.718904	0.805218	0.882543	0.932855	0.92328	0.165612	1	1.8243428180000001	sig	EVM0012609;A5:Contig00023:182934-183330:182057-183330:+	Contig00023	EVM0012609	EVM0012609.5	EVM0012609.5,EVM0012609.2
EVM0012609;SE:Contig00023:182057-182819:182934-183330:+	0.129207	0.024975	0.798057	0.775489	0.838671	0.902177	0.952656	0.945007	0.269176	1	1.6024940679999999	sig	EVM0012609;SE:Contig00023:182057-182819:182934-183330:+	Contig00023	EVM0012609	EVM0012609.4	EVM0012609.4,EVM0012609.2
EVM0000253;SE:Contig00018:3800143-3800507:3800617-3800848:+	-0.20486	0.0014985	0.14602	0.310964	0.375998	0.101407	0.0377559	0.0792389	0.640925	1	2.8243428179999999	sig	EVM0000253;SE:Contig00018:3800143-3800507:3800617-3800848:+	Contig00018	EVM0000253	EVM0000253.1	EVM0000253.1,EVM0000253.2
EVM0003863;A3:Contig00013:307638-308015:307620-308015:-	0.201415	0.001998	0.567992	0.504982	0.439719	0.694817	0.692344	0.729776	0.396652	1	2.699404081	sig	EVM0003863;A3:Contig00013:307638-308015:307620-308015:-	Contig00013	EVM0003863	EVM0003863.1,EVM0003863.3,EVM0003863.4	EVM0003863.2,EVM0003863.3,EVM0003863.4,EVM0003863.1
EVM0017125;A3:Contig00013:4110164-4110359:4110067-4110359:-	0.149432	0.0014985	0.208664	0.170237	0.1926	0.332792	0.319812	0.367193	0.606943	1	2.8243428179999999	sig	EVM0017125;A3:Contig00013:4110164-4110359:4110067-4110359:-	Contig00013	EVM0017125	EVM0017125.4	EVM0017125.3,EVM0017125.1,EVM0017125.5,EVM0017125.2,EVM0017125.4
EVM0017125;A3:Contig00013:4112405-4112532:4112348-4112532:-	0.149432	0.0014985	0.208664	0.170237	0.1926	0.332792	0.319812	0.367193	0.606943	1	2.8243428179999999	sig	EVM0017125;A3:Contig00013:4112405-4112532:4112348-4112532:-	Contig00013	EVM0017125	EVM0017125.4	EVM0017125.3,EVM0017125.1,EVM0017125.5,EVM0017125.2,EVM0017125.4
EVM0017125;RI:Contig00013:4110359:4110593-4111369:4111479:-	-0.154536	0.010989	0.620068	0.624828	0.562816	0.431836	0.464146	0.448123	0.244614	1	1.959041392	sig	EVM0017125;RI:Contig00013:4110359:4110593-4111369:4111479:-	Contig00013	EVM0017125	EVM0017125.2	EVM0017125.2,EVM0017125.3
EVM0017125;RI:Contig00013:4110512:4110593-4111369:4111479:-	-0.109355	0.014985	0.444279	0.301438	0.389615	0.273957	0.262047	0.271262	0.356199	1	1.8243428180000001	sig	EVM0017125;RI:Contig00013:4110512:4110593-4111369:4111479:-	Contig00013	EVM0017125	EVM0017125.5	EVM0017125.4,EVM0017125.1,EVM0017125.5
EVM0017483;A3:Contig00032:657297-657592:657285-657592:-	0.296474	0.0034965	0.399335	0.408916	0.317298	0.713303	0.778393	0.523275	-0.244044	1	2.4563660330000001	sig	EVM0017483;A3:Contig00032:657297-657592:657285-657592:-	Contig00032	EVM0017483	EVM0017483.2	EVM0017483.2,EVM0017483.1
EVM0017483;SE:Contig00032:654507-654698:654821-655517:-	-0.296474	0.0034965	0.600665	0.591084	0.682702	0.286697	0.221607	0.476725	-0.244044	1	2.4563660330000001	sig	EVM0017483;SE:Contig00032:654507-654698:654821-655517:-	Contig00032	EVM0017483	EVM0017483.1	EVM0017483.2,EVM0017483.1
EVM0000193;A5:Contig00008:11754726-11755392:11754412-11755392:+	-0.127403	0.0194805	0.868539	0.888432	0.922655	0.615592	0.766123	0.9157	0.0676229	1	1.7103994659999999	sig	EVM0000193;A5:Contig00008:11754726-11755392:11754412-11755392:+	Contig00008	EVM0000193	EVM0000193.3	EVM0000193.3,EVM0000193.2
EVM0000458;A5:Contig00024:3103454-3104236:3103454-3104248:-	0.353157	0.0434565	0	0	0.323894	0.44503	0.462614	0.475721	-1.1189	1	1.3619448199999999	sig	EVM0000458;A5:Contig00024:3103454-3104236:3103454-3104248:-	Contig00024	EVM0000458	EVM0000458.2	EVM0000458.1,EVM0000458.2
EVM0000939;SE:Contig00030:168155-168698:168808-169493:-	0.103684	0.032967	0.724914	0.691331	0.691211	0.717776	0.837602	0.863132	0.217386	1	1.4819201369999999	sig	EVM0000939;SE:Contig00030:168155-168698:168808-169493:-	Contig00030	EVM0000939	EVM0000939.1,EVM0000939.2	EVM0000939.1,EVM0000939.2,EVM0000939.3
EVM0001104;SE:Contig00022:572856-574446:574665-574740:+	-0.169864	0	0.612862	0.549604	0.601563	0.415751	0.398438	0.440248	0.969384	0	Inf	sig	EVM0001104;SE:Contig00022:572856-574446:574665-574740:+	Contig00022	EVM0001104	EVM0001104.2	EVM0001104.2,EVM0001104.1
EVM0001216;A5:Contig00011:1155480-1156333:1155480-1156398:-	-0.41339	0.000999001	0.679878	0.696229	0.668854	0.210425	0.41604	0.178326	-0.351829	1	3.000434077	sig	EVM0001216;A5:Contig00011:1155480-1156333:1155480-1156398:-	Contig00011	EVM0001216	EVM0001216.2	EVM0001216.2,EVM0001216.1
EVM0001463;RI:Contig00013:1926509:1926631-1926695:1926812:+	-0.108174	0.036963	0.819514	0.754223	0.770087	0.695732	0.646046	0.677524	-0.0262248	1	1.4322323530000001	sig	EVM0001463;RI:Contig00013:1926509:1926631-1926695:1926812:+	Contig00013	EVM0001463	EVM0001463.2	EVM0001463.1,EVM0001463.2
EVM0001536;SE:Contig00018:2749468-2749713:2749871-2750147:-	0.219848	0.0344655	0.185875	0.322593	0	0.171799	0.375741	0.620472	-0.653285	1	1.4626149820000001	sig	EVM0001536;SE:Contig00018:2749468-2749713:2749871-2750147:-	Contig00018	EVM0001536	EVM0001536.1	EVM0001536.2,EVM0001536.1
EVM0001878;SE:Contig00007:14651733-14651938:14652130-14652297:+	0.181492	0.00599401	0.601177	0.65195	0.671669	0.837137	0.760517	0.87162	0.273529	1	2.2222828269999999	sig	EVM0001878;SE:Contig00007:14651733-14651938:14652130-14652297:+	Contig00007	EVM0001878	EVM0001878.1	EVM0001878.3,EVM0001878.1
EVM0001996;RI:Contig00070:2635370:2635419-2635672:2635764:-	-0.151012	0.020979	0.837904	0.805056	0.751639	0.630346	0.660834	0.650382	-0.0648824	1	1.678214782	sig	EVM0001996;RI:Contig00070:2635370:2635419-2635672:2635764:-	Contig00070	EVM0001996	EVM0001996.5	EVM0001996.5,EVM0001996.2
EVM0002010;SE:Contig00070:707911-708906:709082-709451:-	-0.150108	0.00999001	0.775351	0.739716	0.752931	0.783891	0.491638	0.542145	-0.00858236	1	2.000434077	sig	EVM0002010;SE:Contig00070:707911-708906:709082-709451:-	Contig00070	EVM0002010	EVM0002010.1,EVM0002010.3	EVM0002010.3,EVM0002010.2,EVM0002010.1
EVM0002133;A5:Contig00005:2813170-2813506:2813042-2813506:+	0.114575	0.027972	0.389967	0.531475	0.445268	0.623882	0.510914	0.575638	0.00156297	1	1.5532760459999999	sig	EVM0002133;A5:Contig00005:2813170-2813506:2813042-2813506:+	Contig00005	EVM0002133	EVM0002133.2	EVM0002133.1,EVM0002133.2
EVM0002624;SE:Contig00007:13757614-13757897:13757947-13758118:-	0.200182	0.0142358	0.741199	0.833474	0.777953	1	0.95317	1	-0.160448	1	1.846619214	sig	EVM0002624;SE:Contig00007:13757614-13757897:13757947-13758118:-	Contig00007	EVM0002624	EVM0002624.1	EVM0002624.1,EVM0002624.2
EVM0002624;SE:Contig00007:13757614-13757897:13757979-13758118:-	0.398633	0.0142358	0.399894	0.58289	0.58289	1	0.761573	1	-0.623489	1	1.846619214	sig	EVM0002624;SE:Contig00007:13757614-13757897:13757979-13758118:-	Contig00007	EVM0002624	EVM0002624.3	EVM0002624.2,EVM0002624.3
EVM0002733;A3:Contig00023:1891599-1891725:1891328-1891725:-	-0.397639	0.0284715	0.526047	0.325651	0.341221	0	0	0	-1.11076	1	1.5455892170000001	sig	EVM0002733;A3:Contig00023:1891599-1891725:1891328-1891725:-	Contig00023	EVM0002733	EVM0002733.2	EVM0002733.3,EVM0002733.1,EVM0002733.2
EVM0002786;AL:Contig00023:2558422-2559100:2559291:2558422-2559479:2559509:+	0.530149	0.00599401	0	0.780241	0.629311	1	1	1	-0.898831	1	2.2222828269999999	sig	EVM0002786;AL:Contig00023:2558422-2559100:2559291:2558422-2559479:2559509:+	Contig00023	EVM0002786	EVM0002786.2	EVM0002786.1,EVM0002786.2
EVM0003159;A5:Contig00069:16596144-16596409:16596137-16596409:+	-0.134945	0.00899101	0.322052	0.432869	0.212782	0.192671	0.184734	0.185463	0.317812	1	2.0461915679999998	sig	EVM0003159;A5:Contig00069:16596144-16596409:16596137-16596409:+	Contig00069	EVM0003159	EVM0003159.2	EVM0003159.1,EVM0003159.2
EVM0003413;RI:Contig00005:4526723:4526839-4527169:4527243:-	-0.184785	0.0484515	0.311175	0.562143	0.339297	0.333716	0.150934	0.173609	-0.568841	1	1.314692338	sig	EVM0003413;RI:Contig00005:4526723:4526839-4527169:4527243:-	Contig00005	EVM0003413	EVM0003413.2	EVM0003413.2,EVM0003413.1
EVM0003628;AF:Contig00018:2505471-2505821:2505922:2505471-2506057:2506534:-	-0.100867	0.0294705	0.185215	0.265718	0.212537	0.0913475	0.181906	0.0876145	0.130021	1	1.530612061	sig	EVM0003628;AF:Contig00018:2505471-2505821:2505922:2505471-2506057:2506534:-	Contig00018	EVM0003628	EVM0003628.2	EVM0003628.1,EVM0003628.2
EVM0003697;AF:Contig00013:1294967:1294986-1309990:1308488:1308559-1309990:+	-0.131483	0	0.37403	0.431527	0.409438	0.269783	0.277835	0.272928	1.63864	0	Inf	sig	EVM0003697;AF:Contig00013:1294967:1294986-1309990:1308488:1308559-1309990:+	Contig00013	EVM0003697	EVM0003697.3	EVM0003697.3,EVM0003697.1
EVM0003697;AF:Contig00013:1294967:1294986-1309990:1309531:1309822-1309990:+	0.169138	0	0.359637	0.422933	0.43278	0.582257	0.57848	0.562028	1.47787	0	Inf	sig	EVM0003697;AF:Contig00013:1294967:1294986-1309990:1309531:1309822-1309990:+	Contig00013	EVM0003697	EVM0003697.3	EVM0003697.3,EVM0003697.2
EVM0003697;AF:Contig00013:1308488:1308559-1309990:1309531:1309822-1309990:+	0.281847	0	0.484511	0.49122	0.523925	0.790472	0.781044	0.773681	1.66051	0	Inf	sig	EVM0003697;AF:Contig00013:1308488:1308559-1309990:1309531:1309822-1309990:+	Contig00013	EVM0003697	EVM0003697.1	EVM0003697.1,EVM0003697.2
EVM0003715;A3:Contig00005:4406792-4407463:4406697-4407463:-	-0.284521	0.01998	0.512401	0.809112	0.893695	0.462308	0.696308	0.203031	-0.411658	1	1.699404081	sig	EVM0003715;A3:Contig00005:4406792-4407463:4406697-4407463:-	Contig00005	EVM0003715	EVM0003715.6	EVM0003715.6,EVM0003715.4
EVM0003715;A3:Contig00005:4407065-4407463:4406792-4407463:-	0.28824	0.0174825	0.324805	0.374161	0.290113	0.559544	0.462324	0.83193	-0.360473	1	1.7573960280000001	sig	EVM0003715;A3:Contig00005:4407065-4407463:4406792-4407463:-	Contig00005	EVM0003715	EVM0003715.3	EVM0003715.6,EVM0003715.3
EVM0003715;SE:Contig00005:4406792-4407010:4407065-4407463:-	0.188128	0.02331	0.530047	0.41137	0.480447	0.549905	0.561505	0.874839	-0.272685	1	1.632457292	sig	EVM0003715;SE:Contig00005:4406792-4407010:4407065-4407463:-	Contig00005	EVM0003715	EVM0003715.5,EVM0003715.2	EVM0003715.2,EVM0003715.6,EVM0003715.5
EVM0003802;A5:Contig00008:10113257-10113372:10113241-10113372:+	-0.345363	0.00649351	0.906949	0.612985	0.709029	0.259915	0.393866	0.539094	-0.583743	1	2.1875207200000002	sig	EVM0003802;A5:Contig00008:10113257-10113372:10113241-10113372:+	Contig00008	EVM0003802	EVM0003802.3	EVM0003802.2,EVM0003802.3
EVM0005251;A3:Contig00023:3937779-3938095:3937772-3938095:-	0.103551	0.0434565	0.185714	0.321479	0.224233	0.303336	0.332009	0.406736	-0.0350109	1	1.3619448199999999	sig	EVM0005251;A3:Contig00023:3937779-3938095:3937772-3938095:-	Contig00023	EVM0005251	EVM0005251.2	EVM0005251.2,EVM0005251.1
EVM0005641;RI:Contig00008:3301699:3301877-3302461:3302638:-	0.11323	0.001998	0.639663	0.529524	0.521058	0.67283	0.696029	0.661075	1.03315	1	2.699404081	sig	EVM0005641;RI:Contig00008:3301699:3301877-3302461:3302638:-	Contig00008	EVM0005641	EVM0005641.1	EVM0005641.2,EVM0005641.1
EVM0006424;A3:Contig00072:755960-756425:755840-756425:-	-0.127127	0.0344655	0.289231	0.810345	0.616072	0.422789	0.477966	0.433513	-0.0801061	1	1.4626149820000001	sig	EVM0006424;A3:Contig00072:755960-756425:755840-756425:-	Contig00072	EVM0006424	EVM0006424.2	EVM0006424.1,EVM0006424.2
EVM0006666;RI:Contig00016:1601474:1601747-1601833:1601908:-	0.102682	0.0384615	0.385119	0.50538	0.524393	0.564504	0.600573	0.557862	0.0192858	1	1.414973348	sig	EVM0006666;RI:Contig00016:1601474:1601747-1601833:1601908:-	Contig00016	EVM0006666	EVM0006666.1	EVM0006666.2,EVM0006666.1
EVM0007040;A3:Contig00032:1449462-1449758:1449459-1449758:-	-0.198884	0.0134865	0.25187	0.443495	0.365828	0.0882387	0.146738	0.229563	-0.266579	1	1.8701003089999999	sig	EVM0007040;A3:Contig00032:1449462-1449758:1449459-1449758:-	Contig00032	EVM0007040	EVM0007040.1	EVM0007040.1,EVM0007040.2
EVM0008474;SE:Contig00070:5364208-5364458:5364505-5364952:+	-0.110805	0.014985	0.256386	0.276687	0.185466	0.0410252	0.211041	0.134059	0.182272	1	1.8243428180000001	sig	EVM0008474;SE:Contig00070:5364208-5364458:5364505-5364952:+	Contig00070	EVM0008474	EVM0008474.1	EVM0008474.1,EVM0008474.2
EVM0009007;A3:Contig00014:365514-365766:365447-365766:-	0.131628	0.0284715	0.29241	0.504878	0.456643	0.548157	0.527944	0.572714	-0.142734	1	1.5455892170000001	sig	EVM0009007;A3:Contig00014:365514-365766:365447-365766:-	Contig00014	EVM0009007	EVM0009007.2	EVM0009007.1,EVM0009007.2
EVM0009268;RI:Contig00004:850869:851277-851596:852049:+	-0.108234	0.011988	0.811889	0.832506	0.838898	0.722859	0.717253	0.718478	0.97924	1	1.9212528310000001	sig	EVM0009268;RI:Contig00004:850869:851277-851596:852049:+	Contig00004	EVM0009268	EVM0009268.3	EVM0009268.3,EVM0009268.2
EVM0009623;AF:Contig00009:7340924:7341257-7343973:7343493:7343519-7343973:+	-0.259394	0.0314685	0.508704	0.20563	1	0.301399	0.17156	0.463192	-0.747801	1	1.5021235230000001	sig	EVM0009623;AF:Contig00009:7340924:7341257-7343973:7343493:7343519-7343973:+	Contig00009	EVM0009623	EVM0009623.2	EVM0009623.1,EVM0009623.2
EVM0009684;A5:Contig00028:1262200-1262515:1261853-1262515:+	0.255124	0.0284715	0.497888	0.555183	0.527512	0.793785	0.815541	0.73663	-0.454159	1	1.5455892170000001	sig	EVM0009684;A5:Contig00028:1262200-1262515:1261853-1262515:+	Contig00028	EVM0009684	EVM0009684.3	EVM0009684.1,EVM0009684.3,EVM0009684.2
EVM0009684;SE:Contig00028:1261853-1262097:1262200-1262515:+	0.198988	0.0412088	0.522881	0.616202	0.596259	0.791425	0.827221	0.713659	-0.430544	1	1.385010125	sig	EVM0009684;SE:Contig00028:1261853-1262097:1262200-1262515:+	Contig00028	EVM0009684	EVM0009684.4	EVM0009684.1,EVM0009684.2,EVM0009684.4
EVM0010021;A3:Contig00070:3838404-3838680:3838392-3838680:-	-0.137641	0.026973	0.807555	0.541906	0.617806	0.660887	0.515487	0.37797	-0.162202	1	1.5690703130000001	sig	EVM0010021;A3:Contig00070:3838404-3838680:3838392-3838680:-	Contig00070	EVM0010021	EVM0010021.2,EVM0010021.3	EVM0010021.3,EVM0010021.1,EVM0010021.2
EVM0010021;RI:Contig00070:3838680:3838771-3839019:3839094:-	-0.144951	0.026973	0.351692	0.348932	0.436679	0.307242	0.253067	0.14214	-0.162202	1	1.5690703130000001	sig	EVM0010021;RI:Contig00070:3838680:3838771-3839019:3839094:-	Contig00070	EVM0010021	EVM0010021.3	EVM0010021.3,EVM0010021.1,EVM0010021.2
EVM0010286;RI:Contig00032:179345:179488-179609:179680:+	-0.111681	0.0484515	0.306714	0.290372	0.303089	0.148926	0.217053	0.199154	-0.100187	1	1.314692338	sig	EVM0010286;RI:Contig00032:179345:179488-179609:179680:+	Contig00032	EVM0010286	EVM0010286.3	EVM0010286.2,EVM0010286.1,EVM0010286.3
EVM0011253;AF:Contig00011:3720671-3720855:3720941:3720671-3721110:3721160:-	0.158433	0	0.76993	0.75553	0.808543	0.890245	0.947861	0.971197	0.949346	0	Inf	sig	EVM0011253;AF:Contig00011:3720671-3720855:3720941:3720671-3721110:3721160:-	Contig00011	EVM0011253	EVM0011253.2	EVM0011253.2,EVM0011253.1
EVM0011428;A5:Contig00025:2534999-2535323:2534964-2535323:+	0.126493	0.0274725	0.363747	0.281167	0.371952	0.46387	0.328225	0.604251	-0.0568506	1	1.561101383	sig	EVM0011428;A5:Contig00025:2534999-2535323:2534964-2535323:+	Contig00025	EVM0011428	EVM0011428.2	EVM0011428.1,EVM0011428.2
EVM0011947;A5:Contig00011:2751446-2752608:2751446-2752691:-	0.359542	0.022977	0.455834	0.397533	0.551706	0.4837	1	1	-0.899826	1	1.638706241	sig	EVM0011947;A5:Contig00011:2751446-2752608:2751446-2752691:-	Contig00011	EVM0011947	EVM0011947.2	EVM0011947.2,EVM0011947.1
EVM0012290;A5:Contig00022:3117118-3117470:3117083-3117470:+	-0.514234	0.0154845	1	0.781204	0.667314	0.323284	0.582532	0	-1.14068	1	1.8101023789999999	sig	EVM0012290;A5:Contig00022:3117118-3117470:3117083-3117470:+	Contig00022	EVM0012290	EVM0012290.1	EVM0012290.2,EVM0012290.1
EVM0012630;SE:Contig00031:1284797-1284903:1284981-1285150:-	-0.181444	0.0224775	0.871362	0.818768	0.747372	0.777131	0.590631	0.52541	-0.0212093	1	1.648251559	sig	EVM0012630;SE:Contig00031:1284797-1284903:1284981-1285150:-	Contig00031	EVM0012630	EVM0012630.4	EVM0012630.3,EVM0012630.5,EVM0012630.2,EVM0012630.4,EVM0012630.1
EVM0012683;SE:Contig00004:2843511-2843821:2843997-2844435:+	0.2998	0.044955	0.870381	0.456333	0.64291	0.934513	1	0.934511	-0.908895	1	1.347221563	sig	EVM0012683;SE:Contig00004:2843511-2843821:2843997-2844435:+	Contig00004	EVM0012683	EVM0012683.2	EVM0012683.2,EVM0012683.1
EVM0013749;A3:Contig00005:5382677-5383163:5382514-5383163:-	-0.384902	0.000499501	0.693333	0.44103	0.718768	0.316018	0.228505	0.153903	-0.390494	1	3.301464073	sig	EVM0013749;A3:Contig00005:5382677-5383163:5382514-5383163:-	Contig00005	EVM0013749	EVM0013749.2	EVM0013749.3,EVM0013749.2,EVM0013749.1
EVM0013749;RI:Contig00005:5380808:5380919-5381005:5381056:-	0.384902	0.000499501	0.306667	0.55897	0.281232	0.683982	0.771495	0.846097	-0.390494	1	3.301464073	sig	EVM0013749;RI:Contig00005:5380808:5380919-5381005:5381056:-	Contig00005	EVM0013749	EVM0013749.3	EVM0013749.3,EVM0013749.2,EVM0013749.1
EVM0013898;AF:Contig00007:1682296:1682374-1684867:1683884:1683992-1684867:+	0.305292	0.0304695	0.120435	0.41629	0.348483	0.762924	0.521304	0.516854	-0.844763	1	1.516134238	sig	EVM0013898;AF:Contig00007:1682296:1682374-1684867:1683884:1683992-1684867:+	Contig00007	EVM0013898	EVM0013898.2	EVM0013898.2,EVM0013898.1
EVM0014484;A5:Contig00070:6713192-6713369:6713132-6713369:+	-0.15387	0.00849151	1	1	1	1	0.538389	1	-0.00862224	1	2.0710151510000001	sig	EVM0014484;A5:Contig00070:6713192-6713369:6713132-6713369:+	Contig00070	EVM0014484	EVM0014484.2	EVM0014484.2,EVM0014484.1
EVM0014943;RI:Contig00016:3749389:3749508-3751058:3751150:-	0.144744	0.014985	0.100598	0.100731	0.1011	0.284257	0.269428	0.182976	0.315649	1	1.8243428180000001	sig	EVM0014943;RI:Contig00016:3749389:3749508-3751058:3751150:-	Contig00016	EVM0014943	EVM0014943.1	EVM0014943.4,EVM0014943.2,EVM0014943.1,EVM0014943.3
EVM0015022;SE:Contig00007:3127247-3127702:3127791-3129558:-	0.100001	0.0114885	0.731284	0.808832	0.900801	0.878608	0.890316	0.971996	0.375919	1	1.939736237	sig	EVM0015022;SE:Contig00007:3127247-3127702:3127791-3129558:-	Contig00007	EVM0015022	EVM0015022.1	EVM0015022.1,EVM0015022.2
EVM0015087;A3:Contig00004:726022-726200:726022-726395:+	0.118966	0.013986	0.0809816	0.106638	0.0804199	0.1571	0.345175	0.122663	0.13546	1	1.8543060410000001	sig	EVM0015087;A3:Contig00004:726022-726200:726022-726395:+	Contig00004	EVM0015087	EVM0015087.4	EVM0015087.3,EVM0015087.4
EVM0015189;A5:Contig00020:1686171-1686926:1686171-1687718:-	0.100249	0.00824176	0.418506	0.493763	0.489693	0.570773	0.562622	0.569314	0.737193	1	2.0839801310000001	sig	EVM0015189;A5:Contig00020:1686171-1686926:1686171-1687718:-	Contig00020	EVM0015189	EVM0015189.4	EVM0015189.4,EVM0015189.3
EVM0015278;SE:Contig00020:1017887-1018030:1018149-1018307:-	0.151852	0.002997	0.649148	0.678396	0.650336	0.772643	0.859681	0.801111	0.17667	1	2.5233128219999998	sig	EVM0015278;SE:Contig00020:1017887-1018030:1018149-1018307:-	Contig00020	EVM0015278	EVM0015278.1	EVM0015278.1,EVM0015278.2
EVM0015425;AF:Contig00069:3065169:3065369-3066953:3066489:3066586-3066953:+	0.333333	0.0284715	0	0	0	0	1	0	-0.893688	1	1.5455892170000001	sig	EVM0015425;AF:Contig00069:3065169:3065369-3066953:3066489:3066586-3066953:+	Contig00069	EVM0015425	EVM0015425.1	EVM0015425.2,EVM0015425.1
EVM0015512;A3:Contig00008:8021940-8022108:8021940-8022120:+	0.260001	0.0164835	0.794653	0.288354	0.784796	0.647803	1	1	-0.548278	1	1.7829501329999999	sig	EVM0015512;A3:Contig00008:8021940-8022108:8021940-8022120:+	Contig00008	EVM0015512	EVM0015512.2	EVM0015512.2,EVM0015512.1
EVM0016154;AF:Contig00025:1812327-1812813:1812951:1812327-1812996:1813091:-	0.14646	0.00749251	0.171271	0.264515	0.378678	0.419522	0.382392	0.451932	0.205339	1	2.1253728139999999	sig	EVM0016154;AF:Contig00025:1812327-1812813:1812951:1812327-1812996:1813091:-	Contig00025	EVM0016154	EVM0016154.3	EVM0016154.3,EVM0016154.1
EVM0016154;AF:Contig00025:1812327-1812869:1812960:1812327-1812996:1813091:-	0.211355	0.0014985	0.475385	0.32205	0.284455	0.583583	0.534403	0.59797	0.301033	1	2.8243428179999999	sig	EVM0016154;AF:Contig00025:1812327-1812869:1812960:1812327-1812996:1813091:-	Contig00025	EVM0016154	EVM0016154.2	EVM0016154.2,EVM0016154.1
EVM0016183;A5:Contig00013:1092914-1093263:1092897-1093263:+	-0.196417	0.000749251	0.717522	0.771057	0.755425	0.567782	0.550367	0.536603	0.56599	1	3.1253728430000001	sig	EVM0016183;A5:Contig00013:1092914-1093263:1092897-1093263:+	Contig00013	EVM0016183	EVM0016183.2	EVM0016183.1,EVM0016183.2
EVM0016183;A5:Contig00013:1092914-1093263:1092910-1093263:+	-0.19474	0.000749251	0.619346	0.683301	0.589268	0.441455	0.450928	0.415313	0.654552	1	3.1253728430000001	sig	EVM0016183;A5:Contig00013:1092914-1093263:1092910-1093263:+	Contig00013	EVM0016183	EVM0016183.2	EVM0016183.2,EVM0016183.3
EVM0016193;AF:Contig00012:2755832-2758008:2758099:2755832-2759872:2760017:-	-0.177448	0.0104895	0.716834	0.610344	0.558645	0.467721	0.47976	0.405999	-0.133299	1	1.979244778	sig	EVM0016193;AF:Contig00012:2755832-2758008:2758099:2755832-2759872:2760017:-	Contig00012	EVM0016193	EVM0016193.3	EVM0016193.3,EVM0016193.2
EVM0016503;A3:Contig00030:1731798-1732136:1731798-1732211:+	-0.134321	0.014985	0.689242	0.73277	0.643227	0.577935	0.515192	0.569148	0.00640883	1	1.8243428180000001	sig	EVM0016503;A3:Contig00030:1731798-1732136:1731798-1732211:+	Contig00030	EVM0016503	EVM0016503.2	EVM0016503.1,EVM0016503.2
EVM0017149;SE:Contig00009:9992514-9993218:9993340-9993558:-	-0.116679	0.00549451	0.535995	0.473577	0.51822	0.403757	0.378935	0.395063	0.417618	1	2.2600713880000001	sig	EVM0017149;SE:Contig00009:9992514-9993218:9993340-9993558:-	Contig00009	EVM0017149	EVM0017149.3,EVM0017149.1	EVM0017149.2,EVM0017149.1,EVM0017149.3
EVM0017300;SE:Contig00044:1713-1958:2061-2344:+	0.138	0.00899101	0.532663	0.59688	0.616828	0.731452	0.715921	0.712996	0.281029	1	2.0461915679999998	sig	EVM0017300;SE:Contig00044:1713-1958:2061-2344:+	Contig00044	EVM0017300	EVM0017300.1	EVM0017300.1,EVM0017300.2
EVM0017348;SE:Contig00008:2418382-2418800:2418886-2419444:+	-0.280956	0.0164835	0.041841	1	0.258894	0.161168	0.160853	0.135846	-0.658327	1	1.7829501329999999	sig	EVM0017348;SE:Contig00008:2418382-2418800:2418886-2419444:+	Contig00008	EVM0017348	EVM0017348.1	EVM0017348.1,EVM0017348.2

## Sheet: 30‰ vs 3‰（DEG-DAS overlap)
event_id	dPSI	p_value	30‰_1	30‰_2	30‰_3	3‰_1	3‰_2	3‰_3	mean_TPM	cpval	log10pval	sig	alternative_transcripts	total_transcripts
EVM0005422;A5:Contig00022:1185611-1185697:1185611-1185703:-	-0.385768	0.0494505	0.665568	0	0.142262	0.769453	0.621657	0.574025	-0.778832	1	1.30582887811146	sig	EVM0005422.4	EVM0005422.4,EVM0005422.3
EVM0005422;A5:Contig00022:1185611-1185697:1185611-1185752:-	-0.286002	0.0494505	0.363072	0	0.168769	0.518009	0.554691	0.317148	-0.56066	1	1.30582887811146	sig	EVM0005422.4	EVM0005422.4,EVM0005422.2
EVM0007191;SE:Contig00009:3869493-3869713:3870024-3870216:-	-0.284978	0.000999001	0.593472	0.652527	0.760449	0.933894	0.974897	0.952592	0.0470804	1	3.00043407704502	sig	EVM0007191.1	EVM0007191.2,EVM0007191.1
EVM0005892;SE:Contig00013:4978371-4978801:4978916-4979344:-	-0.275085	0.0174825	0.57842	0.427976	0.428319	0.755094	0.724782	0.780094	-0.581944	1	1.75739602835873	sig	EVM0005892.1,EVM0005892.2	EVM0005892.2,EVM0005892.1,EVM0005892.3
EVM0001564;A5:Contig00007:6266616-6267656:6266616-6268796:-	-0.274186	0.00699301	0.763777	0.535577	0.709691	0.925587	0.906015	1	-0.218777	1	2.1553360370307701	sig	EVM0001564.3,EVM0001564.7	EVM0001564.3,EVM0001564.2,EVM0001564.7
EVM0010322;A5:Contig00011:136051-136220:136051-136287:-	-0.235773	0	0.380479	0.453509	0.49102	0.739072	0.630952	0.662301	0.632029	0	Inf	sig	EVM0010322.2	EVM0010322.1,EVM0010322.2
EVM0001216;A5:Contig00011:1155480-1156333:1155480-1156398:-	-0.230949	0.011988	0.534454	0.451568	0.366093	0.679878	0.696229	0.668854	-0.213083	1	1.9212528309974	sig	EVM0001216.2	EVM0001216.2,EVM0001216.1
EVM0017317;AL:Contig00023:156537-174050:174258:156537-174972:175693:+	-0.227017	0.025974	0.171719	0.0759219	0.0879279	0.314896	0.156307	0.545417	-0.0858869	1	1.58546072907421	sig	EVM0017317.6	EVM0017317.6,EVM0017317.4
EVM0000109;SE:Contig00011:7143438-7143805:7143897-7144325:+	-0.213967	0.0014985	0.350185	0.380527	0.420385	0.580761	0.587373	0.624864	0.273136	1	2.8243428179893399	sig	EVM0000109.3,EVM0000109.1	EVM0000109.1,EVM0000109.2,EVM0000109.3
EVM0009750;SE:Contig00023:793391-794278:794506-796894:-	-0.205496	0.0114885	0.0850606	0.115006	0.18945	0.417873	0.25583	0.3323	-0.144744	1	1.9397362366914099	sig	EVM0009750.4	EVM0009750.4,EVM0009750.1,EVM0009750.3
EVM0006635;A5:Contig00013:700805-700973:700730-700973:+	-0.204935	0.015984	0	0.236769	0.144402	0.515348	0.381234	0.099393	-0.191862	1	1.7963140943891001	sig	EVM0006635.3	EVM0006635.3,EVM0006635.2,EVM0006635.1
EVM0015584;AF:Contig00008:4085556-4085839:4085965:4085556-4086312:4086369:-	-0.201551	0.0164835	0.270625	0.393688	0.355229	0.487792	0.5025	0.633903	-0.304734	1	1.7829501328311199	sig	EVM0015584.2	EVM0015584.3,EVM0015584.2
EVM0008669;A5:Contig00018:58227-58448:58227-58733:-	-0.192132	0	0.405683	0.388386	0.441446	0.635269	0.581467	0.595174	1.59442	0	Inf	sig	EVM0008669.3	EVM0008669.3,EVM0008669.1
EVM0009352;AF:Contig00073:116670:116832-139935:137903:139595-139935:+	-0.175012	0.00999001	0.19292	0.259719	0.287055	0.386893	0.477212	0.400624	0.339551	1	2.00043407704502	sig	EVM0009352.4	EVM0009352.1,EVM0009352.4
EVM0016402;AF:Contig00014:869177-870562:870756:869177-872411:872523:-	-0.17117	0.013986	0.189223	0.184499	0.49265	0.392448	0.202632	0.784801	-0.0557965	1	1.85430604136679	sig	EVM0016402.2	EVM0016402.1,EVM0016402.2
EVM0001564;A3:Contig00007:6272212-6272826:6272176-6272826:-	-0.171136	0.00699301	0.383519	0.200107	0.453139	0.557464	0.479622	0.513086	0.118465	1	2.1553360370307701	sig	EVM0001564.4,EVM0001564.7,EVM0001564.8	EVM0001564.8,EVM0001564.3,EVM0001564.6,EVM0001564.5,EVM0001564.4,EVM0001564.2,EVM0001564.7
EVM0011289;RI:Contig00021:180172:180259-180524:180594:-	-0.165074	0.044955	0.350022	0.461099	0.506361	0.560563	0.638163	0.613979	-0.323359	1	1.34722156326968	sig	EVM0011289.3	EVM0011289.2,EVM0011289.1,EVM0011289.3
EVM0009081;A3:Contig00014:1674889-1675154:1674874-1675154:-	-0.164786	0.000499501	0.90485	0.64563	0.536986	0.873341	0.827156	0.881327	0.740919	1	3.3014640727090101	sig	EVM0009081.1	EVM0009081.1,EVM0009081.2
EVM0016029;A5:Contig00015:1839789-1839967:1839789-1840079:-	-0.153098	0.000999001	0.483216	0.631203	0.671592	0.766036	0.776702	0.702568	2.6259	1	3.00043407704502	sig	EVM0016029.2	EVM0016029.2,EVM0016029.1
EVM0007304;RI:Contig00009:1563395:1563500-1563680:1563789:+	-0.148785	0.014985	0.429671	0.347408	0.418423	0.562246	0.570411	0.5092	0.107226	1	1.8243428179893399	sig	EVM0007304.2	EVM0007304.2,EVM0007304.1
EVM0007703;SE:Contig00034:1541141-1541863:1541976-1542356:-	-0.138921	0.0244755	0.603645	0.62692	0.634371	0.718926	0.806927	0.755844	0.0165023	1	1.61126799268049	sig	EVM0007703.1	EVM0007703.1,EVM0007703.3,EVM0007703.2
EVM0013548;SE:Contig00072:2048756-2049050:2049091-2049415:+	-0.136721	0.0134865	0.233677	0.263818	0.342543	0.406193	0.441314	0.402696	0.17932	1	1.8701003085500201	sig	EVM0013548.1	EVM0013548.2,EVM0013548.1
EVM0005339;RI:Contig00002:3998798:3998856-3998950:3999049:-	-0.135515	0.0314685	0.130351	0.186855	0.257258	0.282001	0.356438	0.34257	-0.027606	1	1.50212352325542	sig	EVM0005339.2	EVM0005339.1,EVM0005339.3,EVM0005339.2
EVM0006228;AF:Contig00075:937045-938026:938090:937045-938622:939080:-	-0.134752	0.00674326	0.466907	0.562486	0.580032	0.669859	0.669474	0.674349	0.613371	1	2.1711303074342099	sig	EVM0006228.3	EVM0006228.3,EVM0006228.4
EVM0009539;SE:Contig00013:4333862-4333987:4334129-4334189:-	-0.133925	0.0034965	0.771108	0.896815	0.863533	0.9678	0.985964	0.979467	0.65844	1	2.4563660326947501	sig	EVM0009539.1	EVM0009539.2,EVM0009539.1
EVM0006228;AF:Contig00075:937045-938026:938090:937045-938622:939194:-	-0.129667	0.00674326	0.522487	0.610512	0.583976	0.735632	0.692308	0.678038	0.589207	1	2.1711303074342099	sig	EVM0006228.3	EVM0006228.3,EVM0006228.2
EVM0003348;A3:Contig00016:3016215-3016304:3016178-3016304:-	-0.127191	0.0104895	0.25166	0.286784	0.345428	0.411855	0.421642	0.431948	0.538451	1	1.9792447779750899	sig	EVM0003348.3	EVM0003348.3,EVM0003348.1
EVM0015492;AF:Contig00013:6296619-6298137:6298210:6296619-6299431:6299557:-	-0.125646	0.0457875	0.637644	0.644047	0.654352	0.747836	0.757483	0.807662	0.231055	1	1.3392526339145701	sig	EVM0015492.4	EVM0015492.3,EVM0015492.4
EVM0016491;SE:Contig00007:8765963-8766496:8766635-8767015:+	-0.125314	0.027972	0.75353	0.73365	0.789194	0.866485	0.876809	0.90902	0.264913	1	1.5532760457028001	sig	EVM0016491.1,EVM0016491.2,EVM0016491.6	EVM0016491.6,EVM0016491.3,EVM0016491.4,EVM0016491.2,EVM0016491.1
EVM0012842;A3:Contig00013:1882753-1883090:1882753-1883129:+	-0.124858	0.00699301	0.440231	0.459467	0.451781	0.590659	0.561131	0.574263	0.614535	1	2.1553360370307701	sig	EVM0012842.1	EVM0012842.2,EVM0012842.1
EVM0009352;AF:Contig00073:116670:116832-139935:139406:139595-139935:+	-0.124151	0.011988	0.0989739	0.155597	0.151963	0.249731	0.300004	0.229253	0.57667	1	1.9212528309974	sig	EVM0009352.4	EVM0009352.4,EVM0009352.2
EVM0008669;RI:Contig00018:58448:58500-58733:59177:-	-0.123812	0.00499501	0.348674	0.339091	0.360627	0.481054	0.473215	0.465558	1.68266	1	2.3014640727090101	sig	EVM0008669.3	EVM0008669.3,EVM0008669.2
EVM0010483;A3:Contig00011:630356-630611:630356-630648:+	-0.111578	0.0464535	0.109308	0.132871	0.16763	0.249411	0.247472	0.24766	-0.00350861	1	1.33298112415507	sig	EVM0010483.3	EVM0010483.1,EVM0010483.3,EVM0010483.2
EVM0015579;A3:Contig00013:5672886-5673377:5672749-5673377:-	-0.110904	0.044955	0.152954	0.146248	0.23769	0.261042	0.294975	0.313588	0.149402	1	1.34722156326968	sig	EVM0015579.2	EVM0015579.2,EVM0015579.1,EVM0015579.3,EVM0015579.5,EVM0015579.4
EVM0007529;A5:Contig00026:2378178-2378496:2378178-2378571:-	-0.109597	0.025974	0.279361	0.238423	0.269917	0.390956	0.369547	0.355988	0.923975	1	1.58546072907421	sig	EVM0007529.5	EVM0007529.1,EVM0007529.2,EVM0007529.4,EVM0007529.5
EVM0004434;AF:Contig00011:1230292:1230341-1231638:1230776:1230891-1231638:+	-0.106222	0.0154845	0.24902	0.320664	0.368973	0.41227	0.402125	0.442928	0.568158	1	1.8101023788747299	sig	EVM0004434.1	EVM0004434.1,EVM0004434.3
EVM0011242;MX:Contig00069:9782948-9783289:9783465-9784990:9782948-9783655:9784821-9784990:-	-0.101918	0.0332667	0.216975	0.321638	0.401859	0.335555	0.547744	0.362926	0.568764	1	1.4779898435387	sig	EVM0011242.2	EVM0011242.2,EVM0011242.3
EVM0012507;AF:Contig00011:48468-49019:49062:48468-49130:49642:-	-0.100541	0.0184815	0.129328	0.169799	0.184316	0.262721	0.270262	0.252081	0.58896	1	1.73326234864201	sig	EVM0012507.2	EVM0012507.2,EVM0012507.1
EVM0007242;SE:Contig00009:8483231-8483315:8483383-8483781:-	0.100383	0.022977	0.8351	0.853949	0.757226	0.724013	0.696475	0.724639	0.457589	1	1.63870624102743	sig	EVM0007242.1,EVM0007242.2	EVM0007242.3,EVM0007242.2,EVM0007242.1
EVM0013178;SE:Contig00011:2349847-2350098:2350189-2350313:-	0.105992	0.032967	0.961062	0.961234	0.90383	0.820013	0.897176	0.790963	0.223097	1	1.48192013716714	sig	EVM0013178.1	EVM0013178.1,EVM0013178.2
EVM0016785;SE:Contig00007:2989902-2990288:2990362-2990761:+	0.106548	0.0324675	0.518739	0.542384	0.458311	0.375204	0.386355	0.43823	0.747001	1	1.48855071606615	sig	EVM0016785.4	EVM0016785.1,EVM0016785.4
EVM0012249;A3:Contig00007:13049292-13049916:13049250-13049916:-	0.107605	0.0374625	0.236673	0.196754	0.15055	0.0640596	0.114024	0.083079	0.11897	1	1.42640280931731	sig	EVM0012249.3	EVM0012249.1,EVM0012249.2,EVM0012249.3
EVM0008096;SE:Contig00013:3430927-3431125:3431255-3431553:+	0.108306	0.012987	0.628464	0.564637	0.5713	0.42944	0.490172	0.519871	0.64598	1	1.8864907247381899	sig	EVM0008096.1	EVM0008096.1,EVM0008096.2
EVM0008949;SE:Contig00011:6538739-6538867:6538935-6539067:+	0.110643	0.044955	0.268367	0.365592	0.265292	0.181208	0.174155	0.211959	0.37973	1	1.34722156326968	sig	EVM0008949.3,EVM0008949.1	EVM0008949.2,EVM0008949.3,EVM0008949.1
EVM0000044;RI:Contig00013:2638633:2638785-2639206:2639423:+	0.113299	0.0114885	0.39553	0.265935	0.273483	0.200491	0.20569	0.188871	0.520435	1	1.9397362366914099	sig	EVM0000044.2	EVM0000044.3,EVM0000044.2,EVM0000044.1
EVM0003915;AF:Contig00008:5182254-5182455:5182479:5182254-5182680:5182718:-	0.113919	0.030969	0.302927	0.307201	0.485768	0.246371	0.238317	0.26945	0.441967	1	1.50907238321075	sig	EVM0003915.3	EVM0003915.3,EVM0003915.2,EVM0003915.1
EVM0014072;SE:Contig00013:452241-452435:452585-452667:+	0.117155	0.002997	0.856261	0.759764	0.678188	0.660965	0.634209	0.647574	1.83195	1	2.52331282232536	sig	EVM0014072.1	EVM0014072.2,EVM0014072.1
EVM0008733;SE:Contig00018:2032777-2032925:2033026-2033445:+	0.1181	0.0034965	0.781708	0.775117	0.740679	0.668762	0.629875	0.644566	0.782802	1	2.4563660326947501	sig	EVM0008733.2,EVM0008733.1	EVM0008733.1,EVM0008733.2,EVM0008733.3
EVM0003870;SE:Contig00024:3035505-3035914:3036060-3037036:-	0.118107	0.0344655	0.725763	0.830871	0.73953	0.712966	0.662924	0.565952	0.0675127	1	1.46261498197175	sig	EVM0003870.1	EVM0003870.1,EVM0003870.2
EVM0013890;SE:Contig00007:2928485-2928759:2928815-2929111:+	0.119281	0.022977	0.816179	0.786666	0.783375	0.679988	0.647923	0.700466	0.489456	1	1.63870624102743	sig	EVM0013890.2	EVM0013890.1,EVM0013890.2
EVM0000677;SE:Contig00026:2540897-2541190:2541246-2541520:+	0.119604	0.016983	0.827622	0.809315	0.797366	0.733852	0.65815	0.683488	0.598444	1	1.7699851556667501	sig	EVM0000677.1	EVM0000677.3,EVM0000677.1
EVM0007935;SE:Contig00002:3729330-3729818:3729886-3730412:+	0.120414	0.0174825	1	0.960658	0.97379	0.888502	0.862649	0.822057	0.280031	1	1.75739602835873	sig	EVM0007935.1	EVM0007935.2,EVM0007935.1
EVM0006991;SE:Contig00013:826232-826393:826494-826793:+	0.12344	0.0124875	0.911946	0.907855	0.910275	0.779694	0.810136	0.769926	0.914845	1	1.9035240640369699	sig	EVM0006991.5,EVM0006991.2,EVM0006991.1	EVM0006991.2,EVM0006991.5,EVM0006991.1,EVM0006991.3
EVM0011535;A5:Contig00005:1016260-1016929:1016230-1016929:+	0.125535	0.0024975	0.910926	0.92938	0.928639	0.793449	0.774005	0.824887	0.752481	1	2.60249406837299	sig	EVM0011535.2	EVM0011535.3,EVM0011535.2
EVM0010049;AF:Contig00004:4425017:4425111-4434519:4431726:4431797-4434519:+	0.127589	0.0404595	0.487687	0.542689	0.535733	0.382613	0.481943	0.318787	0.0717923	1	1.3929790538303599	sig	EVM0010049.4	EVM0010049.2,EVM0010049.1,EVM0010049.4
EVM0015346;RI:Contig00032:860467:860581-860972:861095:-	0.129039	0.010989	0.646941	0.656829	0.560331	0.507069	0.511365	0.458551	0.285349	1	1.9590413918867999	sig	EVM0015346.2	EVM0015346.1,EVM0015346.2
EVM0011242;SE:Contig00069:9782948-9783289:9783465-9783655:-	0.130718	0.0044955	0.905098	0.896402	0.874338	0.732129	0.777247	0.774308	1.16259	1	2.34722156326968	sig	EVM0011242.6,EVM0011242.1	EVM0011242.3,EVM0011242.6,EVM0011242.1
EVM0005339;RI:Contig00002:3999417:3999554-3999839:3999958:-	0.131495	0.0314685	0.80035	0.783343	0.742742	0.672148	0.62959	0.630211	-0.027606	1	1.50212352325542	sig	EVM0005339.3	EVM0005339.1,EVM0005339.3,EVM0005339.2
EVM0011242;SE:Contig00069:9783465-9783655:9784821-9784990:-	0.13157	0.0044955	0.971345	0.947181	0.910312	0.842854	0.738789	0.852484	1.12829	1	2.34722156326968	sig	EVM0011242.6	EVM0011242.2,EVM0011242.6
EVM0015579;RI:Contig00013:5674674:5674976-5676203:5676455:-	0.132914	0.048951	0.364234	0.557135	0.270021	0.303477	0.239816	0.249355	-0.138748	1	1.3102379970165099	sig	EVM0015579.5	EVM0015579.2,EVM0015579.1,EVM0015579.5
EVM0002988;RI:Contig00027:536222:536937-537289:537411:-	0.13392	0.018981	0.629407	0.615746	0.597505	0.470726	0.474282	0.49589	0.468239	1	1.7216804760922	sig	EVM0002988.3	EVM0002988.2,EVM0002988.3
EVM0007763;AF:Contig00009:432389:432654-433681:432681:432817-433681:+	0.136297	0.002997	0.706359	0.669794	0.680351	0.545868	0.597628	0.504119	0.66062	1	2.52331282232536	sig	EVM0007763.4	EVM0007763.4,EVM0007763.3
EVM0015579;RI:Contig00013:5676203:5676455-5676527:5676735:-	0.136606	0.044955	0.580139	0.566626	0.469272	0.439398	0.391326	0.375496	-0.0389558	1	1.34722156326968	sig	EVM0015579.4	EVM0015579.4,EVM0015579.1,EVM0015579.2
EVM0000063;RI:Contig00008:2810545:2810712-2810878:2810955:+	0.14046	0.017982	0.53768	0.578866	0.525867	0.470315	0.414597	0.336122	0.0812612	1	1.7451615719417199	sig	EVM0000063.3	EVM0000063.3,EVM0000063.1,EVM0000063.2
EVM0001330;A3:Contig00010:4172232-4172563:4172157-4172563:-	0.142009	0.0164835	0.688811	0.756549	0.573369	0.50657	0.520096	0.566037	0.114007	1	1.7829501328311199	sig	EVM0001330.2	EVM0001330.2,EVM0001330.1,EVM0001330.3
EVM0016767;SE:Contig00011:2234940-2235397:2235511-2235930:+	0.142045	0.0014985	0.830481	0.7796	0.759039	0.665822	0.635486	0.641677	1.20843	1	2.8243428179893399	sig	EVM0016767.1	EVM0016767.2,EVM0016767.1
EVM0010049;AF:Contig00004:4424570:4425111-4434519:4431726:4431797-4434519:+	0.142442	0.0404595	0.335586	0.505441	0.531843	0.258291	0.371251	0.316002	0.0191122	1	1.3929790538303599	sig	EVM0010049.3	EVM0010049.2,EVM0010049.1,EVM0010049.3
EVM0013481;AF:Contig00008:11010120-11010964:11011067:11010120-11011504:11011627:-	0.143047	0.00799201	0.432062	0.423584	0.478237	0.360742	0.262075	0.281924	0.318861	1	2.0973440900530802	sig	EVM0013481.3	EVM0013481.3,EVM0013481.2
EVM0010385;SE:Contig00011:4756552-4757259:4757317-4757672:+	0.143418	0.038961	0.900444	0.624988	0.624453	0.572615	0.60738	0.539636	-0.127137	1	1.40936947001852	sig	EVM0010385.1	EVM0010385.2,EVM0010385.1
EVM0017300;SE:Contig00044:1713-1958:2061-2344:+	0.14472	0.00849151	0.776532	0.744304	0.659692	0.532663	0.59688	0.616828	0.447966	1	2.0710151513307302	sig	EVM0017300.1	EVM0017300.1,EVM0017300.2
EVM0003395;RI:Contig00016:4804851:4805025-4805276:4805390:-	0.147769	0.0044955	0.693653	0.615792	0.565247	0.502902	0.495921	0.432559	0.781686	1	2.34722156326968	sig	EVM0003395.3	EVM0003395.2,EVM0003395.3,EVM0003395.4
EVM0011242;A5:Contig00069:9782948-9783655:9782948-9784150:-	0.152821	0.0044955	0.464261	0.379401	0.382976	0.241321	0.26602	0.260834	0.857292	1	2.34722156326968	sig	EVM0011242.3	EVM0011242.7,EVM0011242.3,EVM0011242.5
EVM0011242;A5:Contig00069:9782948-9783655:9782948-9784480:-	0.15758	0.0044955	0.496444	0.396829	0.374365	0.274419	0.232407	0.288071	0.844121	1	2.34722156326968	sig	EVM0011242.3	EVM0011242.3,EVM0011242.4
EVM0003388;SE:Contig00024:665273-665707:665870-666124:-	0.168014	0.0444555	0.671719	0.863288	0.670464	0.588502	0.538294	0.574635	-0.337284	1	1.35207406606409	sig	EVM0003388.1	EVM0003388.1,EVM0003388.2
EVM0015814;RI:Contig00011:6784982:6785101-6785564:6785735:-	0.171431	0.038961	0.189982	0.201773	0.262931	0.0970927	0.043301	0	-0.150857	1	1.40936947001852	sig	EVM0015814.2	EVM0015814.2,EVM0015814.1,EVM0015814.3
EVM0009014;AF:Contig00013:6170679-6171243:6171391:6170679-6173661:6174481:-	0.18154	0.003996	0.756854	0.685244	0.662235	0.513168	0.551407	0.495136	0.481855	1	2.3983740857170601	sig	EVM0009014.1	EVM0009014.1,EVM0009014.2
EVM0013220;SE:Contig00013:2228235-2228522:2228602-2229126:-	0.184072	0.00649351	0.788311	0.810592	0.721997	0.577598	0.581945	0.609142	0.0747481	1	2.18752072040217	sig	EVM0013220.1	EVM0013220.3,EVM0013220.1
EVM0008470;SE:Contig00024:64625-65112:67088-67294:-	0.184501	0	0.822487	0.760612	0.74178	0.614969	0.627525	0.528882	0.974608	0	Inf	sig	EVM0008470.1	EVM0008470.1,EVM0008470.2
EVM0003496;RI:Contig00013:5645847:5645932-5646051:5646709:+	0.186302	0.037962	0.884137	0.899461	0.842342	0.787754	0.642939	0.636339	-0.352309	1	1.4206504804282101	sig	EVM0003496.2	EVM0003496.2,EVM0003496.1
EVM0009499;AF:Contig00074:349188:349213-350656:349542:349661-350656:+	0.190322	0.030969	1	1	1	0.821187	0.763678	0.84417	-0.341758	1	1.50907238321075	sig	EVM0009499.1	EVM0009499.2,EVM0009499.1
EVM0010446;SE:Contig00008:13044414-13044529:13044577-13045490:+	0.193405	0.001998	0.570068	0.486259	0.481501	0.259257	0.362812	0.335545	0.255022	1	2.69940408138104	sig	EVM0010446.1	EVM0010446.1,EVM0010446.2
EVM0014635;A3:Contig00008:12625366-12625709:12624668-12625709:-	0.19491	0.0277223	0.409087	0.360433	0.333946	0.207401	0.182309	0.129025	-0.184261	1	1.5571710903696201	sig	EVM0014635.3	EVM0014635.2,EVM0014635.3
EVM0010914;SE:Contig00013:216662-216735:216870-217314:-	0.196895	0.023976	0.551637	0.673888	0.591007	0.346692	0.451069	0.428087	-0.22855	1	1.62022283533342	sig	EVM0010914.1	EVM0010914.2,EVM0010914.1
EVM0013220;RI:Contig00013:2228164:2228235-2229126:2229290:-	0.197476	0.003996	0.792569	0.831376	0.737171	0.570473	0.582618	0.615599	0.0888067	1	2.3983740857170601	sig	EVM0013220.2	EVM0013220.3,EVM0013220.2
EVM0000320;SE:Contig00011:4386686-4386824:4386915-4387188:-	0.200207	0.002997	0.850551	0.826789	0.790831	0.57738	0.686135	0.604033	0.349251	1	2.52331282232536	sig	EVM0000320.1,EVM0000320.5	EVM0000320.3,EVM0000320.1,EVM0000320.2,EVM0000320.5
EVM0000308;A5:Contig00009:9988771-9989020:9988771-9989024:-	0.20209	0.0014985	0.573574	0.52251	0.540531	0.292758	0.356687	0.3809	0.114809	1	2.8243428179893399	sig	EVM0000308.2	EVM0000308.3,EVM0000308.2
EVM0014635;SE:Contig00008:12624668-12625331:12625366-12625709:-	0.202424	0.0277223	0.47595	0.389328	0.436866	0.262075	0.201462	0.231336	-0.14414	1	1.5571710903696201	sig	EVM0014635.1	EVM0014635.1,EVM0014635.2
EVM0008470;A3:Contig00024:67088-67294:65276-67294:-	0.207118	0	0.83683	0.789107	0.752921	0.582289	0.610558	0.564656	0.970814	0	Inf	sig	EVM0008470.1	EVM0008470.1,EVM0008470.3
EVM0011343;AL:Contig00009:10509238-10509691:10509974:10509238-10510446:10510642:+	0.209296	0.0044955	0.471698	0.126134	0.197242	0.0599292	0.107257	0	0.0884678	1	2.34722156326968	sig	EVM0011343.2	EVM0011343.3,EVM0011343.2
EVM0014615;SE:Contig00013:4619983-4620356:4620545-4620726:+	0.214266	0.034965	0.860344	0.602552	0.657791	0.45957	0.659426	0.358893	-0.44485	1	1.4563660326947501	sig	EVM0014615.1	EVM0014615.2,EVM0014615.1
EVM0002988;RI:Contig00027:536222:536301-537289:537411:-	0.215238	0	0.440365	0.41957	0.386875	0.182692	0.213178	0.205224	0.74357	0	Inf	sig	EVM0002988.3	EVM0002988.1,EVM0002988.4,EVM0002988.3
EVM0012130;A5:Contig00070:127000-127072:127000-128045:-	0.218419	0.000999001	0.587401	0.474904	0.491316	0.30125	0.324039	0.273074	0.595879	1	3.00043407704502	sig	EVM0012130.2	EVM0012130.4,EVM0012130.2
EVM0005641;RI:Contig00008:3301699:3301877-3302461:3302638:-	0.220255	0	0.822189	0.760094	0.768726	0.639663	0.529524	0.521058	1.01488	0	Inf	sig	EVM0005641.1	EVM0005641.2,EVM0005641.1
EVM0011482;AF:Contig00071:285002:285088-286423:286221:286286-286423:+	0.224522	0.042957	0.660219	0.393091	0.744548	0.301577	0.34346	0.479255	-0.629162	1	1.36696562146544	sig	EVM0011482.1	EVM0011482.1,EVM0011482.2
EVM0006113;SE:Contig00008:12423220-12423424:12423481-12423775:+	0.226923	0	0.861753	0.817822	0.807022	0.572576	0.61488	0.61837	1.00707	0	Inf	sig	EVM0006113.1	EVM0006113.2,EVM0006113.1
EVM0001330;RI:Contig00010:4173018:4173089-4173404:4173515:-	0.229704	0.00599401	0.831188	0.811099	0.773588	0.533044	0.591026	0.602694	0.0562055	1	2.2222828266613801	sig	EVM0001330.2	EVM0001330.2,EVM0001330.3
EVM0000320;SE:Contig00011:4386686-4386753:4386915-4387188:-	0.232675	0.002997	0.680338	0.567018	0.67076	0.42187	0.407807	0.390414	0.0952042	1	2.52331282232536	sig	EVM0000320.4	EVM0000320.4,EVM0000320.3,EVM0000320.2
EVM0016280;SE:Contig00005:451680-451977:455112-455341:-	0.23653	0.000499501	0.645204	0.588913	0.528964	0.356807	0.308232	0.388451	0.27817	1	3.3014640727090101	sig	EVM0016280.2,EVM0016280.1	EVM0016280.1,EVM0016280.3,EVM0016280.2
EVM0004542;A3:Contig00016:2111674-2112001:2111599-2112001:-	0.238194	0.010989	0.671816	0.782126	0.705551	0.403816	0.462165	0.578928	-0.296965	1	1.9590413918867999	sig	EVM0004542.2	EVM0004542.1,EVM0004542.2
EVM0015087;A3:Contig00004:726022-726200:726022-726395:+	0.26123	0.000499501	0.3407	0.427905	0.283124	0.0809816	0.106638	0.0804199	0.531353	1	3.3014640727090101	sig	EVM0015087.4	EVM0015087.3,EVM0015087.4
EVM0009334;SE:Contig00012:245264-245494:245515-246011:+	0.26228	0.0024975	0.548364	0.572734	0.538501	0.287901	0.265692	0.319164	-0.0503065	1	2.60249406837299	sig	EVM0009334.2	EVM0009334.1,EVM0009334.2
EVM0012843;RI:Contig00010:2214580:2214831-2215283:2215556:-	0.270402	0.00674326	0.464137	0.501001	0.394733	0.128952	0.228651	0.191063	-0.199421	1	2.1711303074342099	sig	EVM0012843.3	EVM0012843.1,EVM0012843.4,EVM0012843.3,EVM0012843.2
EVM0009750;AF:Contig00023:797033-798404:798498:797033-798891:798968:-	0.270877	0.0114885	0.782377	0.698003	0.649147	0.329058	0.50677	0.481068	-0.441279	1	1.9397362366914099	sig	EVM0009750.3	EVM0009750.4,EVM0009750.3
EVM0000934;A5:Contig00008:2697003-2697516:2697003-2697579:-	0.296626	0.038961	0.452841	0.401114	0.262698	0.174951	0.0518239	0	-0.787808	1	1.40936947001852	sig	EVM0000934.2	EVM0000934.1,EVM0000934.2
EVM0015058;AF:Contig00007:4036859-4037961:4038038:4036859-4038440:4038511:-	0.302153	0.0374625	0.732965	0.883499	0.911672	0.578492	0.255417	0.787767	-0.779457	1	1.42640280931731	sig	EVM0015058.2	EVM0015058.2,EVM0015058.1
EVM0012843;RI:Contig00010:2210317:2210675-2210721:2211019:-	0.307851	0.00599401	0.533501	0.574998	0.459437	0.13994	0.278471	0.225973	-0.262794	1	2.2222828266613801	sig	EVM0012843.3	EVM0012843.4,EVM0012843.3
EVM0001831;SE:Contig00008:9846792-9846886:9846942-9847021:+	0.371784	0.027972	0.880543	0.72818	0.691615	0.353673	0.426009	0.405304	-0.873473	1	1.5532760457028001	sig	EVM0001831.2	EVM0001831.2,EVM0001831.1

## Sheet: 60‰ vs 30‰（DEG-DAS overlap)
event_id	dPSI	p_value	30‰_1	30‰_2	30‰_3	60‰_1	60‰_2	60‰_3	mean_TPM	cpval	log10pval	sig	alternative_transcripts	total_transcripts
EVM0014405;A5:Contig00037:723349-723742:723252-723742:+	-0.545215	0.0164835	0.78133	1	0.690704	0.308612	0.210289	0.317489	-0.940494	1	1.7829501329999999	sig	EVM0014405.2	EVM0014405.3,EVM0014405.2
EVM0014026;A3:Contig00008:1217654-1218172:1217654-1218178:+	-0.520789	0.0254745	0.777608	0.664099	0.453611	0.167672	0.165277	0	-0.955634	1	1.5938938970000001	sig	EVM0014026.3,EVM0014026.4	EVM0014026.1,EVM0014026.4,EVM0014026.3,EVM0014026.2
EVM0014993;AF:Contig00011:7086495-7086796:7086817:7086495-7093683:7093787:-	-0.402339	0.000999001	0.901463	0.584892	0.716343	0.251441	0.36101	0.383228	0.0877895	1	3.000434077	sig	EVM0014993.1	EVM0014993.2,EVM0014993.3,EVM0014993.1
EVM0014405;A5:Contig00037:723349-723742:723258-723742:+	-0.399152	0.0464535	1	0.573902	0.691813	0.389832	0.318996	0.359429	-0.97433	1	1.332981124	sig	EVM0014405.2	EVM0014405.4,EVM0014405.2
EVM0000835;A5:Contig00021:3662777-3663492:3662777-3663495:-	-0.362974	0.0164835	0.749092	0.777759	0.80453	0.351837	0.391886	0.498735	-0.698382	1	1.7829501329999999	sig	EVM0000835.2	EVM0000835.5,EVM0000835.2
EVM0009787;RI:Contig00016:457686:457791-458010:458174:-	-0.35532	0.00899101	0.649193	0.680483	0.672717	0.327992	0.147248	0.461193	-0.40453	1	2.0461915679999998	sig	EVM0009787.3	EVM0009787.5,EVM0009787.3
EVM0017348;SE:Contig00008:2418382-2418800:2418886-2419444:+	-0.320635	0.0114885	1	0.115827	0.303945	0.161168	0.160853	0.135846	-0.543106	1	1.939736237	sig	EVM0017348.1	EVM0017348.1,EVM0017348.2
EVM0015805;A3:Contig00016:4188051-4188456:4188051-4189053:+	-0.313481	0	0.68762	0.624394	0.618178	0.315287	0.314048	0.360414	1.75506	0	Inf	sig	EVM0015805.4,EVM0015805.3	EVM0015805.3,EVM0015805.2,EVM0015805.4
EVM0000934;A5:Contig00008:2697003-2697516:2697003-2697579:-	-0.311627	0.0304695	0.452841	0.401114	0.262698	0	0	0.181772	-0.777355	1	1.516134238	sig	EVM0000934.2	EVM0000934.1,EVM0000934.2
EVM0012549;AF:Contig00009:7816465-7817017:7817200:7816465-7817620:7817685:-	-0.309504	0.027972	0.161873	0.371291	0.833928	0.161689	0.160256	0.116636	-0.544534	1	1.5532760459999999	sig	EVM0012549.2	EVM0012549.1,EVM0012549.2
EVM0017483;SE:Contig00032:654507-654698:654821-655517:-	-0.305662	0.0034965	0.646225	0.598226	0.657563	0.286697	0.221607	0.476725	-0.297684	1	2.4563660330000001	sig	EVM0017483.1	EVM0017483.2,EVM0017483.1
EVM0014411;A5:Contig00009:9398672-9398950:9398672-9399028:-	-0.30213	0	0.572461	0.551632	0.537221	0.257775	0.27168	0.225469	1.98088	0	Inf	sig	EVM0014411.2	EVM0014411.1,EVM0014411.2,EVM0014411.3
EVM0003802;A5:Contig00008:10113257-10113372:10113241-10113372:+	-0.292509	0.031968	0.495495	0.745163	0.829744	0.259915	0.393866	0.539094	-0.732967	1	1.495284099	sig	EVM0003802.3	EVM0003802.2,EVM0003802.3
EVM0008826;RI:Contig00013:255785:255936-256000:256114:+	-0.272827	0	0.494346	0.430675	0.577599	0.182649	0.250841	0.25065	0.325961	0	Inf	sig	EVM0008826.2	EVM0008826.2,EVM0008826.1
EVM0012549;AF:Contig00009:7816465-7817017:7817200:7816465-7817620:7818104:-	-0.271047	0.038961	0.507674	0.514904	0.513495	0.250993	0.299112	0.172828	-0.721303	1	1.4093694699999999	sig	EVM0012549.2	EVM0012549.3,EVM0012549.2
EVM0012259;SE:Contig00016:4119563-4119689:4119730-4119833:-	-0.267888	0.000999001	0.795884	0.749247	0.760533	0.42795	0.572081	0.501969	0.177557	1	3.000434077	sig	EVM0012259.3	EVM0012259.3,EVM0012259.1,EVM0012259.2
EVM0012130;A5:Contig00070:127000-127072:127000-128045:-	-0.245373	0	0.587401	0.474904	0.491316	0.271465	0.280985	0.265052	0.874938	0	Inf	sig	EVM0012130.2	EVM0012130.4,EVM0012130.2
EVM0007963;SE:Contig00037:730548-731073:731120-731374:-	-0.242197	0.0364635	0.909725	0.676562	0.546856	0.453747	0.61929	0.333515	-0.648664	1	1.438141213	sig	EVM0007963.2	EVM0007963.2,EVM0007963.1
EVM0010446;SE:Contig00008:13044414-13044529:13044577-13045490:+	-0.239448	0	0.570068	0.486259	0.481501	0.262419	0.221476	0.335587	0.346924	0	Inf	sig	EVM0010446.1	EVM0010446.1,EVM0010446.2
EVM0012455;SE:Contig00018:1448883-1449375:1449485-1451181:+	-0.237369	0.0024975	0.329825	0.386759	0.321444	0.13985	0.104933	0.0811389	-0.00842905	1	2.6024940679999999	sig	EVM0012455.1	EVM0012455.2,EVM0012455.1
EVM0007643;A5:Contig00011:6672702-6672996:6672702-6673011:-	-0.236182	0.030969	0.664582	0.623536	0.759514	0.486775	0.403853	0.448457	-0.344157	1	1.5090723829999999	sig	EVM0007643.2,EVM0007643.3	EVM0007643.3,EVM0007643.2,EVM0007643.1
EVM0003159;A5:Contig00069:16596144-16596409:16596137-16596409:+	-0.232675	0.000499501	0.507722	0.366405	0.386763	0.192671	0.184734	0.185463	0.385485	1	3.301464073	sig	EVM0003159.2	EVM0003159.1,EVM0003159.2
EVM0006087;SE:Contig00013:4413266-4413624:4413767-4413976:+	-0.232191	0	0.626426	0.546385	0.481645	0.300404	0.272264	0.385213	0.684418	0	Inf	sig	EVM0006087.1	EVM0006087.2,EVM0006087.1
EVM0012843;RI:Contig00010:2210317:2210675-2210721:2211019:-	-0.227044	0.014985	0.533501	0.574998	0.459437	0.353551	0.28289	0.250363	-0.140942	1	1.8243428180000001	sig	EVM0012843.3	EVM0012843.4,EVM0012843.3
EVM0015865;RI:Contig00004:883261:883394-883853:883925:+	-0.217344	0.000999001	0.856024	0.874751	0.782531	0.607301	0.634024	0.619949	0.607482	1	3.000434077	sig	EVM0015865.3	EVM0015865.3,EVM0015865.2
EVM0008470;A3:Contig00024:67088-67294:65276-67294:-	-0.210444	0	0.83683	0.789107	0.752921	0.532076	0.575598	0.639853	1.0669	0	Inf	sig	EVM0008470.1	EVM0008470.1,EVM0008470.3
EVM0007346;SE:Contig00011:6613982-6614304:6614373-6614533:+	-0.20819	0.003996	0.891279	0.82341	0.840134	0.692485	0.535156	0.702612	0.0817325	1	2.398374086	sig	EVM0007346.1	EVM0007346.1,EVM0007346.2
EVM0009022;SE:Contig00011:4244801-4245282:4245335-4246154:-	-0.207641	0.0144855	0.718377	0.603468	0.687797	0.399887	0.439074	0.547757	-0.30208	1	1.8390660750000001	sig	EVM0009022.1	EVM0009022.1,EVM0009022.2
EVM0016767;SE:Contig00011:2234940-2235397:2235511-2235930:+	-0.206041	0	0.830481	0.7796	0.759039	0.58867	0.527355	0.634974	1.1829	0	Inf	sig	EVM0016767.1	EVM0016767.2,EVM0016767.1
EVM0001330;RI:Contig00010:4173018:4173089-4173404:4173515:-	-0.205579	0.000999001	0.831188	0.811099	0.773588	0.519404	0.638077	0.641658	0.383206	1	3.000434077	sig	EVM0001330.2	EVM0001330.2,EVM0001330.3
EVM0015080;AF:Contig00008:660864-661931:662286:660864-663045:663387:-	-0.202103	0	0.740185	0.744904	0.725065	0.551834	0.520877	0.531133	1.01963	0	Inf	sig	EVM0015080.2	EVM0015080.2,EVM0015080.4
EVM0015865;SE:Contig00004:883394-883552:883686-883853:+	-0.199684	0.0014985	0.785428	0.853066	0.751506	0.535134	0.675484	0.58033	0.546705	1	2.8243428179999999	sig	EVM0015865.1	EVM0015865.1,EVM0015865.2
EVM0004825;SE:Contig00019:739063-740451:740557-741014:-	-0.197599	0.0104895	0.575704	0.408477	0.493822	0.283628	0.243916	0.35766	-0.0548378	1	1.979244778	sig	EVM0004825.1	EVM0004825.2,EVM0004825.1
EVM0012130;A3:Contig00070:127046-128045:127000-128045:-	-0.19686	0.000499501	0.685712	0.709621	0.684802	0.483994	0.508191	0.49737	1.05212	1	3.301464073	sig	EVM0012130.3	EVM0012130.4,EVM0012130.3
EVM0011242;SE:Contig00069:9783465-9783655:9784821-9784990:-	-0.195321	0	0.971345	0.947181	0.910312	0.73001	0.684243	0.82862	1.32974	0	Inf	sig	EVM0011242.6	EVM0011242.2,EVM0011242.6
EVM0012843;RI:Contig00010:2214580:2214831-2215283:2215556:-	-0.194714	0.014985	0.464137	0.501001	0.394733	0.303213	0.25169	0.220828	-0.0812397	1	1.8243428180000001	sig	EVM0012843.3	EVM0012843.1,EVM0012843.4,EVM0012843.3,EVM0012843.2
EVM0007040;A3:Contig00032:1449462-1449758:1449459-1449758:-	-0.193806	0.0384615	0.333088	0.570484	0.142386	0.0882387	0.146738	0.229563	-0.418283	1	1.414973348	sig	EVM0007040.1	EVM0007040.1,EVM0007040.2
EVM0000320;SE:Contig00011:4386686-4386753:4386915-4387188:-	-0.192361	0.010656	0.680338	0.567018	0.67076	0.459117	0.373362	0.508553	0.00853444	1	1.972405352	sig	EVM0000320.4	EVM0000320.4,EVM0000320.3,EVM0000320.2
EVM0000193;A5:Contig00008:11754726-11755392:11754412-11755392:+	-0.189949	0.0024975	1	0.867263	1	0.615592	0.766123	0.9157	0.125581	1	2.6024940679999999	sig	EVM0000193.3	EVM0000193.3,EVM0000193.2
EVM0007479;A5:Contig00011:930125-930675:929945-930675:+	-0.185968	0.003996	0.746812	0.76097	0.583422	0.461968	0.507199	0.564133	0.303196	1	2.398374086	sig	EVM0007479.4	EVM0007479.2,EVM0007479.4
EVM0000127;SE:Contig00030:157993-159639:159758-160237:+	-0.182702	0.013986	0.941831	0.830571	0.888756	0.671407	0.805421	0.636224	-0.10979	1	1.8543060410000001	sig	EVM0000127.1	EVM0000127.2,EVM0000127.1
EVM0007859;SE:Contig00008:3973790-3974000:3974057-3974451:+	-0.181716	0.00749251	0.279242	0.371048	0.200156	0.108348	0.0910298	0.105919	0.0610924	1	2.1253728139999999	sig	EVM0007859.1	EVM0007859.2,EVM0007859.1
EVM0004387;RI:Contig00013:4956256:4956417-4956559:4956678:-	-0.181017	0.00499501	0.642773	0.605706	0.532388	0.468924	0.363321	0.405572	0.469261	1	2.301464073	sig	EVM0004387.4	EVM0004387.1,EVM0004387.4,EVM0004387.2,EVM0004387.3
EVM0012896;SE:Contig00031:189037-189491:189588-190760:+	-0.180979	0.0014985	0.596708	0.451656	0.475333	0.292238	0.30813	0.380394	1.0257	1	2.8243428179999999	sig	EVM0012896.3,EVM0012896.2	EVM0012896.2,EVM0012896.3,EVM0012896.4
EVM0011382;A3:Contig00015:3826309-3826790:3826309-3826844:+	-0.179286	0.0454545	0.675828	0.249344	0.569149	0.373924	0.286396	0.296143	-0.406115	1	1.3424226800000001	sig	EVM0011382.2	EVM0011382.2,EVM0011382.1
EVM0008470;SE:Contig00024:64625-65112:67088-67294:-	-0.176162	0.000749251	0.822487	0.760612	0.74178	0.555051	0.577385	0.663956	1.06593	1	3.1253728430000001	sig	EVM0008470.1	EVM0008470.1,EVM0008470.2
EVM0014065;A5:Contig00045:109376-109587:109376-109611:-	-0.175177	0.00749251	0.130829	0.352608	0.293444	0.0920518	0.0957875	0.0635097	0.0777119	1	2.1253728139999999	sig	EVM0014065.3,EVM0014065.2	EVM0014065.3,EVM0014065.2,EVM0014065.1
EVM0014065;SE:Contig00045:110442-110604:110665-110811:-	-0.175177	0.00749251	0.130829	0.352608	0.293444	0.0920518	0.0957875	0.0635097	0.0777119	1	2.1253728139999999	sig	EVM0014065.3,EVM0014065.2	EVM0014065.3,EVM0014065.2,EVM0014065.1
EVM0003395;RI:Contig00016:4804851:4805025-4805276:4805390:-	-0.174252	0.0014985	0.693653	0.615792	0.565247	0.424083	0.435672	0.492181	0.8296	1	2.8243428179999999	sig	EVM0003395.3	EVM0003395.2,EVM0003395.3,EVM0003395.4
EVM0014196;A3:Contig00016:2172912-2174820:2172766-2174820:-	-0.171137	0.010989	0.65654	0.651434	0.648273	0.409504	0.60886	0.424472	0.0127944	1	1.959041392	sig	EVM0014196.2	EVM0014196.1,EVM0014196.2
EVM0011242;A5:Contig00069:9782948-9783655:9782948-9784480:-	-0.170395	0.00224775	0.496444	0.396829	0.374365	0.25598	0.252741	0.247732	1.06798	1	2.6482515690000001	sig	EVM0011242.3	EVM0011242.3,EVM0011242.4
EVM0016745;RI:Contig00013:1299287:1299377-1299496:1299607:+	-0.170142	0.038961	0.717654	0.701948	0.682475	0.537253	0.555617	0.498779	0.0490546	1	1.4093694699999999	sig	EVM0016745.2	EVM0016745.3,EVM0016745.2
EVM0016981;AF:Contig00007:11198820-11198899:11199072:11198820-11199665:11201053:-	-0.16743	0.021978	0.264477	0.284211	0.188308	0.0552335	0.0531704	0.126303	0.20783	1	1.658011396	sig	EVM0016981.5	EVM0016981.4,EVM0016981.5,EVM0016981.3
EVM0009499;AF:Contig00074:349188:349213-350656:349542:349661-350656:+	-0.165356	0.0324675	1	1	1	0.793207	0.802166	0.90856	-0.245243	1	1.488550716	sig	EVM0009499.1	EVM0009499.2,EVM0009499.1
EVM0014042;A5:Contig00025:2348071-2348442:2348071-2348457:-	-0.164274	0.0499501	0.576586	0.632436	0.766145	0.545804	0.495765	0.440776	-0.360164	1	1.301464073	sig	EVM0014042.1	EVM0014042.1,EVM0014042.2
EVM0002267;A3:Contig00007:790884-791226:790884-791309:+	-0.162851	0.027972	0.850634	0.751572	0.827877	0.627626	0.662274	0.651629	-0.120453	1	1.5532760459999999	sig	EVM0002267.3,EVM0002267.2	EVM0002267.2,EVM0002267.3,EVM0002267.1
EVM0002267;A5:Contig00007:789980-790791:789921-790791:+	-0.162851	0.027972	0.850634	0.751572	0.827877	0.627626	0.662274	0.651629	-0.120453	1	1.5532760459999999	sig	EVM0002267.3,EVM0002267.2	EVM0002267.2,EVM0002267.3,EVM0002267.1
EVM0011242;SE:Contig00069:9782948-9783289:9783465-9783655:-	-0.162301	0.0014985	0.905098	0.896402	0.874338	0.661901	0.719313	0.80772	1.35458	1	2.8243428179999999	sig	EVM0011242.6,EVM0011242.1	EVM0011242.3,EVM0011242.6,EVM0011242.1
EVM0003560;SE:Contig00007:14165963-14166181:14166291-14166989:+	-0.161431	0.0384615	0.730576	0.77036	0.615292	0.461893	0.702051	0.467989	-0.203968	1	1.414973348	sig	EVM0003560.1	EVM0003560.1,EVM0003560.2
EVM0015346;RI:Contig00032:860467:860581-860972:861095:-	-0.161104	0.002997	0.646941	0.656829	0.560331	0.42439	0.482505	0.473894	0.339202	1	2.5233128219999998	sig	EVM0015346.2	EVM0015346.1,EVM0015346.2
EVM0006777;RI:Contig00005:6275974:6276055-6276455:6276541:-	-0.159754	0.021978	0.724961	0.73392	0.696835	0.541569	0.514924	0.619962	0.130027	1	1.658011396	sig	EVM0006777.3	EVM0006777.1,EVM0006777.4,EVM0006777.3
EVM0000277;AF:Contig00008:11222300-11223114:11223246:11222300-11226317:11226434:-	-0.159562	0.0014985	0.745716	0.717327	0.681634	0.555555	0.529659	0.580776	0.738079	1	2.8243428179999999	sig	EVM0000277.2	EVM0000277.3,EVM0000277.2
EVM0000320;SE:Contig00011:4388142-4388374:4388530-4388664:-	-0.158905	0.010656	0.869141	0.829151	0.828671	0.681456	0.669255	0.699536	0.389469	1	1.972405352	sig	EVM0000320.1,EVM0000320.3,EVM0000320.4	EVM0000320.4,EVM0000320.3,EVM0000320.2,EVM0000320.1,EVM0000320.5
EVM0003700;RI:Contig00024:680612:680728-681383:681499:-	-0.158446	0.0414585	0.727619	0.662708	0.493348	0.447769	0.393423	0.567145	-0.293862	1	1.38238598	sig	EVM0003700.2	EVM0003700.2,EVM0003700.1
EVM0003113;SE:Contig00016:1074696-1075438:1075558-1075842:-	-0.15626	0.000499501	0.540637	0.441504	0.415267	0.247639	0.292065	0.388923	0.941661	1	3.301464073	sig	EVM0003113.1	EVM0003113.1,EVM0003113.2
EVM0011767;SE:Contig00013:3159491-3159562:3159706-3159895:+	-0.156188	0.0014985	0.866726	0.873549	0.836297	0.705764	0.645548	0.756697	1.22081	1	2.8243428179999999	sig	EVM0011767.1	EVM0011767.2,EVM0011767.1
EVM0003870;SE:Contig00024:3035505-3035914:3036060-3037036:-	-0.155951	0.00799201	0.725763	0.830871	0.73953	0.565428	0.598226	0.664655	0.196948	1	2.09734409	sig	EVM0003870.1	EVM0003870.1,EVM0003870.2
EVM0014484;A5:Contig00070:6713192-6713369:6713132-6713369:+	-0.15387	0.017982	1	1	1	1	0.538389	1	-0.0339219	1	1.745161572	sig	EVM0014484.2	EVM0014484.2,EVM0014484.1
EVM0014555;RI:Contig00011:4842656:4842796-4842912:4842979:+	-0.150371	0.00749251	0.845098	0.833701	0.813067	0.722941	0.692198	0.625613	0.372877	1	2.1253728139999999	sig	EVM0014555.2	EVM0014555.2,EVM0014555.1
EVM0005339;RI:Contig00002:3999417:3999554-3999839:3999958:-	-0.147832	0.037962	0.80035	0.783343	0.742742	0.67573	0.539029	0.668179	-0.172756	1	1.4206504799999999	sig	EVM0005339.3	EVM0005339.1,EVM0005339.3,EVM0005339.2
EVM0004597;RI:Contig00009:3683390:3684300-3684554:3684740:-	-0.147711	0.038961	0.678487	0.700481	0.655449	0.50608	0.481015	0.604189	0.106463	1	1.4093694699999999	sig	EVM0004597.2	EVM0004597.1,EVM0004597.2
EVM0000320;SE:Contig00011:4386686-4386824:4386915-4387188:-	-0.146792	0.010656	0.850551	0.826789	0.790831	0.668113	0.651601	0.70808	0.278263	1	1.972405352	sig	EVM0000320.1,EVM0000320.5	EVM0000320.3,EVM0000320.1,EVM0000320.2,EVM0000320.5
EVM0016193;AF:Contig00012:2755832-2758008:2758099:2755832-2759872:2760017:-	-0.146466	0.047952	0.53253	0.645727	0.614621	0.467721	0.47976	0.405999	-0.204177	1	1.3191928399999999	sig	EVM0016193.3	EVM0016193.3,EVM0016193.2
EVM0012506;RI:Contig00013:3996874:3997089-3997475:3997606:+	-0.14555	0.011988	0.23439	0.234821	0.196734	0.0747784	0.0972377	0.0572791	0.344723	1	1.9212528310000001	sig	EVM0012506.2	EVM0012506.3,EVM0012506.2,EVM0012506.1
EVM0012896;SE:Contig00031:189037-190207:190304-190760:+	-0.14236	0.00374625	0.277093	0.193665	0.180888	0.0638934	0.0719041	0.0887687	0.853881	1	2.4264028149999999	sig	EVM0012896.1	EVM0012896.1,EVM0012896.4
EVM0015087;A3:Contig00004:726022-726200:726022-726395:+	-0.142263	0.0254745	0.3407	0.427905	0.283124	0.1571	0.345175	0.122663	0.0394791	1	1.5938938970000001	sig	EVM0015087.4	EVM0015087.3,EVM0015087.4
EVM0002141;SE:Contig00026:2422783-2423076:2423198-2423618:+	-0.14172	0.047952	0.751056	0.801211	0.761753	0.678106	0.610868	0.599886	-0.268599	1	1.3191928399999999	sig	EVM0002141.1	EVM0002141.1,EVM0002141.3
EVM0015189;RI:Contig00020:1686001:1686171-1686926:1687043:-	-0.138904	0.00749251	0.353623	0.359213	0.393472	0.224546	0.254586	0.210464	1.25412	1	2.1253728139999999	sig	EVM0015189.2	EVM0015189.2,EVM0015189.1,EVM0015189.5
EVM0011242;A5:Contig00069:9782948-9783655:9782948-9784150:-	-0.135437	0.00449551	0.464261	0.379401	0.382976	0.267078	0.270364	0.282886	1.05688	1	2.3472215630000002	sig	EVM0011242.3	EVM0011242.7,EVM0011242.3,EVM0011242.5
EVM0002368;RI:Contig00016:576682:576772-576854:577014:+	-0.135135	0.0014985	0.447984	0.472626	0.384675	0.289863	0.292982	0.317036	0.670881	1	2.8243428179999999	sig	EVM0002368.3	EVM0002368.3,EVM0002368.2,EVM0002368.1
EVM0004542;A3:Contig00016:2111674-2112001:2111599-2112001:-	-0.133657	0.0324675	0.671816	0.782126	0.705551	0.59185	0.641363	0.525307	0.0199135	1	1.488550716	sig	EVM0004542.2	EVM0004542.1,EVM0004542.2
EVM0006888;SE:Contig00069:16691580-16691882:16691986-16692880:+	-0.133063	0.0014985	0.918919	0.947006	0.89527	0.785172	0.778787	0.798047	1.00186	1	2.8243428179999999	sig	EVM0006888.1	EVM0006888.1,EVM0006888.2
EVM0003525;A5:Contig00031:1139718-1141572:1139718-1141897:-	-0.132323	0.036963	0.943253	0.87643	0.855088	0.72315	0.79331	0.761342	0.139767	1	1.4322323530000001	sig	EVM0003525.2	EVM0003525.3,EVM0003525.2
EVM0008023;SE:Contig00016:4467563-4467811:4467957-4468067:+	-0.130011	0.0014985	0.550147	0.487985	0.352069	0.325669	0.304173	0.370324	0.800708	1	2.8243428179999999	sig	EVM0008023.1	EVM0008023.2,EVM0008023.1
EVM0001330;A3:Contig00010:4172232-4172563:4172157-4172563:-	-0.129083	0.00699301	0.688811	0.756549	0.573369	0.491182	0.577555	0.562742	0.444281	1	2.1553360370000001	sig	EVM0001330.2	EVM0001330.2,EVM0001330.1,EVM0001330.3
EVM0009834;RI:Contig00010:3935253:3935392-3935869:3935972:-	-0.127796	0.0024975	0.516786	0.511807	0.511396	0.379153	0.374074	0.403373	0.7233	1	2.6024940679999999	sig	EVM0009834.2	EVM0009834.1,EVM0009834.2
EVM0010586;RI:Contig00070:5751217:5751287-5751353:5751476:-	-0.122874	0.00549451	0.79024	0.825366	0.833372	0.673766	0.687989	0.718603	0.552439	1	2.2600713880000001	sig	EVM0010586.2	EVM0010586.2,EVM0010586.1
EVM0009014;AF:Contig00013:6170679-6171243:6171391:6170679-6173661:6174481:-	-0.122684	0.021978	0.756854	0.685244	0.662235	0.55868	0.572474	0.605126	0.431659	1	1.658011396	sig	EVM0009014.1	EVM0009014.1,EVM0009014.2
EVM0015936;SE:Contig00030:213987-214231:214370-214629:-	-0.121886	0.000999001	0.769941	0.745127	0.649816	0.591788	0.568084	0.639355	1.70169	1	3.000434077	sig	EVM0015936.1	EVM0015936.2,EVM0015936.1
EVM0003353;SE:Contig00033:766676-767447:767542-768128:-	-0.120391	0.0034965	0.721345	0.708492	0.66658	0.572702	0.54914	0.613401	0.933173	1	2.4563660330000001	sig	EVM0003353.3,EVM0003353.1	EVM0003353.3,EVM0003353.2,EVM0003353.1
EVM0008733;SE:Contig00018:2032777-2032925:2033026-2033445:+	-0.118721	0.0194805	0.781708	0.775117	0.740679	0.596721	0.586699	0.757922	0.233645	1	1.7103994659999999	sig	EVM0008733.2,EVM0008733.1	EVM0008733.1,EVM0008733.2,EVM0008733.3
EVM0013890;SE:Contig00007:2928485-2928759:2928815-2929111:+	-0.117548	0.018981	0.816179	0.786666	0.783375	0.668457	0.643501	0.721615	0.532215	1	1.721680476	sig	EVM0013890.2	EVM0013890.1,EVM0013890.2
EVM0006113;SE:Contig00008:12423220-12423424:12423481-12423775:+	-0.116296	0.0034965	0.861753	0.817822	0.807022	0.70612	0.723755	0.707833	1.09469	1	2.4563660330000001	sig	EVM0006113.1	EVM0006113.2,EVM0006113.1
EVM0016491;A3:Contig00007:8764813-8765209:8764813-8765215:+	-0.113726	0.033966	0.65995	0.657541	0.653779	0.554985	0.514893	0.560212	0.342532	1	1.4689551599999999	sig	EVM0016491.5,EVM0016491.2,EVM0016491.4	EVM0016491.5,EVM0016491.6,EVM0016491.3,EVM0016491.2,EVM0016491.4,EVM0016491.1
EVM0003720;RI:Contig00025:2105732:2105818-2106038:2106178:+	-0.113175	0.00599401	0.765686	0.774797	0.722121	0.630631	0.606971	0.685477	0.804374	1	2.2222828269999999	sig	EVM0003720.2	EVM0003720.1,EVM0003720.2,EVM0003720.3
EVM0000316;RI:Contig00022:536856:536962-537123:537210:-	-0.112526	0.0174825	0.805792	0.856171	0.77006	0.638233	0.753112	0.703099	0.310848	1	1.7573960280000001	sig	EVM0000316.1	EVM0000316.1,EVM0000316.2
EVM0002141;A5:Contig00026:2423198-2423618:2422783-2423618:+	-0.112317	0.047952	0.884197	0.888286	0.873316	0.79444	0.74937	0.765036	-0.022933	1	1.3191928399999999	sig	EVM0002141.2	EVM0002141.2,EVM0002141.3
EVM0011970;SE:Contig00032:902255-902532:902625-903282:+	-0.110573	0.036963	0.747716	0.68836	0.684912	0.484564	0.630823	0.673882	0.264022	1	1.4322323530000001	sig	EVM0011970.3,EVM0011970.1	EVM0011970.2,EVM0011970.4,EVM0011970.3,EVM0011970.1
EVM0017260;SE:Contig00008:7488673-7489025:7489096-7489483:-	-0.110206	0.014985	0.756542	0.732383	0.742131	0.606534	0.639496	0.654408	0.519021	1	1.8243428180000001	sig	EVM0017260.2	EVM0017260.2,EVM0017260.1
EVM0014172;A5:Contig00025:1510718-1510955:1509823-1510955:+	-0.109527	0.026973	0.879093	0.817739	0.782789	0.680019	0.706651	0.764368	0.509105	1	1.5690703130000001	sig	EVM0014172.4	EVM0014172.4,EVM0014172.3
EVM0005719;SE:Contig00016:3477568-3478127:3478221-3478923:-	-0.109064	0.0344655	0.942957	0.947316	0.90268	0.830596	0.808271	0.826896	0.580174	1	1.4626149820000001	sig	EVM0005719.3,EVM0005719.4,EVM0005719.1	EVM0005719.3,EVM0005719.2,EVM0005719.1,EVM0005719.4
EVM0007479;SE:Contig00011:929945-930024:930125-930675:+	-0.108356	0.0164835	0.817046	0.854479	0.739749	0.685414	0.675055	0.725737	0.499205	1	1.7829501329999999	sig	EVM0007479.1,EVM0007479.3	EVM0007479.2,EVM0007479.3,EVM0007479.1
EVM0008234;SE:Contig00013:4945869-4946016:4946280-4946363:+	-0.105879	0.0174825	0.93347	0.915138	0.901547	0.813032	0.780649	0.838837	1.68724	1	1.7573960280000001	sig	EVM0008234.4	EVM0008234.4,EVM0008234.3
EVM0015080;SE:Contig00008:660864-661931:662012-663045:-	-0.104276	0.00999001	0.625544	0.667315	0.660971	0.550229	0.542124	0.548648	0.964568	1	2.000434077	sig	EVM0015080.1	EVM0015080.4,EVM0015080.1
EVM0004662;A3:Contig00007:9338490-9338745:9338475-9338745:-	-0.102832	0.0034965	0.850237	0.724492	0.78889	0.733754	0.635887	0.685483	1.46217	1	2.4563660330000001	sig	EVM0004662.1	EVM0004662.2,EVM0004662.1
EVM0015978;A5:Contig00030:70257-70445:69807-70445:+	-0.100118	0.011988	0.7955	0.717111	0.704974	0.636334	0.639946	0.64095	1.21787	1	1.9212528310000001	sig	EVM0015978.3	EVM0015978.3,EVM0015978.4
EVM0006228;AF:Contig00075:937045-938026:938090:937045-938622:939080:-	0.100869	0.0224775	0.466907	0.562486	0.580032	0.637794	0.632512	0.641727	0.678376	1	1.648251559	sig	EVM0006228.3	EVM0006228.3,EVM0006228.4
EVM0016351;A3:Contig00009:348381-348508:348143-348508:-	0.102108	0.0254745	0.142073	0.154023	0.171188	0.258723	0.263928	0.250957	0.244959	1	1.5938938970000001	sig	EVM0016351.4	EVM0016351.4,EVM0016351.3,EVM0016351.1
EVM0003720;A5:Contig00025:2105326-2105732:2105249-2105732:+	0.108955	0.00599401	0.234314	0.225203	0.277879	0.361192	0.393029	0.310039	0.804374	1	2.2222828269999999	sig	EVM0003720.3	EVM0003720.1,EVM0003720.2,EVM0003720.3
EVM0012507;AF:Contig00011:48468-49019:49062:48468-49130:49642:-	0.109353	0.0114885	0.129328	0.169799	0.184316	0.266996	0.275519	0.268986	0.631326	1	1.939736237	sig	EVM0012507.2	EVM0012507.2,EVM0012507.1
EVM0008669;RI:Contig00018:58448:58500-58733:59177:-	0.111839	0.00374625	0.348674	0.339091	0.360627	0.445365	0.46136	0.477184	1.66263	1	2.4264028149999999	sig	EVM0008669.3	EVM0008669.3,EVM0008669.2
EVM0006228;AF:Contig00075:937045-938026:938090:937045-938622:939194:-	0.111842	0.0224775	0.522487	0.610512	0.583976	0.687607	0.646795	0.718099	0.648615	1	1.648251559	sig	EVM0006228.3	EVM0006228.3,EVM0006228.2
EVM0015189;AF:Contig00020:1690496-1690710:1690753:1690496-1690957:1690991:-	0.11299	0.00749251	0.386708	0.339587	0.312239	0.46821	0.436369	0.472925	1.37239	1	2.1253728139999999	sig	EVM0015189.5	EVM0015189.1,EVM0015189.5,EVM0015189.3,EVM0015189.2,EVM0015189.4
EVM0012506;RI:Contig00013:3999345:3999643-3999699:4000116:+	0.11476	0.013986	0.695437	0.731502	0.651778	0.756644	0.84871	0.817644	0.272862	1	1.8543060410000001	sig	EVM0012506.1	EVM0012506.3,EVM0012506.1
EVM0013052;SE:Contig00008:4689801-4690405:4690483-4691137:-	0.11574	0.0024975	0.324829	0.321687	0.320435	0.444292	0.427504	0.442374	1.47716	1	2.6024940679999999	sig	EVM0013052.1	EVM0013052.1,EVM0013052.2
EVM0008669;SE:Contig00018:58227-58448:58601-58733:-	0.116885	0.00374625	0.316144	0.321131	0.34405	0.43331	0.429022	0.469648	1.42408	1	2.4264028149999999	sig	EVM0008669.4	EVM0008669.4,EVM0008669.1
EVM0008669;SE:Contig00018:58227-58448:58500-58733:-	0.117376	0.00374625	0.560461	0.55311	0.583546	0.680442	0.665387	0.703415	1.64144	1	2.4264028149999999	sig	EVM0008669.2	EVM0008669.1,EVM0008669.2
EVM0001572;SE:Contig00010:4174809-4175254:4175310-4176534:-	0.11818	0.0014985	0.597189	0.565283	0.555781	0.686501	0.67968	0.706612	1.44401	1	2.8243428179999999	sig	EVM0001572.1	EVM0001572.1,EVM0001572.2
EVM0001138;SE:Contig00008:12445156-12445516:12445602-12446443:-	0.124028	0.0474525	0.732099	0.776666	0.831199	0.913001	0.919779	0.879269	0.486014	1	1.3237404669999999	sig	EVM0001138.7,EVM0001138.3	EVM0001138.4,EVM0001138.7,EVM0001138.3
EVM0014827;AF:Contig00017:247291-247504:247691:247291-442530:442559:-	0.126882	0.0104895	0.20917	0.265379	0.302518	0.396743	0.405491	0.355479	1.03855	1	1.979244778	sig	EVM0014827.1	EVM0014827.3,EVM0014827.1
EVM0017425;RI:Contig00020:1025601:1026250-1026466:1026661:-	0.128634	0.0434565	0.552217	0.501271	0.416249	0.626614	0.594604	0.63442	-0.0752162	1	1.3619448199999999	sig	EVM0017425.1	EVM0017425.2,EVM0017425.1
EVM0008032;RI:Contig00072:144270:144330-144698:144820:+	0.129387	0.00374625	0.297332	0.316437	0.301555	0.426088	0.455168	0.422232	1.22305	1	2.4264028149999999	sig	EVM0008032.3	EVM0008032.1,EVM0008032.3
EVM0008032;A3:Contig00072:144330-144627:144330-144698:+	0.129719	0.00374625	0.326904	0.312905	0.300146	0.448424	0.447518	0.433172	1.22889	1	2.4264028149999999	sig	EVM0008032.2	EVM0008032.2,EVM0008032.1
EVM0005073;RI:Contig00025:614466:614635-615010:615108:+	0.131329	0.018981	0.47615	0.583239	0.521799	0.615122	0.68379	0.676263	0.0924006	1	1.721680476	sig	EVM0005073.3	EVM0005073.3,EVM0005073.1
EVM0009275;SE:Contig00011:114151-115181:115231-115572:-	0.134156	0.0014985	0.363442	0.323036	0.373199	0.484489	0.496279	0.481379	0.87715	1	2.8243428179999999	sig	EVM0009275.1	EVM0009275.1,EVM0009275.2
EVM0000987;A5:Contig00020:2998890-2999690:2998532-2999690:+	0.135661	0.041958	0.377679	0.373087	0.330129	0.545786	0.410789	0.531303	0.185673	1	1.377184787	sig	EVM0000987.1,EVM0000987.5	EVM0000987.5,EVM0000987.1,EVM0000987.2
EVM0012691;A3:Contig00029:1152127-1152792:1152115-1152792:-	0.139336	0.0234765	0.35738	0.236266	0.384725	0.462515	0.40063	0.533235	-0.016441	1	1.6293662149999999	sig	EVM0012691.2	EVM0012691.1,EVM0012691.2
EVM0001088;RI:Contig00016:1768877:1769230-1769373:1769420:-	0.139584	0.0014985	0.523284	0.537222	0.532938	0.690358	0.680587	0.64125	0.967058	1	2.8243428179999999	sig	EVM0001088.2	EVM0001088.1,EVM0001088.2
EVM0005806;RI:Contig00013:2865625:2865712-2865790:2865902:-	0.140204	0.0374625	0.247433	0.204753	0.227236	0.317377	0.371739	0.410918	-0.106629	1	1.426402809	sig	EVM0005806.3	EVM0005806.3,EVM0005806.1,EVM0005806.2
EVM0001914;AF:Contig00069:14720000-14722419:14722535:14720000-14724997:14725146:-	0.149595	0.021978	0.582857	0.653256	0.589797	0.770264	0.684297	0.820135	-0.0511189	1	1.658011396	sig	EVM0001914.2	EVM0001914.3,EVM0001914.2
EVM0003697;AF:Contig00013:1294967:1294986-1309990:1309531:1309822-1309990:+	0.153269	0.000749251	0.446087	0.411522	0.405349	0.582257	0.57848	0.562028	1.5614	1	3.1253728430000001	sig	EVM0003697.3	EVM0003697.3,EVM0003697.2
EVM0014989;RI:Contig00018:1524997:1525144-1525428:1525513:+	0.155355	0.023976	0.359375	0.249446	0.319561	0.414102	0.462777	0.517567	0.0969261	1	1.6202228350000001	sig	EVM0014989.3	EVM0014989.3,EVM0014989.1
EVM0017125;A3:Contig00013:4110164-4110359:4110067-4110359:-	0.157675	0.0134865	0.130472	0.209561	0.206737	0.332792	0.319812	0.367193	0.470972	1	1.8701003089999999	sig	EVM0017125.4	EVM0017125.3,EVM0017125.1,EVM0017125.5,EVM0017125.2,EVM0017125.4
EVM0017125;A3:Contig00013:4112405-4112532:4112348-4112532:-	0.157675	0.0134865	0.130472	0.209561	0.206737	0.332792	0.319812	0.367193	0.470972	1	1.8701003089999999	sig	EVM0017125.4	EVM0017125.3,EVM0017125.1,EVM0017125.5,EVM0017125.2,EVM0017125.4
EVM0011242;MX:Contig00069:9782948-9783289:9783465-9784990:9782948-9783655:9784821-9784990:-	0.157912	0	0.216975	0.321638	0.401859	0.416054	0.536868	0.461287	0.802504	0	Inf	sig	EVM0011242.2	EVM0011242.2,EVM0011242.3
EVM0003697;AF:Contig00013:1308488:1308559-1309990:1309531:1309822-1309990:+	0.167836	0.000749251	0.582227	0.628109	0.631351	0.790472	0.781044	0.773681	1.79479	1	3.1253728430000001	sig	EVM0003697.1	EVM0003697.1,EVM0003697.2
EVM0013235;A3:Contig00013:394397-396245:394388-396245:-	0.169391	0.026973	0.232436	0.161779	0.2636	0.362894	0.409368	0.393727	-0.178333	1	1.5690703130000001	sig	EVM0013235.1	EVM0013235.1,EVM0013235.2
EVM0005339;RI:Contig00002:3998798:3998856-3998950:3999049:-	0.170825	0.037962	0.130351	0.186855	0.257258	0.310161	0.444957	0.331821	-0.172756	1	1.4206504799999999	sig	EVM0005339.2	EVM0005339.1,EVM0005339.3,EVM0005339.2
EVM0009010;A5:Contig00004:680423-680729:680423-680829:-	0.171491	0.001998	0.265628	0.301418	0.310112	0.454638	0.436003	0.500989	2.01086	1	2.699404081	sig	EVM0009010.1	EVM0009010.2,EVM0009010.1
EVM0015022;SE:Contig00007:3127247-3127702:3127791-3129558:-	0.178337	0.0024975	0.678765	0.68502	0.842126	0.878608	0.890316	0.971996	0.213856	1	2.6024940679999999	sig	EVM0015022.1	EVM0015022.1,EVM0015022.2
EVM0003863;A3:Contig00013:307638-308015:307620-308015:-	0.202602	0.000999001	0.478422	0.49091	0.539799	0.694817	0.692344	0.729776	0.602162	1	3.000434077	sig	EVM0003863.1,EVM0003863.3,EVM0003863.4	EVM0003863.2,EVM0003863.3,EVM0003863.4,EVM0003863.1
EVM0001849;AF:Contig00011:5820015-5820229:5820579:5820015-5821195:5821631:-	0.219531	0	0.253655	0.262248	0.271665	0.479405	0.492802	0.473955	1.22923	0	Inf	sig	EVM0001849.1	EVM0001849.1,EVM0001849.3
EVM0017317;AL:Contig00023:156537-174050:174258:156537-174972:175693:+	0.221543	0.02997	0.171719	0.0759219	0.0879279	0.442475	0.297929	0.259795	-0.097114	1	1.5233128220000001	sig	EVM0017317.6	EVM0017317.6,EVM0017317.4
EVM0016154;AF:Contig00025:1812327-1812813:1812951:1812327-1812996:1813091:-	0.225205	0	0.178684	0.128026	0.271522	0.419522	0.382392	0.451932	0.316344	0	Inf	sig	EVM0016154.3	EVM0016154.3,EVM0016154.1
EVM0002148;A3:Contig00016:1933412-1933674:1933366-1933674:-	0.228027	0.0224775	0.294032	0.344679	0.354921	0.61552	0.475996	0.586195	-0.137839	1	1.648251559	sig	EVM0002148.4	EVM0002148.1,EVM0002148.4
EVM0006827;A5:Contig00010:3322849-3323000:3322849-3323088:-	0.230987	0.0104895	0.375425	0.482649	0.48265	0.734999	0.658375	0.640311	-0.262156	1	1.979244778	sig	EVM0006827.2	EVM0006827.1,EVM0006827.2
EVM0008669;A5:Contig00018:58227-58448:58227-58733:-	0.236515	0	0.405683	0.388386	0.441446	0.630972	0.630072	0.684015	1.55337	0	Inf	sig	EVM0008669.3	EVM0008669.3,EVM0008669.1
EVM0007191;SE:Contig00009:3869493-3869713:3870024-3870216:-	0.256055	0.001998	0.593472	0.652527	0.760449	0.924505	0.954225	0.895884	0.0727927	1	2.699404081	sig	EVM0007191.1	EVM0007191.2,EVM0007191.1
EVM0015080;AF:Contig00008:660864-663045:663387:660864-664032:664171:-	0.266843	0	0.212114	0.209257	0.229723	0.486953	0.494549	0.470121	1.05316	0	Inf	sig	EVM0015080.4	EVM0015080.3,EVM0015080.4
EVM0012113;AF:Contig00008:3789766-3790236:3790354:3789766-3790940:3791016:-	0.273411	0	0.512823	0.837868	0.56	0.874056	0.935796	0.921072	0.296292	0	Inf	sig	EVM0012113.4	EVM0012113.2,EVM0012113.4
EVM0016154;AF:Contig00025:1812327-1812869:1812960:1812327-1812996:1813091:-	0.281306	0.000749251	0.263406	0.186888	0.421746	0.583583	0.534403	0.59797	0.412923	1	3.1253728430000001	sig	EVM0016154.2	EVM0016154.2,EVM0016154.1
EVM0012113;AF:Contig00008:3789766-3790236:3790346:3789766-3790940:3791016:-	0.28781	0.011988	0	0	0	0.234879	0.332732	0.295818	-0.405331	1	1.9212528310000001	sig	EVM0012113.3	EVM0012113.2,EVM0012113.3
EVM0013341;MX:Contig00034:1346534-1346970:1347077-1347754:1346534-1347279:1347449-1347754:-	0.289438	0.002997	0.519435	0.479074	0.38531	0.802222	0.789491	0.660419	-0.107318	1	2.5233128219999998	sig	EVM0013341.3	EVM0013341.2,EVM0013341.3
EVM0005507;A3:Contig00013:1977959-1978220:1977944-1978220:-	0.294786	0.010989	0.429546	0.471528	0.68877	0.816929	0.74784	0.909432	-0.374981	1	1.959041392	sig	EVM0005507.3	EVM0005507.2,EVM0005507.1,EVM0005507.3
EVM0017483;A3:Contig00032:657297-657592:657285-657592:-	0.305662	0.0034965	0.353775	0.401774	0.342437	0.713303	0.778393	0.523275	-0.297684	1	2.4563660330000001	sig	EVM0017483.2	EVM0017483.2,EVM0017483.1
EVM0015805;SE:Contig00016:4182374-4182959:4183008-4183976:+	0.313095	0	0.311713	0.375358	0.381285	0.683932	0.685204	0.638506	1.75565	0	Inf	sig	EVM0015805.2	EVM0015805.3,EVM0015805.2,EVM0015805.4,EVM0015805.1
EVM0012247;A3:Contig00020:1040827-1041203:1040800-1041203:-	0.313402	0.011988	0	0	0	0.30032	0.639887	0	-0.556462	1	1.9212528310000001	sig	EVM0012247.2	EVM0012247.1,EVM0012247.2
EVM0014411;A3:Contig00009:9399189-9400372:9399046-9400372:-	0.318783	0	0.348666	0.369167	0.383204	0.678725	0.663162	0.7155	1.90349	0	Inf	sig	EVM0014411.3	EVM0014411.2,EVM0014411.3
EVM0016862;A3:Contig00009:1507909-1508187:1507878-1508187:-	0.322716	0	0.525605	0.516266	0.6966	0.905142	0.892505	0.908973	0.200287	0	Inf	sig	EVM0016862.3	EVM0016862.3,EVM0016862.2,EVM0016862.1
EVM0011947;A5:Contig00011:2751446-2752608:2751446-2752691:-	0.429272	0.013986	0.315633	0.416835	0.463416	0.4837	1	1	-0.784169	1	1.8543060410000001	sig	EVM0011947.2	EVM0011947.2,EVM0011947.1
EVM0004986;RI:Contig00005:1046232:1046384-1046463:1046615:+	0.495289	0.0314685	0.473312	0.783637	0	1	0.891305	0.851512	-0.945316	1	1.5021235230000001	sig	EVM0004986.3	EVM0004986.2,EVM0004986.3

## Sheet: 60‰ vs 3‰（DEG-DAS overlap)
event_id	dPSI	p_value	3‰_1	3‰_2	3‰_3	60‰_1	60‰_2	60‰_3	mean_TPM	cpval	log10pval	sig	Name	seqname	alternative_transcripts	total_transcripts
EVM0014993;AF:Contig00011:7086495-7086796:7086817:7086495-7093683:7093787:-	-0.499556	0.000499501	0.912545	0.910053	0.671749	0.251441	0.36101	0.383228	-0.211184	1	3.301464073	sig	EVM0014993;AF:Contig00011:7086495-7086796:7086817:7086495-7093683:7093787:-	Contig00011	EVM0014993.1	EVM0014993.2,EVM0014993.3,EVM0014993.1
EVM0001564;A5:Contig00007:6266616-6267656:6266616-6268796:-	-0.47901	0	0.925587	0.906015	1	0.486597	0.412066	0.495911	-0.533492	0	Inf	sig	EVM0001564;A5:Contig00007:6266616-6267656:6266616-6268796:-	Contig00007	EVM0001564.3,EVM0001564.7	EVM0001564.3,EVM0001564.2,EVM0001564.7
EVM0001216;A5:Contig00011:1155480-1156333:1155480-1156398:-	-0.41339	0.000999001	0.679878	0.696229	0.668854	0.210425	0.41604	0.178326	-0.351829	1	3.000434077	sig	EVM0001216;A5:Contig00011:1155480-1156333:1155480-1156398:-	Contig00011	EVM0001216.2	EVM0001216.2,EVM0001216.1
EVM0009614;AF:Contig00069:13464442:13464481-13467036:13464929:13465110-13467036:+	-0.398083	0.0154845	0.767689	0.743598	1	0.419195	0.516995	0.380848	-0.9022	1	1.8101023789999999	sig	EVM0009614;AF:Contig00069:13464442:13464481-13467036:13464929:13465110-13467036:+	Contig00069	EVM0009614.2,EVM0009614.1,EVM0009614.3,EVM0009614.4	EVM0009614.3,EVM0009614.4,EVM0009614.6,EVM0009614.2,EVM0009614.1
EVM0002733;A3:Contig00023:1891599-1891725:1891328-1891725:-	-0.397639	0.0284715	0.526047	0.325651	0.341221	0	0	0	-1.11076	1	1.5455892170000001	sig	EVM0002733;A3:Contig00023:1891599-1891725:1891328-1891725:-	Contig00023	EVM0002733.2	EVM0002733.3,EVM0002733.1,EVM0002733.2
EVM0013749;A3:Contig00005:5382677-5383163:5382514-5383163:-	-0.384902	0.000499501	0.693333	0.44103	0.718768	0.316018	0.228505	0.153903	-0.390494	1	3.301464073	sig	EVM0013749;A3:Contig00005:5382677-5383163:5382514-5383163:-	Contig00005	EVM0013749.2	EVM0013749.3,EVM0013749.2,EVM0013749.1
EVM0004015;SE:Contig00069:14767964-14768467:14768811-14769654:+	-0.32535	0.012987	0.65391	0.682512	0.438144	0.263873	0.227979	0.306663	-0.539069	1	1.886490725	sig	EVM0004015;SE:Contig00069:14767964-14768467:14768811-14769654:+	Contig00069	EVM0004015.1,EVM0004015.2	EVM0004015.1,EVM0004015.3,EVM0004015.2
EVM0014411;A5:Contig00009:9398672-9398950:9398672-9399028:-	-0.300369	0	0.530813	0.553216	0.572003	0.257775	0.27168	0.225469	1.97625	0	Inf	sig	EVM0014411;A5:Contig00009:9398672-9398950:9398672-9399028:-	Contig00009	EVM0014411.2	EVM0014411.1,EVM0014411.2,EVM0014411.3
EVM0017483;SE:Contig00032:654507-654698:654821-655517:-	-0.296474	0.0034965	0.600665	0.591084	0.682702	0.286697	0.221607	0.476725	-0.244044	1	2.4563660330000001	sig	EVM0017483;SE:Contig00032:654507-654698:654821-655517:-	Contig00032	EVM0017483.1	EVM0017483.2,EVM0017483.1
EVM0009081;A3:Contig00014:1674889-1675154:1674874-1675154:-	-0.288675	0	0.873341	0.827156	0.881327	0.680862	0.659117	0.37582	0.73704	0	Inf	sig	EVM0009081;A3:Contig00014:1674889-1675154:1674874-1675154:-	Contig00014	EVM0009081.1	EVM0009081.1,EVM0009081.2
EVM0003715;A3:Contig00005:4406792-4407463:4406697-4407463:-	-0.284521	0.01998	0.512401	0.809112	0.893695	0.462308	0.696308	0.203031	-0.411658	1	1.699404081	sig	EVM0003715;A3:Contig00005:4406792-4407463:4406697-4407463:-	Contig00005	EVM0003715.6	EVM0003715.6,EVM0003715.4
EVM0001576;AF:Contig00012:1041413-1042469:1042614:1041413-1042943:1043134:-	-0.283035	0.026973	0.76355	0.712426	0.64502	0.396663	0.349322	0.525907	-0.508286	1	1.5690703130000001	sig	EVM0001576;AF:Contig00012:1041413-1042469:1042614:1041413-1042943:1043134:-	Contig00012	EVM0001576.2	EVM0001576.5,EVM0001576.2
EVM0017111;AF:Contig00070:4019809-4020783:4020857:4019809-4021446:4021635:-	-0.281344	0.00549451	0.604475	0.463152	0.658955	0.323934	0.306171	0.252444	-0.477616	1	2.2600713880000001	sig	EVM0017111;AF:Contig00070:4019809-4020783:4020857:4019809-4021446:4021635:-	Contig00070	EVM0017111.2	EVM0017111.1,EVM0017111.2
EVM0017348;SE:Contig00008:2418382-2418800:2418886-2419444:+	-0.280956	0.0164835	0.041841	1	0.258894	0.161168	0.160853	0.135846	-0.658327	1	1.7829501329999999	sig	EVM0017348;SE:Contig00008:2418382-2418800:2418886-2419444:+	Contig00008	EVM0017348.1	EVM0017348.1,EVM0017348.2
EVM0004863;AL:Contig00074:1599531-1600520:1600884:1599531-1603132:1603383:+	-0.264855	0.0494506	0.730856	1	0.499486	0.533651	0.437234	0.464891	-0.85422	1	1.305828878	sig	EVM0004863;AL:Contig00074:1599531-1600520:1600884:1599531-1603132:1603383:+	Contig00074	EVM0004863.4	EVM0004863.2,EVM0004863.4
EVM0001007;AL:Contig00009:226796:227042-228437:227144:227581-228437:-	-0.253677	0	0.502888	0.481895	0.473458	0.205841	0.250008	0.24136	1.02212	0	Inf	sig	EVM0001007;AL:Contig00009:226796:227042-228437:227144:227581-228437:-	Contig00009	EVM0001007.2	EVM0001007.3,EVM0001007.2
EVM0004015;SE:Contig00069:14770738-14771588:14771698-14771878:+	-0.229979	0.021978	0.465446	0.578772	0.228809	0.167878	0.165058	0.250155	-0.539069	1	1.658011396	sig	EVM0004015;SE:Contig00069:14770738-14771588:14771698-14771878:+	Contig00069	EVM0004015.2	EVM0004015.1,EVM0004015.3,EVM0004015.2
EVM0010322;A5:Contig00011:136051-136220:136051-136287:-	-0.22169	0	0.739072	0.630952	0.662301	0.483596	0.499926	0.383734	0.355377	0	Inf	sig	EVM0010322;A5:Contig00011:136051-136220:136051-136287:-	Contig00011	EVM0010322.2	EVM0010322.1,EVM0010322.2
EVM0007040;A3:Contig00032:1449462-1449758:1449459-1449758:-	-0.198884	0.0134865	0.25187	0.443495	0.365828	0.0882387	0.146738	0.229563	-0.266579	1	1.8701003089999999	sig	EVM0007040;A3:Contig00032:1449462-1449758:1449459-1449758:-	Contig00032	EVM0007040.1	EVM0007040.1,EVM0007040.2
EVM0002148;SE:Contig00016:1939029-1939141:1939212-1939327:-	-0.195098	0.00749251	0.500152	0.42271	0.383213	0.288381	0.211648	0.220752	-0.0142386	1	2.1253728139999999	sig	EVM0002148;SE:Contig00016:1939029-1939141:1939212-1939327:-	Contig00016	EVM0002148.1	EVM0002148.2,EVM0002148.1,EVM0002148.3
EVM0004662;A3:Contig00007:9338490-9338745:9338475-9338745:-	-0.1915	0	0.888501	0.885969	0.855156	0.733754	0.635887	0.685483	1.63163	0	Inf	sig	EVM0004662;A3:Contig00007:9338490-9338745:9338475-9338745:-	Contig00007	EVM0004662.1	EVM0004662.2,EVM0004662.1
EVM0003413;RI:Contig00005:4526723:4526839-4527169:4527243:-	-0.184785	0.0484515	0.311175	0.562143	0.339297	0.333716	0.150934	0.173609	-0.568841	1	1.314692338	sig	EVM0003413;RI:Contig00005:4526723:4526839-4527169:4527243:-	Contig00005	EVM0003413.2	EVM0003413.2,EVM0003413.1
EVM0012630;SE:Contig00031:1284797-1284903:1284981-1285150:-	-0.181444	0.0224775	0.871362	0.818768	0.747372	0.777131	0.590631	0.52541	-0.0212093	1	1.648251559	sig	EVM0012630;SE:Contig00031:1284797-1284903:1284981-1285150:-	Contig00031	EVM0012630.4	EVM0012630.3,EVM0012630.5,EVM0012630.2,EVM0012630.4,EVM0012630.1
EVM0013895;A3:Contig00026:2594535-2594657:2594535-2594832:+	-0.177656	0.000999001	0.772616	0.697626	0.725224	0.499565	0.547542	0.615389	0.541442	1	3.000434077	sig	EVM0013895;A3:Contig00026:2594535-2594657:2594535-2594832:+	Contig00026	EVM0013895.3	EVM0013895.3,EVM0013895.2
EVM0001104;SE:Contig00022:572856-574446:574665-574740:+	-0.169864	0	0.612862	0.549604	0.601563	0.415751	0.398438	0.440248	0.969384	0	Inf	sig	EVM0001104;SE:Contig00022:572856-574446:574665-574740:+	Contig00022	EVM0001104.2	EVM0001104.2,EVM0001104.1
EVM0011549;MX:Contig00014:1363418-1363811:1363972-1375404:1363418-1369048:1369209-1375404:-	-0.16681	0.040959	0.469791	0.460886	0.607673	0.429446	0.419287	0.189185	-0.385077	1	1.38765022	sig	EVM0011549;MX:Contig00014:1363418-1363811:1363972-1375404:1363418-1369048:1369209-1375404:-	Contig00014	EVM0011549.3	EVM0011549.2,EVM0011549.3
EVM0011900;RI:Contig00005:1622875:1623046-1623533:1623609:-	-0.162042	0	0.653511	0.72084	0.655035	0.50377	0.492742	0.546747	1.10316	0	Inf	sig	EVM0011900;RI:Contig00005:1622875:1623046-1623533:1623609:-	Contig00005	EVM0011900.3	EVM0011900.2,EVM0011900.4,EVM0011900.3
EVM0017125;RI:Contig00013:4110359:4110593-4111369:4111479:-	-0.154536	0.010989	0.620068	0.624828	0.562816	0.431836	0.464146	0.448123	0.244614	1	1.959041392	sig	EVM0017125;RI:Contig00013:4110359:4110593-4111369:4111479:-	Contig00013	EVM0017125.2	EVM0017125.2,EVM0017125.3
EVM0012130;A3:Contig00070:127046-128045:127000-128045:-	-0.152947	0	0.681277	0.63945	0.627669	0.483994	0.508191	0.49737	1.13764	0	Inf	sig	EVM0012130;A3:Contig00070:127046-128045:127000-128045:-	Contig00070	EVM0012130.3	EVM0012130.4,EVM0012130.3
EVM0002010;SE:Contig00070:707911-708906:709082-709451:-	-0.150108	0.00999001	0.775351	0.739716	0.752931	0.783891	0.491638	0.542145	-0.00858236	1	2.000434077	sig	EVM0002010;SE:Contig00070:707911-708906:709082-709451:-	Contig00070	EVM0002010.1,EVM0002010.3	EVM0002010.3,EVM0002010.2,EVM0002010.1
EVM0006087;SE:Contig00013:4413266-4413624:4413767-4413976:+	-0.142992	0.002997	0.499516	0.420937	0.466403	0.300404	0.272264	0.385213	0.515946	1	2.5233128219999998	sig	EVM0006087;SE:Contig00013:4413266-4413624:4413767-4413976:+	Contig00013	EVM0006087.1	EVM0006087.2,EVM0006087.1
EVM0012455;SE:Contig00018:1448883-1449375:1449485-1451181:+	-0.13911	0.0254745	0.248378	0.259077	0.235797	0.13985	0.104933	0.0811389	-0.101678	1	1.5938938970000001	sig	EVM0012455;SE:Contig00018:1448883-1449375:1449485-1451181:+	Contig00018	EVM0012455.1	EVM0012455.2,EVM0012455.1
EVM0003113;SE:Contig00016:1074696-1075438:1075558-1075842:-	-0.137695	0	0.461187	0.48048	0.400045	0.247639	0.292065	0.388923	0.903055	0	Inf	sig	EVM0003113;SE:Contig00016:1074696-1075438:1075558-1075842:-	Contig00016	EVM0003113.1	EVM0003113.1,EVM0003113.2
EVM0005158;RI:Contig00016:3708005:3708190-3708486:3708946:+	-0.137206	0.000749251	0.68223	0.678119	0.678425	0.539272	0.535438	0.552445	1.17134	1	3.1253728430000001	sig	EVM0005158;RI:Contig00016:3708005:3708190-3708486:3708946:+	Contig00016	EVM0005158.3	EVM0005158.3,EVM0005158.2
EVM0016503;A3:Contig00030:1731798-1732136:1731798-1732211:+	-0.134321	0.014985	0.689242	0.73277	0.643227	0.577935	0.515192	0.569148	0.00640883	1	1.8243428180000001	sig	EVM0016503;A3:Contig00030:1731798-1732136:1731798-1732211:+	Contig00030	EVM0016503.2	EVM0016503.1,EVM0016503.2
EVM0003697;AF:Contig00013:1294967:1294986-1309990:1308488:1308559-1309990:+	-0.131483	0	0.37403	0.431527	0.409438	0.269783	0.277835	0.272928	1.63864	0	Inf	sig	EVM0003697;AF:Contig00013:1294967:1294986-1309990:1308488:1308559-1309990:+	Contig00013	EVM0003697.3	EVM0003697.3,EVM0003697.1
EVM0004387;RI:Contig00013:4956256:4956417-4956559:4956678:-	-0.131471	0.010989	0.548026	0.496848	0.587356	0.468924	0.363321	0.405572	0.357425	1	1.959041392	sig	EVM0004387;RI:Contig00013:4956256:4956417-4956559:4956678:-	Contig00013	EVM0004387.4	EVM0004387.1,EVM0004387.4,EVM0004387.2,EVM0004387.3
EVM0000193;A5:Contig00008:11754726-11755392:11754412-11755392:+	-0.127403	0.0194805	0.868539	0.888432	0.922655	0.615592	0.766123	0.9157	0.0676229	1	1.7103994659999999	sig	EVM0000193;A5:Contig00008:11754726-11755392:11754412-11755392:+	Contig00008	EVM0000193.3	EVM0000193.3,EVM0000193.2
EVM0006424;A3:Contig00072:755960-756425:755840-756425:-	-0.127127	0.0344655	0.289231	0.810345	0.616072	0.422789	0.477966	0.433513	-0.0801061	1	1.4626149820000001	sig	EVM0006424;A3:Contig00072:755960-756425:755840-756425:-	Contig00072	EVM0006424.2	EVM0006424.1,EVM0006424.2
EVM0017459;AF:Contig00013:5000671-5001948:5002582:5000671-5003264:5003639:-	-0.123979	0.000499501	0.69583	0.720972	0.737013	0.629953	0.595542	0.556381	0.954291	1	3.301464073	sig	EVM0017459;AF:Contig00013:5000671-5001948:5002582:5000671-5003264:5003639:-	Contig00013	EVM0017459.2	EVM0017459.1,EVM0017459.2
EVM0002148;A5:Contig00016:1941042-1941170:1941042-1941173:-	-0.121748	0.0322178	0.719163	0.705611	0.659849	0.615174	0.50896	0.595244	-0.0142386	1	1.4919043590000001	sig	EVM0002148;A5:Contig00016:1941042-1941170:1941042-1941173:-	Contig00016	EVM0002148.1,EVM0002148.3	EVM0002148.3,EVM0002148.1,EVM0002148.2
EVM0005158;A3:Contig00016:3708190-3708311:3708190-3708486:+	-0.119988	0.000749251	0.6872	0.675064	0.677162	0.553266	0.549359	0.576837	1.18001	1	3.1253728430000001	sig	EVM0005158;A3:Contig00016:3708190-3708311:3708190-3708486:+	Contig00016	EVM0005158.1	EVM0005158.2,EVM0005158.1
EVM0016676;SE:Contig00022:2948975-2949358:2949422-2949983:-	-0.117906	0.0014985	0.481476	0.53058	0.531047	0.376539	0.38944	0.423407	2.5526	1	2.8243428179999999	sig	EVM0016676;SE:Contig00022:2948975-2949358:2949422-2949983:-	Contig00022	EVM0016676.1	EVM0016676.1,EVM0016676.2
EVM0015936;SE:Contig00030:213987-214231:214370-214629:-	-0.116126	0.0014985	0.75152	0.70944	0.686644	0.591788	0.568084	0.639355	1.60019	1	2.8243428179999999	sig	EVM0015936;SE:Contig00030:213987-214231:214370-214629:-	Contig00030	EVM0015936.1	EVM0015936.2,EVM0015936.1
EVM0004980;A3:Contig00008:3276142-3276704:3276142-3276769:+	-0.113422	0.00874126	0.437978	0.383737	0.391145	0.277821	0.303787	0.290986	0.566634	1	2.0584260269999999	sig	EVM0004980;A3:Contig00008:3276142-3276704:3276142-3276769:+	Contig00008	EVM0004980.2	EVM0004980.2,EVM0004980.3
EVM0017125;RI:Contig00013:4110512:4110593-4111369:4111479:-	-0.109355	0.014985	0.444279	0.301438	0.389615	0.273957	0.262047	0.271262	0.356199	1	1.8243428180000001	sig	EVM0017125;RI:Contig00013:4110512:4110593-4111369:4111479:-	Contig00013	EVM0017125.5	EVM0017125.4,EVM0017125.1,EVM0017125.5
EVM0009496;AL:Contig00009:5129118:5129419-5133639:5132969:5133488-5133639:-	-0.107451	0.013986	0.418297	0.434098	0.4464	0.29923	0.345895	0.331315	1.02131	1	1.8543060410000001	sig	EVM0009496;AL:Contig00009:5129118:5129419-5133639:5132969:5133488-5133639:-	Contig00009	EVM0009496.4	EVM0009496.4,EVM0009496.2
EVM0014087;SE:Contig00070:430967-431321:431427-431794:-	-0.106534	0.00599401	0.887575	0.853853	0.835358	0.81678	0.730481	0.709925	0.748575	1	2.2222828269999999	sig	EVM0014087;SE:Contig00070:430967-431321:431427-431794:-	Contig00070	EVM0014087.3,EVM0014087.1	EVM0014087.3,EVM0014087.2,EVM0014087.1
EVM0011918;SE:Contig00011:1467355-1467928:1468071-1468210:+	-0.104585	0.0364635	0.77171	0.741696	0.773017	0.683888	0.602515	0.686264	0.018351	1	1.438141213	sig	EVM0011918;SE:Contig00011:1467355-1467928:1468071-1468210:+	Contig00011	EVM0011918.1	EVM0011918.1,EVM0011918.2
EVM0014708;SE:Contig00070:6277966-6278247:6278329-6278553:+	-0.102673	0.0014985	0.739263	0.680064	0.69151	0.597018	0.594339	0.611461	1.66887	1	2.8243428179999999	sig	EVM0014708;SE:Contig00070:6277966-6278247:6278329-6278553:+	Contig00070	EVM0014708.1	EVM0014708.2,EVM0014708.1
EVM0015189;A5:Contig00020:1686171-1686926:1686171-1687718:-	0.100249	0.00824176	0.418506	0.493763	0.489693	0.570773	0.562622	0.569314	0.737193	1	2.0839801310000001	sig	EVM0015189;A5:Contig00020:1686171-1686926:1686171-1687718:-	Contig00020	EVM0015189.4	EVM0015189.4,EVM0015189.3
EVM0000939;SE:Contig00030:168155-168698:168808-169493:-	0.103684	0.032967	0.724914	0.691331	0.691211	0.717776	0.837602	0.863132	0.217386	1	1.4819201369999999	sig	EVM0000939;SE:Contig00030:168155-168698:168808-169493:-	Contig00030	EVM0000939.1,EVM0000939.2	EVM0000939.1,EVM0000939.2,EVM0000939.3
EVM0008310;AF:Contig00010:787460:787609-789015:788258:788369-789015:+	0.104965	0.002997	0.172694	0.191825	0.1764	0.256982	0.279258	0.319575	1.09924	1	2.5233128219999998	sig	EVM0008310;AF:Contig00010:787460:787609-789015:788258:788369-789015:+	Contig00010	EVM0008310.1	EVM0008310.1,EVM0008310.2
EVM0008794;A5:Contig00005:5570525-5570745:5570335-5570745:+	0.105554	0.00849151	0.211466	0.406622	0.342294	0.44505	0.414928	0.417066	0.517666	1	2.0710151510000001	sig	EVM0008794;A5:Contig00005:5570525-5570745:5570335-5570745:+	Contig00005	EVM0008794.2	EVM0008794.1,EVM0008794.2
EVM0004980;A3:Contig00008:3275844-3276086:3275844-3276769:+	0.110763	0.0124875	0.55192	0.611387	0.587355	0.675249	0.68765	0.720053	0.527932	1	1.903524064	sig	EVM0004980;A3:Contig00008:3275844-3276086:3275844-3276769:+	Contig00008	EVM0004980.4	EVM0004980.1,EVM0004980.4
EVM0008757;AL:Contig00030:1135693-1135763:1135909:1135693-1138845:1139146:+	0.112336	0.041958	0.696779	0.80607	0.840894	0.918355	0.904665	0.857731	0.197198	1	1.377184787	sig	EVM0008757;AL:Contig00030:1135693-1135763:1135909:1135693-1138845:1139146:+	Contig00030	EVM0008757.3,EVM0008757.1	EVM0008757.1,EVM0008757.2,EVM0008757.4,EVM0008757.3
EVM0005641;RI:Contig00008:3301699:3301877-3302461:3302638:-	0.11323	0.001998	0.639663	0.529524	0.521058	0.67283	0.696029	0.661075	1.03315	1	2.699404081	sig	EVM0005641;RI:Contig00008:3301699:3301877-3302461:3302638:-	Contig00008	EVM0005641.1	EVM0005641.2,EVM0005641.1
EVM0002133;A5:Contig00005:2813170-2813506:2813042-2813506:+	0.114575	0.027972	0.389967	0.531475	0.445268	0.623882	0.510914	0.575638	0.00156297	1	1.5532760459999999	sig	EVM0002133;A5:Contig00005:2813170-2813506:2813042-2813506:+	Contig00005	EVM0002133.2	EVM0002133.1,EVM0002133.2
EVM0015087;A3:Contig00004:726022-726200:726022-726395:+	0.118966	0.013986	0.0809816	0.106638	0.0804199	0.1571	0.345175	0.122663	0.13546	1	1.8543060410000001	sig	EVM0015087;A3:Contig00004:726022-726200:726022-726395:+	Contig00004	EVM0015087.4	EVM0015087.3,EVM0015087.4
EVM0005073;RI:Contig00025:614466:614635-615010:615108:+	0.120183	0.0284715	0.537088	0.547477	0.53006	0.615122	0.68379	0.676263	0.0434795	1	1.5455892170000001	sig	EVM0005073;RI:Contig00025:614466:614635-615010:615108:+	Contig00025	EVM0005073.3	EVM0005073.3,EVM0005073.1
EVM0005123;A3:Contig00013:1418845-1418985:1418845-1419098:+	0.126813	0.015984	0.431924	0.466091	0.380131	0.546798	0.579175	0.532612	0.51657	1	1.796314094	sig	EVM0005123;A3:Contig00013:1418845-1418985:1418845-1419098:+	Contig00013	EVM0005123.3	EVM0005123.2,EVM0005123.3,EVM0005123.1
EVM0016276;AL:Contig00019:617845-618449:618756:617845-623163:623293:+	0.128915	0.018981	0.626853	0.671474	0.485918	0.761982	0.68861	0.720397	0.0135028	1	1.721680476	sig	EVM0016276;AL:Contig00019:617845-618449:618756:617845-623163:623293:+	Contig00019	EVM0016276.1	EVM0016276.1,EVM0016276.2
EVM0014989;RI:Contig00018:1524997:1525144-1525428:1525513:+	0.132717	0.018981	0.360565	0.305542	0.330189	0.414102	0.462777	0.517567	0.109541	1	1.721680476	sig	EVM0014989;RI:Contig00018:1524997:1525144-1525428:1525513:+	Contig00018	EVM0014989.3	EVM0014989.3,EVM0014989.1
EVM0001202;SE:Contig00008:5339354-5339649:5339807-5340004:-	0.135678	0.015984	0.779773	0.727494	0.739037	0.917255	0.888738	0.847346	0.102668	1	1.796314094	sig	EVM0001202;SE:Contig00008:5339354-5339649:5339807-5340004:-	Contig00008	EVM0001202.3,EVM0001202.4,EVM0001202.1	EVM0001202.1,EVM0001202.3,EVM0001202.2,EVM0001202.4
EVM0006573;SE:Contig00069:13793419-13794003:13794023-13794537:+	0.135856	0.00899101	0.108672	0.0599189	0.0956695	0.286761	0.191259	0.193808	0.300131	1	2.0461915679999998	sig	EVM0006573;SE:Contig00069:13793419-13794003:13794023-13794537:+	Contig00069	EVM0006573.2	EVM0006573.1,EVM0006573.2
EVM0011343;AL:Contig00009:10509238-10509691:10509974:10509238-10510446:10510642:+	0.139146	0.023976	0.0599292	0.107257	0	0.239436	0.0818618	0.263327	0.107684	1	1.6202228350000001	sig	EVM0011343;AL:Contig00009:10509238-10509691:10509974:10509238-10510446:10510642:+	Contig00009	EVM0011343.2	EVM0011343.3,EVM0011343.2
EVM0012415;AF:Contig00011:7207727:7207844-7211139:7210956:7210986-7211139:+	0.139384	0.00699301	0.0587558	0.0812855	0.0788298	0.22624	0.233071	0.177711	0.195677	1	2.1553360370000001	sig	EVM0012415;AF:Contig00011:7207727:7207844-7211139:7210956:7210986-7211139:+	Contig00011	EVM0012415.2	EVM0012415.1,EVM0012415.2
EVM0014943;RI:Contig00016:3749389:3749508-3751058:3751150:-	0.144744	0.014985	0.100598	0.100731	0.1011	0.284257	0.269428	0.182976	0.315649	1	1.8243428180000001	sig	EVM0014943;RI:Contig00016:3749389:3749508-3751058:3751150:-	Contig00016	EVM0014943.1	EVM0014943.4,EVM0014943.2,EVM0014943.1,EVM0014943.3
EVM0011086;SE:Contig00014:323395-323559:323671-324489:-	0.146222	0.0499501	0.241227	0.330206	0.197175	0.361004	0.399605	0.446666	-0.360313	1	1.301464073	sig	EVM0011086;SE:Contig00014:323395-323559:323671-324489:-	Contig00014	EVM0011086.1	EVM0011086.1,EVM0011086.2
EVM0016154;AF:Contig00025:1812327-1812813:1812951:1812327-1812996:1813091:-	0.14646	0.00749251	0.171271	0.264515	0.378678	0.419522	0.382392	0.451932	0.205339	1	2.1253728139999999	sig	EVM0016154;AF:Contig00025:1812327-1812813:1812951:1812327-1812996:1813091:-	Contig00025	EVM0016154.3	EVM0016154.3,EVM0016154.1
EVM0017125;A3:Contig00013:4110164-4110359:4110067-4110359:-	0.149432	0.0014985	0.208664	0.170237	0.1926	0.332792	0.319812	0.367193	0.606943	1	2.8243428179999999	sig	EVM0017125;A3:Contig00013:4110164-4110359:4110067-4110359:-	Contig00013	EVM0017125.4	EVM0017125.3,EVM0017125.1,EVM0017125.5,EVM0017125.2,EVM0017125.4
EVM0017125;A3:Contig00013:4112405-4112532:4112348-4112532:-	0.149432	0.0014985	0.208664	0.170237	0.1926	0.332792	0.319812	0.367193	0.606943	1	2.8243428179999999	sig	EVM0017125;A3:Contig00013:4112405-4112532:4112348-4112532:-	Contig00013	EVM0017125.4	EVM0017125.3,EVM0017125.1,EVM0017125.5,EVM0017125.2,EVM0017125.4
EVM0005256;SE:Contig00037:316000-316884:316940-317852:-	0.15055	0.00449551	0.440362	0.452153	0.468009	0.558685	0.671821	0.581668	0.34176	1	2.3472215630000002	sig	EVM0005256;SE:Contig00037:316000-316884:316940-317852:-	Contig00037	EVM0005256.1,EVM0005256.4	EVM0005256.4,EVM0005256.2,EVM0005256.1,EVM0005256.3
EVM0011535;A5:Contig00005:1016260-1016929:1016230-1016929:+	0.154492	0	0.793449	0.774005	0.824887	0.947898	0.949141	0.958778	0.937069	0	Inf	sig	EVM0011535;A5:Contig00005:1016260-1016929:1016230-1016929:+	Contig00005	EVM0011535.2	EVM0011535.3,EVM0011535.2
EVM0004118;A3:Contig00033:232685-232864:232650-232864:-	0.159952	0.0404595	0.44971	0.544148	0.517675	0.652278	0.661021	0.678091	-0.369302	1	1.392979054	sig	EVM0004118;A3:Contig00033:232685-232864:232650-232864:-	Contig00033	EVM0004118.2	EVM0004118.2,EVM0004118.3
EVM0004980;SE:Contig00008:3275844-3276086:3276142-3276769:+	0.167528	0.00499501	0.552616	0.579185	0.598435	0.725474	0.738589	0.768756	0.563134	1	2.301464073	sig	EVM0004980;SE:Contig00008:3275844-3276086:3276142-3276769:+	Contig00008	EVM0004980.3	EVM0004980.1,EVM0004980.3
EVM0003697;AF:Contig00013:1294967:1294986-1309990:1309531:1309822-1309990:+	0.169138	0	0.359637	0.422933	0.43278	0.582257	0.57848	0.562028	1.47787	0	Inf	sig	EVM0003697;AF:Contig00013:1294967:1294986-1309990:1309531:1309822-1309990:+	Contig00013	EVM0003697.3	EVM0003697.3,EVM0003697.2
EVM0012247;A3:Contig00020:1040827-1041203:1040800-1041203:-	0.174569	0.0494506	0	0.416499	0	0.30032	0.639887	0	-0.490073	1	1.305828878	sig	EVM0012247;A3:Contig00020:1040827-1041203:1040800-1041203:-	Contig00020	EVM0012247.2	EVM0012247.1,EVM0012247.2
EVM0003715;SE:Contig00005:4406792-4407010:4407065-4407463:-	0.188128	0.02331	0.530047	0.41137	0.480447	0.549905	0.561505	0.874839	-0.272685	1	1.632457292	sig	EVM0003715;SE:Contig00005:4406792-4407010:4407065-4407463:-	Contig00005	EVM0003715.5,EVM0003715.2	EVM0003715.2,EVM0003715.6,EVM0003715.5
EVM0012113;AF:Contig00008:3789766-3790236:3790346:3789766-3790940:3791016:-	0.19678	0.032967	0.064373	0.0990634	0.109653	0.234879	0.332732	0.295818	-0.359412	1	1.4819201369999999	sig	EVM0012113;AF:Contig00008:3789766-3790236:3790346:3789766-3790940:3791016:-	Contig00008	EVM0012113.3	EVM0012113.2,EVM0012113.3
EVM0003863;A3:Contig00013:307638-308015:307620-308015:-	0.201415	0.001998	0.567992	0.504982	0.439719	0.694817	0.692344	0.729776	0.396652	1	2.699404081	sig	EVM0003863;A3:Contig00013:307638-308015:307620-308015:-	Contig00013	EVM0003863.1,EVM0003863.3,EVM0003863.4	EVM0003863.2,EVM0003863.3,EVM0003863.4,EVM0003863.1
EVM0016154;AF:Contig00025:1812327-1812869:1812960:1812327-1812996:1813091:-	0.211355	0.0014985	0.475385	0.32205	0.284455	0.583583	0.534403	0.59797	0.301033	1	2.8243428179999999	sig	EVM0016154;AF:Contig00025:1812327-1812869:1812960:1812327-1812996:1813091:-	Contig00025	EVM0016154.2	EVM0016154.2,EVM0016154.1
EVM0011549;AL:Contig00014:1363315:1363418-1369048:1368399:1368655-1369048:-	0.227184	0.017982	0.300651	0.369413	0.334815	0.366884	0.604556	0.71499	-0.267025	1	1.745161572	sig	EVM0011549;AL:Contig00014:1363315:1363418-1369048:1368399:1368655-1369048:-	Contig00014	EVM0011549.2	EVM0011549.2,EVM0011549.1
EVM0016862;A3:Contig00009:1507909-1508187:1507878-1508187:-	0.231435	0.000999001	0.707123	0.713183	0.592007	0.905142	0.892505	0.908973	0.0979108	1	3.000434077	sig	EVM0016862;A3:Contig00009:1507909-1508187:1507878-1508187:-	Contig00009	EVM0016862.3	EVM0016862.3,EVM0016862.2,EVM0016862.1
EVM0013341;MX:Contig00034:1346534-1346970:1347077-1347754:1346534-1347279:1347449-1347754:-	0.23251	0.0134865	0.500706	0.42456	0.629337	0.802222	0.789491	0.660419	-0.0950797	1	1.8701003089999999	sig	EVM0013341;MX:Contig00034:1346534-1346970:1347077-1347754:1346534-1347279:1347449-1347754:-	Contig00034	EVM0013341.3	EVM0013341.2,EVM0013341.3
EVM0013660;SE:Contig00008:7267410-7267490:7267540-7267814:-	0.245456	0	0.472124	0.468925	0.560511	0.736555	0.738546	0.762828	2.10229	0	Inf	sig	EVM0013660;SE:Contig00008:7267410-7267490:7267540-7267814:-	Contig00008	EVM0013660.1	EVM0013660.2,EVM0013660.1
EVM0012113;AF:Contig00008:3789766-3790236:3790354:3789766-3790940:3791016:-	0.248572	0.0014985	0.60902	0.690922	0.685265	0.874056	0.935796	0.921072	0.31491	1	2.8243428179999999	sig	EVM0012113;AF:Contig00008:3789766-3790236:3790354:3789766-3790940:3791016:-	Contig00008	EVM0012113.4	EVM0012113.2,EVM0012113.4
EVM0014769;SE:Contig00014:1534465-1534624:1534653-1534849:+	0.253306	0	0.495802	0.460421	0.453354	0.730015	0.722116	0.717365	1.34095	0	Inf	sig	EVM0014769;SE:Contig00014:1534465-1534624:1534653-1534849:+	Contig00014	EVM0014769.3,EVM0014769.1	EVM0014769.2,EVM0014769.3,EVM0014769.1
EVM0003697;AF:Contig00013:1308488:1308559-1309990:1309531:1309822-1309990:+	0.281847	0	0.484511	0.49122	0.523925	0.790472	0.781044	0.773681	1.66051	0	Inf	sig	EVM0003697;AF:Contig00013:1308488:1308559-1309990:1309531:1309822-1309990:+	Contig00013	EVM0003697.1	EVM0003697.1,EVM0003697.2
EVM0003715;A3:Contig00005:4407065-4407463:4406792-4407463:-	0.28824	0.0174825	0.324805	0.374161	0.290113	0.559544	0.462324	0.83193	-0.360473	1	1.7573960280000001	sig	EVM0003715;A3:Contig00005:4407065-4407463:4406792-4407463:-	Contig00005	EVM0003715.3	EVM0003715.6,EVM0003715.3
EVM0017483;A3:Contig00032:657297-657592:657285-657592:-	0.296474	0.0034965	0.399335	0.408916	0.317298	0.713303	0.778393	0.523275	-0.244044	1	2.4563660330000001	sig	EVM0017483;A3:Contig00032:657297-657592:657285-657592:-	Contig00032	EVM0017483.2	EVM0017483.2,EVM0017483.1
EVM0014411;A3:Contig00009:9399189-9400372:9399046-9400372:-	0.313187	0	0.394011	0.367042	0.356772	0.678725	0.663162	0.7155	1.90008	0	Inf	sig	EVM0014411;A3:Contig00009:9399189-9400372:9399046-9400372:-	Contig00009	EVM0014411.3	EVM0014411.2,EVM0014411.3
EVM0015425;AF:Contig00069:3065169:3065369-3066953:3066489:3066586-3066953:+	0.333333	0.0284715	0	0	0	0	1	0	-0.893688	1	1.5455892170000001	sig	EVM0015425;AF:Contig00069:3065169:3065369-3066953:3066489:3066586-3066953:+	Contig00069	EVM0015425.1	EVM0015425.2,EVM0015425.1
EVM0000458;A5:Contig00024:3103454-3104236:3103454-3104248:-	0.353157	0.0434565	0	0	0.323894	0.44503	0.462614	0.475721	-1.1189	1	1.3619448199999999	sig	EVM0000458;A5:Contig00024:3103454-3104236:3103454-3104248:-	Contig00024	EVM0000458.2	EVM0000458.1,EVM0000458.2
EVM0011947;A5:Contig00011:2751446-2752608:2751446-2752691:-	0.359542	0.022977	0.455834	0.397533	0.551706	0.4837	1	1	-0.899826	1	1.638706241	sig	EVM0011947;A5:Contig00011:2751446-2752608:2751446-2752691:-	Contig00011	EVM0011947.2	EVM0011947.2,EVM0011947.1
EVM0011765;SE:Contig00007:2492409-2492701:2492831-2492925:+	0.367779	0.00749251	0.487444	0.570705	0.60798	0.925019	0.889925	0.954521	-0.412892	1	2.1253728139999999	sig	EVM0011765;SE:Contig00007:2492409-2492701:2492831-2492925:+	Contig00007	EVM0011765.7,EVM0011765.2,EVM0011765.4,EVM0011765.1,EVM0011765.3	EVM0011765.2,EVM0011765.1,EVM0011765.7,EVM0011765.3,EVM0011765.5,EVM0011765.6,EVM0011765.4
EVM0013749;RI:Contig00005:5380808:5380919-5381005:5381056:-	0.384902	0.000499501	0.306667	0.55897	0.281232	0.683982	0.771495	0.846097	-0.390494	1	3.301464073	sig	EVM0013749;RI:Contig00005:5380808:5380919-5381005:5381056:-	Contig00005	EVM0013749.3	EVM0013749.3,EVM0013749.2,EVM0013749.1
EVM0002022;SE:Contig00018:375868-376905:376992-377279:-	0.391792	0.00799201	0.144792	0.424741	0.169328	0.195769	0.718468	1	-0.766331	1	2.09734409	sig	EVM0002022;SE:Contig00018:375868-376905:376992-377279:-	Contig00018	EVM0002022.2	EVM0002022.2,EVM0002022.3
EVM0016226;SE:Contig00033:464008-464447:464581-465218:+	0.394396	0.024975	0.316624	0.50019	1	1	1	1	-1.0344	1	1.6024940679999999	sig	EVM0016226;SE:Contig00033:464008-464447:464581-465218:+	Contig00033	EVM0016226.1	EVM0016226.1,EVM0016226.2
