# Supplementary material for: Transcriptome Responses to Different Salinity Conditions in Litoditis marina, Revealed by Long-Read Sequencing
Source: Genes (Basel). 2024 Feb 28;15(3):317. doi: 10.3390/genes15030317 (PMC10970011; doi:10.3390/genes15030317)
Supplement: Supplementary file 1 [file genes-15-00317-s001.zip › Supplementary Table S12.xlsx]

## Sheet: DAS_GO_30‰ vs. 3‰
ID	Description	GeneRatio	BgRatio	pvalue	p.adjust	qvalue	geneID	Count
GO:0022607	cellular component assembly	8/151	79/7594	0.000160402	0.06785	0.0631477	EVM0002988/EVM0010078/EVM0012130/EVM0008310/EVM0003350/EVM0004573/EVM0016344/EVM0016785	8
GO:0065003	macromolecular complex assembly	7/151	71/7594	0.000490156	0.103668	0.0964833	EVM0002988/EVM0010078/EVM0012130/EVM0008310/EVM0004573/EVM0016344/EVM0016785	7
GO:0043933	macromolecular complex subunit organization	7/151	76/7594	0.000741796	0.104593	0.0973445	EVM0002988/EVM0010078/EVM0012130/EVM0008310/EVM0004573/EVM0016344/EVM0016785	7
GO:0044085	cellular component biogenesis	8/151	108/7594	0.00133298	0.140963	0.131193	EVM0002988/EVM0010078/EVM0012130/EVM0008310/EVM0003350/EVM0004573/EVM0016344/EVM0016785	8
GO:0009108	coenzyme biosynthetic process	3/151	20/7594	0.00685417	0.40864	0.380319	EVM0008032/EVM0007911/EVM0003870	3
GO:0034622	cellular macromolecular complex assembly	4/151	44/7594	0.0110038	0.40864	0.380319	EVM0002988/EVM0010078/EVM0012130/EVM0016785	4
GO:0051260	protein homooligomerization	3/151	25/7594	0.0128633	0.40864	0.380319	EVM0008310/EVM0004573/EVM0016344	3
GO:0051259	protein oligomerization	3/151	27/7594	0.0158937	0.40864	0.380319	EVM0008310/EVM0004573/EVM0016344	3
GO:0006461	protein complex assembly	4/151	49/7594	0.015916	0.40864	0.380319	EVM0010078/EVM0008310/EVM0004573/EVM0016344	4
GO:0070271	protein complex biogenesis	4/151	49/7594	0.015916	0.40864	0.380319	EVM0010078/EVM0008310/EVM0004573/EVM0016344	4
GO:0005634	nucleus	12/151	300/7594	0.0161539	0.40864	0.380319	EVM0002988/EVM0004657/EVM0007529/EVM0008669/EVM0012130/EVM0010641/EVM0012506/EVM0015775/EVM0011970/EVM0013158/EVM0015511/EVM0016785	12
GO:0016043	cellular component organization	8/151	164/7594	0.0163284	0.40864	0.380319	EVM0002988/EVM0010078/EVM0012130/EVM0008310/EVM0003350/EVM0004573/EVM0016344/EVM0016785	8
GO:0051188	cofactor biosynthetic process	3/151	28/7594	0.0175464	0.40864	0.380319	EVM0008032/EVM0007911/EVM0003870	3
GO:0071822	protein complex subunit organization	4/151	54/7594	0.0220217	0.40864	0.380319	EVM0010078/EVM0008310/EVM0004573/EVM0016344	4
GO:0009150	purine ribonucleotide metabolic process	4/151	54/7594	0.0220217	0.40864	0.380319	EVM0016029/EVM0007911/EVM0008826/EVM0014072	4
GO:0009259	ribonucleotide metabolic process	4/151	54/7594	0.0220217	0.40864	0.380319	EVM0016029/EVM0007911/EVM0008826/EVM0014072	4
GO:0031410	cytoplasmic vesicle	2/151	12/7594	0.0227477	0.40864	0.380319	EVM0017534/EVM0002555	2
GO:0097708	intracellular vesicle	2/151	12/7594	0.0227477	0.40864	0.380319	EVM0017534/EVM0002555	2
GO:0031982	vesicle	2/151	12/7594	0.0227477	0.40864	0.380319	EVM0017534/EVM0002555	2
GO:0006163	purine nucleotide metabolic process	4/151	56/7594	0.0248134	0.40864	0.380319	EVM0016029/EVM0007911/EVM0008826/EVM0014072	4
GO:0072521	purine-containing compound metabolic process	4/151	57/7594	0.0262859	0.40864	0.380319	EVM0016029/EVM0007911/EVM0008826/EVM0014072	4
GO:0019693	ribose phosphate metabolic process	4/151	57/7594	0.0262859	0.40864	0.380319	EVM0016029/EVM0007911/EVM0008826/EVM0014072	4
GO:0000398	mRNA splicing, via spliceosome	2/151	13/7594	0.0265375	0.40864	0.380319	EVM0002988/EVM0016785	2
GO:0000375	RNA splicing, via transesterification reactions	2/151	13/7594	0.0265375	0.40864	0.380319	EVM0002988/EVM0016785	2
GO:0000377	RNA splicing, via transesterification reactions with bulged adenosine as nucleophile	2/151	13/7594	0.0265375	0.40864	0.380319	EVM0002988/EVM0016785	2
GO:0043227	membrane-bounded organelle	15/151	443/7594	0.0297901	0.40864	0.380319	EVM0002988/EVM0004657/EVM0012000/EVM0007529/EVM0008669/EVM0012130/EVM0017534/EVM0010641/EVM0012506/EVM0015775/EVM0002555/EVM0011970/EVM0013158/EVM0015511/EVM0016785	15
GO:0001071	nucleic acid binding transcription factor activity	8/151	184/7594	0.0300798	0.40864	0.380319	EVM0004657/EVM0016022/EVM0017603/EVM0011482/EVM0008141/EVM0010641/EVM0012506/EVM0011970	8
GO:0003700	transcription factor activity, sequence-specific DNA binding	8/151	184/7594	0.0300798	0.40864	0.380319	EVM0004657/EVM0016022/EVM0017603/EVM0011482/EVM0008141/EVM0010641/EVM0012506/EVM0011970	8
GO:0099080	supramolecular complex	2/151	15/7594	0.0348117	0.40864	0.380319	EVM0005845/EVM0004926	2
GO:0099512	supramolecular fiber	2/151	15/7594	0.0348117	0.40864	0.380319	EVM0005845/EVM0004926	2
GO:0099081	supramolecular polymer	2/151	15/7594	0.0348117	0.40864	0.380319	EVM0005845/EVM0004926	2
GO:0071840	cellular component organization or biogenesis	8/151	193/7594	0.0383142	0.40864	0.380319	EVM0002988/EVM0010078/EVM0012130/EVM0008310/EVM0003350/EVM0004573/EVM0016344/EVM0016785	8
GO:0006260	DNA replication	3/151	38/7594	0.0391554	0.40864	0.380319	EVM0001088/EVM0012259/EVM0013158	3
GO:1903506	regulation of nucleic acid-templated transcription	11/151	306/7594	0.0410903	0.40864	0.380319	EVM0004657/EVM0016022/EVM0008669/EVM0017603/EVM0011482/EVM0008141/EVM0010641/EVM0012506/EVM0015775/EVM0007703/EVM0011970	11
GO:0019219	regulation of nucleobase-containing compound metabolic process	11/151	306/7594	0.0410903	0.40864	0.380319	EVM0004657/EVM0016022/EVM0008669/EVM0017603/EVM0011482/EVM0008141/EVM0010641/EVM0012506/EVM0015775/EVM0007703/EVM0011970	11
GO:2001141	regulation of RNA biosynthetic process	11/151	306/7594	0.0410903	0.40864	0.380319	EVM0004657/EVM0016022/EVM0008669/EVM0017603/EVM0011482/EVM0008141/EVM0010641/EVM0012506/EVM0015775/EVM0007703/EVM0011970	11
GO:0051252	regulation of RNA metabolic process	11/151	306/7594	0.0410903	0.40864	0.380319	EVM0004657/EVM0016022/EVM0008669/EVM0017603/EVM0011482/EVM0008141/EVM0010641/EVM0012506/EVM0015775/EVM0007703/EVM0011970	11
GO:0006355	regulation of transcription, DNA-templated	11/151	306/7594	0.0410903	0.40864	0.380319	EVM0004657/EVM0016022/EVM0008669/EVM0017603/EVM0011482/EVM0008141/EVM0010641/EVM0012506/EVM0015775/EVM0007703/EVM0011970	11
GO:0006732	coenzyme metabolic process	3/151	39/7594	0.0418187	0.40864	0.380319	EVM0008032/EVM0007911/EVM0003870	3
GO:0006357	regulation of transcription from RNA polymerase II promoter	2/151	17/7594	0.0439422	0.40864	0.380319	EVM0008669/EVM0015775	2
GO:0008380	RNA splicing	2/151	17/7594	0.0439422	0.40864	0.380319	EVM0002988/EVM0016785	2
GO:0009889	regulation of biosynthetic process	11/151	310/7594	0.0444384	0.40864	0.380319	EVM0004657/EVM0016022/EVM0008669/EVM0017603/EVM0011482/EVM0008141/EVM0010641/EVM0012506/EVM0015775/EVM0007703/EVM0011970	11
GO:0031326	regulation of cellular biosynthetic process	11/151	310/7594	0.0444384	0.40864	0.380319	EVM0004657/EVM0016022/EVM0008669/EVM0017603/EVM0011482/EVM0008141/EVM0010641/EVM0012506/EVM0015775/EVM0007703/EVM0011970	11
GO:2000112	regulation of cellular macromolecule biosynthetic process	11/151	310/7594	0.0444384	0.40864	0.380319	EVM0004657/EVM0016022/EVM0008669/EVM0017603/EVM0011482/EVM0008141/EVM0010641/EVM0012506/EVM0015775/EVM0007703/EVM0011970	11
GO:0010556	regulation of macromolecule biosynthetic process	11/151	310/7594	0.0444384	0.40864	0.380319	EVM0004657/EVM0016022/EVM0008669/EVM0017603/EVM0011482/EVM0008141/EVM0010641/EVM0012506/EVM0015775/EVM0007703/EVM0011970	11
GO:0051171	regulation of nitrogen compound metabolic process	11/151	310/7594	0.0444384	0.40864	0.380319	EVM0004657/EVM0016022/EVM0008669/EVM0017603/EVM0011482/EVM0008141/EVM0010641/EVM0012506/EVM0015775/EVM0007703/EVM0011970	11
GO:0010468	regulation of gene expression	11/151	315/7594	0.0488828	0.427626	0.397989	EVM0004657/EVM0016022/EVM0008669/EVM0017603/EVM0011482/EVM0008141/EVM0010641/EVM0012506/EVM0015775/EVM0007703/EVM0011970	11
GO:0080090	regulation of primary metabolic process	11/151	315/7594	0.0488828	0.427626	0.397989	EVM0004657/EVM0016022/EVM0008669/EVM0017603/EVM0011482/EVM0008141/EVM0010641/EVM0012506/EVM0015775/EVM0007703/EVM0011970	11
GO:0031323	regulation of cellular metabolic process	11/151	316/7594	0.0498068	0.427626	0.397989	EVM0004657/EVM0016022/EVM0008669/EVM0017603/EVM0011482/EVM0008141/EVM0010641/EVM0012506/EVM0015775/EVM0007703/EVM0011970	11
GO:0043565	sequence-specific DNA binding	6/151	136/7594	0.0535605	0.427626	0.397989	EVM0004657/EVM0016022/EVM0011482/EVM0010641/EVM0012506/EVM0011970	6
GO:0060255	regulation of macromolecule metabolic process	11/151	320/7594	0.0536219	0.427626	0.397989	EVM0004657/EVM0016022/EVM0008669/EVM0017603/EVM0011482/EVM0008141/EVM0010641/EVM0012506/EVM0015775/EVM0007703/EVM0011970	11
GO:0008138	protein tyrosine/serine/threonine phosphatase activity	2/151	19/7594	0.0538498	0.427626	0.397989	EVM0008469/EVM0010682	2
GO:0019438	aromatic compound biosynthetic process	14/151	440/7594	0.0544433	0.427626	0.397989	EVM0004657/EVM0016022/EVM0008669/EVM0017603/EVM0011482/EVM0007911/EVM0008141/EVM0008826/EVM0010641/EVM0012506/EVM0015775/EVM0003870/EVM0007703/EVM0011970	14
GO:0008289	lipid binding	4/151	72/7594	0.0546465	0.427626	0.397989	EVM0014999/EVM0001849/EVM0015814/EVM0008733	4
GO:0019222	regulation of metabolic process	11/151	322/7594	0.0556015	0.427626	0.397989	EVM0004657/EVM0016022/EVM0008669/EVM0017603/EVM0011482/EVM0008141/EVM0010641/EVM0012506/EVM0015775/EVM0007703/EVM0011970	11
GO:0018130	heterocycle biosynthetic process	14/151	445/7594	0.0587423	0.443714	0.412963	EVM0004657/EVM0016022/EVM0008669/EVM0017603/EVM0011482/EVM0007911/EVM0008141/EVM0008826/EVM0010641/EVM0012506/EVM0015775/EVM0003870/EVM0007703/EVM0011970	14
GO:0051186	cofactor metabolic process	3/151	46/7594	0.0628989	0.466776	0.434427	EVM0008032/EVM0007911/EVM0003870	3
GO:1901362	organic cyclic compound biosynthetic process	14/151	453/7594	0.0660948	0.482036	0.448629	EVM0004657/EVM0016022/EVM0008669/EVM0017603/EVM0011482/EVM0007911/EVM0008141/EVM0008826/EVM0010641/EVM0012506/EVM0015775/EVM0003870/EVM0007703/EVM0011970	14
GO:0006812	cation transport	6/151	151/7594	0.0801119	0.574361	0.534555	EVM0016029/EVM0002368/EVM0005940/EVM0006297/EVM0008949/EVM0014072	6
GO:0005911	cell-cell junction	2/151	25/7594	0.0875128	0.586711	0.546049	EVM0009073/EVM0006091	2
GO:0005921	gap junction	2/151	25/7594	0.0875128	0.586711	0.546049	EVM0009073/EVM0006091	2
GO:0006790	sulfur compound metabolic process	2/151	25/7594	0.0875128	0.586711	0.546049	EVM0008032/EVM0003870	2
GO:0044427	chromosomal part	2/151	25/7594	0.0875128	0.586711	0.546049	EVM0012130/EVM0013158	2
GO:0034654	nucleobase-containing compound biosynthetic process	13/151	433/7594	0.0892804	0.586711	0.546049	EVM0004657/EVM0016022/EVM0008669/EVM0017603/EVM0011482/EVM0007911/EVM0008141/EVM0008826/EVM0010641/EVM0012506/EVM0015775/EVM0007703/EVM0011970	13
GO:0043231	intracellular membrane-bounded organelle	13/151	437/7594	0.0942475	0.586711	0.546049	EVM0002988/EVM0004657/EVM0012000/EVM0007529/EVM0008669/EVM0012130/EVM0010641/EVM0012506/EVM0015775/EVM0011970/EVM0013158/EVM0015511/EVM0016785	13
GO:0030054	cell junction	2/151	27/7594	0.0998286	0.586711	0.546049	EVM0009073/EVM0006091	2
GO:0006351	transcription, DNA-templated	11/151	360/7594	0.102718	0.586711	0.546049	EVM0004657/EVM0016022/EVM0008669/EVM0017603/EVM0011482/EVM0008141/EVM0010641/EVM0012506/EVM0015775/EVM0007703/EVM0011970	11
GO:0097659	nucleic acid-templated transcription	11/151	360/7594	0.102718	0.586711	0.546049	EVM0004657/EVM0016022/EVM0008669/EVM0017603/EVM0011482/EVM0008141/EVM0010641/EVM0012506/EVM0015775/EVM0007703/EVM0011970	11
GO:0032774	RNA biosynthetic process	11/151	362/7594	0.105708	0.586711	0.546049	EVM0004657/EVM0016022/EVM0008669/EVM0017603/EVM0011482/EVM0008141/EVM0010641/EVM0012506/EVM0015775/EVM0007703/EVM0011970	11
GO:0016810	hydrolase activity, acting on carbon-nitrogen (but not peptide) bonds	2/151	28/7594	0.106158	0.586711	0.546049	EVM0010035/EVM0014915	2
GO:0008168	methyltransferase activity	3/151	59/7594	0.112257	0.586711	0.546049	EVM0012000/EVM0003750/EVM0005615	3
GO:0009117	nucleotide metabolic process	4/151	93/7594	0.113618	0.586711	0.546049	EVM0016029/EVM0007911/EVM0008826/EVM0014072	4
GO:0006753	nucleoside phosphate metabolic process	4/151	94/7594	0.116938	0.586711	0.546049	EVM0016029/EVM0007911/EVM0008826/EVM0014072	4
GO:0006366	transcription from RNA polymerase II promoter	2/151	30/7594	0.119126	0.586711	0.546049	EVM0008669/EVM0015775	2
GO:0007265	Ras protein signal transduction	2/151	30/7594	0.119126	0.586711	0.546049	EVM0010107/EVM0016491	2
GO:0046578	regulation of Ras protein signal transduction	2/151	30/7594	0.119126	0.586711	0.546049	EVM0010107/EVM0016491	2
GO:0006397	mRNA processing	2/151	31/7594	0.125751	0.586711	0.546049	EVM0002988/EVM0016785	2
GO:0046034	ATP metabolic process	2/151	31/7594	0.125751	0.586711	0.546049	EVM0016029/EVM0014072	2
GO:0019637	organophosphate metabolic process	5/151	134/7594	0.128107	0.586711	0.546049	EVM0016029/EVM0007911/EVM0008826/EVM0003870/EVM0014072	5
GO:0009144	purine nucleoside triphosphate metabolic process	2/151	32/7594	0.132462	0.586711	0.546049	EVM0016029/EVM0014072	2
GO:0009199	ribonucleoside triphosphate metabolic process	2/151	32/7594	0.132462	0.586711	0.546049	EVM0016029/EVM0014072	2
GO:0009205	purine ribonucleoside triphosphate metabolic process	2/151	32/7594	0.132462	0.586711	0.546049	EVM0016029/EVM0014072	2
GO:0044446	intracellular organelle part	8/151	256/7594	0.137292	0.586711	0.546049	EVM0002988/EVM0012130/EVM0017534/EVM0005845/EVM0015775/EVM0004926/EVM0013158/EVM0016785	8
GO:0016741	transferase activity, transferring one-carbon groups	3/151	65/7594	0.138788	0.586711	0.546049	EVM0012000/EVM0003750/EVM0005615	3
GO:0009141	nucleoside triphosphate metabolic process	2/151	33/7594	0.139253	0.586711	0.546049	EVM0016029/EVM0014072	2
GO:0009152	purine ribonucleotide biosynthetic process	2/151	33/7594	0.139253	0.586711	0.546049	EVM0007911/EVM0008826	2
GO:0009260	ribonucleotide biosynthetic process	2/151	33/7594	0.139253	0.586711	0.546049	EVM0007911/EVM0008826	2
GO:0046390	ribose phosphate biosynthetic process	2/151	33/7594	0.139253	0.586711	0.546049	EVM0007911/EVM0008826	2
GO:0044422	organelle part	8/151	258/7594	0.141629	0.586711	0.546049	EVM0002988/EVM0012130/EVM0017534/EVM0005845/EVM0015775/EVM0004926/EVM0013158/EVM0016785	8
GO:0044428	nuclear part	3/151	66/7594	0.143402	0.586711	0.546049	EVM0002988/EVM0015775/EVM0016785	3
GO:0009123	nucleoside monophosphate metabolic process	2/151	34/7594	0.146119	0.586711	0.546049	EVM0016029/EVM0014072	2
GO:0009126	purine nucleoside monophosphate metabolic process	2/151	34/7594	0.146119	0.586711	0.546049	EVM0016029/EVM0014072	2
GO:0009161	ribonucleoside monophosphate metabolic process	2/151	34/7594	0.146119	0.586711	0.546049	EVM0016029/EVM0014072	2
GO:0009167	purine ribonucleoside monophosphate metabolic process	2/151	34/7594	0.146119	0.586711	0.546049	EVM0016029/EVM0014072	2
GO:0006811	ion transport	12/151	430/7594	0.14722	0.586711	0.546049	EVM0014635/EVM0016029/EVM0002368/EVM0005940/EVM0006297/EVM0017335/EVM0006506/EVM0007242/EVM0007361/EVM0008949/EVM0014072/EVM0017099	12
GO:0055086	nucleobase-containing small molecule metabolic process	4/151	103/7594	0.148638	0.586711	0.546049	EVM0016029/EVM0007911/EVM0008826/EVM0014072	4
GO:0006164	purine nucleotide biosynthetic process	2/151	35/7594	0.153053	0.586711	0.546049	EVM0007911/EVM0008826	2
GO:0005694	chromosome	2/151	36/7594	0.16005	0.586711	0.546049	EVM0012130/EVM0013158	2
GO:0045454	cell redox homeostasis	2/151	36/7594	0.16005	0.586711	0.546049	EVM0011343/EVM0001548	2
GO:0051056	regulation of small GTPase mediated signal transduction	2/151	36/7594	0.16005	0.586711	0.546049	EVM0010107/EVM0016491	2
GO:0072522	purine-containing compound biosynthetic process	2/151	36/7594	0.16005	0.586711	0.546049	EVM0007911/EVM0008826	2
GO:1902531	regulation of intracellular signal transduction	2/151	36/7594	0.16005	0.586711	0.546049	EVM0010107/EVM0016491	2
GO:0006818	hydrogen transport	2/151	37/7594	0.167105	0.586711	0.546049	EVM0016029/EVM0014072	2
GO:0015992	proton transport	2/151	37/7594	0.167105	0.586711	0.546049	EVM0016029/EVM0014072	2
GO:0016071	mRNA metabolic process	2/151	37/7594	0.167105	0.586711	0.546049	EVM0002988/EVM0016785	2
GO:0022613	ribonucleoprotein complex biogenesis	2/151	37/7594	0.167105	0.586711	0.546049	EVM0002988/EVM0016785	2
GO:0030001	metal ion transport	3/151	72/7594	0.172096	0.586711	0.546049	EVM0002368/EVM0005940/EVM0006297	3
GO:0019725	cellular homeostasis	2/151	38/7594	0.174214	0.586711	0.546049	EVM0011343/EVM0001548	2
GO:0012505	endomembrane system	3/151	74/7594	0.182004	0.586711	0.546049	EVM0012000/EVM0017534/EVM0002555	3
GO:0004970	ionotropic glutamate receptor activity	1/151	10/7594	0.182059	0.586711	0.546049	EVM0007820	1
GO:0008066	glutamate receptor activity	1/151	10/7594	0.182059	0.586711	0.546049	EVM0007820	1
GO:0008094	DNA-dependent ATPase activity	1/151	10/7594	0.182059	0.586711	0.546049	EVM0012259	1
GO:0008202	steroid metabolic process	1/151	10/7594	0.182059	0.586711	0.546049	EVM0006343	1
GO:0016053	organic acid biosynthetic process	1/151	10/7594	0.182059	0.586711	0.546049	EVM0013548	1
GO:0022824	transmitter-gated ion channel activity	1/151	10/7594	0.182059	0.586711	0.546049	EVM0007820	1
GO:0022835	transmitter-gated channel activity	1/151	10/7594	0.182059	0.586711	0.546049	EVM0007820	1
GO:0030594	neurotransmitter receptor activity	1/151	10/7594	0.182059	0.586711	0.546049	EVM0007820	1
GO:0044433	cytoplasmic vesicle part	1/151	10/7594	0.182059	0.586711	0.546049	EVM0017534	1
GO:0044802	single-organism membrane organization	1/151	10/7594	0.182059	0.586711	0.546049	EVM0003350	1
GO:0045892	negative regulation of transcription, DNA-templated	1/151	10/7594	0.182059	0.586711	0.546049	EVM0008669	1
GO:0045934	negative regulation of nucleobase-containing compound metabolic process	1/151	10/7594	0.182059	0.586711	0.546049	EVM0008669	1
GO:0046394	carboxylic acid biosynthetic process	1/151	10/7594	0.182059	0.586711	0.546049	EVM0013548	1
GO:0051253	negative regulation of RNA metabolic process	1/151	10/7594	0.182059	0.586711	0.546049	EVM0008669	1
GO:0061024	membrane organization	1/151	10/7594	0.182059	0.586711	0.546049	EVM0003350	1
GO:1902679	negative regulation of RNA biosynthetic process	1/151	10/7594	0.182059	0.586711	0.546049	EVM0008669	1
GO:1903507	negative regulation of nucleic acid-templated transcription	1/151	10/7594	0.182059	0.586711	0.546049	EVM0008669	1
GO:0009966	regulation of signal transduction	2/151	40/7594	0.18857	0.586711	0.546049	EVM0010107/EVM0016491	2
GO:0010646	regulation of cell communication	2/151	40/7594	0.18857	0.586711	0.546049	EVM0010107/EVM0016491	2
GO:0015629	actin cytoskeleton	2/151	40/7594	0.18857	0.586711	0.546049	EVM0005845/EVM0004926	2
GO:0023051	regulation of signaling	2/151	40/7594	0.18857	0.586711	0.546049	EVM0010107/EVM0016491	2
GO:0005085	guanyl-nucleotide exchange factor activity	2/151	41/7594	0.195809	0.586711	0.546049	EVM0010107/EVM0016491	2
GO:0048583	regulation of response to stimulus	2/151	41/7594	0.195809	0.586711	0.546049	EVM0010107/EVM0016491	2
GO:0000785	chromatin	1/151	11/7594	0.198344	0.586711	0.546049	EVM0012130	1
GO:0000786	nucleosome	1/151	11/7594	0.198344	0.586711	0.546049	EVM0012130	1
GO:0006541	glutamine metabolic process	1/151	11/7594	0.198344	0.586711	0.546049	EVM0013548	1
GO:0009890	negative regulation of biosynthetic process	1/151	11/7594	0.198344	0.586711	0.546049	EVM0008669	1
GO:0010558	negative regulation of macromolecule biosynthetic process	1/151	11/7594	0.198344	0.586711	0.546049	EVM0008669	1
GO:0031324	negative regulation of cellular metabolic process	1/151	11/7594	0.198344	0.586711	0.546049	EVM0008669	1
GO:0031327	negative regulation of cellular biosynthetic process	1/151	11/7594	0.198344	0.586711	0.546049	EVM0008669	1
GO:0032993	protein-DNA complex	1/151	11/7594	0.198344	0.586711	0.546049	EVM0012130	1
GO:0044815	DNA packaging complex	1/151	11/7594	0.198344	0.586711	0.546049	EVM0012130	1
GO:0051172	negative regulation of nitrogen compound metabolic process	1/151	11/7594	0.198344	0.586711	0.546049	EVM0008669	1
GO:2000113	negative regulation of cellular macromolecule biosynthetic process	1/151	11/7594	0.198344	0.586711	0.546049	EVM0008669	1
GO:0043234	protein complex	7/151	241/7594	0.203577	0.586938	0.546261	EVM0017534/EVM0017603/EVM0005845/EVM0015775/EVM0002555/EVM0004926/EVM0013158	7
GO:0046914	transition metal ion binding	9/151	330/7594	0.210089	0.586938	0.546261	EVM0004560/EVM0004434/EVM0011482/EVM0005442/EVM0010641/EVM0012506/EVM0002447/EVM0007541/EVM0011970	9
GO:0005230	extracellular ligand-gated ion channel activity	5/151	160/7594	0.213016	0.586938	0.546261	EVM0014635/EVM0007820/EVM0017335/EVM0006506/EVM0017099	5
GO:0007034	vacuolar transport	1/151	12/7594	0.214308	0.586938	0.546261	EVM0003720	1
GO:0009064	glutamine family amino acid metabolic process	1/151	12/7594	0.214308	0.586938	0.546261	EVM0013548	1
GO:0015297	antiporter activity	1/151	12/7594	0.214308	0.586938	0.546261	EVM0008949	1
GO:0015298	solute:cation antiporter activity	1/151	12/7594	0.214308	0.586938	0.546261	EVM0008949	1
GO:0015299	solute:proton antiporter activity	1/151	12/7594	0.214308	0.586938	0.546261	EVM0008949	1
GO:0003723	RNA binding	5/151	161/7594	0.216598	0.586938	0.546261	EVM0002988/EVM0007171/EVM0008669/EVM0013577/EVM0016785	5
GO:1901135	carbohydrate derivative metabolic process	5/151	162/7594	0.220198	0.586938	0.546261	EVM0003530/EVM0016029/EVM0007911/EVM0008826/EVM0014072	5
GO:0015276	ligand-gated ion channel activity	5/151	164/7594	0.227455	0.586938	0.546261	EVM0014635/EVM0007820/EVM0017335/EVM0006506/EVM0017099	5
GO:0022834	ligand-gated channel activity	5/151	164/7594	0.227455	0.586938	0.546261	EVM0014635/EVM0007820/EVM0017335/EVM0006506/EVM0017099	5
GO:0043414	macromolecule methylation	1/151	13/7594	0.229955	0.586938	0.546261	EVM0003750	1
GO:0048193	Golgi vesicle transport	1/151	13/7594	0.229955	0.586938	0.546261	EVM0002148	1
GO:0055114	oxidation-reduction process	9/151	339/7594	0.232463	0.586938	0.546261	EVM0004560/EVM0015288/EVM0000277/EVM0003915/EVM0000284/EVM0001088/EVM0011900/EVM0001548/EVM0007541	9
GO:0008270	zinc ion binding	7/151	255/7594	0.24434	0.586938	0.546261	EVM0004434/EVM0011482/EVM0005442/EVM0010641/EVM0012506/EVM0002447/EVM0011970	7
GO:0004383	guanylate cyclase activity	1/151	14/7594	0.245293	0.586938	0.546261	EVM0008826	1
GO:0006182	cGMP biosynthetic process	1/151	14/7594	0.245293	0.586938	0.546261	EVM0008826	1
GO:0006323	DNA packaging	1/151	14/7594	0.245293	0.586938	0.546261	EVM0012130	1
GO:0006334	nucleosome assembly	1/151	14/7594	0.245293	0.586938	0.546261	EVM0012130	1
GO:0009975	cyclase activity	1/151	14/7594	0.245293	0.586938	0.546261	EVM0008826	1
GO:0031497	chromatin assembly	1/151	14/7594	0.245293	0.586938	0.546261	EVM0012130	1
GO:0034728	nucleosome organization	1/151	14/7594	0.245293	0.586938	0.546261	EVM0012130	1
GO:0046068	cGMP metabolic process	1/151	14/7594	0.245293	0.586938	0.546261	EVM0008826	1
GO:0052652	cyclic purine nucleotide metabolic process	1/151	14/7594	0.245293	0.586938	0.546261	EVM0008826	1
GO:0065004	protein-DNA complex assembly	1/151	14/7594	0.245293	0.586938	0.546261	EVM0012130	1
GO:0071824	protein-DNA complex subunit organization	1/151	14/7594	0.245293	0.586938	0.546261	EVM0012130	1
GO:0007264	small GTPase mediated signal transduction	2/151	48/7594	0.247225	0.586938	0.546261	EVM0010107/EVM0016491	2
GO:0016758	transferase activity, transferring hexosyl groups	4/151	128/7594	0.250237	0.586938	0.546261	EVM0003530/EVM0012000/EVM0016358/EVM0001410	4
GO:0046873	metal ion transmembrane transporter activity	3/151	89/7594	0.260244	0.586938	0.546261	EVM0002368/EVM0005940/EVM0006297	3
GO:0001076	transcription factor activity, RNA polymerase II transcription factor binding	1/151	15/7594	0.260328	0.586938	0.546261	EVM0015775	1
GO:0001104	RNA polymerase II transcription cofactor activity	1/151	15/7594	0.260328	0.586938	0.546261	EVM0015775	1
GO:0006333	chromatin assembly or disassembly	1/151	15/7594	0.260328	0.586938	0.546261	EVM0012130	1
GO:0003333	amino acid transmembrane transport	1/151	16/7594	0.275064	0.586938	0.546261	EVM0007361	1
GO:0005342	organic acid transmembrane transporter activity	1/151	16/7594	0.275064	0.586938	0.546261	EVM0007361	1
GO:0006865	amino acid transport	1/151	16/7594	0.275064	0.586938	0.546261	EVM0007361	1
GO:0008514	organic anion transmembrane transporter activity	1/151	16/7594	0.275064	0.586938	0.546261	EVM0007361	1
GO:0009892	negative regulation of metabolic process	1/151	16/7594	0.275064	0.586938	0.546261	EVM0008669	1
GO:0010605	negative regulation of macromolecule metabolic process	1/151	16/7594	0.275064	0.586938	0.546261	EVM0008669	1
GO:0010629	negative regulation of gene expression	1/151	16/7594	0.275064	0.586938	0.546261	EVM0008669	1
GO:0015171	amino acid transmembrane transporter activity	1/151	16/7594	0.275064	0.586938	0.546261	EVM0007361	1
GO:0016592	mediator complex	1/151	16/7594	0.275064	0.586938	0.546261	EVM0015775	1
GO:0046943	carboxylic acid transmembrane transporter activity	1/151	16/7594	0.275064	0.586938	0.546261	EVM0007361	1
GO:0098656	anion transmembrane transport	1/151	16/7594	0.275064	0.586938	0.546261	EVM0007361	1
GO:1901681	sulfur compound binding	1/151	16/7594	0.275064	0.586938	0.546261	EVM0003870	1
GO:1903825	organic acid transmembrane transport	1/151	16/7594	0.275064	0.586938	0.546261	EVM0007361	1
GO:1905039	carboxylic acid transmembrane transport	1/151	16/7594	0.275064	0.586938	0.546261	EVM0007361	1
GO:0005506	iron ion binding	2/151	52/7594	0.276868	0.586938	0.546261	EVM0004560/EVM0007541	2
GO:0022836	gated channel activity	5/151	178/7594	0.280013	0.586938	0.546261	EVM0014635/EVM0007820/EVM0017335/EVM0006506/EVM0017099	5
GO:0022890	inorganic cation transmembrane transporter activity	4/151	135/7594	0.281075	0.586938	0.546261	EVM0002368/EVM0005940/EVM0006297/EVM0008949	4
GO:0009725	response to hormone	3/151	93/7594	0.281884	0.586938	0.546261	EVM0010641/EVM0012506/EVM0011970	3
GO:0009755	hormone-mediated signaling pathway	3/151	93/7594	0.281884	0.586938	0.546261	EVM0010641/EVM0012506/EVM0011970	3
GO:0014070	response to organic cyclic compound	3/151	93/7594	0.281884	0.586938	0.546261	EVM0010641/EVM0012506/EVM0011970	3
GO:0032870	cellular response to hormone stimulus	3/151	93/7594	0.281884	0.586938	0.546261	EVM0010641/EVM0012506/EVM0011970	3
GO:0033993	response to lipid	3/151	93/7594	0.281884	0.586938	0.546261	EVM0010641/EVM0012506/EVM0011970	3
GO:0043401	steroid hormone mediated signaling pathway	3/151	93/7594	0.281884	0.586938	0.546261	EVM0010641/EVM0012506/EVM0011970	3
GO:0048545	response to steroid hormone	3/151	93/7594	0.281884	0.586938	0.546261	EVM0010641/EVM0012506/EVM0011970	3
GO:0071383	cellular response to steroid hormone stimulus	3/151	93/7594	0.281884	0.586938	0.546261	EVM0010641/EVM0012506/EVM0011970	3
GO:0071396	cellular response to lipid	3/151	93/7594	0.281884	0.586938	0.546261	EVM0010641/EVM0012506/EVM0011970	3
GO:0071407	cellular response to organic cyclic compound	3/151	93/7594	0.281884	0.586938	0.546261	EVM0010641/EVM0012506/EVM0011970	3
GO:0016879	ligase activity, forming carbon-nitrogen bonds	1/151	17/7594	0.28951	0.586938	0.546261	EVM0013548	1
GO:0001883	purine nucleoside binding	4/151	137/7594	0.29	0.586938	0.546261	EVM0007691/EVM0015828/EVM0000253/EVM0013178	4
GO:0005525	GTP binding	4/151	137/7594	0.29	0.586938	0.546261	EVM0007691/EVM0015828/EVM0000253/EVM0013178	4
GO:0032549	ribonucleoside binding	4/151	137/7594	0.29	0.586938	0.546261	EVM0007691/EVM0015828/EVM0000253/EVM0013178	4
GO:0032550	purine ribonucleoside binding	4/151	137/7594	0.29	0.586938	0.546261	EVM0007691/EVM0015828/EVM0000253/EVM0013178	4
GO:0032561	guanyl ribonucleotide binding	4/151	137/7594	0.29	0.586938	0.546261	EVM0007691/EVM0015828/EVM0000253/EVM0013178	4
GO:0001882	nucleoside binding	4/151	138/7594	0.294478	0.59173	0.55072	EVM0007691/EVM0015828/EVM0000253/EVM0013178	4
GO:0020037	heme binding	3/151	96/7594	0.298222	0.59173	0.55072	EVM0004560/EVM0008826/EVM0007541	3
GO:0090407	organophosphate biosynthetic process	3/151	96/7594	0.298222	0.59173	0.55072	EVM0007911/EVM0008826/EVM0003870	3
GO:0005667	transcription factor complex	1/151	18/7594	0.303669	0.59173	0.55072	EVM0017603	1
GO:0016667	oxidoreductase activity, acting on a sulfur group of donors	1/151	18/7594	0.303669	0.59173	0.55072	EVM0001548	1
GO:0015291	secondary active transmembrane transporter activity	2/151	56/7594	0.306449	0.59173	0.55072	EVM0007242/EVM0008949	2
GO:0042592	homeostatic process	2/151	56/7594	0.306449	0.59173	0.55072	EVM0011343/EVM0001548	2
GO:0046906	tetrapyrrole binding	3/151	98/7594	0.309146	0.59173	0.55072	EVM0004560/EVM0008826/EVM0007541	3
GO:0032991	macromolecular complex	10/151	415/7594	0.311268	0.59173	0.55072	EVM0002988/EVM0012130/EVM0017534/EVM0017603/EVM0005845/EVM0015775/EVM0002555/EVM0004926/EVM0013158/EVM0016785	10
GO:0044765	single-organism transport	4/151	142/7594	0.312475	0.59173	0.55072	EVM0004676/EVM0016029/EVM0007361/EVM0014072	4
GO:0009719	response to endogenous stimulus	3/151	99/7594	0.314614	0.59173	0.55072	EVM0010641/EVM0012506/EVM0011970	3
GO:0070887	cellular response to chemical stimulus	3/151	99/7594	0.314614	0.59173	0.55072	EVM0010641/EVM0012506/EVM0011970	3
GO:0071310	cellular response to organic substance	3/151	99/7594	0.314614	0.59173	0.55072	EVM0010641/EVM0012506/EVM0011970	3
GO:0071495	cellular response to endogenous stimulus	3/151	99/7594	0.314614	0.59173	0.55072	EVM0010641/EVM0012506/EVM0011970	3
GO:0000988	transcription factor activity, protein binding	1/151	19/7594	0.317548	0.59173	0.55072	EVM0015775	1
GO:0000989	transcription factor activity, transcription factor binding	1/151	19/7594	0.317548	0.59173	0.55072	EVM0015775	1
GO:0003712	transcription cofactor activity	1/151	19/7594	0.317548	0.59173	0.55072	EVM0015775	1
GO:0072594	establishment of protein localization to organelle	1/151	19/7594	0.317548	0.59173	0.55072	EVM0002148	1
GO:0044281	small molecule metabolic process	6/151	234/7594	0.321744	0.596921	0.555551	EVM0016029/EVM0007911/EVM0008826/EVM0008023/EVM0013548/EVM0014072	6
GO:0010033	response to organic substance	3/151	101/7594	0.325557	0.601357	0.559681	EVM0010641/EVM0012506/EVM0011970	3
GO:0098772	molecular function regulator	4/151	146/7594	0.330575	0.605338	0.563386	EVM0008669/EVM0010107/EVM0015584/EVM0016491	4
GO:1902578	single-organism localization	4/151	146/7594	0.330575	0.605338	0.563386	EVM0004676/EVM0016029/EVM0007361/EVM0014072	4
GO:0015075	ion transmembrane transporter activity	10/151	423/7594	0.332384	0.606027	0.564027	EVM0014635/EVM0007820/EVM0002368/EVM0005940/EVM0006297/EVM0017335/EVM0006506/EVM0007361/EVM0008949/EVM0017099	10
GO:1901137	carbohydrate derivative biosynthetic process	3/151	104/7594	0.341972	0.611236	0.568875	EVM0003530/EVM0007911/EVM0008826	3
GO:0034220	ion transmembrane transport	2/151	61/7594	0.343089	0.611236	0.568875	EVM0006297/EVM0007361	2
GO:0006605	protein targeting	1/151	21/7594	0.344486	0.611236	0.568875	EVM0002148	1
GO:0071103	DNA conformation change	1/151	21/7594	0.344486	0.611236	0.568875	EVM0012130	1
GO:1901605	alpha-amino acid metabolic process	1/151	21/7594	0.344486	0.611236	0.568875	EVM0013548	1
GO:0042221	response to chemical	3/151	105/7594	0.347439	0.611236	0.568875	EVM0010641/EVM0012506/EVM0011970	3
GO:0022891	substrate-specific transmembrane transporter activity	10/151	432/7594	0.35647	0.611236	0.568875	EVM0014635/EVM0007820/EVM0002368/EVM0005940/EVM0006297/EVM0017335/EVM0006506/EVM0007361/EVM0008949/EVM0017099	10
GO:0008080	N-acetyltransferase activity	1/151	22/7594	0.357557	0.611236	0.568875	EVM0012154	1
GO:0016407	acetyltransferase activity	1/151	22/7594	0.357557	0.611236	0.568875	EVM0012154	1
GO:0032259	methylation	1/151	22/7594	0.357557	0.611236	0.568875	EVM0003750	1
GO:0033365	protein localization to organelle	1/151	22/7594	0.357557	0.611236	0.568875	EVM0002148	1
GO:0043623	cellular protein complex assembly	1/151	22/7594	0.357557	0.611236	0.568875	EVM0010078	1
GO:0006820	anion transport	2/151	63/7594	0.357584	0.611236	0.568875	EVM0007242/EVM0007361	2
GO:0016705	oxidoreductase activity, acting on paired donors, with incorporation or reduction of molecular oxygen	2/151	63/7594	0.357584	0.611236	0.568875	EVM0004560/EVM0007541	2
GO:0071705	nitrogen compound transport	3/151	108/7594	0.363811	0.611236	0.568875	EVM0002148/EVM0004676/EVM0007361	3
GO:0016757	transferase activity, transferring glycosyl groups	4/151	154/7594	0.366914	0.611236	0.568875	EVM0003530/EVM0012000/EVM0016358/EVM0001410	4
GO:0004674	protein serine/threonine kinase activity	1/151	23/7594	0.370368	0.611236	0.568875	EVM0016171	1
GO:0016410	N-acyltransferase activity	1/151	23/7594	0.370368	0.611236	0.568875	EVM0012154	1
GO:0044283	small molecule biosynthetic process	1/151	23/7594	0.370368	0.611236	0.568875	EVM0013548	1
GO:0006259	DNA metabolic process	3/151	110/7594	0.374694	0.611236	0.568875	EVM0001088/EVM0012259/EVM0013158	3
GO:0004857	enzyme inhibitor activity	2/151	66/7594	0.379106	0.611236	0.568875	EVM0008669/EVM0015584	2
GO:0006520	cellular amino acid metabolic process	2/151	66/7594	0.379106	0.611236	0.568875	EVM0008023/EVM0013548	2
GO:0044430	cytoskeletal part	2/151	66/7594	0.379106	0.611236	0.568875	EVM0005845/EVM0004926	2
GO:0005088	Ras guanyl-nucleotide exchange factor activity	1/151	24/7594	0.382926	0.611236	0.568875	EVM0016491	1
GO:0005089	Rho guanyl-nucleotide exchange factor activity	1/151	24/7594	0.382926	0.611236	0.568875	EVM0016491	1
GO:0007266	Rho protein signal transduction	1/151	24/7594	0.382926	0.611236	0.568875	EVM0016491	1
GO:0008081	phosphoric diester hydrolase activity	1/151	24/7594	0.382926	0.611236	0.568875	EVM0001852	1
GO:0008417	fucosyltransferase activity	1/151	24/7594	0.382926	0.611236	0.568875	EVM0003530	1
GO:0015849	organic acid transport	1/151	24/7594	0.382926	0.611236	0.568875	EVM0007361	1
GO:0035023	regulation of Rho protein signal transduction	1/151	24/7594	0.382926	0.611236	0.568875	EVM0016491	1
GO:0046942	carboxylic acid transport	1/151	24/7594	0.382926	0.611236	0.568875	EVM0007361	1
GO:0051536	iron-sulfur cluster binding	1/151	24/7594	0.382926	0.611236	0.568875	EVM0000277	1
GO:0051540	metal cluster binding	1/151	24/7594	0.382926	0.611236	0.568875	EVM0000277	1
GO:0019001	guanyl nucleotide binding	4/151	159/7594	0.389605	0.61956	0.576622	EVM0007691/EVM0015828/EVM0000253/EVM0013178	4
GO:0048523	negative regulation of cellular process	1/151	25/7594	0.395235	0.626158	0.582763	EVM0008669	1
GO:0022892	substrate-specific transporter activity	10/151	448/7594	0.399858	0.627177	0.583711	EVM0014635/EVM0007820/EVM0002368/EVM0005940/EVM0006297/EVM0017335/EVM0006506/EVM0007361/EVM0008949/EVM0017099	10
GO:0009165	nucleotide biosynthetic process	2/151	69/7594	0.400326	0.627177	0.583711	EVM0007911/EVM0008826	2
GO:1901293	nucleoside phosphate biosynthetic process	2/151	69/7594	0.400326	0.627177	0.583711	EVM0007911/EVM0008826	2
GO:0006325	chromatin organization	1/151	26/7594	0.4073	0.628827	0.585246	EVM0012130	1
GO:0005856	cytoskeleton	2/151	70/7594	0.407325	0.628827	0.585246	EVM0005845/EVM0004926	2
GO:0016747	transferase activity, transferring acyl groups other than amino-acyl groups	2/151	70/7594	0.407325	0.628827	0.585246	EVM0012154/EVM0007703	2
GO:0016874	ligase activity	2/151	70/7594	0.407325	0.628827	0.585246	EVM0008023/EVM0013548	2
GO:0005543	phospholipid binding	1/151	27/7594	0.419126	0.640036	0.595679	EVM0008733	1
GO:0015711	organic anion transport	1/151	27/7594	0.419126	0.640036	0.595679	EVM0007361	1
GO:0098805	whole membrane	1/151	27/7594	0.419126	0.640036	0.595679	EVM0017534	1
GO:0065008	regulation of biological quality	2/151	73/7594	0.428083	0.65069	0.605594	EVM0011343/EVM0001548	2
GO:1901564	organonitrogen compound metabolic process	7/151	313/7594	0.430619	0.65069	0.605594	EVM0016029/EVM0007911/EVM0008826/EVM0003870/EVM0008023/EVM0013548/EVM0014072	7
GO:0003678	DNA helicase activity	1/151	28/7594	0.430717	0.65069	0.605594	EVM0012259	1
GO:0008324	cation transmembrane transporter activity	4/151	169/7594	0.434609	0.654233	0.608891	EVM0002368/EVM0005940/EVM0006297/EVM0008949	4
GO:0015698	inorganic anion transport	1/151	29/7594	0.442078	0.663118	0.617161	EVM0007242	1
GO:0071702	organic substance transport	3/151	123/7594	0.444264	0.664042	0.618021	EVM0002148/EVM0004676/EVM0007361	3
GO:0048519	negative regulation of biological process	1/151	30/7594	0.453215	0.675035	0.628252	EVM0008669	1
GO:1901566	organonitrogen compound biosynthetic process	5/151	223/7594	0.457375	0.678841	0.631794	EVM0007911/EVM0008826/EVM0003870/EVM0008023/EVM0013548	5
GO:0005737	cytoplasm	7/151	328/7594	0.479516	0.708198	0.659117	EVM0012000/EVM0008669/EVM0017534/EVM0005845/EVM0002555/EVM0004926/EVM0008023	7
GO:0035556	intracellular signal transduction	3/151	130/7594	0.480503	0.708198	0.659117	EVM0010107/EVM0008826/EVM0016491	3
GO:0003677	DNA binding	9/151	436/7594	0.503624	0.738104	0.68695	EVM0003688/EVM0004657/EVM0016022/EVM0012130/EVM0006191/EVM0011482/EVM0010641/EVM0012506/EVM0011970	9
GO:0006418	tRNA aminoacylation for protein translation	1/151	35/7594	0.505669	0.738104	0.68695	EVM0008023	1
GO:0015672	monovalent inorganic cation transport	2/151	85/7594	0.50704	0.738104	0.68695	EVM0016029/EVM0014072	2
GO:0003924	GTPase activity	3/151	136/7594	0.510674	0.738104	0.68695	EVM0007691/EVM0015828/EVM0017317	3
GO:0007165	signal transduction	10/151	489/7594	0.510982	0.738104	0.68695	EVM0010483/EVM0015579/EVM0010107/EVM0008826/EVM0010641/EVM0012506/EVM0012843/EVM0000866/EVM0011970/EVM0016491	10
GO:0044700	single organism signaling	10/151	491/7594	0.516297	0.738104	0.68695	EVM0010483/EVM0015579/EVM0010107/EVM0008826/EVM0010641/EVM0012506/EVM0012843/EVM0000866/EVM0011970/EVM0016491	10
GO:0023052	signaling	10/151	492/7594	0.518949	0.738104	0.68695	EVM0010483/EVM0015579/EVM0010107/EVM0008826/EVM0010641/EVM0012506/EVM0012843/EVM0000866/EVM0011970/EVM0016491	10
GO:0044763	single-organism cellular process	10/151	494/7594	0.524239	0.738104	0.68695	EVM0003530/EVM0016029/EVM0011343/EVM0003350/EVM0007911/EVM0008826/EVM0001548/EVM0008023/EVM0013548/EVM0014072	10
GO:0005654	nucleoplasm	1/151	37/7594	0.525223	0.738104	0.68695	EVM0015775	1
GO:0005783	endoplasmic reticulum	1/151	37/7594	0.525223	0.738104	0.68695	EVM0012000	1
GO:0009187	cyclic nucleotide metabolic process	1/151	37/7594	0.525223	0.738104	0.68695	EVM0008826	1
GO:0009190	cyclic nucleotide biosynthetic process	1/151	37/7594	0.525223	0.738104	0.68695	EVM0008826	1
GO:0016849	phosphorus-oxygen lyase activity	1/151	37/7594	0.525223	0.738104	0.68695	EVM0008826	1
GO:0044451	nucleoplasm part	1/151	37/7594	0.525223	0.738104	0.68695	EVM0015775	1
GO:0004812	aminoacyl-tRNA ligase activity	1/151	38/7594	0.53471	0.739158	0.687931	EVM0008023	1
GO:0030246	carbohydrate binding	1/151	38/7594	0.53471	0.739158	0.687931	EVM0000935	1
GO:0043038	amino acid activation	1/151	38/7594	0.53471	0.739158	0.687931	EVM0008023	1
GO:0043039	tRNA aminoacylation	1/151	38/7594	0.53471	0.739158	0.687931	EVM0008023	1
GO:0098588	bounding membrane of organelle	1/151	38/7594	0.53471	0.739158	0.687931	EVM0017534	1
GO:0007154	cell communication	10/151	500/7594	0.540001	0.742308	0.690863	EVM0010483/EVM0015579/EVM0010107/EVM0008826/EVM0010641/EVM0012506/EVM0012843/EVM0000866/EVM0011970/EVM0016491	10
GO:0016491	oxidoreductase activity	7/151	348/7594	0.542866	0.742308	0.690863	EVM0004560/EVM0000277/EVM0003915/EVM0000284/EVM0001088/EVM0001548/EVM0007541	7
GO:0016875	ligase activity, forming carbon-oxygen bonds	1/151	39/7594	0.544008	0.742308	0.690863	EVM0008023	1
GO:0016876	ligase activity, forming aminoacyl-tRNA and related compounds	1/151	39/7594	0.544008	0.742308	0.690863	EVM0008023	1
GO:0004386	helicase activity	1/151	40/7594	0.553122	0.752317	0.700178	EVM0012259	1
GO:0099600	transmembrane receptor activity	8/151	404/7594	0.557009	0.753075	0.700884	EVM0014635/EVM0015579/EVM0007820/EVM0012843/EVM0017335/EVM0000866/EVM0006506/EVM0017099	8
GO:0044711	single-organism biosynthetic process	3/151	147/7594	0.563511	0.753075	0.700884	EVM0007911/EVM0008826/EVM0013548	3
GO:0004721	phosphoprotein phosphatase activity	2/151	95/7594	0.567244	0.753075	0.700884	EVM0008469/EVM0010682	2
GO:0004872	receptor activity	8/151	408/7594	0.568408	0.753075	0.700884	EVM0014635/EVM0015579/EVM0007820/EVM0012843/EVM0017335/EVM0000866/EVM0006506/EVM0017099	8
GO:0060089	molecular transducer activity	8/151	408/7594	0.568408	0.753075	0.700884	EVM0014635/EVM0015579/EVM0007820/EVM0012843/EVM0017335/EVM0000866/EVM0006506/EVM0017099	8
GO:0005216	ion channel activity	5/151	253/7594	0.569702	0.753075	0.700884	EVM0014635/EVM0007820/EVM0017335/EVM0006506/EVM0017099	5
GO:0015267	channel activity	5/151	253/7594	0.569702	0.753075	0.700884	EVM0014635/EVM0007820/EVM0017335/EVM0006506/EVM0017099	5
GO:0022803	passive transmembrane transporter activity	5/151	253/7594	0.569702	0.753075	0.700884	EVM0014635/EVM0007820/EVM0017335/EVM0006506/EVM0017099	5
GO:0022838	substrate-specific channel activity	5/151	253/7594	0.569702	0.753075	0.700884	EVM0014635/EVM0007820/EVM0017335/EVM0006506/EVM0017099	5
GO:0016311	dephosphorylation	2/151	96/7594	0.572968	0.755033	0.702706	EVM0008469/EVM0010682	2
GO:0098655	cation transmembrane transport	1/151	43/7594	0.579392	0.756428	0.704004	EVM0006297	1
GO:0098660	inorganic ion transmembrane transport	1/151	43/7594	0.579392	0.756428	0.704004	EVM0006297	1
GO:0098662	inorganic cation transmembrane transport	1/151	43/7594	0.579392	0.756428	0.704004	EVM0006297	1
GO:0008509	anion transmembrane transporter activity	1/151	44/7594	0.587803	0.763087	0.710202	EVM0007361	1
GO:0043228	non-membrane-bounded organelle	4/151	207/7594	0.593889	0.763087	0.710202	EVM0012130/EVM0005845/EVM0004926/EVM0013158	4
GO:0043232	intracellular non-membrane-bounded organelle	4/151	207/7594	0.593889	0.763087	0.710202	EVM0012130/EVM0005845/EVM0004926/EVM0013158	4
GO:0008237	metallopeptidase activity	3/151	154/7594	0.595297	0.763087	0.710202	EVM0003348/EVM0004434/EVM0002447	3
GO:0042578	phosphoric ester hydrolase activity	3/151	154/7594	0.595297	0.763087	0.710202	EVM0008469/EVM0001852/EVM0010682	3
GO:0006396	RNA processing	2/151	100/7594	0.595316	0.763087	0.710202	EVM0002988/EVM0016785	2
GO:0015078	hydrogen ion transmembrane transporter activity	1/151	46/7594	0.604127	0.772041	0.718536	EVM0008949	1
GO:0005509	calcium ion binding	2/151	102/7594	0.606161	0.772307	0.718783	EVM0008733/EVM0009539	2
GO:0044444	cytoplasmic part	5/151	265/7594	0.611244	0.776445	0.722634	EVM0012000/EVM0017534/EVM0005845/EVM0002555/EVM0004926	5
GO:0030234	enzyme regulator activity	2/151	105/7594	0.622015	0.787762	0.733166	EVM0008669/EVM0015584	2
GO:0004867	serine-type endopeptidase inhibitor activity	1/151	49/7594	0.627417	0.789873	0.735131	EVM0015584	1
GO:0031981	nuclear lumen	1/151	49/7594	0.627417	0.789873	0.735131	EVM0015775	1
GO:0006996	organelle organization	2/151	107/7594	0.632311	0.793672	0.738667	EVM0010078/EVM0012130	2
GO:0022804	active transmembrane transporter activity	2/151	108/7594	0.637377	0.797664	0.742383	EVM0007242/EVM0008949	2
GO:0050660	flavin adenine dinucleotide binding	1/151	51/7594	0.642182	0.801306	0.745772	EVM0000277	1
GO:0016746	transferase activity, transferring acyl groups	2/151	110/7594	0.647346	0.804761	0.748987	EVM0012154/EVM0007703	2
GO:0006281	DNA repair	1/151	53/7594	0.656365	0.804761	0.748987	EVM0012259	1
GO:0006486	protein glycosylation	1/151	53/7594	0.656365	0.804761	0.748987	EVM0003530	1
GO:0009101	glycoprotein biosynthetic process	1/151	53/7594	0.656365	0.804761	0.748987	EVM0003530	1
GO:0043413	macromolecule glycosylation	1/151	53/7594	0.656365	0.804761	0.748987	EVM0003530	1
GO:0070085	glycosylation	1/151	53/7594	0.656365	0.804761	0.748987	EVM0003530	1
GO:0009100	glycoprotein metabolic process	1/151	54/7594	0.663246	0.806202	0.750329	EVM0003530	1
GO:0004866	endopeptidase inhibitor activity	1/151	55/7594	0.66999	0.806202	0.750329	EVM0015584	1
GO:0006974	cellular response to DNA damage stimulus	1/151	55/7594	0.66999	0.806202	0.750329	EVM0012259	1
GO:0033554	cellular response to stress	1/151	55/7594	0.66999	0.806202	0.750329	EVM0012259	1
GO:0061135	endopeptidase regulator activity	1/151	55/7594	0.66999	0.806202	0.750329	EVM0015584	1
GO:0019842	vitamin binding	1/151	56/7594	0.6766	0.806202	0.750329	EVM0003870	1
GO:0031974	membrane-enclosed lumen	1/151	56/7594	0.6766	0.806202	0.750329	EVM0015775	1
GO:0043233	organelle lumen	1/151	56/7594	0.6766	0.806202	0.750329	EVM0015775	1
GO:0051276	chromosome organization	1/151	56/7594	0.6766	0.806202	0.750329	EVM0012130	1
GO:0070013	intracellular organelle lumen	1/151	56/7594	0.6766	0.806202	0.750329	EVM0015775	1
GO:0019752	carboxylic acid metabolic process	2/151	117/7594	0.680543	0.808622	0.752581	EVM0008023/EVM0013548	2
GO:0006082	organic acid metabolic process	2/151	118/7594	0.685073	0.809457	0.753358	EVM0008023/EVM0013548	2
GO:0043436	oxoacid metabolic process	2/151	118/7594	0.685073	0.809457	0.753358	EVM0008023/EVM0013548	2
GO:0030414	peptidase inhibitor activity	1/151	58/7594	0.689427	0.810077	0.753935	EVM0015584	1
GO:0061134	peptidase regulator activity	1/151	58/7594	0.689427	0.810077	0.753935	EVM0015584	1
GO:0055085	transmembrane transport	7/151	401/7594	0.692402	0.811318	0.75509	EVM0004542/EVM0000509/EVM0005940/EVM0006297/EVM0010858/EVM0007361/EVM0008949	7
GO:0016779	nucleotidyltransferase activity	1/151	60/7594	0.70175	0.817741	0.761068	EVM0011396	1
GO:0016853	isomerase activity	1/151	60/7594	0.70175	0.817741	0.761068	EVM0006343	1
GO:0030529	intracellular ribonucleoprotein complex	2/151	123/7594	0.706944	0.8178	0.761123	EVM0002988/EVM0016785	2
GO:1990904	ribonucleoprotein complex	2/151	123/7594	0.706944	0.8178	0.761123	EVM0002988/EVM0016785	2
GO:0006886	intracellular protein transport	1/151	61/7594	0.707727	0.8178	0.761123	EVM0002148	1
GO:0016192	vesicle-mediated transport	1/151	62/7594	0.713586	0.8178	0.761123	EVM0002148	1
GO:0042623	ATPase activity, coupled	1/151	62/7594	0.713586	0.8178	0.761123	EVM0012259	1
GO:0004930	G-protein coupled receptor activity	3/151	184/7594	0.713866	0.8178	0.761123	EVM0015579/EVM0012843/EVM0000866	3
GO:0016791	phosphatase activity	2/151	125/7594	0.715334	0.8178	0.761123	EVM0008469/EVM0010682	2
GO:0006399	tRNA metabolic process	1/151	63/7594	0.719328	0.82015	0.76331	EVM0008023	1
GO:0031090	organelle membrane	1/151	64/7594	0.724955	0.824345	0.767214	EVM0017534	1
GO:0007186	G-protein coupled receptor signaling pathway	3/151	191/7594	0.737354	0.834807	0.776951	EVM0015579/EVM0012843/EVM0000866	3
GO:0034613	cellular protein localization	1/151	67/7594	0.741174	0.834807	0.776951	EVM0002148	1
GO:0070727	cellular macromolecule localization	1/151	67/7594	0.741174	0.834807	0.776951	EVM0002148	1
GO:0004888	transmembrane signaling receptor activity	4/151	252/7594	0.744025	0.834807	0.776951	EVM0015579/EVM0007820/EVM0012843/EVM0000866	4
GO:0038023	signaling receptor activity	4/151	252/7594	0.744025	0.834807	0.776951	EVM0015579/EVM0007820/EVM0012843/EVM0000866	4
GO:0046907	intracellular transport	1/151	69/7594	0.751456	0.836489	0.778516	EVM0002148	1
GO:0051649	establishment of localization in cell	1/151	69/7594	0.751456	0.836489	0.778516	EVM0002148	1
GO:0098796	membrane protein complex	1/151	69/7594	0.751456	0.836489	0.778516	EVM0017534	1
GO:0006629	lipid metabolic process	2/151	142/7594	0.778824	0.861763	0.802039	EVM0001852/EVM0006343	2
GO:0051641	cellular localization	1/151	75/7594	0.779927	0.861763	0.802039	EVM0002148	1
GO:0015031	protein transport	1/151	76/7594	0.784347	0.861763	0.802039	EVM0002148	1
GO:0015833	peptide transport	1/151	76/7594	0.784347	0.861763	0.802039	EVM0002148	1
GO:0042886	amide transport	1/151	76/7594	0.784347	0.861763	0.802039	EVM0002148	1
GO:0034660	ncRNA metabolic process	1/151	78/7594	0.792923	0.866684	0.806619	EVM0008023	1
GO:0045184	establishment of protein localization	1/151	78/7594	0.792923	0.866684	0.806619	EVM0002148	1
GO:0016773	phosphotransferase activity, alcohol group as acceptor	7/151	454/7594	0.806799	0.879577	0.818619	EVM0009226/EVM0010483/EVM0014494/EVM0006294/EVM0007911/EVM0007191/EVM0016171	7
GO:0008104	protein localization	1/151	82/7594	0.809073	0.879789	0.818815	EVM0002148	1
GO:0004871	signal transducer activity	4/151	279/7594	0.811712	0.880395	0.81938	EVM0015579/EVM0007820/EVM0012843/EVM0000866	4
GO:0050662	coenzyme binding	1/151	86/7594	0.82397	0.891405	0.829627	EVM0000277	1
GO:0006950	response to stress	1/151	88/7594	0.83098	0.896696	0.834551	EVM0012259	1
GO:0016829	lyase activity	1/151	91/7594	0.840978	0.905175	0.842443	EVM0008826	1
GO:0016887	ATPase activity	1/151	95/7594	0.853401	0.916215	0.852717	EVM0012259	1
GO:0046983	protein dimerization activity	1/151	99/7594	0.864859	0.926165	0.861978	EVM0017603	1
GO:0017111	nucleoside-triphosphatase activity	4/151	308/7594	0.867498	0.926646	0.862425	EVM0007691/EVM0015828/EVM0017317/EVM0012259	4
GO:0033036	macromolecule localization	1/151	101/7594	0.87025	0.927015	0.862768	EVM0002148	1
GO:0016462	pyrophosphatase activity	4/151	314/7594	0.877102	0.927015	0.862768	EVM0007691/EVM0015828/EVM0017317/EVM0012259	4
GO:0016818	hydrolase activity, acting on acid anhydrides, in phosphorus-containing anhydrides	4/151	315/7594	0.878643	0.927015	0.862768	EVM0007691/EVM0015828/EVM0017317/EVM0012259	4
GO:0016788	hydrolase activity, acting on ester bonds	3/151	250/7594	0.879617	0.927015	0.862768	EVM0008469/EVM0001852/EVM0010682	3
GO:0015077	monovalent inorganic cation transmembrane transporter activity	1/151	107/7594	0.885173	0.927015	0.862768	EVM0008949	1
GO:0016817	hydrolase activity, acting on acid anhydrides	4/151	322/7594	0.888974	0.927015	0.862768	EVM0007691/EVM0015828/EVM0017317/EVM0012259	4
GO:0003008	system process	1/151	109/7594	0.889759	0.927015	0.862768	EVM0002267	1
GO:0007600	sensory perception	1/151	109/7594	0.889759	0.927015	0.862768	EVM0002267	1
GO:0007606	sensory perception of chemical stimulus	1/151	109/7594	0.889759	0.927015	0.862768	EVM0002267	1
GO:0050877	neurological system process	1/151	109/7594	0.889759	0.927015	0.862768	EVM0002267	1
GO:0005975	carbohydrate metabolic process	1/151	112/7594	0.896298	0.931533	0.866974	EVM0014494	1
GO:0032501	multicellular organismal process	1/151	118/7594	0.908242	0.941633	0.876374	EVM0002267	1
GO:0004222	metalloendopeptidase activity	1/151	120/7594	0.911912	0.943126	0.877763	EVM0003348	1
GO:0016301	kinase activity	6/151	473/7594	0.915932	0.944973	0.879483	EVM0009226/EVM0010483/EVM0006294/EVM0007911/EVM0007191/EVM0016171	6
GO:0004672	protein kinase activity	5/151	416/7594	0.922837	0.947476	0.881811	EVM0009226/EVM0010483/EVM0006294/EVM0007191/EVM0016171	5
GO:0006468	protein phosphorylation	5/151	416/7594	0.922837	0.947476	0.881811	EVM0009226/EVM0010483/EVM0006294/EVM0007191/EVM0016171	5
GO:0016310	phosphorylation	5/151	440/7594	0.943043	0.965877	0.898938	EVM0009226/EVM0010483/EVM0006294/EVM0007191/EVM0016171	5
GO:0048037	cofactor binding	1/151	144/7594	0.946068	0.966634	0.899642	EVM0000277	1
GO:0006412	translation	1/151	151/7594	0.953272	0.970998	0.903703	EVM0008023	1
GO:0070011	peptidase activity, acting on L-amino acid peptides	3/151	318/7594	0.955711	0.970998	0.903703	EVM0003348/EVM0004434/EVM0002447	3
GO:0043043	peptide biosynthetic process	1/151	156/7594	0.957825	0.970998	0.903703	EVM0008023	1
GO:0043604	amide biosynthetic process	1/151	158/7594	0.95952	0.970998	0.903703	EVM0008023	1
GO:0008233	peptidase activity	3/151	335/7594	0.96596	0.97394	0.906441	EVM0003348/EVM0004434/EVM0002447	3
GO:0006518	peptide metabolic process	1/151	168/7594	0.967032	0.97394	0.906441	EVM0008023	1
GO:0043603	cellular amide metabolic process	1/151	179/7594	0.973705	0.97833	0.910528	EVM0008023	1
GO:0004175	endopeptidase activity	1/151	187/7594	0.977697	0.980014	0.912095	EVM0003348	1
GO:0006508	proteolysis	1/151	317/7594	0.998503	0.998503	0.929303	EVM0003348	1

## Sheet: GO0022607
gene	C.elegans ortholog gene
EVM0002988	luc-7L3
EVM0010078	B0035.15
EVM0012130	hil-1
EVM0008310	F46G10.1
EVM0003350	cav-1
EVM0004573	VM106R.1
EVM0016344	VM106R.1
EVM0016785	luc-7L

## Sheet: GO0065003
gene	C.elegans ortholog gene
EVM0002988	luc-7L3
EVM0010078	B0035.15
EVM0012130	hil-1
EVM0008310	F46G10.1
EVM0004573	VM106R.1
EVM0016344	VM106R.1
EVM0016785	luc-7L

## Sheet: GO0043933
gene	C.elegans ortholog gene
EVM0002988	luc-7L3
EVM0010078	B0035.15
EVM0012130	hil-1
EVM0008310	F46G10.1
EVM0004573	VM106R.1
EVM0016344	VM106R.1
EVM0016785	luc-7L

## Sheet: GO0044085
gene	C.elegans ortholog gene
EVM0002988	luc-7L3
EVM0010078	B0035.15
EVM0012130	hil-1
EVM0008310	F46G10.1
EVM0003350	cav-1
EVM0004573	VM106R.1
EVM0016344	VM106R.1
EVM0016785	luc-7L

## Sheet: GO0009108
gene	C.elegans ortholog gene
EVM0008032	sams-4
EVM0007911	Y65B4A.8
EVM0003870	tpk-1

## Sheet: GO0034622
gene	C.elegans ortholog gene
EVM0002988	luc-7L3
EVM0010078	B0035.15
EVM0012130	hil-1
EVM0016785	luc-7L

## Sheet: GO0051260
gene	C.elegans ortholog gene
EVM0008310	F46G10.1
EVM0004573	VM106R.1
EVM0016344	VM106R.1

## Sheet: GO0051259
gene	C.elegans ortholog gene
EVM0008310	F46G10.1
EVM0004573	VM106R.1
EVM0016344	VM106R.1

## Sheet: GO0006461
gene	C.elegans ortholog gene
EVM0010078	B0035.15
EVM0008310	F46G10.1
EVM0004573	VM106R.1
EVM0016344	VM106R.1

[truncated: 414 more sheets: GO0070271, GO0005634, GO0016043, GO0051188, GO0071822, GO0009150, GO0009259, GO0031410, GO0097708, GO0031982, GO0006163, GO0072521, GO0019693, GO0000398, GO0000375, GO0000377, GO0043227, GO0001071, GO0003700, GO0099080 …]
