# Supplementary material for: Transcriptome Responses to Different Salinity Conditions in Litoditis marina, Revealed by Long-Read Sequencing
Source: Genes (Basel). 2024 Feb 28;15(3):317. doi: 10.3390/genes15030317 (PMC10970011; doi:10.3390/genes15030317)
Supplement: Supplementary file 1 [file genes-15-00317-s001.zip › Supplementary Table S13.xlsx]

## Sheet: DAS_GO_60‰ vs. 30‰
ID	Description	GeneRatio	BgRatio	pvalue	p.adjust	qvalue	geneID	Count
GO:0022607	cellular component assembly	9/201	79/7594	0.00022078	0.110611	0.106439	EVM0012130/EVM0010078/EVM0014186/EVM0008310/EVM0002988/EVM0003350/EVM0004573/EVM0015278/EVM0016344	9
GO:0065003	macromolecular complex assembly	8/201	71/7594	0.000533418	0.133621	0.128582	EVM0012130/EVM0010078/EVM0014186/EVM0008310/EVM0002988/EVM0004573/EVM0015278/EVM0016344	8
GO:0043933	macromolecular complex subunit organization	8/201	76/7594	0.000844572	0.141043	0.135724	EVM0012130/EVM0010078/EVM0014186/EVM0008310/EVM0002988/EVM0004573/EVM0015278/EVM0016344	8
GO:0009108	coenzyme biosynthetic process	4/201	20/7594	0.00165415	0.198672	0.19118	EVM0008032/EVM0005806/EVM0007911/EVM0003870	4
GO:0044085	cellular component biogenesis	9/201	108/7594	0.00217041	0.198672	0.19118	EVM0012130/EVM0010078/EVM0014186/EVM0008310/EVM0002988/EVM0003350/EVM0004573/EVM0015278/EVM0016344	9
GO:0007034	vacuolar transport	3/201	12/7594	0.00336843	0.198672	0.19118	EVM0003720/EVM0011707/EVM0001689	3
GO:0016043	cellular component organization	11/201	164/7594	0.00408053	0.198672	0.19118	EVM0012130/EVM0003810/EVM0010078/EVM0014186/EVM0008310/EVM0013341/EVM0002988/EVM0003350/EVM0004573/EVM0015278/EVM0016344	11
GO:0034622	cellular macromolecular complex assembly	5/201	44/7594	0.00580337	0.198672	0.19118	EVM0012130/EVM0010078/EVM0014186/EVM0002988/EVM0015278	5
GO:0051188	cofactor biosynthetic process	4/201	28/7594	0.0059262	0.198672	0.19118	EVM0008032/EVM0005806/EVM0007911/EVM0003870	4
GO:0006333	chromatin assembly or disassembly	3/201	15/7594	0.00657055	0.198672	0.19118	EVM0012130/EVM0003810/EVM0014186	3
GO:0071705	nitrogen compound transport	8/201	108/7594	0.00769166	0.198672	0.19118	EVM0002148/EVM0016862/EVM0017483/EVM0004676/EVM0001640/EVM0009288/EVM0004825/EVM0015075	8
GO:0003333	amino acid transmembrane transport	3/201	16/7594	0.00793103	0.198672	0.19118	EVM0017483/EVM0009288/EVM0004825	3
GO:0015171	amino acid transmembrane transporter activity	3/201	16/7594	0.00793103	0.198672	0.19118	EVM0017483/EVM0009288/EVM0004825	3
GO:0006865	amino acid transport	3/201	16/7594	0.00793103	0.198672	0.19118	EVM0017483/EVM0009288/EVM0004825	3
GO:0098656	anion transmembrane transport	3/201	16/7594	0.00793103	0.198672	0.19118	EVM0017483/EVM0009288/EVM0004825	3
GO:1905039	carboxylic acid transmembrane transport	3/201	16/7594	0.00793103	0.198672	0.19118	EVM0017483/EVM0009288/EVM0004825	3
GO:0046943	carboxylic acid transmembrane transporter activity	3/201	16/7594	0.00793103	0.198672	0.19118	EVM0017483/EVM0009288/EVM0004825	3
GO:1903825	organic acid transmembrane transport	3/201	16/7594	0.00793103	0.198672	0.19118	EVM0017483/EVM0009288/EVM0004825	3
GO:0005342	organic acid transmembrane transporter activity	3/201	16/7594	0.00793103	0.198672	0.19118	EVM0017483/EVM0009288/EVM0004825	3
GO:0008514	organic anion transmembrane transporter activity	3/201	16/7594	0.00793103	0.198672	0.19118	EVM0017483/EVM0009288/EVM0004825	3
GO:0006461	protein complex assembly	5/201	49/7594	0.00916356	0.208679	0.200809	EVM0010078/EVM0008310/EVM0004573/EVM0015278/EVM0016344	5
GO:0070271	protein complex biogenesis	5/201	49/7594	0.00916356	0.208679	0.200809	EVM0010078/EVM0008310/EVM0004573/EVM0015278/EVM0016344	5
GO:1901135	carbohydrate derivative metabolic process	10/201	162/7594	0.0106719	0.232462	0.223695	EVM0003530/EVM0012812/EVM0016029/EVM0004708/EVM0005806/EVM0007911/EVM0008826/EVM0013996/EVM0014522/EVM0014072	10
GO:0071840	cellular component organization or biogenesis	11/201	193/7594	0.0133026	0.253686	0.244118	EVM0012130/EVM0003810/EVM0010078/EVM0014186/EVM0008310/EVM0013341/EVM0002988/EVM0003350/EVM0004573/EVM0015278/EVM0016344	11
GO:0071822	protein complex subunit organization	5/201	54/7594	0.0136717	0.253686	0.244118	EVM0010078/EVM0008310/EVM0004573/EVM0015278/EVM0016344	5
GO:0009150	purine ribonucleotide metabolic process	5/201	54/7594	0.0136717	0.253686	0.244118	EVM0016029/EVM0005806/EVM0007911/EVM0008826/EVM0014072	5
GO:0009259	ribonucleotide metabolic process	5/201	54/7594	0.0136717	0.253686	0.244118	EVM0016029/EVM0005806/EVM0007911/EVM0008826/EVM0014072	5
GO:0006163	purine nucleotide metabolic process	5/201	56/7594	0.0158306	0.274592	0.264236	EVM0016029/EVM0005806/EVM0007911/EVM0008826/EVM0014072	5
GO:0071702	organic substance transport	8/201	123/7594	0.0161141	0.274592	0.264236	EVM0002148/EVM0016862/EVM0017483/EVM0004676/EVM0001640/EVM0009288/EVM0004825/EVM0015075	8
GO:0072521	purine-containing compound metabolic process	5/201	57/7594	0.0169907	0.274592	0.264236	EVM0016029/EVM0005806/EVM0007911/EVM0008826/EVM0014072	5
GO:0019693	ribose phosphate metabolic process	5/201	57/7594	0.0169907	0.274592	0.264236	EVM0016029/EVM0005806/EVM0007911/EVM0008826/EVM0014072	5
GO:0006732	coenzyme metabolic process	4/201	39/7594	0.0190072	0.297582	0.286359	EVM0008032/EVM0005806/EVM0007911/EVM0003870	4
GO:0046942	carboxylic acid transport	3/201	24/7594	0.0245568	0.359871	0.346299	EVM0017483/EVM0009288/EVM0004825	3
GO:0015849	organic acid transport	3/201	24/7594	0.0245568	0.359871	0.346299	EVM0017483/EVM0009288/EVM0004825	3
GO:0006820	anion transport	5/201	63/7594	0.0251407	0.359871	0.346299	EVM0017125/EVM0017483/EVM0009288/EVM0004825/EVM0007242	5
GO:0003723	RNA binding	9/201	161/7594	0.0268648	0.364075	0.350345	EVM0008669/EVM0006536/EVM0002988/EVM0006301/EVM0007171/EVM0005106/EVM0005450/EVM0007452/EVM0013577	9
GO:0051260	protein homooligomerization	3/201	25/7594	0.0273743	0.364075	0.350345	EVM0008310/EVM0004573/EVM0016344	3
GO:0005634	nucleus	14/201	300/7594	0.0277837	0.364075	0.350345	EVM0012130/EVM0003810/EVM0008669/EVM0014186/EVM0010098/EVM0002550/EVM0002988/EVM0004295/EVM0006534/EVM0007427/EVM0012506/EVM0015775/EVM0011970/EVM0013158	14
GO:0008509	anion transmembrane transporter activity	4/201	44/7594	0.0283412	0.364075	0.350345	EVM0017125/EVM0017483/EVM0009288/EVM0004825	4
GO:0006325	chromatin organization	3/201	26/7594	0.0303568	0.380218	0.365879	EVM0012130/EVM0003810/EVM0014186	3
GO:0051186	cofactor metabolic process	4/201	46/7594	0.0327172	0.390351	0.37563	EVM0008032/EVM0005806/EVM0007911/EVM0003870	4
GO:0015711	organic anion transport	3/201	27/7594	0.0335032	0.390351	0.37563	EVM0017483/EVM0009288/EVM0004825	3
GO:0051259	protein oligomerization	3/201	27/7594	0.0335032	0.390351	0.37563	EVM0008310/EVM0004573/EVM0016344	3
GO:0006323	DNA packaging	2/201	14/7594	0.0514763	0.522336	0.502637	EVM0012130/EVM0014186	2
GO:0006334	nucleosome assembly	2/201	14/7594	0.0514763	0.522336	0.502637	EVM0012130/EVM0014186	2
GO:0031497	chromatin assembly	2/201	14/7594	0.0514763	0.522336	0.502637	EVM0012130/EVM0014186	2
GO:0034728	nucleosome organization	2/201	14/7594	0.0514763	0.522336	0.502637	EVM0012130/EVM0014186	2
GO:0065004	protein-DNA complex assembly	2/201	14/7594	0.0514763	0.522336	0.502637	EVM0012130/EVM0014186	2
GO:0071824	protein-DNA complex subunit organization	2/201	14/7594	0.0514763	0.522336	0.502637	EVM0012130/EVM0014186	2
GO:0005509	calcium ion binding	6/201	102/7594	0.0530054	0.522336	0.502637	EVM0011825/EVM0015080/EVM0017459/EVM0002451/EVM0008733/EVM0009539	6
GO:0009152	purine ribonucleotide biosynthetic process	3/201	33/7594	0.0557388	0.522336	0.502637	EVM0005806/EVM0007911/EVM0008826	3
GO:0009260	ribonucleotide biosynthetic process	3/201	33/7594	0.0557388	0.522336	0.502637	EVM0005806/EVM0007911/EVM0008826	3
GO:0046390	ribose phosphate biosynthetic process	3/201	33/7594	0.0557388	0.522336	0.502637	EVM0005806/EVM0007911/EVM0008826	3
GO:0099080	supramolecular complex	2/201	15/7594	0.0583849	0.522336	0.502637	EVM0000967/EVM0005845	2
GO:0099081	supramolecular polymer	2/201	15/7594	0.0583849	0.522336	0.502637	EVM0000967/EVM0005845	2
GO:0099512	supramolecular fiber	2/201	15/7594	0.0583849	0.522336	0.502637	EVM0000967/EVM0005845	2
GO:0006164	purine nucleotide biosynthetic process	3/201	35/7594	0.064377	0.538719	0.518402	EVM0005806/EVM0007911/EVM0008826	3
GO:0019637	organophosphate metabolic process	7/201	134/7594	0.0646075	0.538719	0.518402	EVM0016029/EVM0004708/EVM0005806/EVM0007911/EVM0008826/EVM0003870/EVM0014072	7
GO:0005096	GTPase activator activity	2/201	16/7594	0.0655926	0.538719	0.518402	EVM0007798/EVM0014759	2
GO:0006022	aminoglycan metabolic process	2/201	16/7594	0.0655926	0.538719	0.518402	EVM0012812/EVM0013996	2
GO:1901681	sulfur compound binding	2/201	16/7594	0.0655926	0.538719	0.518402	EVM0003113/EVM0003870	2
GO:0072522	purine-containing compound biosynthetic process	3/201	36/7594	0.0689139	0.556869	0.535867	EVM0005806/EVM0007911/EVM0008826	3
GO:0043231	intracellular membrane-bounded organelle	17/201	437/7594	0.070691	0.562161	0.54096	EVM0012000/EVM0012130/EVM0003810/EVM0008669/EVM0014186/EVM0010098/EVM0013341/EVM0002550/EVM0002988/EVM0004295/EVM0004708/EVM0006534/EVM0007427/EVM0012506/EVM0015775/EVM0011970/EVM0013158	17
GO:0006357	regulation of transcription from RNA polymerase II promoter	2/201	17/7594	0.0730789	0.57207	0.550495	EVM0008669/EVM0015775	2
GO:0043227	membrane-bounded organelle	17/201	443/7594	0.0779787	0.595185	0.572738	EVM0012000/EVM0012130/EVM0003810/EVM0008669/EVM0014186/EVM0010098/EVM0013341/EVM0002550/EVM0002988/EVM0004295/EVM0004708/EVM0006534/EVM0007427/EVM0012506/EVM0015775/EVM0011970/EVM0013158	17
GO:0006260	DNA replication	3/201	38/7594	0.0784076	0.595185	0.572738	EVM0001088/EVM0012259/EVM0013158	3
GO:0044765	single-organism transport	7/201	142/7594	0.0823747	0.615966	0.592735	EVM0017483/EVM0004676/EVM0016029/EVM0009288/EVM0004825/EVM0014072/EVM0015075	7
GO:0008138	protein tyrosine/serine/threonine phosphatase activity	2/201	19/7594	0.0888096	0.654318	0.629641	EVM0008469/EVM0012777	2
GO:1902578	single-organism localization	7/201	146/7594	0.0922191	0.669591	0.644338	EVM0017483/EVM0004676/EVM0016029/EVM0009288/EVM0004825/EVM0014072/EVM0015075	7
GO:0009117	nucleotide metabolic process	5/201	93/7594	0.0997839	0.714168	0.687234	EVM0016029/EVM0005806/EVM0007911/EVM0008826/EVM0014072	5
GO:0006753	nucleoside phosphate metabolic process	5/201	94/7594	0.103255	0.714237	0.6873	EVM0016029/EVM0005806/EVM0007911/EVM0008826/EVM0014072	5
GO:0030695	GTPase regulator activity	2/201	21/7594	0.10543	0.714237	0.6873	EVM0007798/EVM0014759	2
GO:0071103	DNA conformation change	2/201	21/7594	0.10543	0.714237	0.6873	EVM0012130/EVM0014186	2
GO:0090407	organophosphate biosynthetic process	5/201	96/7594	0.110374	0.714237	0.6873	EVM0004708/EVM0005806/EVM0007911/EVM0008826/EVM0003870	5
GO:0016757	transferase activity, transferring glycosyl groups	7/201	154/7594	0.113795	0.714237	0.6873	EVM0003530/EVM0012000/EVM0016358/EVM0001410/EVM0001572/EVM0006563/EVM0017520	7
GO:0043623	cellular protein complex assembly	2/201	22/7594	0.114031	0.714237	0.6873	EVM0010078/EVM0015278	2
GO:0004674	protein serine/threonine kinase activity	2/201	23/7594	0.122805	0.714237	0.6873	EVM0002007/EVM0016171	2
GO:0060589	nucleoside-triphosphatase regulator activity	2/201	23/7594	0.122805	0.714237	0.6873	EVM0007798/EVM0014759	2
GO:0016758	transferase activity, transferring hexosyl groups	6/201	128/7594	0.123453	0.714237	0.6873	EVM0003530/EVM0012000/EVM0016358/EVM0001410/EVM0006563/EVM0017520	6
GO:0005088	Ras guanyl-nucleotide exchange factor activity	2/201	24/7594	0.131737	0.714237	0.6873	EVM0016491/EVM0001914	2
GO:0005089	Rho guanyl-nucleotide exchange factor activity	2/201	24/7594	0.131737	0.714237	0.6873	EVM0016491/EVM0001914	2
GO:0007266	Rho protein signal transduction	2/201	24/7594	0.131737	0.714237	0.6873	EVM0016491/EVM0001914	2
GO:0035023	regulation of Rho protein signal transduction	2/201	24/7594	0.131737	0.714237	0.6873	EVM0016491/EVM0001914	2
GO:0055086	nucleobase-containing small molecule metabolic process	5/201	103/7594	0.137081	0.714237	0.6873	EVM0016029/EVM0005806/EVM0007911/EVM0008826/EVM0014072	5
GO:0006790	sulfur compound metabolic process	2/201	25/7594	0.140812	0.714237	0.6873	EVM0008032/EVM0003870	2
GO:0044427	chromosomal part	2/201	25/7594	0.140812	0.714237	0.6873	EVM0012130/EVM0013158	2
GO:1901137	carbohydrate derivative biosynthetic process	5/201	104/7594	0.141113	0.714237	0.6873	EVM0003530/EVM0004708/EVM0005806/EVM0007911/EVM0008826	5
GO:0006996	organelle organization	5/201	107/7594	0.153515	0.714237	0.6873	EVM0012130/EVM0003810/EVM0010078/EVM0014186/EVM0013341	5
GO:0008047	enzyme activator activity	2/201	27/7594	0.159337	0.714237	0.6873	EVM0007798/EVM0014759	2
GO:0046914	transition metal ion binding	12/201	330/7594	0.164555	0.714237	0.6873	EVM0004560/EVM0008794/EVM0004434/EVM0010098/EVM0002550/EVM0005442/EVM0006534/EVM0012506/EVM0002447/EVM0007541/EVM0011970/EVM0014919	12
GO:0051276	chromosome organization	3/201	56/7594	0.184432	0.714237	0.6873	EVM0012130/EVM0003810/EVM0014186	3
GO:0006366	transcription from RNA polymerase II promoter	2/201	30/7594	0.187877	0.714237	0.6873	EVM0008669/EVM0015775	2
GO:0007265	Ras protein signal transduction	2/201	30/7594	0.187877	0.714237	0.6873	EVM0016491/EVM0001914	2
GO:0046578	regulation of Ras protein signal transduction	2/201	30/7594	0.187877	0.714237	0.6873	EVM0016491/EVM0001914	2
GO:0006397	mRNA processing	2/201	31/7594	0.197544	0.714237	0.6873	EVM0002988/EVM0002637	2
GO:0046034	ATP metabolic process	2/201	31/7594	0.197544	0.714237	0.6873	EVM0016029/EVM0014072	2
GO:0008168	methyltransferase activity	3/201	59/7594	0.204771	0.714237	0.6873	EVM0012000/EVM0014172/EVM0006536	3
GO:1901564	organonitrogen compound metabolic process	11/201	313/7594	0.20692	0.714237	0.6873	EVM0012812/EVM0016029/EVM0005806/EVM0006301/EVM0007911/EVM0008826/EVM0013996/EVM0003870/EVM0008023/EVM0013585/EVM0014072	11
GO:0009144	purine nucleoside triphosphate metabolic process	2/201	32/7594	0.207271	0.714237	0.6873	EVM0016029/EVM0014072	2
GO:0009199	ribonucleoside triphosphate metabolic process	2/201	32/7594	0.207271	0.714237	0.6873	EVM0016029/EVM0014072	2
GO:0009205	purine ribonucleoside triphosphate metabolic process	2/201	32/7594	0.207271	0.714237	0.6873	EVM0016029/EVM0014072	2
GO:0009141	nucleoside triphosphate metabolic process	2/201	33/7594	0.217047	0.714237	0.6873	EVM0016029/EVM0014072	2
GO:0034220	ion transmembrane transport	3/201	61/7594	0.218606	0.714237	0.6873	EVM0017483/EVM0009288/EVM0004825	3
GO:0042578	phosphoric ester hydrolase activity	6/201	154/7594	0.223306	0.714237	0.6873	EVM0008469/EVM0001852/EVM0006827/EVM0005171/EVM0011015/EVM0012777	6
GO:0009123	nucleoside monophosphate metabolic process	2/201	34/7594	0.226864	0.714237	0.6873	EVM0016029/EVM0014072	2
GO:0009126	purine nucleoside monophosphate metabolic process	2/201	34/7594	0.226864	0.714237	0.6873	EVM0016029/EVM0014072	2
GO:0009161	ribonucleoside monophosphate metabolic process	2/201	34/7594	0.226864	0.714237	0.6873	EVM0016029/EVM0014072	2
GO:0009167	purine ribonucleoside monophosphate metabolic process	2/201	34/7594	0.226864	0.714237	0.6873	EVM0016029/EVM0014072	2
GO:0009725	response to hormone	4/201	93/7594	0.23193	0.714237	0.6873	EVM0010098/EVM0006534/EVM0012506/EVM0011970	4
GO:0009755	hormone-mediated signaling pathway	4/201	93/7594	0.23193	0.714237	0.6873	EVM0010098/EVM0006534/EVM0012506/EVM0011970	4
GO:0014070	response to organic cyclic compound	4/201	93/7594	0.23193	0.714237	0.6873	EVM0010098/EVM0006534/EVM0012506/EVM0011970	4
GO:0032870	cellular response to hormone stimulus	4/201	93/7594	0.23193	0.714237	0.6873	EVM0010098/EVM0006534/EVM0012506/EVM0011970	4
GO:0033993	response to lipid	4/201	93/7594	0.23193	0.714237	0.6873	EVM0010098/EVM0006534/EVM0012506/EVM0011970	4
GO:0043401	steroid hormone mediated signaling pathway	4/201	93/7594	0.23193	0.714237	0.6873	EVM0010098/EVM0006534/EVM0012506/EVM0011970	4
GO:0048545	response to steroid hormone	4/201	93/7594	0.23193	0.714237	0.6873	EVM0010098/EVM0006534/EVM0012506/EVM0011970	4
GO:0071383	cellular response to steroid hormone stimulus	4/201	93/7594	0.23193	0.714237	0.6873	EVM0010098/EVM0006534/EVM0012506/EVM0011970	4
GO:0071396	cellular response to lipid	4/201	93/7594	0.23193	0.714237	0.6873	EVM0010098/EVM0006534/EVM0012506/EVM0011970	4
GO:0071407	cellular response to organic cyclic compound	4/201	93/7594	0.23193	0.714237	0.6873	EVM0010098/EVM0006534/EVM0012506/EVM0011970	4
GO:0016705	oxidoreductase activity, acting on paired donors, with incorporation or reduction of molecular oxygen	3/201	63/7594	0.232628	0.714237	0.6873	EVM0004560/EVM0006952/EVM0007541	3
GO:0008270	zinc ion binding	9/201	255/7594	0.233968	0.714237	0.6873	EVM0008794/EVM0004434/EVM0010098/EVM0002550/EVM0005442/EVM0006534/EVM0012506/EVM0002447/EVM0011970	9
GO:0004970	ionotropic glutamate receptor activity	1/201	10/7594	0.235406	0.714237	0.6873	EVM0007820	1
GO:0006030	chitin metabolic process	1/201	10/7594	0.235406	0.714237	0.6873	EVM0013996	1
GO:0006040	amino sugar metabolic process	1/201	10/7594	0.235406	0.714237	0.6873	EVM0013996	1
GO:0008066	glutamate receptor activity	1/201	10/7594	0.235406	0.714237	0.6873	EVM0007820	1
GO:0008083	growth factor activity	1/201	10/7594	0.235406	0.714237	0.6873	EVM0007875	1
GO:0008094	DNA-dependent ATPase activity	1/201	10/7594	0.235406	0.714237	0.6873	EVM0012259	1
GO:0008202	steroid metabolic process	1/201	10/7594	0.235406	0.714237	0.6873	EVM0006343	1
GO:0022824	transmitter-gated ion channel activity	1/201	10/7594	0.235406	0.714237	0.6873	EVM0007820	1
GO:0022835	transmitter-gated channel activity	1/201	10/7594	0.235406	0.714237	0.6873	EVM0007820	1
GO:0030594	neurotransmitter receptor activity	1/201	10/7594	0.235406	0.714237	0.6873	EVM0007820	1
GO:0044802	single-organism membrane organization	1/201	10/7594	0.235406	0.714237	0.6873	EVM0003350	1
GO:0045892	negative regulation of transcription, DNA-templated	1/201	10/7594	0.235406	0.714237	0.6873	EVM0008669	1
GO:0045934	negative regulation of nucleobase-containing compound metabolic process	1/201	10/7594	0.235406	0.714237	0.6873	EVM0008669	1
GO:0051253	negative regulation of RNA metabolic process	1/201	10/7594	0.235406	0.714237	0.6873	EVM0008669	1
GO:0061024	membrane organization	1/201	10/7594	0.235406	0.714237	0.6873	EVM0003350	1
GO:1901071	glucosamine-containing compound metabolic process	1/201	10/7594	0.235406	0.714237	0.6873	EVM0013996	1
GO:1902679	negative regulation of RNA biosynthetic process	1/201	10/7594	0.235406	0.714237	0.6873	EVM0008669	1
GO:1903507	negative regulation of nucleic acid-templated transcription	1/201	10/7594	0.235406	0.714237	0.6873	EVM0008669	1
GO:0016791	phosphatase activity	5/201	125/7594	0.236143	0.714237	0.6873	EVM0008469/EVM0006827/EVM0005171/EVM0011015/EVM0012777	5
GO:0044446	intracellular organelle part	9/201	256/7594	0.237355	0.714237	0.6873	EVM0012130/EVM0006544/EVM0000967/EVM0013341/EVM0002988/EVM0004708/EVM0005845/EVM0015775/EVM0013158	9
GO:0044422	organelle part	9/201	258/7594	0.244182	0.714237	0.6873	EVM0012130/EVM0006544/EVM0000967/EVM0013341/EVM0002988/EVM0004708/EVM0005845/EVM0015775/EVM0013158	9
GO:0005694	chromosome	2/201	36/7594	0.246582	0.714237	0.6873	EVM0012130/EVM0013158	2
GO:0051056	regulation of small GTPase mediated signal transduction	2/201	36/7594	0.246582	0.714237	0.6873	EVM0016491/EVM0001914	2
GO:1902531	regulation of intracellular signal transduction	2/201	36/7594	0.246582	0.714237	0.6873	EVM0016491/EVM0001914	2
GO:0016741	transferase activity, transferring one-carbon groups	3/201	65/7594	0.246808	0.714237	0.6873	EVM0012000/EVM0014172/EVM0006536	3
GO:0044430	cytoskeletal part	3/201	66/7594	0.253949	0.714237	0.6873	EVM0006544/EVM0000967/EVM0005845	3
GO:0000785	chromatin	1/201	11/7594	0.25567	0.714237	0.6873	EVM0012130	1
GO:0000786	nucleosome	1/201	11/7594	0.25567	0.714237	0.6873	EVM0012130	1
GO:0008757	S-adenosylmethionine-dependent methyltransferase activity	1/201	11/7594	0.25567	0.714237	0.6873	EVM0006536	1
GO:0009890	negative regulation of biosynthetic process	1/201	11/7594	0.25567	0.714237	0.6873	EVM0008669	1
GO:0010558	negative regulation of macromolecule biosynthetic process	1/201	11/7594	0.25567	0.714237	0.6873	EVM0008669	1
GO:0031324	negative regulation of cellular metabolic process	1/201	11/7594	0.25567	0.714237	0.6873	EVM0008669	1
GO:0031327	negative regulation of cellular biosynthetic process	1/201	11/7594	0.25567	0.714237	0.6873	EVM0008669	1
GO:0032993	protein-DNA complex	1/201	11/7594	0.25567	0.714237	0.6873	EVM0012130	1
GO:0044815	DNA packaging complex	1/201	11/7594	0.25567	0.714237	0.6873	EVM0012130	1
GO:0051172	negative regulation of nitrogen compound metabolic process	1/201	11/7594	0.25567	0.714237	0.6873	EVM0008669	1
GO:2000113	negative regulation of cellular macromolecule biosynthetic process	1/201	11/7594	0.25567	0.714237	0.6873	EVM0008669	1
GO:0005783	endoplasmic reticulum	2/201	37/7594	0.256467	0.714237	0.6873	EVM0012000/EVM0004708	2
GO:0006818	hydrogen transport	2/201	37/7594	0.256467	0.714237	0.6873	EVM0016029/EVM0014072	2
GO:0015992	proton transport	2/201	37/7594	0.256467	0.714237	0.6873	EVM0016029/EVM0014072	2
GO:0016071	mRNA metabolic process	2/201	37/7594	0.256467	0.714237	0.6873	EVM0002988/EVM0002637	2
GO:0030246	carbohydrate binding	2/201	38/7594	0.266359	0.714237	0.6873	EVM0009368/EVM0014555	2
GO:0009719	response to endogenous stimulus	4/201	99/7594	0.266708	0.714237	0.6873	EVM0010098/EVM0006534/EVM0012506/EVM0011970	4
GO:0070887	cellular response to chemical stimulus	4/201	99/7594	0.266708	0.714237	0.6873	EVM0010098/EVM0006534/EVM0012506/EVM0011970	4
GO:0071310	cellular response to organic substance	4/201	99/7594	0.266708	0.714237	0.6873	EVM0010098/EVM0006534/EVM0012506/EVM0011970	4
GO:0071495	cellular response to endogenous stimulus	4/201	99/7594	0.266708	0.714237	0.6873	EVM0010098/EVM0006534/EVM0012506/EVM0011970	4
GO:0004499	N,N-dimethylaniline monooxygenase activity	1/201	12/7594	0.275399	0.714237	0.6873	EVM0006952	1
GO:0006413	translational initiation	1/201	12/7594	0.275399	0.714237	0.6873	EVM0006301	1
GO:0009982	pseudouridine synthase activity	1/201	12/7594	0.275399	0.714237	0.6873	EVM0005450	1
GO:0016709	oxidoreductase activity, acting on paired donors, with incorporation or reduction of molecular oxygen, NAD(P)H as one donor, and incorporation of one atom of oxygen	1/201	12/7594	0.275399	0.714237	0.6873	EVM0006952	1
GO:0019438	aromatic compound biosynthetic process	14/201	440/7594	0.275517	0.714237	0.6873	EVM0011302/EVM0008669/EVM0010098/EVM0004295/EVM0005806/EVM0006534/EVM0007911/EVM0008826/EVM0012506/EVM0015775/EVM0003870/EVM0005106/EVM0007703/EVM0011970	14
GO:0009165	nucleotide biosynthetic process	3/201	69/7594	0.275536	0.714237	0.6873	EVM0005806/EVM0007911/EVM0008826	3
GO:1901293	nucleoside phosphate biosynthetic process	3/201	69/7594	0.275536	0.714237	0.6873	EVM0005806/EVM0007911/EVM0008826	3
GO:0010033	response to organic substance	4/201	101/7594	0.278514	0.714237	0.6873	EVM0010098/EVM0006534/EVM0012506/EVM0011970	4
GO:0033036	macromolecule localization	4/201	101/7594	0.278514	0.714237	0.6873	EVM0002148/EVM0016862/EVM0001640/EVM0015075	4
GO:0005856	cytoskeleton	3/201	70/7594	0.282776	0.714237	0.6873	EVM0006544/EVM0000967/EVM0005845	3
GO:0009966	regulation of signal transduction	2/201	40/7594	0.286136	0.714237	0.6873	EVM0016491/EVM0001914	2
GO:0010646	regulation of cell communication	2/201	40/7594	0.286136	0.714237	0.6873	EVM0016491/EVM0001914	2
GO:0023051	regulation of signaling	2/201	40/7594	0.286136	0.714237	0.6873	EVM0016491/EVM0001914	2
GO:0018130	heterocycle biosynthetic process	14/201	445/7594	0.289564	0.714237	0.6873	EVM0011302/EVM0008669/EVM0010098/EVM0004295/EVM0005806/EVM0006534/EVM0007911/EVM0008826/EVM0012506/EVM0015775/EVM0003870/EVM0005106/EVM0007703/EVM0011970	14
GO:0043565	sequence-specific DNA binding	5/201	136/7594	0.2917	0.714237	0.6873	EVM0011302/EVM0010098/EVM0006534/EVM0012506/EVM0011970	5
GO:0006355	regulation of transcription, DNA-templated	10/201	306/7594	0.291774	0.714237	0.6873	EVM0011302/EVM0008669/EVM0010098/EVM0004295/EVM0006534/EVM0012506/EVM0015775/EVM0005106/EVM0007703/EVM0011970	10
GO:0019219	regulation of nucleobase-containing compound metabolic process	10/201	306/7594	0.291774	0.714237	0.6873	EVM0011302/EVM0008669/EVM0010098/EVM0004295/EVM0006534/EVM0012506/EVM0015775/EVM0005106/EVM0007703/EVM0011970	10
GO:0051252	regulation of RNA metabolic process	10/201	306/7594	0.291774	0.714237	0.6873	EVM0011302/EVM0008669/EVM0010098/EVM0004295/EVM0006534/EVM0012506/EVM0015775/EVM0005106/EVM0007703/EVM0011970	10
GO:1903506	regulation of nucleic acid-templated transcription	10/201	306/7594	0.291774	0.714237	0.6873	EVM0011302/EVM0008669/EVM0010098/EVM0004295/EVM0006534/EVM0012506/EVM0015775/EVM0005106/EVM0007703/EVM0011970	10
GO:2001141	regulation of RNA biosynthetic process	10/201	306/7594	0.291774	0.714237	0.6873	EVM0011302/EVM0008669/EVM0010098/EVM0004295/EVM0006534/EVM0012506/EVM0015775/EVM0005106/EVM0007703/EVM0011970	10
GO:0000375	RNA splicing, via transesterification reactions	1/201	13/7594	0.294609	0.714237	0.6873	EVM0002988	1
GO:0000377	RNA splicing, via transesterification reactions with bulged adenosine as nucleophile	1/201	13/7594	0.294609	0.714237	0.6873	EVM0002988	1
GO:0000398	mRNA splicing, via spliceosome	1/201	13/7594	0.294609	0.714237	0.6873	EVM0002988	1
GO:0006497	protein lipidation	1/201	13/7594	0.294609	0.714237	0.6873	EVM0004708	1
GO:0006505	GPI anchor metabolic process	1/201	13/7594	0.294609	0.714237	0.6873	EVM0004708	1
GO:0006506	GPI anchor biosynthetic process	1/201	13/7594	0.294609	0.714237	0.6873	EVM0004708	1
GO:0006661	phosphatidylinositol biosynthetic process	1/201	13/7594	0.294609	0.714237	0.6873	EVM0004708	1
GO:0009247	glycolipid biosynthetic process	1/201	13/7594	0.294609	0.714237	0.6873	EVM0004708	1
GO:0042158	lipoprotein biosynthetic process	1/201	13/7594	0.294609	0.714237	0.6873	EVM0004708	1
GO:0046467	membrane lipid biosynthetic process	1/201	13/7594	0.294609	0.714237	0.6873	EVM0004708	1
GO:0048193	Golgi vesicle transport	1/201	13/7594	0.294609	0.714237	0.6873	EVM0002148	1
GO:0050661	NADP binding	1/201	13/7594	0.294609	0.714237	0.6873	EVM0006952	1
GO:0005085	guanyl-nucleotide exchange factor activity	2/201	41/7594	0.296008	0.714237	0.6873	EVM0016491/EVM0001914	2
GO:0048583	regulation of response to stimulus	2/201	41/7594	0.296008	0.714237	0.6873	EVM0016491/EVM0001914	2
GO:0030001	metal ion transport	3/201	72/7594	0.297302	0.714237	0.6873	EVM0002368/EVM0005940/EVM0016745	3
GO:0042221	response to chemical	4/201	105/7594	0.302362	0.714237	0.6873	EVM0010098/EVM0006534/EVM0012506/EVM0011970	4
GO:0009889	regulation of biosynthetic process	10/201	310/7594	0.305528	0.714237	0.6873	EVM0011302/EVM0008669/EVM0010098/EVM0004295/EVM0006534/EVM0012506/EVM0015775/EVM0005106/EVM0007703/EVM0011970	10
GO:0010556	regulation of macromolecule biosynthetic process	10/201	310/7594	0.305528	0.714237	0.6873	EVM0011302/EVM0008669/EVM0010098/EVM0004295/EVM0006534/EVM0012506/EVM0015775/EVM0005106/EVM0007703/EVM0011970	10
GO:0031326	regulation of cellular biosynthetic process	10/201	310/7594	0.305528	0.714237	0.6873	EVM0011302/EVM0008669/EVM0010098/EVM0004295/EVM0006534/EVM0012506/EVM0015775/EVM0005106/EVM0007703/EVM0011970	10
GO:0051171	regulation of nitrogen compound metabolic process	10/201	310/7594	0.305528	0.714237	0.6873	EVM0011302/EVM0008669/EVM0010098/EVM0004295/EVM0006534/EVM0012506/EVM0015775/EVM0005106/EVM0007703/EVM0011970	10
GO:2000112	regulation of cellular macromolecule biosynthetic process	10/201	310/7594	0.305528	0.714237	0.6873	EVM0011302/EVM0008669/EVM0010098/EVM0004295/EVM0006534/EVM0012506/EVM0015775/EVM0005106/EVM0007703/EVM0011970	10
GO:1901362	organic cyclic compound biosynthetic process	14/201	453/7594	0.312494	0.714237	0.6873	EVM0011302/EVM0008669/EVM0010098/EVM0004295/EVM0005806/EVM0006534/EVM0007911/EVM0008826/EVM0012506/EVM0015775/EVM0003870/EVM0005106/EVM0007703/EVM0011970	14
GO:0004383	guanylate cyclase activity	1/201	14/7594	0.313311	0.714237	0.6873	EVM0008826	1
GO:0005887	integral component of plasma membrane	1/201	14/7594	0.313311	0.714237	0.6873	EVM0012455	1
GO:0006182	cGMP biosynthetic process	1/201	14/7594	0.313311	0.714237	0.6873	EVM0008826	1
GO:0009975	cyclase activity	1/201	14/7594	0.313311	0.714237	0.6873	EVM0008826	1
GO:0031226	intrinsic component of plasma membrane	1/201	14/7594	0.313311	0.714237	0.6873	EVM0012455	1
GO:0046068	cGMP metabolic process	1/201	14/7594	0.313311	0.714237	0.6873	EVM0008826	1
GO:0052652	cyclic purine nucleotide metabolic process	1/201	14/7594	0.313311	0.714237	0.6873	EVM0008826	1
GO:1902495	transmembrane transporter complex	1/201	14/7594	0.313311	0.714237	0.6873	EVM0012455	1
GO:1990351	transporter complex	1/201	14/7594	0.313311	0.714237	0.6873	EVM0012455	1
GO:0010468	regulation of gene expression	10/201	315/7594	0.322943	0.714237	0.6873	EVM0011302/EVM0008669/EVM0010098/EVM0004295/EVM0006534/EVM0012506/EVM0015775/EVM0005106/EVM0007703/EVM0011970	10
GO:0080090	regulation of primary metabolic process	10/201	315/7594	0.322943	0.714237	0.6873	EVM0011302/EVM0008669/EVM0010098/EVM0004295/EVM0006534/EVM0012506/EVM0015775/EVM0005106/EVM0007703/EVM0011970	10
GO:0031323	regulation of cellular metabolic process	10/201	316/7594	0.326453	0.714237	0.6873	EVM0011302/EVM0008669/EVM0010098/EVM0004295/EVM0006534/EVM0012506/EVM0015775/EVM0005106/EVM0007703/EVM0011970	10
GO:0015031	protein transport	3/201	76/7594	0.326464	0.714237	0.6873	EVM0002148/EVM0016862/EVM0001640	3
GO:0015833	peptide transport	3/201	76/7594	0.326464	0.714237	0.6873	EVM0002148/EVM0016862/EVM0001640	3
GO:0042886	amide transport	3/201	76/7594	0.326464	0.714237	0.6873	EVM0002148/EVM0016862/EVM0001640	3
GO:0001076	transcription factor activity, RNA polymerase II transcription factor binding	1/201	15/7594	0.33152	0.714237	0.6873	EVM0015775	1
GO:0001104	RNA polymerase II transcription cofactor activity	1/201	15/7594	0.33152	0.714237	0.6873	EVM0015775	1
GO:0030286	dynein complex	1/201	15/7594	0.33152	0.714237	0.6873	EVM0006544	1
GO:0042157	lipoprotein metabolic process	1/201	15/7594	0.33152	0.714237	0.6873	EVM0004708	1
GO:0045017	glycerolipid biosynthetic process	1/201	15/7594	0.33152	0.714237	0.6873	EVM0004708	1
GO:0046474	glycerophospholipid biosynthetic process	1/201	15/7594	0.33152	0.714237	0.6873	EVM0004708	1
GO:0006259	DNA metabolic process	4/201	110/7594	0.332475	0.714237	0.6873	EVM0001088/EVM0006040/EVM0012259/EVM0013158	4
GO:0060255	regulation of macromolecule metabolic process	10/201	320/7594	0.340568	0.714237	0.6873	EVM0011302/EVM0008669/EVM0010098/EVM0004295/EVM0006534/EVM0012506/EVM0015775/EVM0005106/EVM0007703/EVM0011970	10
GO:0045184	establishment of protein localization	3/201	78/7594	0.341054	0.714237	0.6873	EVM0002148/EVM0016862/EVM0001640	3
GO:0098772	molecular function regulator	5/201	146/7594	0.343998	0.714237	0.6873	EVM0016491/EVM0008669/EVM0001914/EVM0007798/EVM0014759	5
GO:0019222	regulation of metabolic process	10/201	322/7594	0.347668	0.714237	0.6873	EVM0011302/EVM0008669/EVM0010098/EVM0004295/EVM0006534/EVM0012506/EVM0015775/EVM0005106/EVM0007703/EVM0011970	10
GO:0001522	pseudouridine synthesis	1/201	16/7594	0.349249	0.714237	0.6873	EVM0005450	1
GO:0005777	peroxisome	1/201	16/7594	0.349249	0.714237	0.6873	EVM0013341	1
GO:0005996	monosaccharide metabolic process	1/201	16/7594	0.349249	0.714237	0.6873	EVM0015867	1
GO:0009892	negative regulation of metabolic process	1/201	16/7594	0.349249	0.714237	0.6873	EVM0008669	1
GO:0010605	negative regulation of macromolecule metabolic process	1/201	16/7594	0.349249	0.714237	0.6873	EVM0008669	1
GO:0010629	negative regulation of gene expression	1/201	16/7594	0.349249	0.714237	0.6873	EVM0008669	1
GO:0016051	carbohydrate biosynthetic process	1/201	16/7594	0.349249	0.714237	0.6873	EVM0015867	1
GO:0016592	mediator complex	1/201	16/7594	0.349249	0.714237	0.6873	EVM0015775	1
GO:0019318	hexose metabolic process	1/201	16/7594	0.349249	0.714237	0.6873	EVM0015867	1
GO:0042579	microbody	1/201	16/7594	0.349249	0.714237	0.6873	EVM0013341	1
GO:0044711	single-organism biosynthetic process	5/201	147/7594	0.349278	0.714237	0.6873	EVM0015867/EVM0004708/EVM0005806/EVM0007911/EVM0008826	5
GO:0034654	nucleobase-containing compound biosynthetic process	13/201	433/7594	0.359828	0.731559	0.703969	EVM0011302/EVM0008669/EVM0010098/EVM0004295/EVM0005806/EVM0006534/EVM0007911/EVM0008826/EVM0012506/EVM0015775/EVM0005106/EVM0007703/EVM0011970	13
GO:0007264	small GTPase mediated signal transduction	2/201	48/7594	0.364246	0.731559	0.703969	EVM0016491/EVM0001914	2
GO:0003743	translation initiation factor activity	1/201	17/7594	0.366509	0.731559	0.703969	EVM0006301	1
GO:0005875	microtubule associated complex	1/201	17/7594	0.366509	0.731559	0.703969	EVM0006544	1
GO:0008380	RNA splicing	1/201	17/7594	0.366509	0.731559	0.703969	EVM0002988	1
GO:1901136	carbohydrate derivative catabolic process	1/201	17/7594	0.366509	0.731559	0.703969	EVM0012812	1
GO:0008104	protein localization	3/201	82/7594	0.370153	0.733547	0.705882	EVM0002148/EVM0016862/EVM0001640	3
GO:0006812	cation transport	5/201	151/7594	0.370434	0.733547	0.705882	EVM0016029/EVM0002368/EVM0005940/EVM0016745/EVM0014072	5
GO:1901566	organonitrogen compound biosynthetic process	7/201	223/7594	0.377493	0.744582	0.716501	EVM0005806/EVM0006301/EVM0007911/EVM0008826/EVM0003870/EVM0008023/EVM0013585	7
GO:0015672	monovalent inorganic cation transport	3/201	85/7594	0.391832	0.76136	0.732646	EVM0016029/EVM0016745/EVM0014072	3
GO:0050660	flavin adenine dinucleotide binding	2/201	51/7594	0.392767	0.76136	0.732646	EVM0000277/EVM0006952	2
GO:0050662	coenzyme binding	3/201	86/7594	0.399019	0.76136	0.732646	EVM0000277/EVM0003113/EVM0006952	3
GO:0000988	transcription factor activity, protein binding	1/201	19/7594	0.399676	0.76136	0.732646	EVM0015775	1
GO:0000989	transcription factor activity, transcription factor binding	1/201	19/7594	0.399676	0.76136	0.732646	EVM0015775	1
GO:0001653	peptide receptor activity	1/201	19/7594	0.399676	0.76136	0.732646	EVM0010089	1
GO:0003712	transcription cofactor activity	1/201	19/7594	0.399676	0.76136	0.732646	EVM0015775	1
GO:0008528	G-protein coupled peptide receptor activity	1/201	19/7594	0.399676	0.76136	0.732646	EVM0010089	1
GO:0072594	establishment of protein localization to organelle	1/201	19/7594	0.399676	0.76136	0.732646	EVM0002148	1
GO:0005506	iron ion binding	2/201	52/7594	0.402148	0.763167	0.734385	EVM0004560/EVM0007541	2
GO:0006281	DNA repair	2/201	53/7594	0.41146	0.776936	0.747634	EVM0006040/EVM0012259	2
GO:0000287	magnesium ion binding	1/201	20/7594	0.415605	0.776936	0.747634	EVM0011015	1
GO:0016866	intramolecular transferase activity	1/201	20/7594	0.415605	0.776936	0.747634	EVM0005450	1
GO:0046873	metal ion transmembrane transporter activity	3/201	89/7594	0.420436	0.776936	0.747634	EVM0002368/EVM0005940/EVM0016745	3
GO:0044281	small molecule metabolic process	7/201	234/7594	0.425583	0.776936	0.747634	EVM0016029/EVM0015867/EVM0005806/EVM0007911/EVM0008826/EVM0008023/EVM0014072	7
GO:0016773	phosphotransferase activity, alcohol group as acceptor	13/201	454/7594	0.425881	0.776936	0.747634	EVM0009226/EVM0010483/EVM0011075/EVM0012415/EVM0016981/EVM0003342/EVM0003700/EVM0005806/EVM0006294/EVM0007911/EVM0002007/EVM0007191/EVM0016171	13
GO:0006974	cellular response to DNA damage stimulus	2/201	55/7594	0.429868	0.776936	0.747634	EVM0006040/EVM0012259	2
GO:0033554	cellular response to stress	2/201	55/7594	0.429868	0.776936	0.747634	EVM0006040/EVM0012259	2
GO:0004497	monooxygenase activity	1/201	21/7594	0.431114	0.776936	0.747634	EVM0006952	1
GO:0006605	protein targeting	1/201	21/7594	0.431114	0.776936	0.747634	EVM0002148	1
GO:0006664	glycolipid metabolic process	1/201	21/7594	0.431114	0.776936	0.747634	EVM0004708	1
GO:0015630	microtubule cytoskeleton	1/201	21/7594	0.431114	0.776936	0.747634	EVM0006544	1
GO:0046488	phosphatidylinositol metabolic process	1/201	21/7594	0.431114	0.776936	0.747634	EVM0004708	1
GO:1903509	liposaccharide metabolic process	1/201	21/7594	0.431114	0.776936	0.747634	EVM0004708	1
GO:0016829	lyase activity	3/201	91/7594	0.434574	0.780364	0.750933	EVM0008794/EVM0015867/EVM0008826	3
GO:0019842	vitamin binding	2/201	56/7594	0.438958	0.784627	0.755036	EVM0003870/EVM0014919	2
GO:0006643	membrane lipid metabolic process	1/201	22/7594	0.446213	0.784627	0.755036	EVM0004708	1
GO:0033365	protein localization to organelle	1/201	22/7594	0.446213	0.784627	0.755036	EVM0002148	1
GO:0009057	macromolecule catabolic process	2/201	57/7594	0.447969	0.784627	0.755036	EVM0010588/EVM0012812	2
GO:0003993	acid phosphatase activity	1/201	23/7594	0.460914	0.784627	0.755036	EVM0006827	1
GO:0005886	plasma membrane	1/201	23/7594	0.460914	0.784627	0.755036	EVM0012455	1
GO:0006650	glycerophospholipid metabolic process	1/201	23/7594	0.460914	0.784627	0.755036	EVM0004708	1
GO:0008654	phospholipid biosynthetic process	1/201	23/7594	0.460914	0.784627	0.755036	EVM0004708	1
GO:0044283	small molecule biosynthetic process	1/201	23/7594	0.460914	0.784627	0.755036	EVM0015867	1
GO:0044459	plasma membrane part	1/201	23/7594	0.460914	0.784627	0.755036	EVM0012455	1
GO:0046486	glycerolipid metabolic process	1/201	23/7594	0.460914	0.784627	0.755036	EVM0004708	1
GO:0004721	phosphoprotein phosphatase activity	3/201	95/7594	0.462456	0.784627	0.755036	EVM0008469/EVM0005171/EVM0012777	3
GO:0016311	dephosphorylation	3/201	96/7594	0.469336	0.784627	0.755036	EVM0008469/EVM0005171/EVM0012777	3
GO:0020037	heme binding	3/201	96/7594	0.469336	0.784627	0.755036	EVM0004560/EVM0008826/EVM0007541	3
GO:0043228	non-membrane-bounded organelle	6/201	207/7594	0.469653	0.784627	0.755036	EVM0012130/EVM0006544/EVM0000967/EVM0005845/EVM0013158/EVM0013585	6
GO:0043232	intracellular non-membrane-bounded organelle	6/201	207/7594	0.469653	0.784627	0.755036	EVM0012130/EVM0006544/EVM0000967/EVM0005845/EVM0013158/EVM0013585	6
GO:0016853	isomerase activity	2/201	60/7594	0.474507	0.784627	0.755036	EVM0006343/EVM0005450	2
GO:0005789	endoplasmic reticulum membrane	1/201	24/7594	0.475226	0.784627	0.755036	EVM0004708	1
GO:0008081	phosphoric diester hydrolase activity	1/201	24/7594	0.475226	0.784627	0.755036	EVM0001852	1
GO:0008417	fucosyltransferase activity	1/201	24/7594	0.475226	0.784627	0.755036	EVM0003530	1
GO:0044432	endoplasmic reticulum part	1/201	24/7594	0.475226	0.784627	0.755036	EVM0004708	1
GO:0051536	iron-sulfur cluster binding	1/201	24/7594	0.475226	0.784627	0.755036	EVM0000277	1
GO:0051540	metal cluster binding	1/201	24/7594	0.475226	0.784627	0.755036	EVM0000277	1
GO:0046906	tetrapyrrole binding	3/201	98/7594	0.482977	0.784627	0.755036	EVM0004560/EVM0008826/EVM0007541	3
GO:0006886	intracellular protein transport	2/201	61/7594	0.483182	0.784627	0.755036	EVM0002148/EVM0016862	2
GO:0006351	transcription, DNA-templated	10/201	360/7594	0.484405	0.784627	0.755036	EVM0011302/EVM0008669/EVM0010098/EVM0004295/EVM0006534/EVM0012506/EVM0015775/EVM0005106/EVM0007703/EVM0011970	10
GO:0097659	nucleic acid-templated transcription	10/201	360/7594	0.484405	0.784627	0.755036	EVM0011302/EVM0008669/EVM0010098/EVM0004295/EVM0006534/EVM0012506/EVM0015775/EVM0005106/EVM0007703/EVM0011970	10
GO:0016301	kinase activity	13/201	473/7594	0.485828	0.784627	0.755036	EVM0009226/EVM0010483/EVM0011075/EVM0012415/EVM0016981/EVM0003342/EVM0003700/EVM0005806/EVM0006294/EVM0007911/EVM0002007/EVM0007191/EVM0016171	13
GO:0003924	GTPase activity	4/201	136/7594	0.487541	0.784627	0.755036	EVM0007691/EVM0008585/EVM0014827/EVM0017317	4
GO:0003677	DNA binding	12/201	436/7594	0.487601	0.784627	0.755036	EVM0003688/EVM0011302/EVM0012130/EVM0006031/EVM0006191/EVM0010098/EVM0014993/EVM0006040/EVM0006534/EVM0012506/EVM0001468/EVM0011970	12
GO:0048523	negative regulation of cellular process	1/201	25/7594	0.489159	0.784627	0.755036	EVM0008669	1
GO:0032774	RNA biosynthetic process	10/201	362/7594	0.491531	0.784627	0.755036	EVM0011302/EVM0008669/EVM0010098/EVM0004295/EVM0006534/EVM0012506/EVM0015775/EVM0005106/EVM0007703/EVM0011970	10
GO:0016192	vesicle-mediated transport	2/201	62/7594	0.491768	0.784627	0.755036	EVM0002148/EVM0016862	2
GO:0016788	hydrolase activity, acting on ester bonds	7/201	250/7594	0.494676	0.784627	0.755036	EVM0008469/EVM0001852/EVM0002141/EVM0006827/EVM0005171/EVM0011015/EVM0012777	7
GO:0006396	RNA processing	3/201	100/7594	0.496451	0.784627	0.755036	EVM0006536/EVM0002988/EVM0002637	3
GO:0006399	tRNA metabolic process	2/201	63/7594	0.500265	0.784627	0.755036	EVM0006536/EVM0008023	2
GO:0008236	serine-type peptidase activity	2/201	63/7594	0.500265	0.784627	0.755036	EVM0007527/EVM0014307	2
GO:0017171	serine hydrolase activity	2/201	63/7594	0.500265	0.784627	0.755036	EVM0007527/EVM0014307	2
GO:0008033	tRNA processing	1/201	26/7594	0.502725	0.784627	0.755036	EVM0006536	1
GO:0008135	translation factor activity, RNA binding	1/201	26/7594	0.502725	0.784627	0.755036	EVM0006301	1
GO:0009451	RNA modification	1/201	26/7594	0.502725	0.784627	0.755036	EVM0005450	1
GO:0042175	nuclear outer membrane-endoplasmic reticulum membrane network	1/201	26/7594	0.502725	0.784627	0.755036	EVM0004708	1
GO:0005737	cytoplasm	9/201	328/7594	0.504951	0.785654	0.756024	EVM0012000/EVM0008669/EVM0011015/EVM0013341/EVM0004708/EVM0005845/EVM0007907/EVM0008023/EVM0013585	9
GO:0008092	cytoskeletal protein binding	2/201	64/7594	0.50867	0.78899	0.759234	EVM0003768/EVM0015278	2
GO:0005543	phospholipid binding	1/201	27/7594	0.515932	0.79289	0.762987	EVM0008733	1
GO:0032403	protein complex binding	1/201	27/7594	0.515932	0.79289	0.762987	EVM0003768	1
GO:0098805	whole membrane	1/201	27/7594	0.515932	0.79289	0.762987	EVM0013341	1
GO:0044428	nuclear part	2/201	66/7594	0.525203	0.797876	0.767785	EVM0002988/EVM0015775	2
GO:0003678	DNA helicase activity	1/201	28/7594	0.528791	0.797876	0.767785	EVM0012259	1
GO:0003779	actin binding	1/201	28/7594	0.528791	0.797876	0.767785	EVM0003768	1
GO:0071944	cell periphery	1/201	28/7594	0.528791	0.797876	0.767785	EVM0012455	1
GO:0030234	enzyme regulator activity	3/201	105/7594	0.529348	0.797876	0.767785	EVM0008669/EVM0007798/EVM0014759	3
GO:0048037	cofactor binding	4/201	144/7594	0.53263	0.797876	0.767785	EVM0000277/EVM0003113/EVM0006952/EVM0014919	4
GO:0034613	cellular protein localization	2/201	67/7594	0.533329	0.797876	0.767785	EVM0002148/EVM0016862	2
GO:0070727	cellular macromolecule localization	2/201	67/7594	0.533329	0.797876	0.767785	EVM0002148/EVM0016862	2
GO:0001071	nucleic acid binding transcription factor activity	5/201	184/7594	0.540426	0.797876	0.767785	EVM0011302/EVM0010098/EVM0006534/EVM0012506/EVM0011970	5
GO:0003700	transcription factor activity, sequence-specific DNA binding	5/201	184/7594	0.540426	0.797876	0.767785	EVM0011302/EVM0010098/EVM0006534/EVM0012506/EVM0011970	5
GO:0005272	sodium channel activity	1/201	29/7594	0.541309	0.797876	0.767785	EVM0016745	1
GO:0015698	inorganic anion transport	1/201	29/7594	0.541309	0.797876	0.767785	EVM0007242	1
GO:0055114	oxidation-reduction process	9/201	339/7594	0.545381	0.797876	0.767785	EVM0010110/EVM0016989/EVM0017383/EVM0004560/EVM0000277/EVM0001088/EVM0011900/EVM0006952/EVM0007541	9
GO:0004672	protein kinase activity	11/201	416/7594	0.546385	0.797876	0.767785	EVM0009226/EVM0010483/EVM0011075/EVM0012415/EVM0016981/EVM0003342/EVM0003700/EVM0006294/EVM0002007/EVM0007191/EVM0016171	11
GO:0006468	protein phosphorylation	11/201	416/7594	0.546385	0.797876	0.767785	EVM0009226/EVM0010483/EVM0011075/EVM0012415/EVM0016981/EVM0003342/EVM0003700/EVM0006294/EVM0002007/EVM0007191/EVM0016171	11
GO:0046907	intracellular transport	2/201	69/7594	0.549294	0.797876	0.767785	EVM0002148/EVM0016862	2
GO:0051649	establishment of localization in cell	2/201	69/7594	0.549294	0.797876	0.767785	EVM0002148/EVM0016862	2
GO:0005102	receptor binding	1/201	30/7594	0.553496	0.797876	0.767785	EVM0007875	1
GO:0016831	carboxy-lyase activity	1/201	30/7594	0.553496	0.797876	0.767785	EVM0015867	1
GO:0048519	negative regulation of biological process	1/201	30/7594	0.553496	0.797876	0.767785	EVM0008669	1
GO:1901565	organonitrogen compound catabolic process	1/201	30/7594	0.553496	0.797876	0.767785	EVM0012812	1
GO:0006511	ubiquitin-dependent protein catabolic process	1/201	31/7594	0.565361	0.797876	0.767785	EVM0010588	1
GO:0007155	cell adhesion	1/201	31/7594	0.565361	0.797876	0.767785	EVM0003768	1
GO:0019783	ubiquitin-like protein-specific protease activity	1/201	31/7594	0.565361	0.797876	0.767785	EVM0010588	1
GO:0019941	modification-dependent protein catabolic process	1/201	31/7594	0.565361	0.797876	0.767785	EVM0010588	1
GO:0022610	biological adhesion	1/201	31/7594	0.565361	0.797876	0.767785	EVM0003768	1
GO:0036459	thiol-dependent ubiquitinyl hydrolase activity	1/201	31/7594	0.565361	0.797876	0.767785	EVM0010588	1
GO:0043632	modification-dependent macromolecule catabolic process	1/201	31/7594	0.565361	0.797876	0.767785	EVM0010588	1
GO:0101005	ubiquitinyl hydrolase activity	1/201	31/7594	0.565361	0.797876	0.767785	EVM0010588	1
GO:0008289	lipid binding	2/201	72/7594	0.57252	0.805709	0.775323	EVM0001849/EVM0008733	2
GO:0012505	endomembrane system	2/201	74/7594	0.587517	0.824499	0.793404	EVM0012000/EVM0004708	2
GO:0006811	ion transport	11/201	430/7594	0.591509	0.827782	0.796563	EVM0017125/EVM0017483/EVM0016029/EVM0002368/EVM0005940/EVM0009288/EVM0016745/EVM0004825/EVM0005854/EVM0007242/EVM0014072	11
GO:0051641	cellular localization	2/201	75/7594	0.59487	0.82915	0.79788	EVM0002148/EVM0016862	2
GO:0016627	oxidoreductase activity, acting on the CH-CH group of donors	1/201	34/7594	0.599107	0.82915	0.79788	EVM0017383	1
GO:0016830	carbon-carbon lyase activity	1/201	34/7594	0.599107	0.82915	0.79788	EVM0015867	1
GO:0044877	macromolecular complex binding	1/201	34/7594	0.599107	0.82915	0.79788	EVM0003768	1
GO:0004252	serine-type endopeptidase activity	1/201	35/7594	0.609765	0.836965	0.8054	EVM0014307	1
GO:0006418	tRNA aminoacylation for protein translation	1/201	35/7594	0.609765	0.836965	0.8054	EVM0008023	1
GO:0015631	tubulin binding	1/201	35/7594	0.609765	0.836965	0.8054	EVM0015278	1
GO:0034660	ncRNA metabolic process	2/201	78/7594	0.616339	0.839475	0.807815	EVM0006536/EVM0008023	2
GO:0006814	sodium ion transport	1/201	36/7594	0.620142	0.839475	0.807815	EVM0016745	1
GO:0016310	phosphorylation	11/201	440/7594	0.622501	0.839475	0.807815	EVM0009226/EVM0010483/EVM0011075/EVM0012415/EVM0016981/EVM0003342/EVM0003700/EVM0006294/EVM0002007/EVM0007191/EVM0016171	11
GO:0005654	nucleoplasm	1/201	37/7594	0.630244	0.839475	0.807815	EVM0015775	1
GO:0006644	phospholipid metabolic process	1/201	37/7594	0.630244	0.839475	0.807815	EVM0004708	1
GO:0009187	cyclic nucleotide metabolic process	1/201	37/7594	0.630244	0.839475	0.807815	EVM0008826	1
GO:0009190	cyclic nucleotide biosynthetic process	1/201	37/7594	0.630244	0.839475	0.807815	EVM0008826	1
GO:0016849	phosphorus-oxygen lyase activity	1/201	37/7594	0.630244	0.839475	0.807815	EVM0008826	1
GO:0022613	ribonucleoprotein complex biogenesis	1/201	37/7594	0.630244	0.839475	0.807815	EVM0002988	1
GO:0044451	nucleoplasm part	1/201	37/7594	0.630244	0.839475	0.807815	EVM0015775	1
GO:1902494	catalytic complex	2/201	81/7594	0.636929	0.839475	0.807815	EVM0006544/EVM0004708	2
GO:0004812	aminoacyl-tRNA ligase activity	1/201	38/7594	0.640079	0.839475	0.807815	EVM0008023	1
GO:0043038	amino acid activation	1/201	38/7594	0.640079	0.839475	0.807815	EVM0008023	1
GO:0043039	tRNA aminoacylation	1/201	38/7594	0.640079	0.839475	0.807815	EVM0008023	1
GO:0044257	cellular protein catabolic process	1/201	38/7594	0.640079	0.839475	0.807815	EVM0010588	1
GO:0051603	proteolysis involved in cellular protein catabolic process	1/201	38/7594	0.640079	0.839475	0.807815	EVM0010588	1
GO:0098588	bounding membrane of organelle	1/201	38/7594	0.640079	0.839475	0.807815	EVM0013341	1
GO:0006457	protein folding	1/201	39/7594	0.649653	0.845393	0.81351	EVM0015278	1
GO:0016875	ligase activity, forming carbon-oxygen bonds	1/201	39/7594	0.649653	0.845393	0.81351	EVM0008023	1
GO:0016876	ligase activity, forming aminoacyl-tRNA and related compounds	1/201	39/7594	0.649653	0.845393	0.81351	EVM0008023	1
GO:0004386	helicase activity	1/201	40/7594	0.658974	0.85309	0.820917	EVM0012259	1
GO:0015629	actin cytoskeleton	1/201	40/7594	0.658974	0.85309	0.820917	EVM0005845	1
GO:0030163	protein catabolic process	1/201	41/7594	0.668048	0.860391	0.827942	EVM0010588	1
GO:0034470	ncRNA processing	1/201	41/7594	0.668048	0.860391	0.827942	EVM0006536	1
GO:0035556	intracellular signal transduction	3/201	130/7594	0.674084	0.865097	0.83247	EVM0016491/EVM0001914/EVM0008826	3
GO:0005261	cation channel activity	1/201	42/7594	0.676882	0.865097	0.83247	EVM0016745	1
GO:0044723	single-organism carbohydrate metabolic process	1/201	42/7594	0.676882	0.865097	0.83247	EVM0015867	1
GO:0006950	response to stress	2/201	88/7594	0.681604	0.86671	0.834023	EVM0006040/EVM0012259	2
GO:0044248	cellular catabolic process	2/201	88/7594	0.681604	0.86671	0.834023	EVM0010588/EVM0012812	2
GO:0008610	lipid biosynthetic process	1/201	43/7594	0.685482	0.869434	0.836644	EVM0004708	1
GO:0007017	microtubule-based process	1/201	44/7594	0.693854	0.877831	0.844724	EVM0006544	1
GO:0022890	inorganic cation transmembrane transporter activity	3/201	135/7594	0.698771	0.880395	0.847191	EVM0002368/EVM0005940/EVM0016745	3
GO:0005576	extracellular region	2/201	92/7594	0.705066	0.880395	0.847191	EVM0006931/EVM0013996	2
GO:0001883	purine nucleoside binding	3/201	137/7594	0.708243	0.880395	0.847191	EVM0007691/EVM0008585/EVM0010263	3
GO:0005525	GTP binding	3/201	137/7594	0.708243	0.880395	0.847191	EVM0007691/EVM0008585/EVM0010263	3
GO:0032549	ribonucleoside binding	3/201	137/7594	0.708243	0.880395	0.847191	EVM0007691/EVM0008585/EVM0010263	3
GO:0032550	purine ribonucleoside binding	3/201	137/7594	0.708243	0.880395	0.847191	EVM0007691/EVM0008585/EVM0010263	3
GO:0032561	guanyl ribonucleotide binding	3/201	137/7594	0.708243	0.880395	0.847191	EVM0007691/EVM0008585/EVM0010263	3
GO:0004553	hydrolase activity, hydrolyzing O-glycosyl compounds	1/201	46/7594	0.709939	0.880395	0.847191	EVM0012812	1
GO:0001882	nucleoside binding	3/201	138/7594	0.712893	0.881248	0.848013	EVM0007691/EVM0008585/EVM0010263	3
GO:0022891	substrate-specific transmembrane transporter activity	10/201	432/7594	0.715072	0.881248	0.848013	EVM0017125/EVM0017483/EVM0007820/EVM0002368/EVM0005940/EVM0009288/EVM0016745/EVM0004825/EVM0005854/EVM0015075	10
GO:0005615	extracellular space	1/201	47/7594	0.717663	0.881248	0.848013	EVM0006931	1
GO:0044265	cellular macromolecule catabolic process	1/201	47/7594	0.717663	0.881248	0.848013	EVM0010588	1
GO:0004930	G-protein coupled receptor activity	4/201	184/7594	0.723344	0.886053	0.852636	EVM0010089/EVM0006160/EVM0010018/EVM0012843	4
GO:0016798	hydrolase activity, acting on glycosyl bonds	1/201	48/7594	0.725183	0.886138	0.852718	EVM0012812	1
GO:0006629	lipid metabolic process	3/201	142/7594	0.730926	0.886435	0.853004	EVM0001852/EVM0004708/EVM0006343	3
GO:0030170	pyridoxal phosphate binding	1/201	49/7594	0.732503	0.886435	0.853004	EVM0014919	1
GO:0031981	nuclear lumen	1/201	49/7594	0.732503	0.886435	0.853004	EVM0015775	1
GO:0070279	vitamin B6 binding	1/201	49/7594	0.732503	0.886435	0.853004	EVM0014919	1
GO:0046983	protein dimerization activity	2/201	99/7594	0.742665	0.896566	0.862753	EVM0008360/EVM0001468	2
GO:0007165	signal transduction	11/201	489/7594	0.755343	0.898659	0.864767	EVM0010483/EVM0016491/EVM0006160/EVM0001914/EVM0010018/EVM0010098/EVM0006534/EVM0008826/EVM0012506/EVM0012843/EVM0011970	11
GO:0022892	substrate-specific transporter activity	10/201	448/7594	0.756281	0.898659	0.864767	EVM0017125/EVM0017483/EVM0007820/EVM0002368/EVM0005940/EVM0009288/EVM0016745/EVM0004825/EVM0005854/EVM0015075	10
GO:0006486	protein glycosylation	1/201	53/7594	0.759894	0.898659	0.864767	EVM0003530	1
GO:0009101	glycoprotein biosynthetic process	1/201	53/7594	0.759894	0.898659	0.864767	EVM0003530	1
GO:0043413	macromolecule glycosylation	1/201	53/7594	0.759894	0.898659	0.864767	EVM0003530	1
GO:0070085	glycosylation	1/201	53/7594	0.759894	0.898659	0.864767	EVM0003530	1
GO:0044700	single organism signaling	11/201	491/7594	0.760021	0.898659	0.864767	EVM0010483/EVM0016491/EVM0006160/EVM0001914/EVM0010018/EVM0010098/EVM0006534/EVM0008826/EVM0012506/EVM0012843/EVM0011970	11
GO:1901575	organic substance catabolic process	2/201	103/7594	0.762263	0.898659	0.864767	EVM0010588/EVM0012812	2
GO:0023052	signaling	11/201	492/7594	0.762337	0.898659	0.864767	EVM0010483/EVM0016491/EVM0006160/EVM0001914/EVM0010018/EVM0010098/EVM0006534/EVM0008826/EVM0012506/EVM0012843/EVM0011970	11
GO:0009100	glycoprotein metabolic process	1/201	54/7594	0.766294	0.898659	0.864767	EVM0003530	1
GO:0015081	sodium ion transmembrane transporter activity	1/201	54/7594	0.766294	0.898659	0.864767	EVM0016745	1
GO:0006412	translation	3/201	151/7594	0.768254	0.898659	0.864767	EVM0006301/EVM0008023/EVM0013585	3
GO:0046982	protein heterodimerization activity	1/201	55/7594	0.772524	0.898659	0.864767	EVM0001468	1
GO:0032991	macromolecular complex	9/201	415/7594	0.777637	0.898659	0.864767	EVM0012130/EVM0006544/EVM0002988/EVM0004708/EVM0005845/EVM0015775/EVM0012455/EVM0013158/EVM0013585	9
GO:0015291	secondary active transmembrane transporter activity	1/201	56/7594	0.778589	0.898659	0.864767	EVM0007242	1
GO:0031974	membrane-enclosed lumen	1/201	56/7594	0.778589	0.898659	0.864767	EVM0015775	1
GO:0043233	organelle lumen	1/201	56/7594	0.778589	0.898659	0.864767	EVM0015775	1
GO:0070013	intracellular organelle lumen	1/201	56/7594	0.778589	0.898659	0.864767	EVM0015775	1
GO:0007154	cell communication	11/201	500/7594	0.780321	0.898659	0.864767	EVM0010483/EVM0016491/EVM0006160/EVM0001914/EVM0010018/EVM0010098/EVM0006534/EVM0008826/EVM0012506/EVM0012843/EVM0011970	11
GO:0009056	catabolic process	2/201	108/7594	0.78494	0.898659	0.864767	EVM0010588/EVM0012812	2
GO:0043043	peptide biosynthetic process	3/201	156/7594	0.787114	0.898659	0.864767	EVM0006301/EVM0008023/EVM0013585	3
GO:0003008	system process	2/201	109/7594	0.789241	0.898659	0.864767	EVM0002267/EVM0014065	2
GO:0007600	sensory perception	2/201	109/7594	0.789241	0.898659	0.864767	EVM0002267/EVM0014065	2
GO:0007606	sensory perception of chemical stimulus	2/201	109/7594	0.789241	0.898659	0.864767	EVM0002267/EVM0014065	2
GO:0050877	neurological system process	2/201	109/7594	0.789241	0.898659	0.864767	EVM0002267/EVM0014065	2
GO:0016746	transferase activity, transferring acyl groups	2/201	110/7594	0.793468	0.900234	0.866282	EVM0003863/EVM0007703	2
GO:0043604	amide biosynthetic process	3/201	158/7594	0.794297	0.900234	0.866282	EVM0006301/EVM0008023/EVM0013585	3
GO:0015075	ion transmembrane transporter activity	9/201	423/7594	0.796215	0.900234	0.866282	EVM0017125/EVM0017483/EVM0007820/EVM0002368/EVM0005940/EVM0009288/EVM0016745/EVM0004825/EVM0005854	9
GO:0019001	guanyl nucleotide binding	3/201	159/7594	0.797812	0.900234	0.866282	EVM0007691/EVM0008585/EVM0010263	3
GO:0004888	transmembrane signaling receptor activity	5/201	252/7594	0.803131	0.902172	0.868147	EVM0010089/EVM0006160/EVM0010018/EVM0007820/EVM0012843	5
GO:0038023	signaling receptor activity	5/201	252/7594	0.803131	0.902172	0.868147	EVM0010089/EVM0006160/EVM0010018/EVM0007820/EVM0012843	5
GO:0044421	extracellular region part	1/201	61/7594	0.806582	0.904022	0.869927	EVM0006931	1
GO:0042623	ATPase activity, coupled	1/201	62/7594	0.811743	0.907775	0.873539	EVM0012259	1
GO:0008234	cysteine-type peptidase activity	1/201	64/7594	0.821657	0.912828	0.878402	EVM0010588	1
GO:0031090	organelle membrane	1/201	64/7594	0.821657	0.912828	0.878402	EVM0013341	1
GO:0016491	oxidoreductase activity	7/201	348/7594	0.821728	0.912828	0.878402	EVM0016989/EVM0017383/EVM0004560/EVM0000277/EVM0001088/EVM0006952/EVM0007541	7
GO:0032501	multicellular organismal process	2/201	118/7594	0.824672	0.913064	0.878629	EVM0002267/EVM0014065	2
GO:0006518	peptide metabolic process	3/201	168/7594	0.827251	0.913064	0.878629	EVM0006301/EVM0008023/EVM0013585	3
GO:0008324	cation transmembrane transporter activity	3/201	169/7594	0.830286	0.913064	0.878629	EVM0002368/EVM0005940/EVM0016745	3
GO:0004857	enzyme inhibitor activity	1/201	66/7594	0.831052	0.913064	0.878629	EVM0008669	1
GO:0006520	cellular amino acid metabolic process	1/201	66/7594	0.831052	0.913064	0.878629	EVM0008023	1
GO:0044444	cytoplasmic part	5/201	265/7594	0.836736	0.917014	0.882429	EVM0012000/EVM0013341/EVM0004708/EVM0005845/EVM0013585	5
GO:0055085	transmembrane transport	8/201	401/7594	0.840807	0.917014	0.882429	EVM0004542/EVM0017483/EVM0010992/EVM0003250/EVM0005940/EVM0006777/EVM0009288/EVM0004825	8
GO:0030529	intracellular ribonucleoprotein complex	2/201	123/7594	0.841969	0.917014	0.882429	EVM0002988/EVM0013585	2
GO:1990904	ribonucleoprotein complex	2/201	123/7594	0.841969	0.917014	0.882429	EVM0002988/EVM0013585	2
GO:0044255	cellular lipid metabolic process	1/201	69/7594	0.844229	0.917481	0.882879	EVM0004708	1
GO:0016747	transferase activity, transferring acyl groups other than amino-acyl groups	1/201	70/7594	0.848389	0.91802	0.883397	EVM0007703	1
GO:0016874	ligase activity	1/201	70/7594	0.848389	0.91802	0.883397	EVM0008023	1
GO:0042302	structural constituent of cuticle	2/201	126/7594	0.851593	0.9195	0.884822	EVM0014042/EVM0002243	2
GO:0043603	cellular amide metabolic process	3/201	179/7594	0.858207	0.924649	0.889776	EVM0006301/EVM0008023/EVM0013585	3
GO:0004725	protein tyrosine phosphatase activity	1/201	73/7594	0.86022	0.924829	0.88995	EVM0005171	1
GO:0004871	signal transducer activity	5/201	279/7594	0.86756	0.930723	0.895621	EVM0010089/EVM0006160/EVM0010018/EVM0007820/EVM0012843	5
GO:0006470	protein dephosphorylation	1/201	76/7594	0.871131	0.932557	0.897387	EVM0005171	1
GO:0007186	G-protein coupled receptor signaling pathway	3/201	191/7594	0.886362	0.945249	0.909599	EVM0006160/EVM0010018/EVM0012843	3
GO:0043234	protein complex	4/201	241/7594	0.88676	0.945249	0.909599	EVM0006544/EVM0005845/EVM0015775/EVM0013158	4
GO:0005198	structural molecule activity	4/201	244/7594	0.892374	0.949214	0.913415	EVM0014042/EVM0000967/EVM0002243/EVM0013585	4
GO:0044763	single-organism cellular process	9/201	494/7594	0.913964	0.9675	0.931012	EVM0003530/EVM0016029/EVM0003350/EVM0004708/EVM0005806/EVM0007911/EVM0008826/EVM0008023/EVM0014072	9
GO:0017111	nucleoside-triphosphatase activity	5/201	308/7594	0.916109	0.9675	0.931012	EVM0007691/EVM0008585/EVM0014827/EVM0017317/EVM0012259	5
GO:0008237	metallopeptidase activity	2/201	154/7594	0.918791	0.9675	0.931012	EVM0004434/EVM0002447	2
GO:0016887	ATPase activity	1/201	95/7594	0.923041	0.9675	0.931012	EVM0012259	1
GO:0016462	pyrophosphatase activity	5/201	314/7594	0.923948	0.9675	0.931012	EVM0007691/EVM0008585/EVM0014827/EVM0017317/EVM0012259	5
GO:0016818	hydrolase activity, acting on acid anhydrides, in phosphorus-containing anhydrides	5/201	315/7594	0.92519	0.9675	0.931012	EVM0007691/EVM0008585/EVM0014827/EVM0017317/EVM0012259	5
GO:0003735	structural constituent of ribosome	1/201	97/7594	0.927112	0.9675	0.931012	EVM0013585	1
GO:0005840	ribosome	1/201	97/7594	0.927112	0.9675	0.931012	EVM0013585	1
GO:0070011	peptidase activity, acting on L-amino acid peptides	5/201	318/7594	0.928809	0.9675	0.931012	EVM0010588/EVM0007527/EVM0004434/EVM0002447/EVM0014307	5
GO:0005230	extracellular ligand-gated ion channel activity	2/201	160/7594	0.928878	0.9675	0.931012	EVM0007820/EVM0005854	2
GO:0016817	hydrolase activity, acting on acid anhydrides	5/201	322/7594	0.933393	0.967773	0.931274	EVM0007691/EVM0008585/EVM0014827/EVM0017317/EVM0012259	5
GO:0015276	ligand-gated ion channel activity	2/201	164/7594	0.934934	0.967773	0.931274	EVM0007820/EVM0005854	2
GO:0022834	ligand-gated channel activity	2/201	164/7594	0.934934	0.967773	0.931274	EVM0007820/EVM0005854	2
GO:0015077	monovalent inorganic cation transmembrane transporter activity	1/201	107/7594	0.944466	0.970483	0.933882	EVM0016745	1
GO:0022804	active transmembrane transporter activity	1/201	108/7594	0.945957	0.970483	0.933882	EVM0007242	1
GO:0008233	peptidase activity	5/201	335/7594	0.946534	0.970483	0.933882	EVM0010588/EVM0007527/EVM0004434/EVM0002447/EVM0014307	5
GO:0005975	carbohydrate metabolic process	1/201	112/7594	0.951532	0.970483	0.933882	EVM0015867	1
GO:0022836	gated channel activity	2/201	178/7594	0.952516	0.970483	0.933882	EVM0007820/EVM0005854	2
GO:0019752	carboxylic acid metabolic process	1/201	117/7594	0.957704	0.970483	0.933882	EVM0008023	1
GO:0006082	organic acid metabolic process	1/201	118/7594	0.958841	0.970483	0.933882	EVM0008023	1
GO:0043436	oxoacid metabolic process	1/201	118/7594	0.958841	0.970483	0.933882	EVM0008023	1
GO:0099600	transmembrane receptor activity	6/201	404/7594	0.960875	0.970483	0.933882	EVM0010089/EVM0006160/EVM0010018/EVM0007820/EVM0012843/EVM0005854	6
GO:0004872	receptor activity	6/201	408/7594	0.963405	0.970483	0.933882	EVM0010089/EVM0006160/EVM0010018/EVM0007820/EVM0012843/EVM0005854	6
GO:0060089	molecular transducer activity	6/201	408/7594	0.963405	0.970483	0.933882	EVM0010089/EVM0006160/EVM0010018/EVM0007820/EVM0012843/EVM0005854	6
GO:0005216	ion channel activity	3/201	253/7594	0.966608	0.970483	0.933882	EVM0007820/EVM0016745/EVM0005854	3
GO:0015267	channel activity	3/201	253/7594	0.966608	0.970483	0.933882	EVM0007820/EVM0016745/EVM0005854	3
GO:0022803	passive transmembrane transporter activity	3/201	253/7594	0.966608	0.970483	0.933882	EVM0007820/EVM0016745/EVM0005854	3
GO:0022838	substrate-specific channel activity	3/201	253/7594	0.966608	0.970483	0.933882	EVM0007820/EVM0016745/EVM0005854	3
GO:0006508	proteolysis	3/201	317/7594	0.991537	0.99352	0.95605	EVM0010588/EVM0007527/EVM0014307	3
GO:0004175	endopeptidase activity	1/201	187/7594	0.993777	0.993777	0.956298	EVM0014307	1

## Sheet: GO0022607
gene	C.elegans ortholog gene
EVM0012130	hil-1
EVM0010078	B0035.15
EVM0014186	nap-1
EVM0008310	F46G10.1
EVM0002988	luc-7L3
EVM0003350	cav-1
EVM0004573	VM106R.1
EVM0015278	-
EVM0016344	VM106R.1

## Sheet: GO0065003
gene	C.elegans ortholog gene
EVM0012130	hil-1
EVM0010078	B0035.15
EVM0014186	nap-1
EVM0008310	F46G10.1
EVM0002988	luc-7L3
EVM0004573	VM106R.1
EVM0015278	-
EVM0016344	VM106R.1

## Sheet: GO0043933
gene	C.elegans ortholog gene
EVM0012130	hil-1
EVM0010078	B0035.15
EVM0014186	nap-1
EVM0008310	F46G10.1
EVM0002988	luc-7L3
EVM0004573	VM106R.1
EVM0015278	-
EVM0016344	VM106R.1

## Sheet: GO0009108
gene	C.elegans ortholog gene
EVM0008032	sams-4
EVM0005806	pnk-4
EVM0007911	Y65B4A.8
EVM0003870	tpk-1

## Sheet: GO0044085
gene	C.elegans ortholog gene
EVM0012130	hil-1
EVM0010078	B0035.15
EVM0014186	nap-1
EVM0008310	F46G10.1
EVM0002988	luc-7L3
EVM0003350	cav-1
EVM0004573	VM106R.1
EVM0015278	-
EVM0016344	VM106R.1

## Sheet: GO0007034
gene	C.elegans ortholog gene
EVM0003720	vps-24
EVM0011707	C01A2.4
EVM0001689	R12C12.5

## Sheet: GO0016043
gene	C.elegans ortholog gene
EVM0012130	hil-1
EVM0003810	unc-85
EVM0010078	B0035.15
EVM0014186	nap-1
EVM0008310	F46G10.1
EVM0013341	prx-11
EVM0002988	luc-7L3
EVM0003350	cav-1
EVM0004573	VM106R.1
EVM0015278	-
EVM0016344	VM106R.1

## Sheet: GO0034622
gene	C.elegans ortholog gene
EVM0012130	hil-1
EVM0010078	B0035.15
EVM0014186	nap-1
EVM0002988	luc-7L3
EVM0015278	-

## Sheet: GO0051188
gene	C.elegans ortholog gene
EVM0008032	sams-4
EVM0005806	pnk-4
EVM0007911	Y65B4A.8
EVM0003870	tpk-1

[truncated: 492 more sheets: GO0006333, GO0071705, GO0003333, GO0015171, GO0006865, GO0098656, GO1905039, GO0046943, GO1903825, GO0005342, GO0008514, GO0006461, GO0070271, GO1901135, GO0071840, GO0071822, GO0009150, GO0009259, GO0006163, GO0071702 …]
