# Supplementary material for: Transcriptome Responses to Different Salinity Conditions in Litoditis marina, Revealed by Long-Read Sequencing
Source: Genes (Basel). 2024 Feb 28;15(3):317. doi: 10.3390/genes15030317 (PMC10970011; doi:10.3390/genes15030317)
Supplement: Supplementary file 1 [file genes-15-00317-s001.zip › Supplementary Table S14.xlsx]

## Sheet: DAS_GO_60‰ vs. 3‰
ID	Description	GeneRatio	BgRatio	pvalue	p.adjust	qvalue	geneID	Count
GO:0034622	cellular macromolecular complex assembly	6/135	44/7594	0.000114429	0.0262271	0.023645	EVM0002988/EVM0012130/EVM0016785/EVM0014186/EVM0013945/EVM0015278	6
GO:0044446	intracellular organelle part	14/135	256/7594	0.000170639	0.0262271	0.023645	EVM0002988/EVM0004118/EVM0005030/EVM0012130/EVM0016785/EVM0006544/EVM0017534/EVM0000967/EVM0003628/EVM0013341/EVM0004708/EVM0014647/EVM0004926/EVM0013945	14
GO:0044422	organelle part	14/135	258/7594	0.000185133	0.0262271	0.023645	EVM0002988/EVM0004118/EVM0005030/EVM0012130/EVM0016785/EVM0006544/EVM0017534/EVM0000967/EVM0003628/EVM0013341/EVM0004708/EVM0014647/EVM0004926/EVM0013945	14
GO:0065003	macromolecular complex assembly	7/135	71/7594	0.000247638	0.0263116	0.0237212	EVM0002988/EVM0012130/EVM0016785/EVM0014186/EVM0008310/EVM0013945/EVM0015278	7
GO:0043933	macromolecular complex subunit organization	7/135	76/7594	0.00037819	0.0321462	0.0289813	EVM0002988/EVM0012130/EVM0016785/EVM0014186/EVM0008310/EVM0013945/EVM0015278	7
GO:0022607	cellular component assembly	7/135	79/7594	0.000479799	0.0339858	0.0306398	EVM0002988/EVM0012130/EVM0016785/EVM0014186/EVM0008310/EVM0013945/EVM0015278	7
GO:0044428	nuclear part	6/135	66/7594	0.00107005	0.0586132	0.0528426	EVM0002988/EVM0004118/EVM0005030/EVM0016785/EVM0003628/EVM0013945	6
GO:0000398	mRNA splicing, via spliceosome	3/135	13/7594	0.00137913	0.0586132	0.0528426	EVM0002988/EVM0016785/EVM0013945	3
GO:0000375	RNA splicing, via transesterification reactions	3/135	13/7594	0.00137913	0.0586132	0.0528426	EVM0002988/EVM0016785/EVM0013945	3
GO:0000377	RNA splicing, via transesterification reactions with bulged adenosine as nucleophile	3/135	13/7594	0.00137913	0.0586132	0.0528426	EVM0002988/EVM0016785/EVM0013945	3
GO:0006397	mRNA processing	4/135	31/7594	0.00207093	0.0800132	0.0721357	EVM0002988/EVM0016785/EVM0002637/EVM0013945	4
GO:0016592	mediator complex	3/135	16/7594	0.00259701	0.0919776	0.0829222	EVM0004118/EVM0005030/EVM0003628	3
GO:0044085	cellular component biogenesis	7/135	108/7594	0.00301583	0.0944962	0.0851928	EVM0002988/EVM0012130/EVM0016785/EVM0014186/EVM0008310/EVM0013945/EVM0015278	7
GO:0008380	RNA splicing	3/135	17/7594	0.00311282	0.0944962	0.0851928	EVM0002988/EVM0016785/EVM0013945	3
GO:0016071	mRNA metabolic process	4/135	37/7594	0.00400396	0.113445	0.102277	EVM0002988/EVM0016785/EVM0002637/EVM0013945	4
GO:0043227	membrane-bounded organelle	16/135	443/7594	0.00514872	0.136763	0.123298	EVM0002988/EVM0004118/EVM0004657/EVM0005030/EVM0007427/EVM0012130/EVM0016785/EVM0014186/EVM0017534/EVM0003628/EVM0009614/EVM0013341/EVM0004708/EVM0014647/EVM0013945/EVM0014600	16
GO:0032991	macromolecular complex	15/135	415/7594	0.00667772	0.164343	0.148163	EVM0002988/EVM0004118/EVM0005030/EVM0012130/EVM0016785/EVM0006544/EVM0017534/EVM0017603/EVM0003628/EVM0004708/EVM0014647/EVM0004926/EVM0009698/EVM0012455/EVM0013945	15
GO:0005634	nucleus	12/135	300/7594	0.0069604	0.164343	0.148163	EVM0002988/EVM0004118/EVM0004657/EVM0005030/EVM0007427/EVM0012130/EVM0016785/EVM0014186/EVM0003628/EVM0009614/EVM0013945/EVM0014600	12
GO:0016043	cellular component organization	8/135	164/7594	0.00868929	0.192121	0.173207	EVM0002988/EVM0012130/EVM0016785/EVM0014186/EVM0008310/EVM0013341/EVM0013945/EVM0015278	8
GO:0005911	cell-cell junction	3/135	25/7594	0.00949306	0.192121	0.173207	EVM0009073/EVM0006091/EVM0015520	3
GO:0005921	gap junction	3/135	25/7594	0.00949306	0.192121	0.173207	EVM0009073/EVM0006091/EVM0015520	3
GO:0043231	intracellular membrane-bounded organelle	15/135	437/7594	0.0105212	0.203251	0.183241	EVM0002988/EVM0004118/EVM0004657/EVM0005030/EVM0007427/EVM0012130/EVM0016785/EVM0014186/EVM0003628/EVM0009614/EVM0013341/EVM0004708/EVM0014647/EVM0013945/EVM0014600	15
GO:0030054	cell junction	3/135	27/7594	0.0117655	0.208348	0.187835	EVM0009073/EVM0006091/EVM0015520	3
GO:0098805	whole membrane	3/135	27/7594	0.0117655	0.208348	0.187835	EVM0017534/EVM0013341/EVM0014647	3
GO:0006366	transcription from RNA polymerase II promoter	3/135	30/7594	0.0157129	0.256492	0.231239	EVM0004118/EVM0003628/EVM0004771	3
GO:0071840	cellular component organization or biogenesis	8/135	193/7594	0.0214495	0.256492	0.231239	EVM0002988/EVM0012130/EVM0016785/EVM0014186/EVM0008310/EVM0013341/EVM0013945/EVM0015278	8
GO:0034220	ion transmembrane transport	4/135	61/7594	0.0228382	0.256492	0.231239	EVM0017483/EVM0006297/EVM0014647/EVM0004825	4
GO:0031497	chromatin assembly	2/135	14/7594	0.0248224	0.256492	0.231239	EVM0012130/EVM0014186	2
GO:0006323	DNA packaging	2/135	14/7594	0.0248224	0.256492	0.231239	EVM0012130/EVM0014186	2
GO:0006334	nucleosome assembly	2/135	14/7594	0.0248224	0.256492	0.231239	EVM0012130/EVM0014186	2
GO:0034728	nucleosome organization	2/135	14/7594	0.0248224	0.256492	0.231239	EVM0012130/EVM0014186	2
GO:0065004	protein-DNA complex assembly	2/135	14/7594	0.0248224	0.256492	0.231239	EVM0012130/EVM0014186	2
GO:0071824	protein-DNA complex subunit organization	2/135	14/7594	0.0248224	0.256492	0.231239	EVM0012130/EVM0014186	2
GO:0005654	nucleoplasm	3/135	37/7594	0.0274936	0.256492	0.231239	EVM0004118/EVM0005030/EVM0003628	3
GO:0044451	nucleoplasm part	3/135	37/7594	0.0274936	0.256492	0.231239	EVM0004118/EVM0005030/EVM0003628	3
GO:0022613	ribonucleoprotein complex biogenesis	3/135	37/7594	0.0274936	0.256492	0.231239	EVM0002988/EVM0016785/EVM0013945	3
GO:0006333	chromatin assembly or disassembly	2/135	15/7594	0.0283124	0.256492	0.231239	EVM0012130/EVM0014186	2
GO:0001104	RNA polymerase II transcription cofactor activity	2/135	15/7594	0.0283124	0.256492	0.231239	EVM0004118/EVM0003628	2
GO:0099080	supramolecular complex	2/135	15/7594	0.0283124	0.256492	0.231239	EVM0000967/EVM0004926	2
GO:0099512	supramolecular fiber	2/135	15/7594	0.0283124	0.256492	0.231239	EVM0000967/EVM0004926	2
GO:0099081	supramolecular polymer	2/135	15/7594	0.0283124	0.256492	0.231239	EVM0000967/EVM0004926	2
GO:0001076	transcription factor activity, RNA polymerase II transcription factor binding	2/135	15/7594	0.0283124	0.256492	0.231239	EVM0004118/EVM0003628	2
GO:0098588	bounding membrane of organelle	3/135	38/7594	0.0294718	0.256492	0.231239	EVM0017534/EVM0013341/EVM0014647	3
GO:0003333	amino acid transmembrane transport	2/135	16/7594	0.031986	0.256492	0.231239	EVM0017483/EVM0004825	2
GO:0015171	amino acid transmembrane transporter activity	2/135	16/7594	0.031986	0.256492	0.231239	EVM0017483/EVM0004825	2
GO:0006865	amino acid transport	2/135	16/7594	0.031986	0.256492	0.231239	EVM0017483/EVM0004825	2
GO:0006022	aminoglycan metabolic process	2/135	16/7594	0.031986	0.256492	0.231239	EVM0012812/EVM0004863	2
GO:0098656	anion transmembrane transport	2/135	16/7594	0.031986	0.256492	0.231239	EVM0017483/EVM0004825	2
GO:1905039	carboxylic acid transmembrane transport	2/135	16/7594	0.031986	0.256492	0.231239	EVM0017483/EVM0004825	2
GO:0046943	carboxylic acid transmembrane transporter activity	2/135	16/7594	0.031986	0.256492	0.231239	EVM0017483/EVM0004825	2
GO:1903825	organic acid transmembrane transport	2/135	16/7594	0.031986	0.256492	0.231239	EVM0017483/EVM0004825	2
GO:0005342	organic acid transmembrane transporter activity	2/135	16/7594	0.031986	0.256492	0.231239	EVM0017483/EVM0004825	2
GO:0008514	organic anion transmembrane transporter activity	2/135	16/7594	0.031986	0.256492	0.231239	EVM0017483/EVM0004825	2
GO:1901136	carbohydrate derivative catabolic process	2/135	17/7594	0.0358358	0.276913	0.24965	EVM0012812/EVM0004863	2
GO:0006357	regulation of transcription from RNA polymerase II promoter	2/135	17/7594	0.0358358	0.276913	0.24965	EVM0004118/EVM0003628	2
GO:0008509	anion transmembrane transporter activity	3/135	44/7594	0.0428702	0.306798	0.276593	EVM0017125/EVM0017483/EVM0004825	3
GO:0071705	nitrogen compound transport	5/135	108/7594	0.0429526	0.306798	0.276593	EVM0016862/EVM0017483/EVM0002148/EVM0004825/EVM0017219	5
GO:0008138	protein tyrosine/serine/threonine phosphatase activity	2/135	19/7594	0.0440346	0.306798	0.276593	EVM0008469/EVM0012777	2
GO:0003712	transcription cofactor activity	2/135	19/7594	0.0440346	0.306798	0.276593	EVM0004118/EVM0003628	2
GO:0000988	transcription factor activity, protein binding	2/135	19/7594	0.0440346	0.306798	0.276593	EVM0004118/EVM0003628	2
GO:0000989	transcription factor activity, transcription factor binding	2/135	19/7594	0.0440346	0.306798	0.276593	EVM0004118/EVM0003628	2
GO:0071103	DNA conformation change	2/135	21/7594	0.0528527	0.362296	0.326628	EVM0012130/EVM0014186	2
GO:0031981	nuclear lumen	3/135	49/7594	0.0559823	0.377658	0.340477	EVM0004118/EVM0005030/EVM0003628	3
GO:0043234	protein complex	8/135	241/7594	0.0649762	0.42331	0.381635	EVM0004118/EVM0005030/EVM0006544/EVM0017534/EVM0017603/EVM0003628/EVM0014647/EVM0004926	8
GO:0003723	RNA binding	6/135	161/7594	0.0668182	0.42331	0.381635	EVM0002988/EVM0016785/EVM0005106/EVM0007452/EVM0013577/EVM0013945	6
GO:0015849	organic acid transport	2/135	24/7594	0.0671254	0.42331	0.381635	EVM0017483/EVM0004825	2
GO:0046942	carboxylic acid transport	2/135	24/7594	0.0671254	0.42331	0.381635	EVM0017483/EVM0004825	2
GO:0071702	organic substance transport	5/135	123/7594	0.0677297	0.42331	0.381635	EVM0016862/EVM0017483/EVM0002148/EVM0004825/EVM0017219	5
GO:0031974	membrane-enclosed lumen	3/135	56/7594	0.0771298	0.456081	0.411179	EVM0004118/EVM0005030/EVM0003628	3
GO:0043233	organelle lumen	3/135	56/7594	0.0771298	0.456081	0.411179	EVM0004118/EVM0005030/EVM0003628	3
GO:0070013	intracellular organelle lumen	3/135	56/7594	0.0771298	0.456081	0.411179	EVM0004118/EVM0005030/EVM0003628	3
GO:0006325	chromatin organization	2/135	26/7594	0.0772655	0.456081	0.411179	EVM0012130/EVM0014186	2
GO:0015711	organic anion transport	2/135	27/7594	0.0825055	0.48034	0.43305	EVM0017483/EVM0004825	2
GO:0016810	hydrolase activity, acting on carbon-nitrogen (but not peptide) bonds	2/135	28/7594	0.0878514	0.504552	0.454878	EVM0017645/EVM0014915	2
GO:0006886	intracellular protein transport	3/135	61/7594	0.0940716	0.533072	0.48059	EVM0016862/EVM0002148/EVM0017219	3
GO:0016192	vesicle-mediated transport	3/135	62/7594	0.0976302	0.538549	0.485528	EVM0016862/EVM0002148/EVM0017219	3
GO:0005102	receptor binding	2/135	30/7594	0.0988397	0.538549	0.485528	EVM0007875/EVM0004124	2
GO:1901565	organonitrogen compound catabolic process	2/135	30/7594	0.0988397	0.538549	0.485528	EVM0012812/EVM0004863	2
GO:0006820	anion transport	3/135	63/7594	0.101243	0.542463	0.489056	EVM0017125/EVM0017483/EVM0004825	3
GO:0006396	RNA processing	4/135	100/7594	0.102111	0.542463	0.489056	EVM0002988/EVM0016785/EVM0002637/EVM0013945	4
GO:0031090	organelle membrane	3/135	64/7594	0.104909	0.550447	0.496254	EVM0017534/EVM0013341/EVM0014647	3
GO:0005509	calcium ion binding	4/135	102/7594	0.107794	0.558691	0.503687	EVM0011825/EVM0015080/EVM0017459/EVM0002451	4
GO:0044430	cytoskeletal part	3/135	66/7594	0.112395	0.575516	0.518855	EVM0006544/EVM0000967/EVM0004926	3
GO:0034613	cellular protein localization	3/135	67/7594	0.116213	0.581065	0.523858	EVM0016862/EVM0002148/EVM0017219	3
GO:0070727	cellular macromolecule localization	3/135	67/7594	0.116213	0.581065	0.523858	EVM0016862/EVM0002148/EVM0017219	3
GO:0046907	intracellular transport	3/135	69/7594	0.123993	0.590494	0.532359	EVM0016862/EVM0002148/EVM0017219	3
GO:0051649	establishment of localization in cell	3/135	69/7594	0.123993	0.590494	0.532359	EVM0016862/EVM0002148/EVM0017219	3
GO:0005856	cytoskeleton	3/135	70/7594	0.127953	0.590494	0.532359	EVM0006544/EVM0000967/EVM0004926	3
GO:0006818	hydrogen transport	2/135	37/7594	0.139896	0.590494	0.532359	EVM0016029/EVM0014647	2
GO:0015992	proton transport	2/135	37/7594	0.139896	0.590494	0.532359	EVM0016029/EVM0014647	2
GO:0006260	DNA replication	2/135	38/7594	0.14603	0.590494	0.532359	EVM0001088/EVM0012259	2
GO:0051641	cellular localization	3/135	75/7594	0.148404	0.590494	0.532359	EVM0016862/EVM0002148/EVM0017219	3
GO:0015031	protein transport	3/135	76/7594	0.152616	0.590494	0.532359	EVM0016862/EVM0002148/EVM0017219	3
GO:0015833	peptide transport	3/135	76/7594	0.152616	0.590494	0.532359	EVM0016862/EVM0002148/EVM0017219	3
GO:0042886	amide transport	3/135	76/7594	0.152616	0.590494	0.532359	EVM0016862/EVM0002148/EVM0017219	3
GO:0045184	establishment of protein localization	3/135	78/7594	0.161153	0.590494	0.532359	EVM0016862/EVM0002148/EVM0017219	3
GO:0006030	chitin metabolic process	1/135	10/7594	0.164294	0.590494	0.532359	EVM0004863	1
GO:0006040	amino sugar metabolic process	1/135	10/7594	0.164294	0.590494	0.532359	EVM0004863	1
GO:0006367	transcription initiation from RNA polymerase II promoter	1/135	10/7594	0.164294	0.590494	0.532359	EVM0004771	1
GO:0008083	growth factor activity	1/135	10/7594	0.164294	0.590494	0.532359	EVM0007875	1
GO:0008094	DNA-dependent ATPase activity	1/135	10/7594	0.164294	0.590494	0.532359	EVM0012259	1
GO:0044433	cytoplasmic vesicle part	1/135	10/7594	0.164294	0.590494	0.532359	EVM0017534	1
GO:1901071	glucosamine-containing compound metabolic process	1/135	10/7594	0.164294	0.590494	0.532359	EVM0004863	1
GO:0030529	intracellular ribonucleoprotein complex	4/135	123/7594	0.175236	0.590494	0.532359	EVM0002988/EVM0016785/EVM0009698/EVM0013945	4
GO:1990904	ribonucleoprotein complex	4/135	123/7594	0.175236	0.590494	0.532359	EVM0002988/EVM0016785/EVM0009698/EVM0013945	4
GO:0006355	regulation of transcription, DNA-templated	8/135	306/7594	0.177445	0.590494	0.532359	EVM0004118/EVM0004657/EVM0011302/EVM0016022/EVM0017603/EVM0003628/EVM0009614/EVM0005106	8
GO:0019219	regulation of nucleobase-containing compound metabolic process	8/135	306/7594	0.177445	0.590494	0.532359	EVM0004118/EVM0004657/EVM0011302/EVM0016022/EVM0017603/EVM0003628/EVM0009614/EVM0005106	8
GO:0051252	regulation of RNA metabolic process	8/135	306/7594	0.177445	0.590494	0.532359	EVM0004118/EVM0004657/EVM0011302/EVM0016022/EVM0017603/EVM0003628/EVM0009614/EVM0005106	8
GO:1903506	regulation of nucleic acid-templated transcription	8/135	306/7594	0.177445	0.590494	0.532359	EVM0004118/EVM0004657/EVM0011302/EVM0016022/EVM0017603/EVM0003628/EVM0009614/EVM0005106	8
GO:2001141	regulation of RNA biosynthetic process	8/135	306/7594	0.177445	0.590494	0.532359	EVM0004118/EVM0004657/EVM0011302/EVM0016022/EVM0017603/EVM0003628/EVM0009614/EVM0005106	8
GO:0098655	cation transmembrane transport	2/135	43/7594	0.177452	0.590494	0.532359	EVM0006297/EVM0014647	2
GO:0098660	inorganic ion transmembrane transport	2/135	43/7594	0.177452	0.590494	0.532359	EVM0006297/EVM0014647	2
GO:0098662	inorganic cation transmembrane transport	2/135	43/7594	0.177452	0.590494	0.532359	EVM0006297/EVM0014647	2
GO:0008104	protein localization	3/135	82/7594	0.178643	0.590494	0.532359	EVM0016862/EVM0002148/EVM0017219	3
GO:0000785	chromatin	1/135	11/7594	0.17917	0.590494	0.532359	EVM0012130	1
GO:0000786	nucleosome	1/135	11/7594	0.17917	0.590494	0.532359	EVM0012130	1
GO:0032993	protein-DNA complex	1/135	11/7594	0.17917	0.590494	0.532359	EVM0012130	1
GO:0033176	proton-transporting V-type ATPase complex	1/135	11/7594	0.17917	0.590494	0.532359	EVM0014647	1
GO:0044815	DNA packaging complex	1/135	11/7594	0.17917	0.590494	0.532359	EVM0012130	1
GO:0016791	phosphatase activity	4/135	125/7594	0.182302	0.590494	0.532359	EVM0008469/EVM0005171/EVM0011015/EVM0012777	4
GO:0009889	regulation of biosynthetic process	8/135	310/7594	0.186255	0.590494	0.532359	EVM0004118/EVM0004657/EVM0011302/EVM0016022/EVM0017603/EVM0003628/EVM0009614/EVM0005106	8
GO:0010556	regulation of macromolecule biosynthetic process	8/135	310/7594	0.186255	0.590494	0.532359	EVM0004118/EVM0004657/EVM0011302/EVM0016022/EVM0017603/EVM0003628/EVM0009614/EVM0005106	8
GO:0031326	regulation of cellular biosynthetic process	8/135	310/7594	0.186255	0.590494	0.532359	EVM0004118/EVM0004657/EVM0011302/EVM0016022/EVM0017603/EVM0003628/EVM0009614/EVM0005106	8
GO:0051171	regulation of nitrogen compound metabolic process	8/135	310/7594	0.186255	0.590494	0.532359	EVM0004118/EVM0004657/EVM0011302/EVM0016022/EVM0017603/EVM0003628/EVM0009614/EVM0005106	8
GO:2000112	regulation of cellular macromolecule biosynthetic process	8/135	310/7594	0.186255	0.590494	0.532359	EVM0004118/EVM0004657/EVM0011302/EVM0016022/EVM0017603/EVM0003628/EVM0009614/EVM0005106	8
GO:0006351	transcription, DNA-templated	9/135	360/7594	0.190352	0.590494	0.532359	EVM0004118/EVM0004657/EVM0011302/EVM0016022/EVM0017603/EVM0003628/EVM0009614/EVM0004771/EVM0005106	9
GO:0097659	nucleic acid-templated transcription	9/135	360/7594	0.190352	0.590494	0.532359	EVM0004118/EVM0004657/EVM0011302/EVM0016022/EVM0017603/EVM0003628/EVM0009614/EVM0004771/EVM0005106	9
GO:0007034	vacuolar transport	1/135	12/7594	0.193783	0.590494	0.532359	EVM0010408	1
GO:0015297	antiporter activity	1/135	12/7594	0.193783	0.590494	0.532359	EVM0008949	1
GO:0015298	solute:cation antiporter activity	1/135	12/7594	0.193783	0.590494	0.532359	EVM0008949	1
GO:0015299	solute:proton antiporter activity	1/135	12/7594	0.193783	0.590494	0.532359	EVM0008949	1
GO:0031410	cytoplasmic vesicle	1/135	12/7594	0.193783	0.590494	0.532359	EVM0017534	1
GO:0031982	vesicle	1/135	12/7594	0.193783	0.590494	0.532359	EVM0017534	1
GO:0097708	intracellular vesicle	1/135	12/7594	0.193783	0.590494	0.532359	EVM0017534	1
GO:0032774	RNA biosynthetic process	9/135	362/7594	0.19455	0.590494	0.532359	EVM0004118/EVM0004657/EVM0011302/EVM0016022/EVM0017603/EVM0003628/EVM0009614/EVM0004771/EVM0005106	9
GO:0004553	hydrolase activity, hydrolyzing O-glycosyl compounds	2/135	46/7594	0.196775	0.590494	0.532359	EVM0012812/EVM0004863	2
GO:0010468	regulation of gene expression	8/135	315/7594	0.19753	0.590494	0.532359	EVM0004118/EVM0004657/EVM0011302/EVM0016022/EVM0017603/EVM0003628/EVM0009614/EVM0005106	8
GO:0080090	regulation of primary metabolic process	8/135	315/7594	0.19753	0.590494	0.532359	EVM0004118/EVM0004657/EVM0011302/EVM0016022/EVM0017603/EVM0003628/EVM0009614/EVM0005106	8
GO:0031323	regulation of cellular metabolic process	8/135	316/7594	0.199818	0.590494	0.532359	EVM0004118/EVM0004657/EVM0011302/EVM0016022/EVM0017603/EVM0003628/EVM0009614/EVM0005106	8
GO:0005615	extracellular space	2/135	47/7594	0.203275	0.590494	0.532359	EVM0006931/EVM0003972	2
GO:0006497	protein lipidation	1/135	13/7594	0.208138	0.590494	0.532359	EVM0004708	1
GO:0006505	GPI anchor metabolic process	1/135	13/7594	0.208138	0.590494	0.532359	EVM0004708	1
GO:0006506	GPI anchor biosynthetic process	1/135	13/7594	0.208138	0.590494	0.532359	EVM0004708	1
GO:0006661	phosphatidylinositol biosynthetic process	1/135	13/7594	0.208138	0.590494	0.532359	EVM0004708	1
GO:0009247	glycolipid biosynthetic process	1/135	13/7594	0.208138	0.590494	0.532359	EVM0004708	1
GO:0042158	lipoprotein biosynthetic process	1/135	13/7594	0.208138	0.590494	0.532359	EVM0004708	1
GO:0043414	macromolecule methylation	1/135	13/7594	0.208138	0.590494	0.532359	EVM0003750	1
GO:0046467	membrane lipid biosynthetic process	1/135	13/7594	0.208138	0.590494	0.532359	EVM0004708	1
GO:0048193	Golgi vesicle transport	1/135	13/7594	0.208138	0.590494	0.532359	EVM0002148	1
GO:0060255	regulation of macromolecule metabolic process	8/135	320/7594	0.209082	0.590494	0.532359	EVM0004118/EVM0004657/EVM0011302/EVM0016022/EVM0017603/EVM0003628/EVM0009614/EVM0005106	8
GO:0016798	hydrolase activity, acting on glycosyl bonds	2/135	48/7594	0.209799	0.590494	0.532359	EVM0012812/EVM0004863	2
GO:0019222	regulation of metabolic process	8/135	322/7594	0.213778	0.591601	0.533356	EVM0004118/EVM0004657/EVM0011302/EVM0016022/EVM0017603/EVM0003628/EVM0009614/EVM0005106	8
GO:0004867	serine-type endopeptidase inhibitor activity	2/135	49/7594	0.216344	0.591601	0.533356	EVM0015584/EVM0017111	2
GO:0006461	protein complex assembly	2/135	49/7594	0.216344	0.591601	0.533356	EVM0008310/EVM0015278	2
GO:0070271	protein complex biogenesis	2/135	49/7594	0.216344	0.591601	0.533356	EVM0008310/EVM0015278	2
GO:0005887	integral component of plasma membrane	1/135	14/7594	0.222239	0.591601	0.533356	EVM0012455	1
GO:0031226	intrinsic component of plasma membrane	1/135	14/7594	0.222239	0.591601	0.533356	EVM0012455	1
GO:1902495	transmembrane transporter complex	1/135	14/7594	0.222239	0.591601	0.533356	EVM0012455	1
GO:1990351	transporter complex	1/135	14/7594	0.222239	0.591601	0.533356	EVM0012455	1
GO:0043565	sequence-specific DNA binding	4/135	136/7594	0.22272	0.591601	0.533356	EVM0004657/EVM0011302/EVM0016022/EVM0009614	4
GO:0005576	extracellular region	3/135	92/7594	0.224375	0.592293	0.533981	EVM0006931/EVM0003972/EVM0004124	3
GO:0001071	nucleic acid binding transcription factor activity	5/135	184/7594	0.229259	0.597761	0.53891	EVM0004657/EVM0011302/EVM0016022/EVM0017603/EVM0009614	5
GO:0003700	transcription factor activity, sequence-specific DNA binding	5/135	184/7594	0.229259	0.597761	0.53891	EVM0004657/EVM0011302/EVM0016022/EVM0017603/EVM0009614	5
GO:0030286	dynein complex	1/135	15/7594	0.236091	0.600831	0.541678	EVM0006544	1
GO:0042157	lipoprotein metabolic process	1/135	15/7594	0.236091	0.600831	0.541678	EVM0004708	1
GO:0045017	glycerolipid biosynthetic process	1/135	15/7594	0.236091	0.600831	0.541678	EVM0004708	1
GO:0046474	glycerophospholipid biosynthetic process	1/135	15/7594	0.236091	0.600831	0.541678	EVM0004708	1
GO:0004721	phosphoprotein phosphatase activity	3/135	95/7594	0.23853	0.603425	0.544016	EVM0008469/EVM0005171/EVM0012777	3
GO:0034654	nucleobase-containing compound biosynthetic process	10/135	433/7594	0.240511	0.604835	0.545288	EVM0004118/EVM0004657/EVM0011302/EVM0016022/EVM0017603/EVM0003628/EVM0009614/EVM0017645/EVM0004771/EVM0005106	10
GO:0016311	dephosphorylation	3/135	96/7594	0.243283	0.60641	0.546708	EVM0008469/EVM0005171/EVM0012777	3
GO:0044765	single-organism transport	4/135	142/7594	0.245698	0.60641	0.546708	EVM0017483/EVM0016029/EVM0014647/EVM0004825	4
GO:0071822	protein complex subunit organization	2/135	54/7594	0.249297	0.60641	0.546708	EVM0008310/EVM0015278	2
GO:0005777	peroxisome	1/135	16/7594	0.249698	0.60641	0.546708	EVM0013341	1
GO:0042579	microbody	1/135	16/7594	0.249698	0.60641	0.546708	EVM0013341	1
GO:1901681	sulfur compound binding	1/135	16/7594	0.249698	0.60641	0.546708	EVM0003113	1
GO:0019438	aromatic compound biosynthetic process	10/135	440/7594	0.255815	0.611034	0.550876	EVM0004118/EVM0004657/EVM0011302/EVM0016022/EVM0017603/EVM0003628/EVM0009614/EVM0017645/EVM0004771/EVM0005106	10
GO:0004866	endopeptidase inhibitor activity	2/135	55/7594	0.255915	0.611034	0.550876	EVM0015584/EVM0017111	2
GO:0061135	endopeptidase regulator activity	2/135	55/7594	0.255915	0.611034	0.550876	EVM0015584/EVM0017111	2
GO:1902578	single-organism localization	4/135	146/7594	0.261305	0.6143	0.553821	EVM0017483/EVM0016029/EVM0014647/EVM0004825	4
GO:0006163	purine nucleotide metabolic process	2/135	56/7594	0.262537	0.6143	0.553821	EVM0016029/EVM0017645	2
GO:0051276	chromosome organization	2/135	56/7594	0.262537	0.6143	0.553821	EVM0012130/EVM0014186	2
GO:0005875	microtubule associated complex	1/135	17/7594	0.263065	0.6143	0.553821	EVM0006544	1
GO:0018130	heterocycle biosynthetic process	10/135	445/7594	0.26695	0.615016	0.554467	EVM0004118/EVM0004657/EVM0011302/EVM0016022/EVM0017603/EVM0003628/EVM0009614/EVM0017645/EVM0004771/EVM0005106	10
GO:0033036	macromolecule localization	3/135	101/7594	0.267265	0.615016	0.554467	EVM0016862/EVM0002148/EVM0017219	3
GO:0009057	macromolecule catabolic process	2/135	57/7594	0.26916	0.615016	0.554467	EVM0012812/EVM0004863	2
GO:0072521	purine-containing compound metabolic process	2/135	57/7594	0.26916	0.615016	0.554467	EVM0016029/EVM0017645	2
GO:0030414	peptidase inhibitor activity	2/135	58/7594	0.275783	0.617804	0.55698	EVM0015584/EVM0017111	2
GO:0061134	peptidase regulator activity	2/135	58/7594	0.275783	0.617804	0.55698	EVM0015584/EVM0017111	2
GO:0005667	transcription factor complex	1/135	18/7594	0.276195	0.617804	0.55698	EVM0017603	1
GO:0006352	DNA-templated transcription, initiation	1/135	18/7594	0.276195	0.617804	0.55698	EVM0004771	1
GO:0006812	cation transport	4/135	151/7594	0.281075	0.620527	0.559435	EVM0016029/EVM0006297/EVM0014647/EVM0008949	4
GO:1901362	organic cyclic compound biosynthetic process	10/135	453/7594	0.285087	0.620527	0.559435	EVM0004118/EVM0004657/EVM0011302/EVM0016022/EVM0017603/EVM0003628/EVM0009614/EVM0017645/EVM0004771/EVM0005106	10
GO:0015988	energy coupled proton transmembrane transport, against electrochemical gradient	1/135	19/7594	0.289093	0.620527	0.559435	EVM0014647	1
GO:0015991	ATP hydrolysis coupled proton transport	1/135	19/7594	0.289093	0.620527	0.559435	EVM0014647	1
GO:0072594	establishment of protein localization to organelle	1/135	19/7594	0.289093	0.620527	0.559435	EVM0002148	1
GO:0090662	ATP hydrolysis coupled transmembrane transport	1/135	19/7594	0.289093	0.620527	0.559435	EVM0014647	1
GO:0099131	ATP hydrolysis coupled ion transmembrane transport	1/135	19/7594	0.289093	0.620527	0.559435	EVM0014647	1
GO:0099132	ATP hydrolysis coupled cation transmembrane transport	1/135	19/7594	0.289093	0.620527	0.559435	EVM0014647	1
GO:0016757	transferase activity, transferring glycosyl groups	4/135	154/7594	0.293052	0.622736	0.561426	EVM0002461/EVM0001572/EVM0006563/EVM0017520	4
GO:0042578	phosphoric ester hydrolase activity	4/135	154/7594	0.293052	0.622736	0.561426	EVM0008469/EVM0005171/EVM0011015/EVM0012777	4
GO:0044421	extracellular region part	2/135	61/7594	0.295626	0.623589	0.562196	EVM0006931/EVM0003972	2
GO:0006996	organelle organization	3/135	107/7594	0.296388	0.623589	0.562196	EVM0012130/EVM0014186/EVM0013341	3
GO:0000287	magnesium ion binding	1/135	20/7594	0.301762	0.628671	0.566778	EVM0011015	1
GO:0009108	coenzyme biosynthetic process	1/135	20/7594	0.301762	0.628671	0.566778	EVM0008032	1
GO:0043228	non-membrane-bounded organelle	5/135	207/7594	0.307411	0.630609	0.568525	EVM0012130/EVM0006544/EVM0000967/EVM0004926/EVM0009698	5
GO:0043232	intracellular non-membrane-bounded organelle	5/135	207/7594	0.307411	0.630609	0.568525	EVM0012130/EVM0006544/EVM0000967/EVM0004926/EVM0009698	5
GO:0006605	protein targeting	1/135	21/7594	0.314208	0.630609	0.568525	EVM0002148	1
GO:0006664	glycolipid metabolic process	1/135	21/7594	0.314208	0.630609	0.568525	EVM0004708	1
GO:0015630	microtubule cytoskeleton	1/135	21/7594	0.314208	0.630609	0.568525	EVM0006544	1
GO:0046488	phosphatidylinositol metabolic process	1/135	21/7594	0.314208	0.630609	0.568525	EVM0004708	1
GO:1903509	liposaccharide metabolic process	1/135	21/7594	0.314208	0.630609	0.568525	EVM0004708	1
GO:0008092	cytoskeletal protein binding	2/135	64/7594	0.315393	0.630609	0.568525	EVM0003768/EVM0015278	2
GO:0016741	transferase activity, transferring one-carbon groups	2/135	65/7594	0.321957	0.630609	0.568525	EVM0003750/EVM0017645	2
GO:1901135	carbohydrate derivative metabolic process	4/135	162/7594	0.32529	0.630609	0.568525	EVM0012812/EVM0016029/EVM0004863/EVM0004708	4
GO:0006643	membrane lipid metabolic process	1/135	22/7594	0.326433	0.630609	0.568525	EVM0004708	1
GO:0008080	N-acetyltransferase activity	1/135	22/7594	0.326433	0.630609	0.568525	EVM0012154	1
GO:0016407	acetyltransferase activity	1/135	22/7594	0.326433	0.630609	0.568525	EVM0012154	1
GO:0032259	methylation	1/135	22/7594	0.326433	0.630609	0.568525	EVM0003750	1
GO:0033365	protein localization to organelle	1/135	22/7594	0.326433	0.630609	0.568525	EVM0002148	1
GO:0043623	cellular protein complex assembly	1/135	22/7594	0.326433	0.630609	0.568525	EVM0015278	1
GO:0004857	enzyme inhibitor activity	2/135	66/7594	0.328505	0.630868	0.568758	EVM0015584/EVM0017111	2
GO:0044444	cytoplasmic part	6/135	265/7594	0.332026	0.630868	0.568758	EVM0017534/EVM0013341/EVM0004708/EVM0014647/EVM0004926/EVM0009698	6
GO:0005886	plasma membrane	1/135	23/7594	0.338442	0.630868	0.568758	EVM0012455	1
GO:0006650	glycerophospholipid metabolic process	1/135	23/7594	0.338442	0.630868	0.568758	EVM0004708	1
GO:0008654	phospholipid biosynthetic process	1/135	23/7594	0.338442	0.630868	0.568758	EVM0004708	1
GO:0016410	N-acyltransferase activity	1/135	23/7594	0.338442	0.630868	0.568758	EVM0012154	1
GO:0044459	plasma membrane part	1/135	23/7594	0.338442	0.630868	0.568758	EVM0012455	1
GO:0046486	glycerolipid metabolic process	1/135	23/7594	0.338442	0.630868	0.568758	EVM0004708	1
GO:0098796	membrane protein complex	2/135	69/7594	0.348046	0.63341	0.571049	EVM0017534/EVM0014647	2
GO:0005088	Ras guanyl-nucleotide exchange factor activity	1/135	24/7594	0.350238	0.63341	0.571049	EVM0001914	1
GO:0005089	Rho guanyl-nucleotide exchange factor activity	1/135	24/7594	0.350238	0.63341	0.571049	EVM0001914	1
GO:0005789	endoplasmic reticulum membrane	1/135	24/7594	0.350238	0.63341	0.571049	EVM0004708	1
GO:0007266	Rho protein signal transduction	1/135	24/7594	0.350238	0.63341	0.571049	EVM0001914	1
GO:0035023	regulation of Rho protein signal transduction	1/135	24/7594	0.350238	0.63341	0.571049	EVM0001914	1
GO:0044432	endoplasmic reticulum part	1/135	24/7594	0.350238	0.63341	0.571049	EVM0004708	1
GO:0006790	sulfur compound metabolic process	1/135	25/7594	0.361826	0.646118	0.582506	EVM0008032	1
GO:0044427	chromosomal part	1/135	25/7594	0.361826	0.646118	0.582506	EVM0012130	1
GO:0051260	protein homooligomerization	1/135	25/7594	0.361826	0.646118	0.582506	EVM0008310	1
GO:0005737	cytoplasm	7/135	328/7594	0.365612	0.650147	0.586139	EVM0017534/EVM0011015/EVM0013341/EVM0004708/EVM0014647/EVM0004926/EVM0009698	7
GO:0042175	nuclear outer membrane-endoplasmic reticulum membrane network	1/135	26/7594	0.373208	0.66089	0.595824	EVM0004708	1
GO:0012505	endomembrane system	2/135	74/7594	0.380177	0.670437	0.604431	EVM0017534/EVM0004708	2
GO:0032403	protein complex binding	1/135	27/7594	0.384389	0.672286	0.606098	EVM0003768	1
GO:0051259	protein oligomerization	1/135	27/7594	0.384389	0.672286	0.606098	EVM0008310	1
GO:0003678	DNA helicase activity	1/135	28/7594	0.395372	0.680296	0.61332	EVM0012259	1
GO:0003779	actin binding	1/135	28/7594	0.395372	0.680296	0.61332	EVM0003768	1
GO:0051188	cofactor biosynthetic process	1/135	28/7594	0.395372	0.680296	0.61332	EVM0008032	1
GO:0071944	cell periphery	1/135	28/7594	0.395372	0.680296	0.61332	EVM0012455	1
GO:0016469	proton-transporting two-sector ATPase complex	1/135	29/7594	0.40616	0.696041	0.627514	EVM0014647	1
GO:0007265	Ras protein signal transduction	1/135	30/7594	0.416758	0.708488	0.638736	EVM0001914	1
GO:0046578	regulation of Ras protein signal transduction	1/135	30/7594	0.416758	0.708488	0.638736	EVM0001914	1
GO:1902494	catalytic complex	2/135	81/7594	0.424004	0.709502	0.639651	EVM0006544/EVM0004708	2
GO:0007155	cell adhesion	1/135	31/7594	0.427167	0.709502	0.639651	EVM0003768	1
GO:0022610	biological adhesion	1/135	31/7594	0.427167	0.709502	0.639651	EVM0003768	1
GO:0046034	ATP metabolic process	1/135	31/7594	0.427167	0.709502	0.639651	EVM0016029	1
GO:1902600	hydrogen ion transmembrane transport	1/135	31/7594	0.427167	0.709502	0.639651	EVM0014647	1
GO:0019637	organophosphate metabolic process	3/135	134/7594	0.427371	0.709502	0.639651	EVM0016029/EVM0017645/EVM0004708	3
GO:0009144	purine nucleoside triphosphate metabolic process	1/135	32/7594	0.437392	0.717729	0.647067	EVM0016029	1
GO:0009199	ribonucleoside triphosphate metabolic process	1/135	32/7594	0.437392	0.717729	0.647067	EVM0016029	1
GO:0009205	purine ribonucleoside triphosphate metabolic process	1/135	32/7594	0.437392	0.717729	0.647067	EVM0016029	1
GO:0009141	nucleoside triphosphate metabolic process	1/135	33/7594	0.447436	0.730043	0.658169	EVM0016029	1
GO:0015672	monovalent inorganic cation transport	2/135	85/7594	0.448332	0.730043	0.658169	EVM0016029/EVM0014647	2
GO:0009123	nucleoside monophosphate metabolic process	1/135	34/7594	0.457302	0.730652	0.658718	EVM0016029	1
GO:0009126	purine nucleoside monophosphate metabolic process	1/135	34/7594	0.457302	0.730652	0.658718	EVM0016029	1
GO:0009161	ribonucleoside monophosphate metabolic process	1/135	34/7594	0.457302	0.730652	0.658718	EVM0016029	1
GO:0009167	purine ribonucleoside monophosphate metabolic process	1/135	34/7594	0.457302	0.730652	0.658718	EVM0016029	1
GO:0044877	macromolecular complex binding	1/135	34/7594	0.457302	0.730652	0.658718	EVM0003768	1
GO:0044248	cellular catabolic process	2/135	88/7594	0.4662	0.737815	0.665175	EVM0012812/EVM0004863	2
GO:0006164	purine nucleotide biosynthetic process	1/135	35/7594	0.466993	0.737815	0.665175	EVM0017645	1
GO:0015631	tubulin binding	1/135	35/7594	0.466993	0.737815	0.665175	EVM0015278	1
GO:0005694	chromosome	1/135	36/7594	0.476512	0.739116	0.666349	EVM0012130	1
GO:0045454	cell redox homeostasis	1/135	36/7594	0.476512	0.739116	0.666349	EVM0011343	1
GO:0051056	regulation of small GTPase mediated signal transduction	1/135	36/7594	0.476512	0.739116	0.666349	EVM0001914	1
GO:0072522	purine-containing compound biosynthetic process	1/135	36/7594	0.476512	0.739116	0.666349	EVM0017645	1
GO:1902531	regulation of intracellular signal transduction	1/135	36/7594	0.476512	0.739116	0.666349	EVM0001914	1
GO:0098772	molecular function regulator	3/135	146/7594	0.483197	0.745458	0.672066	EVM0001914/EVM0015584/EVM0017111	3
GO:0005783	endoplasmic reticulum	1/135	37/7594	0.485863	0.745458	0.672066	EVM0004708	1
GO:0006644	phospholipid metabolic process	1/135	37/7594	0.485863	0.745458	0.672066	EVM0004708	1
GO:0019725	cellular homeostasis	1/135	38/7594	0.495048	0.751661	0.677659	EVM0011343	1
GO:0030246	carbohydrate binding	1/135	38/7594	0.495048	0.751661	0.677659	EVM0000935	1
GO:0009117	nucleotide metabolic process	2/135	93/7594	0.495212	0.751661	0.677659	EVM0016029/EVM0017645	2
GO:0006811	ion transport	8/135	430/7594	0.49988	0.751709	0.677702	EVM0017125/EVM0017483/EVM0016029/EVM0006297/EVM0014647/EVM0004825/EVM0005854/EVM0008949	8
GO:0006753	nucleoside phosphate metabolic process	2/135	94/7594	0.500895	0.751709	0.677702	EVM0016029/EVM0017645	2
GO:0006457	protein folding	1/135	39/7594	0.504069	0.751709	0.677702	EVM0015278	1
GO:0006732	coenzyme metabolic process	1/135	39/7594	0.504069	0.751709	0.677702	EVM0008032	1
GO:0090407	organophosphate biosynthetic process	2/135	96/7594	0.512138	0.751709	0.677702	EVM0017645/EVM0004708	2
GO:0004386	helicase activity	1/135	40/7594	0.512931	0.751709	0.677702	EVM0012259	1
GO:0009966	regulation of signal transduction	1/135	40/7594	0.512931	0.751709	0.677702	EVM0001914	1
GO:0010646	regulation of cell communication	1/135	40/7594	0.512931	0.751709	0.677702	EVM0001914	1
GO:0015629	actin cytoskeleton	1/135	40/7594	0.512931	0.751709	0.677702	EVM0004926	1
GO:0023051	regulation of signaling	1/135	40/7594	0.512931	0.751709	0.677702	EVM0001914	1
GO:0005085	guanyl-nucleotide exchange factor activity	1/135	41/7594	0.521636	0.75923	0.684482	EVM0001914	1
GO:0048583	regulation of response to stimulus	1/135	41/7594	0.521636	0.75923	0.684482	EVM0001914	1
GO:0008610	lipid biosynthetic process	1/135	43/7594	0.538584	0.781223	0.70431	EVM0004708	1
GO:0007017	microtubule-based process	1/135	44/7594	0.546834	0.789941	0.71217	EVM0006544	1
GO:0055086	nucleobase-containing small molecule metabolic process	2/135	103/7594	0.550171	0.789941	0.71217	EVM0016029/EVM0017645	2
GO:1901575	organic substance catabolic process	2/135	103/7594	0.550171	0.789941	0.71217	EVM0012812/EVM0004863	2
GO:0030234	enzyme regulator activity	2/135	105/7594	0.560652	0.800103	0.721331	EVM0015584/EVM0017111	2
GO:0015078	hydrogen ion transmembrane transporter activity	1/135	46/7594	0.562896	0.800103	0.721331	EVM0008949	1
GO:0051186	cofactor metabolic process	1/135	46/7594	0.562896	0.800103	0.721331	EVM0008032	1
GO:0055085	transmembrane transport	7/135	401/7594	0.575218	0.810664	0.730853	EVM0017483/EVM0010992/EVM0016898/EVM0006297/EVM0014647/EVM0004825/EVM0008949	7
GO:0009056	catabolic process	2/135	108/7594	0.576049	0.810664	0.730853	EVM0012812/EVM0004863	2
GO:0022804	active transmembrane transporter activity	2/135	108/7594	0.576049	0.810664	0.730853	EVM0014647/EVM0008949	2
GO:0007264	small GTPase mediated signal transduction	1/135	48/7594	0.578393	0.811277	0.731405	EVM0001914	1
GO:0006259	DNA metabolic process	2/135	110/7594	0.586095	0.816689	0.736284	EVM0001088/EVM0012259	2
GO:0016746	transferase activity, transferring acyl groups	2/135	110/7594	0.586095	0.816689	0.736284	EVM0003863/EVM0012154	2
GO:0016820	hydrolase activity, acting on acid anhydrides, catalyzing transmembrane movement of substances	1/135	52/7594	0.607769	0.844124	0.761018	EVM0014647	1
GO:0006281	DNA repair	1/135	53/7594	0.61479	0.851093	0.767302	EVM0012259	1
GO:0009150	purine ribonucleotide metabolic process	1/135	54/7594	0.621686	0.85507	0.770886	EVM0016029	1
GO:0009259	ribonucleotide metabolic process	1/135	54/7594	0.621686	0.85507	0.770886	EVM0016029	1
GO:0006974	cellular response to DNA damage stimulus	1/135	55/7594	0.628459	0.858827	0.774274	EVM0012259	1
GO:0033554	cellular response to stress	1/135	55/7594	0.628459	0.858827	0.774274	EVM0012259	1
GO:0015291	secondary active transmembrane transporter activity	1/135	56/7594	0.635113	0.860252	0.775558	EVM0008949	1
GO:0042592	homeostatic process	1/135	56/7594	0.635113	0.860252	0.775558	EVM0011343	1
GO:0005198	structural molecule activity	4/135	244/7594	0.635574	0.860252	0.775558	EVM0000967/EVM0001463/EVM0003934/EVM0009698	4
GO:0019693	ribose phosphate metabolic process	1/135	57/7594	0.641647	0.865715	0.780483	EVM0016029	1
GO:0008168	methyltransferase activity	1/135	59/7594	0.654371	0.87731	0.790937	EVM0003750	1
GO:0016788	hydrolase activity, acting on ester bonds	4/135	250/7594	0.654585	0.87731	0.790937	EVM0008469/EVM0005171/EVM0011015/EVM0012777	4
GO:1901564	organonitrogen compound metabolic process	5/135	313/7594	0.659584	0.87731	0.790937	EVM0012812/EVM0016029/EVM0017645/EVM0004863/EVM0009698	5
GO:0042302	structural constituent of cuticle	2/135	126/7594	0.660164	0.87731	0.790937	EVM0001463/EVM0003934	2
GO:0016779	nucleotidyltransferase activity	1/135	60/7594	0.660563	0.87731	0.790937	EVM0011396	1
GO:0003677	DNA binding	7/135	436/7594	0.66401	0.879141	0.792588	EVM0004657/EVM0011302/EVM0012130/EVM0016022/EVM0009614/EVM0014993/EVM0014600	7
GO:0016758	transferase activity, transferring hexosyl groups	2/135	128/7594	0.668642	0.881474	0.794691	EVM0006563/EVM0017520	2
GO:0008270	zinc ion binding	4/135	255/7594	0.66992	0.881474	0.794691	EVM0008794/EVM0008077/EVM0009614/EVM0002447	4
GO:0042623	ATPase activity, coupled	1/135	62/7594	0.672619	0.882294	0.79543	EVM0012259	1
GO:0035556	intracellular signal transduction	2/135	130/7594	0.676951	0.885244	0.79809	EVM0015015/EVM0001914	2
GO:0022890	inorganic cation transmembrane transporter activity	2/135	135/7594	0.696988	0.900045	0.811434	EVM0006297/EVM0008949	2
GO:0003924	GTPase activity	2/135	136/7594	0.700871	0.900045	0.811434	EVM0015828/EVM0014827	2
GO:0001883	purine nucleoside binding	2/135	137/7594	0.704713	0.900045	0.811434	EVM0015828/EVM0000253	2
GO:0005525	GTP binding	2/135	137/7594	0.704713	0.900045	0.811434	EVM0015828/EVM0000253	2
GO:0032549	ribonucleoside binding	2/135	137/7594	0.704713	0.900045	0.811434	EVM0015828/EVM0000253	2
GO:0032550	purine ribonucleoside binding	2/135	137/7594	0.704713	0.900045	0.811434	EVM0015828/EVM0000253	2
GO:0032561	guanyl ribonucleotide binding	2/135	137/7594	0.704713	0.900045	0.811434	EVM0015828/EVM0000253	2
GO:0001882	nucleoside binding	2/135	138/7594	0.708514	0.900045	0.811434	EVM0015828/EVM0000253	2
GO:0009165	nucleotide biosynthetic process	1/135	69/7594	0.711565	0.900045	0.811434	EVM0017645	1
GO:0044255	cellular lipid metabolic process	1/135	69/7594	0.711565	0.900045	0.811434	EVM0004708	1
GO:1901293	nucleoside phosphate biosynthetic process	1/135	69/7594	0.711565	0.900045	0.811434	EVM0017645	1
GO:0016747	transferase activity, transferring acyl groups other than amino-acyl groups	1/135	70/7594	0.71674	0.9039	0.814909	EVM0012154	1
GO:0008289	lipid binding	1/135	72/7594	0.726814	0.911197	0.821488	EVM0001849	1
GO:0030001	metal ion transport	1/135	72/7594	0.726814	0.911197	0.821488	EVM0006297	1
GO:0004725	protein tyrosine phosphatase activity	1/135	73/7594	0.731717	0.911964	0.822179	EVM0005171	1
GO:0065008	regulation of biological quality	1/135	73/7594	0.731717	0.911964	0.822179	EVM0011343	1
GO:0044711	single-organism biosynthetic process	2/135	147/7594	0.740928	0.920744	0.830095	EVM0017645/EVM0004708	2
GO:0006470	protein dephosphorylation	1/135	76/7594	0.745908	0.92423	0.833238	EVM0005171	1
GO:0015075	ion transmembrane transporter activity	6/135	423/7594	0.770979	0.946149	0.852999	EVM0017125/EVM0017483/EVM0006297/EVM0004825/EVM0005854/EVM0008949	6
GO:0019001	guanyl nucleotide binding	2/135	159/7594	0.779351	0.946149	0.852999	EVM0015828/EVM0000253	2
GO:0050662	coenzyme binding	1/135	86/7594	0.788042	0.946149	0.852999	EVM0003113	1
GO:0022891	substrate-specific transmembrane transporter activity	6/135	432/7594	0.788129	0.946149	0.852999	EVM0017125/EVM0017483/EVM0006297/EVM0004825/EVM0005854/EVM0008949	6
GO:0006950	response to stress	1/135	88/7594	0.795597	0.946149	0.852999	EVM0012259	1
GO:0046873	metal ion transmembrane transporter activity	1/135	89/7594	0.799273	0.946149	0.852999	EVM0006297	1
GO:0016829	lyase activity	1/135	91/7594	0.80643	0.946149	0.852999	EVM0008794	1
GO:0008324	cation transmembrane transporter activity	2/135	169/7594	0.807495	0.946149	0.852999	EVM0006297/EVM0008949	2
GO:0009725	response to hormone	1/135	93/7594	0.813333	0.946149	0.852999	EVM0009614	1
GO:0009755	hormone-mediated signaling pathway	1/135	93/7594	0.813333	0.946149	0.852999	EVM0009614	1
GO:0014070	response to organic cyclic compound	1/135	93/7594	0.813333	0.946149	0.852999	EVM0009614	1
GO:0032870	cellular response to hormone stimulus	1/135	93/7594	0.813333	0.946149	0.852999	EVM0009614	1
GO:0033993	response to lipid	1/135	93/7594	0.813333	0.946149	0.852999	EVM0009614	1
GO:0043401	steroid hormone mediated signaling pathway	1/135	93/7594	0.813333	0.946149	0.852999	EVM0009614	1
GO:0048545	response to steroid hormone	1/135	93/7594	0.813333	0.946149	0.852999	EVM0009614	1
GO:0071383	cellular response to steroid hormone stimulus	1/135	93/7594	0.813333	0.946149	0.852999	EVM0009614	1
GO:0071396	cellular response to lipid	1/135	93/7594	0.813333	0.946149	0.852999	EVM0009614	1
GO:0071407	cellular response to organic cyclic compound	1/135	93/7594	0.813333	0.946149	0.852999	EVM0009614	1
GO:0022892	substrate-specific transporter activity	6/135	448/7594	0.816212	0.946149	0.852999	EVM0017125/EVM0017483/EVM0006297/EVM0004825/EVM0005854/EVM0008949	6
GO:0016887	ATPase activity	1/135	95/7594	0.819992	0.946149	0.852999	EVM0012259	1
GO:0016773	phosphotransferase activity, alcohol group as acceptor	6/135	454/7594	0.825969	0.946149	0.852999	EVM0001875/EVM0012415/EVM0002182/EVM0003342/EVM0006294/EVM0007993	6
GO:0003735	structural constituent of ribosome	1/135	97/7594	0.826416	0.946149	0.852999	EVM0009698	1
GO:0005840	ribosome	1/135	97/7594	0.826416	0.946149	0.852999	EVM0009698	1
GO:0016817	hydrolase activity, acting on acid anhydrides	4/135	322/7594	0.830887	0.946149	0.852999	EVM0015828/EVM0014827/EVM0014647/EVM0012259	4
GO:0004888	transmembrane signaling receptor activity	3/135	252/7594	0.83137	0.946149	0.852999	EVM0015837/EVM0010018/EVM0015531	3
GO:0038023	signaling receptor activity	3/135	252/7594	0.83137	0.946149	0.852999	EVM0015837/EVM0010018/EVM0015531	3
GO:0009719	response to endogenous stimulus	1/135	99/7594	0.832611	0.946149	0.852999	EVM0009614	1
GO:0046983	protein dimerization activity	1/135	99/7594	0.832611	0.946149	0.852999	EVM0017603	1
GO:0070887	cellular response to chemical stimulus	1/135	99/7594	0.832611	0.946149	0.852999	EVM0009614	1
GO:0071310	cellular response to organic substance	1/135	99/7594	0.832611	0.946149	0.852999	EVM0009614	1
GO:0071495	cellular response to endogenous stimulus	1/135	99/7594	0.832611	0.946149	0.852999	EVM0009614	1
GO:0010033	response to organic substance	1/135	101/7594	0.838587	0.949844	0.85633	EVM0009614	1
GO:0004930	G-protein coupled receptor activity	2/135	184/7594	0.843773	0.949844	0.85633	EVM0010018/EVM0015531	2
GO:0046914	transition metal ion binding	4/135	330/7594	0.84491	0.949844	0.85633	EVM0008794/EVM0008077/EVM0009614/EVM0002447	4
GO:1901137	carbohydrate derivative biosynthetic process	1/135	104/7594	0.847157	0.949844	0.85633	EVM0004708	1
GO:0042221	response to chemical	1/135	105/7594	0.849912	0.949844	0.85633	EVM0009614	1
GO:0015077	monovalent inorganic cation transmembrane transporter activity	1/135	107/7594	0.855274	0.949844	0.85633	EVM0008949	1
GO:0007186	G-protein coupled receptor signaling pathway	2/135	191/7594	0.8585	0.949844	0.85633	EVM0010018/EVM0015531	2
GO:0003008	system process	1/135	109/7594	0.860447	0.949844	0.85633	EVM0015837	1
GO:0007600	sensory perception	1/135	109/7594	0.860447	0.949844	0.85633	EVM0015837	1
GO:0007606	sensory perception of chemical stimulus	1/135	109/7594	0.860447	0.949844	0.85633	EVM0015837	1
GO:0050877	neurological system process	1/135	109/7594	0.860447	0.949844	0.85633	EVM0015837	1
GO:0005975	carbohydrate metabolic process	1/135	112/7594	0.867863	0.952555	0.858774	EVM0002182	1
GO:0004672	protein kinase activity	5/135	416/7594	0.869627	0.952555	0.858774	EVM0001875/EVM0012415/EVM0003342/EVM0006294/EVM0007993	5
GO:0006468	protein phosphorylation	5/135	416/7594	0.869627	0.952555	0.858774	EVM0001875/EVM0012415/EVM0003342/EVM0006294/EVM0007993	5
GO:0004871	signal transducer activity	3/135	279/7594	0.878899	0.960237	0.865699	EVM0015837/EVM0010018/EVM0015531	3
GO:0032501	multicellular organismal process	1/135	118/7594	0.881543	0.960656	0.866077	EVM0015837	1
GO:0016310	phosphorylation	5/135	440/7594	0.898795	0.976473	0.880337	EVM0001875/EVM0012415/EVM0003342/EVM0006294/EVM0007993	5
GO:1901566	organonitrogen compound biosynthetic process	2/135	223/7594	0.911011	0.976473	0.880337	EVM0017645/EVM0009698	2
GO:0017111	nucleoside-triphosphatase activity	3/135	308/7594	0.916435	0.976473	0.880337	EVM0015828/EVM0014827/EVM0012259	3
GO:0016462	pyrophosphatase activity	3/135	314/7594	0.922749	0.976473	0.880337	EVM0015828/EVM0014827/EVM0012259	3
GO:0006629	lipid metabolic process	1/135	142/7594	0.923559	0.976473	0.880337	EVM0004708	1
GO:0016818	hydrolase activity, acting on acid anhydrides, in phosphorus-containing anhydrides	3/135	315/7594	0.923758	0.976473	0.880337	EVM0015828/EVM0014827/EVM0012259	3
GO:0044281	small molecule metabolic process	2/135	234/7594	0.924414	0.976473	0.880337	EVM0016029/EVM0017645	2
GO:0048037	cofactor binding	1/135	144/7594	0.926303	0.976473	0.880337	EVM0003113	1
GO:0016301	kinase activity	5/135	473/7594	0.92966	0.976473	0.880337	EVM0001875/EVM0012415/EVM0003342/EVM0006294/EVM0007993	5
GO:0099600	transmembrane receptor activity	4/135	404/7594	0.934165	0.976473	0.880337	EVM0015837/EVM0010018/EVM0005854/EVM0015531	4
GO:0006412	translation	1/135	151/7594	0.935162	0.976473	0.880337	EVM0009698	1
GO:0004872	receptor activity	4/135	408/7594	0.937309	0.976473	0.880337	EVM0015837/EVM0010018/EVM0005854/EVM0015531	4
GO:0060089	molecular transducer activity	4/135	408/7594	0.937309	0.976473	0.880337	EVM0015837/EVM0010018/EVM0005854/EVM0015531	4
GO:0008237	metallopeptidase activity	1/135	154/7594	0.938627	0.976473	0.880337	EVM0002447	1
GO:0043043	peptide biosynthetic process	1/135	156/7594	0.940834	0.976473	0.880337	EVM0009698	1
GO:0007165	signal transduction	5/135	489/7594	0.941391	0.976473	0.880337	EVM0015015/EVM0001914/EVM0009614/EVM0010018/EVM0015531	5
GO:0044700	single organism signaling	5/135	491/7594	0.942728	0.976473	0.880337	EVM0015015/EVM0001914/EVM0009614/EVM0010018/EVM0015531	5
GO:0043604	amide biosynthetic process	1/135	158/7594	0.942962	0.976473	0.880337	EVM0009698	1
GO:0023052	signaling	5/135	492/7594	0.943386	0.976473	0.880337	EVM0015015/EVM0001914/EVM0009614/EVM0010018/EVM0015531	5
GO:0005230	extracellular ligand-gated ion channel activity	1/135	160/7594	0.945015	0.976473	0.880337	EVM0005854	1
GO:0007154	cell communication	5/135	500/7594	0.948413	0.976473	0.880337	EVM0015015/EVM0001914/EVM0009614/EVM0010018/EVM0015531	5
GO:0015276	ligand-gated ion channel activity	1/135	164/7594	0.948902	0.976473	0.880337	EVM0005854	1
GO:0022834	ligand-gated channel activity	1/135	164/7594	0.948902	0.976473	0.880337	EVM0005854	1
GO:0006518	peptide metabolic process	1/135	168/7594	0.952516	0.977825	0.881556	EVM0009698	1
GO:0022836	gated channel activity	1/135	178/7594	0.96048	0.981995	0.885315	EVM0005854	1
GO:0043603	cellular amide metabolic process	1/135	179/7594	0.961199	0.981995	0.885315	EVM0009698	1
GO:0044763	single-organism cellular process	4/135	494/7594	0.979266	0.997144	0.898974	EVM0016029/EVM0017645/EVM0011343/EVM0004708	4
GO:0055114	oxidation-reduction process	2/135	339/7594	0.985248	0.997144	0.898974	EVM0001088/EVM0011900	2
GO:0005216	ion channel activity	1/135	253/7594	0.990106	0.997144	0.898974	EVM0005854	1
GO:0015267	channel activity	1/135	253/7594	0.990106	0.997144	0.898974	EVM0005854	1
GO:0022803	passive transmembrane transporter activity	1/135	253/7594	0.990106	0.997144	0.898974	EVM0005854	1
GO:0022838	substrate-specific channel activity	1/135	253/7594	0.990106	0.997144	0.898974	EVM0005854	1
GO:0070011	peptidase activity, acting on L-amino acid peptides	1/135	318/7594	0.997055	0.998323	0.900036	EVM0002447	1
GO:0008233	peptidase activity	1/135	335/7594	0.997859	0.998323	0.900036	EVM0002447	1
GO:0016491	oxidoreductase activity	1/135	348/7594	0.998323	0.998323	0.900036	EVM0001088	1

## Sheet: GO0034622
gene	C.elegans ortholog gene
EVM0002988	luc-7L3
EVM0012130	hil-1
EVM0016785	luc-7L
EVM0014186	nap-1
EVM0013945	luc-7L
EVM0015278	-

## Sheet: GO0044446
gene	C.elegans ortholog gene
EVM0002988	luc-7L3
EVM0004118	let-49
EVM0005030	mdt-29
EVM0012130	hil-1
EVM0016785	luc-7L
EVM0006544	dlc-4
EVM0017534	mvb-12
EVM0000967	ifb-1
EVM0003628	-
EVM0013341	prx-11
EVM0004708	pigu-1
EVM0014647	vha-15
EVM0004926	tnt-4
EVM0013945	luc-7L

## Sheet: GO0044422
gene	C.elegans ortholog gene
EVM0002988	luc-7L3
EVM0004118	let-49
EVM0005030	mdt-29
EVM0012130	hil-1
EVM0016785	luc-7L
EVM0006544	dlc-4
EVM0017534	mvb-12
EVM0000967	ifb-1
EVM0003628	-
EVM0013341	prx-11
EVM0004708	pigu-1
EVM0014647	vha-15
EVM0004926	tnt-4
EVM0013945	luc-7L

## Sheet: GO0065003
gene	C.elegans ortholog gene
EVM0002988	luc-7L3
EVM0012130	hil-1
EVM0016785	luc-7L
EVM0014186	nap-1
EVM0008310	F46G10.1
EVM0013945	luc-7L
EVM0015278	-

## Sheet: GO0043933
gene	C.elegans ortholog gene
EVM0002988	luc-7L3
EVM0012130	hil-1
EVM0016785	luc-7L
EVM0014186	nap-1
EVM0008310	F46G10.1
EVM0013945	luc-7L
EVM0015278	-

## Sheet: GO0022607
gene	C.elegans ortholog gene
EVM0002988	luc-7L3
EVM0012130	hil-1
EVM0016785	luc-7L
EVM0014186	nap-1
EVM0008310	F46G10.1
EVM0013945	luc-7L
EVM0015278	-

## Sheet: GO0044428
gene	C.elegans ortholog gene
EVM0002988	luc-7L3
EVM0004118	let-49
EVM0005030	mdt-29
EVM0016785	luc-7L
EVM0003628	-
EVM0013945	luc-7L

## Sheet: GO0000398
gene	C.elegans ortholog gene
EVM0002988	luc-7L3
EVM0016785	luc-7L
EVM0013945	luc-7L

## Sheet: GO0000375
gene	C.elegans ortholog gene
EVM0002988	luc-7L3
EVM0016785	luc-7L
EVM0013945	luc-7L

[truncated: 416 more sheets: GO0000377, GO0006397, GO0016592, GO0044085, GO0008380, GO0016071, GO0043227, GO0032991, GO0005634, GO0016043, GO0005911, GO0005921, GO0043231, GO0030054, GO0098805, GO0006366, GO0071840, GO0034220, GO0031497, GO0006323 …]
