# Supplementary material for: Transcriptome Responses to Different Salinity Conditions in Litoditis marina, Revealed by Long-Read Sequencing
Source: Genes (Basel). 2024 Feb 28;15(3):317. doi: 10.3390/genes15030317 (PMC10970011; doi:10.3390/genes15030317)
Supplement: Supplementary file 1 [file genes-15-00317-s001.zip › Supplementary Table S15.xlsx]

## Sheet: 30‰ vs 3‰ 
ID	Description	GeneRatio	BgRatio	pvalue	p.adjust	qvalue	geneID	Count
GO:0005634	nucleus	5/37	300/7594	0.0143757	0.146257	0.124348	EVM0008669/EVM0007529/EVM0016785/EVM0002988/EVM0012130	5
GO:0006811	ion transport	5/37	430/7594	0.0556897	0.217213	0.184675	EVM0016029/EVM0007242/EVM0008949/EVM0014072/EVM0014635	5
GO:0043231	intracellular membrane-bounded organelle	5/37	437/7594	0.0589345	0.217213	0.184675	EVM0008669/EVM0007529/EVM0016785/EVM0002988/EVM0012130	5
GO:0043227	membrane-bounded organelle	5/37	443/7594	0.0618024	0.217213	0.184675	EVM0008669/EVM0007529/EVM0016785/EVM0002988/EVM0012130	5
GO:1901564	organonitrogen compound metabolic process	4/37	313/7594	0.0643352	0.217213	0.184675	EVM0016029/EVM0013548/EVM0014072/EVM0003870	4
GO:0019438	aromatic compound biosynthetic process	4/37	440/7594	0.164222	0.323521	0.275058	EVM0008669/EVM0007703/EVM0003870/EVM0011482	4
GO:0018130	heterocycle biosynthetic process	4/37	445/7594	0.168974	0.323521	0.275058	EVM0008669/EVM0007703/EVM0003870/EVM0011482	4
GO:1901362	organic cyclic compound biosynthetic process	4/37	453/7594	0.176684	0.323521	0.275058	EVM0008669/EVM0007703/EVM0003870/EVM0011482	4
GO:0007165	signal transduction	4/37	489/7594	0.212842	0.336887	0.286422	EVM0016491/EVM0010483/EVM0015579/EVM0012843	4
GO:0044700	single organism signaling	4/37	491/7594	0.214915	0.336887	0.286422	EVM0016491/EVM0010483/EVM0015579/EVM0012843	4
GO:0023052	signaling	4/37	492/7594	0.215953	0.336887	0.286422	EVM0016491/EVM0010483/EVM0015579/EVM0012843	4
GO:0044763	single-organism cellular process	4/37	494/7594	0.218035	0.337882	0.287268	EVM0016029/EVM0013548/EVM0014072/EVM0011343	4
GO:0007154	cell communication	4/37	500/7594	0.224316	0.345085	0.293392	EVM0016491/EVM0010483/EVM0015579/EVM0012843	4
GO:0006812	cation transport	3/37	151/7594	0.0365819	0.217213	0.184675	EVM0016029/EVM0008949/EVM0014072	3
GO:0022607	cellular component assembly	3/37	79/7594	0.00652914	0.146257	0.124348	EVM0016785/EVM0002988/EVM0012130	3
GO:0044085	cellular component biogenesis	3/37	108/7594	0.0153066	0.14924	0.126884	EVM0016785/EVM0002988/EVM0012130	3
GO:0016043	cellular component organization	3/37	164/7594	0.044975	0.217213	0.184675	EVM0016785/EVM0002988/EVM0012130	3
GO:0034622	cellular macromolecular complex assembly	3/37	44/7594	0.00122909	0.101903	0.0866382	EVM0016785/EVM0002988/EVM0012130	3
GO:0065003	macromolecular complex assembly	3/37	71/7594	0.00484654	0.146257	0.124348	EVM0016785/EVM0002988/EVM0012130	3
GO:0043933	macromolecular complex subunit organization	3/37	76/7594	0.00586263	0.146257	0.124348	EVM0016785/EVM0002988/EVM0012130	3
GO:0098772	molecular function regulator	3/37	146/7594	0.0335934	0.217213	0.184675	EVM0015584/EVM0008669/EVM0016491	3
GO:0019637	organophosphate metabolic process	3/37	134/7594	0.0269716	0.217213	0.184675	EVM0016029/EVM0014072/EVM0003870	3
GO:0003723	RNA binding	3/37	161/7594	0.042959	0.217213	0.184675	EVM0008669/EVM0016785/EVM0002988	3
GO:0071840	cellular component organization or biogenesis	3/37	193/7594	0.0668348	0.217213	0.184675	EVM0016785/EVM0002988/EVM0012130	3
GO:0044281	small molecule metabolic process	3/37	234/7594	0.104502	0.271706	0.231005	EVM0016029/EVM0013548/EVM0014072	3
GO:0044446	intracellular organelle part	3/37	256/7594	0.127561	0.288069	0.244917	EVM0016785/EVM0002988/EVM0012130	3
GO:0044422	organelle part	3/37	258/7594	0.129745	0.289146	0.245832	EVM0016785/EVM0002988/EVM0012130	3
GO:0006355	regulation of transcription, DNA-templated	3/37	306/7594	0.185843	0.323521	0.275058	EVM0008669/EVM0007703/EVM0011482	3
GO:0019219	regulation of nucleobase-containing compound metabolic process	3/37	306/7594	0.185843	0.323521	0.275058	EVM0008669/EVM0007703/EVM0011482	3
GO:0051252	regulation of RNA metabolic process	3/37	306/7594	0.185843	0.323521	0.275058	EVM0008669/EVM0007703/EVM0011482	3
GO:1903506	regulation of nucleic acid-templated transcription	3/37	306/7594	0.185843	0.323521	0.275058	EVM0008669/EVM0007703/EVM0011482	3
GO:2001141	regulation of RNA biosynthetic process	3/37	306/7594	0.185843	0.323521	0.275058	EVM0008669/EVM0007703/EVM0011482	3
GO:0009889	regulation of biosynthetic process	3/37	310/7594	0.190794	0.323521	0.275058	EVM0008669/EVM0007703/EVM0011482	3
GO:0010556	regulation of macromolecule biosynthetic process	3/37	310/7594	0.190794	0.323521	0.275058	EVM0008669/EVM0007703/EVM0011482	3
GO:0031326	regulation of cellular biosynthetic process	3/37	310/7594	0.190794	0.323521	0.275058	EVM0008669/EVM0007703/EVM0011482	3
GO:0051171	regulation of nitrogen compound metabolic process	3/37	310/7594	0.190794	0.323521	0.275058	EVM0008669/EVM0007703/EVM0011482	3
GO:2000112	regulation of cellular macromolecule biosynthetic process	3/37	310/7594	0.190794	0.323521	0.275058	EVM0008669/EVM0007703/EVM0011482	3
GO:0010468	regulation of gene expression	3/37	315/7594	0.197034	0.329074	0.279779	EVM0008669/EVM0007703/EVM0011482	3
GO:0080090	regulation of primary metabolic process	3/37	315/7594	0.197034	0.329074	0.279779	EVM0008669/EVM0007703/EVM0011482	3
GO:0031323	regulation of cellular metabolic process	3/37	316/7594	0.198288	0.329074	0.279779	EVM0008669/EVM0007703/EVM0011482	3
GO:0060255	regulation of macromolecule metabolic process	3/37	320/7594	0.203326	0.330405	0.280911	EVM0008669/EVM0007703/EVM0011482	3
GO:0019222	regulation of metabolic process	3/37	322/7594	0.205857	0.332211	0.282446	EVM0008669/EVM0007703/EVM0011482	3
GO:0006351	transcription, DNA-templated	3/37	360/7594	0.255234	0.36641	0.311522	EVM0008669/EVM0007703/EVM0011482	3
GO:0097659	nucleic acid-templated transcription	3/37	360/7594	0.255234	0.36641	0.311522	EVM0008669/EVM0007703/EVM0011482	3
GO:0032774	RNA biosynthetic process	3/37	362/7594	0.257889	0.367963	0.312843	EVM0008669/EVM0007703/EVM0011482	3
GO:0099600	transmembrane receptor activity	3/37	404/7594	0.314406	0.43024	0.365791	EVM0015579/EVM0014635/EVM0012843	3
GO:0004872	receptor activity	3/37	408/7594	0.319838	0.432614	0.367809	EVM0015579/EVM0014635/EVM0012843	3
GO:0060089	molecular transducer activity	3/37	408/7594	0.319838	0.432614	0.367809	EVM0015579/EVM0014635/EVM0012843	3
GO:0032991	macromolecular complex	3/37	415/7594	0.329352	0.442922	0.376573	EVM0016785/EVM0002988/EVM0012130	3
GO:0034654	nucleobase-containing compound biosynthetic process	3/37	433/7594	0.353829	0.465772	0.396	EVM0008669/EVM0007703/EVM0011482	3
GO:0046034	ATP metabolic process	2/37	31/7594	0.00982796	0.146257	0.124348	EVM0016029/EVM0014072	2
GO:0004857	enzyme inhibitor activity	2/37	66/7594	0.040765	0.217213	0.184675	EVM0015584/EVM0008669	2
GO:0006818	hydrogen transport	2/37	37/7594	0.0138209	0.146257	0.124348	EVM0016029/EVM0014072	2
GO:0008289	lipid binding	2/37	72/7594	0.0477046	0.217213	0.184675	EVM0008733/EVM0015814	2
GO:0016071	mRNA metabolic process	2/37	37/7594	0.0138209	0.146257	0.124348	EVM0016785/EVM0002988	2
GO:0006397	mRNA processing	2/37	31/7594	0.00982796	0.146257	0.124348	EVM0016785/EVM0002988	2
GO:0000398	mRNA splicing, via spliceosome	2/37	13/7594	0.00174193	0.101903	0.0866382	EVM0016785/EVM0002988	2
GO:0044428	nuclear part	2/37	66/7594	0.040765	0.217213	0.184675	EVM0016785/EVM0002988	2
GO:0009123	nucleoside monophosphate metabolic process	2/37	34/7594	0.0117489	0.146257	0.124348	EVM0016029/EVM0014072	2
GO:0009141	nucleoside triphosphate metabolic process	2/37	33/7594	0.0110916	0.146257	0.124348	EVM0016029/EVM0014072	2
GO:0015992	proton transport	2/37	37/7594	0.0138209	0.146257	0.124348	EVM0016029/EVM0014072	2
GO:0009126	purine nucleoside monophosphate metabolic process	2/37	34/7594	0.0117489	0.146257	0.124348	EVM0016029/EVM0014072	2
GO:0009144	purine nucleoside triphosphate metabolic process	2/37	32/7594	0.0104512	0.146257	0.124348	EVM0016029/EVM0014072	2
GO:0006163	purine nucleotide metabolic process	2/37	56/7594	0.0301658	0.217213	0.184675	EVM0016029/EVM0014072	2
GO:0009167	purine ribonucleoside monophosphate metabolic process	2/37	34/7594	0.0117489	0.146257	0.124348	EVM0016029/EVM0014072	2
GO:0009205	purine ribonucleoside triphosphate metabolic process	2/37	32/7594	0.0104512	0.146257	0.124348	EVM0016029/EVM0014072	2
GO:0009150	purine ribonucleotide metabolic process	2/37	54/7594	0.0282011	0.217213	0.184675	EVM0016029/EVM0014072	2
GO:0072521	purine-containing compound metabolic process	2/37	57/7594	0.0311682	0.217213	0.184675	EVM0016029/EVM0014072	2
GO:0022613	ribonucleoprotein complex biogenesis	2/37	37/7594	0.0138209	0.146257	0.124348	EVM0016785/EVM0002988	2
GO:0009161	ribonucleoside monophosphate metabolic process	2/37	34/7594	0.0117489	0.146257	0.124348	EVM0016029/EVM0014072	2
GO:0009199	ribonucleoside triphosphate metabolic process	2/37	32/7594	0.0104512	0.146257	0.124348	EVM0016029/EVM0014072	2
GO:0009259	ribonucleotide metabolic process	2/37	54/7594	0.0282011	0.217213	0.184675	EVM0016029/EVM0014072	2
GO:0019693	ribose phosphate metabolic process	2/37	57/7594	0.0311682	0.217213	0.184675	EVM0016029/EVM0014072	2
GO:0008380	RNA splicing	2/37	17/7594	0.00300018	0.140408	0.119376	EVM0016785/EVM0002988	2
GO:0000375	RNA splicing, via transesterification reactions	2/37	13/7594	0.00174193	0.101903	0.0866382	EVM0016785/EVM0002988	2
GO:0000377	RNA splicing, via transesterification reactions with bulged adenosine as nucleophile	2/37	13/7594	0.00174193	0.101903	0.0866382	EVM0016785/EVM0002988	2
GO:0015291	secondary active transmembrane transporter activity	2/37	56/7594	0.0301658	0.217213	0.184675	EVM0007242/EVM0008949	2
GO:0015672	monovalent inorganic cation transport	2/37	85/7594	0.0640748	0.217213	0.184675	EVM0016029/EVM0014072	2
GO:0009117	nucleotide metabolic process	2/37	93/7594	0.074963	0.225729	0.191915	EVM0016029/EVM0014072	2
GO:0006753	nucleoside phosphate metabolic process	2/37	94/7594	0.0763637	0.226191	0.192308	EVM0016029/EVM0014072	2
GO:0006396	RNA processing	2/37	100/7594	0.084942	0.242395	0.206085	EVM0016785/EVM0002988	2
GO:0005509	calcium ion binding	2/37	102/7594	0.087865	0.247716	0.210608	EVM0009539/EVM0008733	2
GO:0055086	nucleobase-containing small molecule metabolic process	2/37	103/7594	0.0893379	0.24887	0.21159	EVM0016029/EVM0014072	2
GO:0030234	enzyme regulator activity	2/37	105/7594	0.0923062	0.253524	0.215547	EVM0015584/EVM0008669	2
GO:0022804	active transmembrane transporter activity	2/37	108/7594	0.0968129	0.256625	0.218183	EVM0007242/EVM0008949	2
GO:0030529	intracellular ribonucleoprotein complex	2/37	123/7594	0.120237	0.27857	0.236841	EVM0016785/EVM0002988	2
GO:1990904	ribonucleoprotein complex	2/37	123/7594	0.120237	0.27857	0.236841	EVM0016785/EVM0002988	2
GO:0044765	single-organism transport	2/37	142/7594	0.151675	0.319748	0.27185	EVM0016029/EVM0014072	2
GO:1902578	single-organism localization	2/37	146/7594	0.158496	0.323521	0.275058	EVM0016029/EVM0014072	2
GO:0008237	metallopeptidase activity	2/37	154/7594	0.172311	0.323521	0.275058	EVM0003348/EVM0004434	2
GO:1901135	carbohydrate derivative metabolic process	2/37	162/7594	0.186327	0.323521	0.275058	EVM0016029/EVM0014072	2
GO:0004930	G-protein coupled receptor activity	2/37	184/7594	0.225632	0.345085	0.293392	EVM0015579/EVM0012843	2
GO:0007186	G-protein coupled receptor signaling pathway	2/37	191/7594	0.238298	0.353291	0.300369	EVM0015579/EVM0012843	2
GO:1901566	organonitrogen compound biosynthetic process	2/37	223/7594	0.296533	0.410584	0.34908	EVM0013548/EVM0003870	2
GO:0004888	transmembrane signaling receptor activity	2/37	252/7594	0.34894	0.463931	0.394436	EVM0015579/EVM0012843	2
GO:0038023	signaling receptor activity	2/37	252/7594	0.34894	0.463931	0.394436	EVM0015579/EVM0012843	2
GO:0008270	zinc ion binding	2/37	255/7594	0.354305	0.465772	0.396	EVM0004434/EVM0011482	2
GO:0004871	signal transducer activity	2/37	279/7594	0.396675	0.515678	0.438431	EVM0015579/EVM0012843	2
GO:0070011	peptidase activity, acting on L-amino acid peptides	2/37	318/7594	0.462845	0.576094	0.489797	EVM0003348/EVM0004434	2
GO:0046914	transition metal ion binding	2/37	330/7594	0.482403	0.5773	0.490821	EVM0004434/EVM0011482	2
GO:0008233	peptidase activity	2/37	335/7594	0.490431	0.5773	0.490821	EVM0003348/EVM0004434	2
GO:0055085	transmembrane transport	2/37	401/7594	0.589131	0.662773	0.563491	EVM0008949/EVM0004542	2
GO:0004672	protein kinase activity	2/37	416/7594	0.609591	0.669692	0.569374	EVM0007191/EVM0010483	2
GO:0006468	protein phosphorylation	2/37	416/7594	0.609591	0.669692	0.569374	EVM0007191/EVM0010483	2
GO:0015075	ion transmembrane transporter activity	2/37	423/7594	0.618883	0.676723	0.575352	EVM0008949/EVM0014635	2
GO:0022891	substrate-specific transmembrane transporter activity	2/37	432/7594	0.630591	0.685131	0.5825	EVM0008949/EVM0014635	2
GO:0003677	DNA binding	2/37	436/7594	0.635709	0.685131	0.5825	EVM0012130/EVM0011482	2
GO:0016310	phosphorylation	2/37	440/7594	0.640773	0.685131	0.5825	EVM0007191/EVM0010483	2
GO:0022892	substrate-specific transporter activity	2/37	448/7594	0.650742	0.692153	0.58847	EVM0008949/EVM0014635	2
GO:0016773	phosphotransferase activity, alcohol group as acceptor	2/37	454/7594	0.658081	0.696792	0.592414	EVM0007191/EVM0010483	2
GO:0016301	kinase activity	2/37	473/7594	0.680542	0.717328	0.609874	EVM0007191/EVM0010483	2
GO:0046394	carboxylic acid biosynthetic process	1/37	10/7594	0.0476958	0.217213	0.184675	EVM0013548	1
GO:1903507	negative regulation of nucleic acid-templated transcription	1/37	10/7594	0.0476958	0.217213	0.184675	EVM0008669	1
GO:0045934	negative regulation of nucleobase-containing compound metabolic process	1/37	10/7594	0.0476958	0.217213	0.184675	EVM0008669	1
GO:1902679	negative regulation of RNA biosynthetic process	1/37	10/7594	0.0476958	0.217213	0.184675	EVM0008669	1
GO:0051253	negative regulation of RNA metabolic process	1/37	10/7594	0.0476958	0.217213	0.184675	EVM0008669	1
GO:0045892	negative regulation of transcription, DNA-templated	1/37	10/7594	0.0476958	0.217213	0.184675	EVM0008669	1
GO:0016053	organic acid biosynthetic process	1/37	10/7594	0.0476958	0.217213	0.184675	EVM0013548	1
GO:0000785	chromatin	1/37	11/7594	0.0523418	0.217213	0.184675	EVM0012130	1
GO:0000786	nucleosome	1/37	11/7594	0.0523418	0.217213	0.184675	EVM0012130	1
GO:0006541	glutamine metabolic process	1/37	11/7594	0.0523418	0.217213	0.184675	EVM0013548	1
GO:0009890	negative regulation of biosynthetic process	1/37	11/7594	0.0523418	0.217213	0.184675	EVM0008669	1
GO:0010558	negative regulation of macromolecule biosynthetic process	1/37	11/7594	0.0523418	0.217213	0.184675	EVM0008669	1
GO:0031324	negative regulation of cellular metabolic process	1/37	11/7594	0.0523418	0.217213	0.184675	EVM0008669	1
GO:0031327	negative regulation of cellular biosynthetic process	1/37	11/7594	0.0523418	0.217213	0.184675	EVM0008669	1
GO:0032993	protein-DNA complex	1/37	11/7594	0.0523418	0.217213	0.184675	EVM0012130	1
GO:0044815	DNA packaging complex	1/37	11/7594	0.0523418	0.217213	0.184675	EVM0012130	1
GO:0051172	negative regulation of nitrogen compound metabolic process	1/37	11/7594	0.0523418	0.217213	0.184675	EVM0008669	1
GO:2000113	negative regulation of cellular macromolecule biosynthetic process	1/37	11/7594	0.0523418	0.217213	0.184675	EVM0008669	1
GO:0009064	glutamine family amino acid metabolic process	1/37	12/7594	0.0569658	0.217213	0.184675	EVM0013548	1
GO:0015297	antiporter activity	1/37	12/7594	0.0569658	0.217213	0.184675	EVM0008949	1
GO:0015298	solute:cation antiporter activity	1/37	12/7594	0.0569658	0.217213	0.184675	EVM0008949	1
GO:0015299	solute:proton antiporter activity	1/37	12/7594	0.0569658	0.217213	0.184675	EVM0008949	1
GO:0006323	DNA packaging	1/37	14/7594	0.0661479	0.217213	0.184675	EVM0012130	1
GO:0006334	nucleosome assembly	1/37	14/7594	0.0661479	0.217213	0.184675	EVM0012130	1
GO:0031497	chromatin assembly	1/37	14/7594	0.0661479	0.217213	0.184675	EVM0012130	1
GO:0034728	nucleosome organization	1/37	14/7594	0.0661479	0.217213	0.184675	EVM0012130	1
GO:0065004	protein-DNA complex assembly	1/37	14/7594	0.0661479	0.217213	0.184675	EVM0012130	1
GO:0071824	protein-DNA complex subunit organization	1/37	14/7594	0.0661479	0.217213	0.184675	EVM0012130	1
GO:0006333	chromatin assembly or disassembly	1/37	15/7594	0.0707063	0.225729	0.191915	EVM0012130	1
GO:0009892	negative regulation of metabolic process	1/37	16/7594	0.075243	0.225729	0.191915	EVM0008669	1
GO:0010605	negative regulation of macromolecule metabolic process	1/37	16/7594	0.075243	0.225729	0.191915	EVM0008669	1
GO:0010629	negative regulation of gene expression	1/37	16/7594	0.075243	0.225729	0.191915	EVM0008669	1
GO:1901681	sulfur compound binding	1/37	16/7594	0.075243	0.225729	0.191915	EVM0003870	1
GO:0006357	regulation of transcription from RNA polymerase II promoter	1/37	17/7594	0.0797582	0.230413	0.195897	EVM0008669	1
GO:0016879	ligase activity, forming carbon-nitrogen bonds	1/37	17/7594	0.0797582	0.230413	0.195897	EVM0013548	1
GO:0009108	coenzyme biosynthetic process	1/37	20/7594	0.0931754	0.253524	0.215547	EVM0003870	1
GO:0071103	DNA conformation change	1/37	21/7594	0.0976054	0.256625	0.218183	EVM0012130	1
GO:1901605	alpha-amino acid metabolic process	1/37	21/7594	0.0976054	0.256625	0.218183	EVM0013548	1
GO:0044283	small molecule biosynthetic process	1/37	23/7594	0.106402	0.272842	0.231971	EVM0013548	1
GO:0005088	Ras guanyl-nucleotide exchange factor activity	1/37	24/7594	0.110769	0.272842	0.231971	EVM0016491	1
GO:0005089	Rho guanyl-nucleotide exchange factor activity	1/37	24/7594	0.110769	0.272842	0.231971	EVM0016491	1
GO:0007266	Rho protein signal transduction	1/37	24/7594	0.110769	0.272842	0.231971	EVM0016491	1
GO:0035023	regulation of Rho protein signal transduction	1/37	24/7594	0.110769	0.272842	0.231971	EVM0016491	1
GO:0006790	sulfur compound metabolic process	1/37	25/7594	0.115116	0.274868	0.233693	EVM0003870	1
GO:0044427	chromosomal part	1/37	25/7594	0.115116	0.274868	0.233693	EVM0012130	1
GO:0048523	negative regulation of cellular process	1/37	25/7594	0.115116	0.274868	0.233693	EVM0008669	1
GO:0006325	chromatin organization	1/37	26/7594	0.119441	0.27857	0.236841	EVM0012130	1
GO:0005543	phospholipid binding	1/37	27/7594	0.123746	0.283888	0.241363	EVM0008733	1
GO:0051188	cofactor biosynthetic process	1/37	28/7594	0.128031	0.288069	0.244917	EVM0003870	1
GO:0015698	inorganic anion transport	1/37	29/7594	0.132295	0.290456	0.246946	EVM0007242	1
GO:0006366	transcription from RNA polymerase II promoter	1/37	30/7594	0.136539	0.290456	0.246946	EVM0008669	1
GO:0007265	Ras protein signal transduction	1/37	30/7594	0.136539	0.290456	0.246946	EVM0016491	1
GO:0046578	regulation of Ras protein signal transduction	1/37	30/7594	0.136539	0.290456	0.246946	EVM0016491	1
GO:0048519	negative regulation of biological process	1/37	30/7594	0.136539	0.290456	0.246946	EVM0008669	1
GO:0005694	chromosome	1/37	36/7594	0.161581	0.323521	0.275058	EVM0012130	1
GO:0045454	cell redox homeostasis	1/37	36/7594	0.161581	0.323521	0.275058	EVM0011343	1
GO:0051056	regulation of small GTPase mediated signal transduction	1/37	36/7594	0.161581	0.323521	0.275058	EVM0016491	1
GO:1902531	regulation of intracellular signal transduction	1/37	36/7594	0.161581	0.323521	0.275058	EVM0016491	1
GO:0019725	cellular homeostasis	1/37	38/7594	0.169771	0.323521	0.275058	EVM0011343	1
GO:0006732	coenzyme metabolic process	1/37	39/7594	0.173836	0.323521	0.275058	EVM0003870	1
GO:0009966	regulation of signal transduction	1/37	40/7594	0.177882	0.323521	0.275058	EVM0016491	1
GO:0010646	regulation of cell communication	1/37	40/7594	0.177882	0.323521	0.275058	EVM0016491	1
GO:0023051	regulation of signaling	1/37	40/7594	0.177882	0.323521	0.275058	EVM0016491	1
GO:0005085	guanyl-nucleotide exchange factor activity	1/37	41/7594	0.181909	0.323521	0.275058	EVM0016491	1
GO:0048583	regulation of response to stimulus	1/37	41/7594	0.181909	0.323521	0.275058	EVM0016491	1
GO:0015078	hydrogen ion transmembrane transporter activity	1/37	46/7594	0.201757	0.330148	0.280692	EVM0008949	1
GO:0051186	cofactor metabolic process	1/37	46/7594	0.201757	0.330148	0.280692	EVM0003870	1
GO:0007264	small GTPase mediated signal transduction	1/37	48/7594	0.209564	0.335877	0.285563	EVM0016491	1
GO:0004867	serine-type endopeptidase inhibitor activity	1/37	49/7594	0.21344	0.336887	0.286422	EVM0015584	1
GO:0004866	endopeptidase inhibitor activity	1/37	55/7594	0.236309	0.353291	0.300369	EVM0015584	1
GO:0061135	endopeptidase regulator activity	1/37	55/7594	0.236309	0.353291	0.300369	EVM0015584	1
GO:0019842	vitamin binding	1/37	56/7594	0.240057	0.353291	0.300369	EVM0003870	1
GO:0042592	homeostatic process	1/37	56/7594	0.240057	0.353291	0.300369	EVM0011343	1
GO:0051276	chromosome organization	1/37	56/7594	0.240057	0.353291	0.300369	EVM0012130	1
GO:0030414	peptidase inhibitor activity	1/37	58/7594	0.247499	0.359719	0.305834	EVM0015584	1
GO:0061134	peptidase regulator activity	1/37	58/7594	0.247499	0.359719	0.305834	EVM0015584	1
GO:0006820	anion transport	1/37	63/7594	0.265797	0.376948	0.320482	EVM0007242	1
GO:0006520	cellular amino acid metabolic process	1/37	66/7594	0.276566	0.389859	0.331459	EVM0013548	1
GO:0016747	transferase activity, transferring acyl groups other than amino-acyl groups	1/37	70/7594	0.290687	0.404886	0.344235	EVM0007703	1
GO:0016874	ligase activity	1/37	70/7594	0.290687	0.404886	0.344235	EVM0013548	1
GO:0065008	regulation of biological quality	1/37	73/7594	0.301102	0.414458	0.352373	EVM0011343	1
GO:0090407	organophosphate biosynthetic process	1/37	96/7594	0.37615	0.491727	0.418068	EVM0003870	1
GO:0006996	organelle organization	1/37	107/7594	0.409212	0.526129	0.447317	EVM0012130	1
GO:0015077	monovalent inorganic cation transmembrane transporter activity	1/37	107/7594	0.409212	0.526129	0.447317	EVM0008949	1
GO:0016746	transferase activity, transferring acyl groups	1/37	110/7594	0.417929	0.534401	0.454349	EVM0007703	1
GO:0019752	carboxylic acid metabolic process	1/37	117/7594	0.437784	0.554261	0.471234	EVM0013548	1
GO:0006082	organic acid metabolic process	1/37	118/7594	0.440566	0.554261	0.471234	EVM0013548	1
GO:0043436	oxoacid metabolic process	1/37	118/7594	0.440566	0.554261	0.471234	EVM0013548	1
GO:0004222	metalloendopeptidase activity	1/37	120/7594	0.44609	0.558209	0.474591	EVM0003348	1
GO:0035556	intracellular signal transduction	1/37	130/7594	0.472924	0.5773	0.490821	EVM0016491	1
GO:0022890	inorganic cation transmembrane transporter activity	1/37	135/7594	0.485863	0.5773	0.490821	EVM0008949	1
GO:0003924	GTPase activity	1/37	136/7594	0.488413	0.5773	0.490821	EVM0017317	1
GO:0043565	sequence-specific DNA binding	1/37	136/7594	0.488413	0.5773	0.490821	EVM0011482	1
GO:0001883	purine nucleoside binding	1/37	137/7594	0.490951	0.5773	0.490821	EVM0013178	1
GO:0005525	GTP binding	1/37	137/7594	0.490951	0.5773	0.490821	EVM0013178	1
GO:0032549	ribonucleoside binding	1/37	137/7594	0.490951	0.5773	0.490821	EVM0013178	1
GO:0032550	purine ribonucleoside binding	1/37	137/7594	0.490951	0.5773	0.490821	EVM0013178	1
GO:0032561	guanyl ribonucleotide binding	1/37	137/7594	0.490951	0.5773	0.490821	EVM0013178	1
GO:0001882	nucleoside binding	1/37	138/7594	0.493477	0.577368	0.49088	EVM0013178	1
GO:0044711	single-organism biosynthetic process	1/37	147/7594	0.515667	0.600329	0.510401	EVM0013548	1
GO:0019001	guanyl nucleotide binding	1/37	159/7594	0.543788	0.629446	0.535157	EVM0013178	1
GO:0005230	extracellular ligand-gated ion channel activity	1/37	160/7594	0.546058	0.629446	0.535157	EVM0014635	1
GO:0015276	ligand-gated ion channel activity	1/37	164/7594	0.55503	0.633546	0.538643	EVM0014635	1
GO:0022834	ligand-gated channel activity	1/37	164/7594	0.55503	0.633546	0.538643	EVM0014635	1
GO:0008324	cation transmembrane transporter activity	1/37	169/7594	0.566002	0.642935	0.546625	EVM0008949	1
GO:0022836	gated channel activity	1/37	178/7594	0.585093	0.66141	0.562332	EVM0014635	1
GO:0001071	nucleic acid binding transcription factor activity	1/37	184/7594	0.597364	0.665634	0.565924	EVM0011482	1
GO:0003700	transcription factor activity, sequence-specific DNA binding	1/37	184/7594	0.597364	0.665634	0.565924	EVM0011482	1
GO:0004175	endopeptidase activity	1/37	187/7594	0.603366	0.669136	0.568901	EVM0003348	1
GO:0043228	non-membrane-bounded organelle	1/37	207/7594	0.641213	0.685131	0.5825	EVM0012130	1
GO:0043232	intracellular non-membrane-bounded organelle	1/37	207/7594	0.641213	0.685131	0.5825	EVM0012130	1
GO:0005216	ion channel activity	1/37	253/7594	0.715413	0.740738	0.629777	EVM0014635	1
GO:0015267	channel activity	1/37	253/7594	0.715413	0.740738	0.629777	EVM0014635	1
GO:0022803	passive transmembrane transporter activity	1/37	253/7594	0.715413	0.740738	0.629777	EVM0014635	1
GO:0022838	substrate-specific channel activity	1/37	253/7594	0.715413	0.740738	0.629777	EVM0014635	1
GO:0017111	nucleoside-triphosphatase activity	1/37	308/7594	0.784686	0.808149	0.68709	EVM0017317	1
GO:0016462	pyrophosphatase activity	1/37	314/7594	0.791166	0.808149	0.68709	EVM0017317	1
GO:0016818	hydrolase activity, acting on acid anhydrides, in phosphorus-containing anhydrides	1/37	315/7594	0.792228	0.808149	0.68709	EVM0017317	1
GO:0006508	proteolysis	1/37	317/7594	0.794335	0.808149	0.68709	EVM0003348	1
GO:0016817	hydrolase activity, acting on acid anhydrides	1/37	322/7594	0.799512	0.809895	0.688575	EVM0017317	1
GO:0005737	cytoplasm	1/37	328/7594	0.805557	0.812501	0.690791	EVM0008669	1
GO:0055114	oxidation-reduction process	1/37	339/7594	0.816182	0.819685	0.696899	EVM0003915	1
GO:0016491	oxidoreductase activity	1/37	348/7594	0.824454	0.824454	0.700953	EVM0003915	1

## Sheet: GO0005634
gene	C.elegans ortholog gene
EVM0008669	Y39E4B.6
EVM0007529	mdt-26
EVM0016785	luc-7L
EVM0002988	luc-7L3
EVM0012130	hil-1

## Sheet: GO0006811
gene	C.elegans ortholog gene
EVM0016029	atp-2
EVM0007242	pitr-1
EVM0008949	nhx-8
EVM0014072	vha-12
EVM0014635	mod-1

## Sheet: GO0043231
gene	C.elegans ortholog gene
EVM0008669	Y39E4B.6
EVM0007529	mdt-26
EVM0016785	luc-7L
EVM0002988	luc-7L3
EVM0012130	hil-1

## Sheet: GO0043227
gene	C.elegans ortholog gene
EVM0008669	Y39E4B.6
EVM0007529	mdt-26
EVM0016785	luc-7L
EVM0002988	luc-7L3
EVM0012130	hil-1

## Sheet: GO1901564
gene	C.elegans ortholog gene
EVM0016029	atp-2
EVM0013548	gln-1
EVM0014072	vha-12
EVM0003870	tpk-1

## Sheet: GO0019438
gene	C.elegans ortholog gene
EVM0008669	Y39E4B.6
EVM0007703	lsy-12
EVM0003870	tpk-1
EVM0011482	elt-3

## Sheet: GO0018130
gene	C.elegans ortholog gene
EVM0008669	Y39E4B.6
EVM0007703	lsy-12
EVM0003870	tpk-1
EVM0011482	elt-3

## Sheet: GO1901362
gene	C.elegans ortholog gene
EVM0008669	Y39E4B.6
EVM0007703	lsy-12
EVM0003870	tpk-1
EVM0011482	elt-3

## Sheet: GO0007165
gene	C.elegans ortholog gene
EVM0016491	rhgf-2
EVM0010483	dapk-1
EVM0015579	ser-7
EVM0012843	ser-1

[truncated: 225 more sheets: GO0044700, GO0023052, GO0044763, GO0007154, GO0006812, GO0022607, GO0044085, GO0016043, GO0034622, GO0065003, GO0043933, GO0098772, GO0019637, GO0003723, GO0071840, GO0044281, GO0044446, GO0044422, GO0006355, GO0019219 …]
