# Supplementary material for: Transcriptome Responses to Different Salinity Conditions in Litoditis marina, Revealed by Long-Read Sequencing
Source: Genes (Basel). 2024 Feb 28;15(3):317. doi: 10.3390/genes15030317 (PMC10970011; doi:10.3390/genes15030317)
Supplement: Supplementary file 1 [file genes-15-00317-s001.zip › Supplementary Table S16.xlsx]

## Sheet: 60‰ vs 30‰ 
ID	Description	GeneRatio	BgRatio	pvalue	p.adjust	qvalue	geneID	Count
GO:0019438	aromatic compound biosynthetic process	6/59	440/7594	0.124886	0.347161	0.314778	EVM0003870/EVM0005806/EVM0008669/EVM0008826/EVM0011970/EVM0012506	6
GO:0018130	heterocycle biosynthetic process	6/59	445/7594	0.129852	0.357684	0.32432	EVM0003870/EVM0005806/EVM0008669/EVM0008826/EVM0011970/EVM0012506	6
GO:1901362	organic cyclic compound biosynthetic process	6/59	453/7594	0.137999	0.370032	0.335516	EVM0003870/EVM0005806/EVM0008669/EVM0008826/EVM0011970/EVM0012506	6
GO:0007165	signal transduction	6/59	489/7594	0.177542	0.379736	0.344315	EVM0001914/EVM0008826/EVM0011970/EVM0012506/EVM0012843/EVM0016491	6
GO:0044700	single organism signaling	6/59	491/7594	0.179868	0.379736	0.344315	EVM0001914/EVM0008826/EVM0011970/EVM0012506/EVM0012843/EVM0016491	6
GO:0023052	signaling	6/59	492/7594	0.181036	0.379736	0.344315	EVM0001914/EVM0008826/EVM0011970/EVM0012506/EVM0012843/EVM0016491	6
GO:0007154	cell communication	6/59	500/7594	0.190495	0.379736	0.344315	EVM0001914/EVM0008826/EVM0011970/EVM0012506/EVM0012843/EVM0016491	6
GO:0015075	ion transmembrane transporter activity	5/59	423/7594	0.230554	0.41582	0.377033	EVM0002368/EVM0004825/EVM0016745/EVM0017125/EVM0017483	5
GO:0006811	ion transport	5/59	430/7594	0.240709	0.423278	0.383796	EVM0002368/EVM0004825/EVM0016745/EVM0017125/EVM0017483	5
GO:0022891	substrate-specific transmembrane transporter activity	5/59	432/7594	0.243635	0.423278	0.383796	EVM0002368/EVM0004825/EVM0016745/EVM0017125/EVM0017483	5
GO:0034654	nucleobase-containing compound biosynthetic process	5/59	433/7594	0.245101	0.423278	0.383796	EVM0005806/EVM0008669/EVM0008826/EVM0011970/EVM0012506	5
GO:0043231	intracellular membrane-bounded organelle	5/59	437/7594	0.250992	0.423278	0.383796	EVM0008669/EVM0011970/EVM0012130/EVM0012506/EVM0013341	5
GO:0043227	membrane-bounded organelle	5/59	443/7594	0.2599	0.425674	0.385968	EVM0008669/EVM0011970/EVM0012130/EVM0012506/EVM0013341	5
GO:0022892	substrate-specific transporter activity	5/59	448/7594	0.267385	0.43061	0.390443	EVM0002368/EVM0004825/EVM0016745/EVM0017125/EVM0017483	5
GO:0071705	nitrogen compound transport	4/59	108/7594	0.00966728	0.183074	0.165997	EVM0002148/EVM0004825/EVM0016862/EVM0017483	4
GO:0071702	organic substance transport	4/59	123/7594	0.0150322	0.189781	0.172079	EVM0002148/EVM0004825/EVM0016862/EVM0017483	4
GO:1901566	organonitrogen compound biosynthetic process	4/59	223/7594	0.094429	0.335626	0.30432	EVM0003870/EVM0005806/EVM0008023/EVM0008826	4
GO:0005634	nucleus	4/59	300/7594	0.203538	0.383773	0.347975	EVM0008669/EVM0011970/EVM0012130/EVM0012506	4
GO:1901564	organonitrogen compound metabolic process	4/59	313/7594	0.224856	0.407971	0.369917	EVM0003870/EVM0005806/EVM0008023/EVM0008826	4
GO:0055085	transmembrane transport	4/59	401/7594	0.379335	0.542289	0.491705	EVM0004542/EVM0004825/EVM0006777/EVM0017483	4
GO:0003677	DNA binding	4/59	436/7594	0.441665	0.564309	0.511672	EVM0011970/EVM0012130/EVM0012506/EVM0014993	4
GO:0016773	phosphotransferase activity, alcohol group as acceptor	4/59	454/7594	0.473125	0.578052	0.524133	EVM0003700/EVM0005806/EVM0007191/EVM0016981	4
GO:0016301	kinase activity	4/59	473/7594	0.505661	0.610419	0.553481	EVM0003700/EVM0005806/EVM0007191/EVM0016981	4
GO:0009108	coenzyme biosynthetic process	3/59	20/7594	0.000462323	0.13413	0.121619	EVM0003870/EVM0005806/EVM0008032	3
GO:0051188	cofactor biosynthetic process	3/59	28/7594	0.0012712	0.13413	0.121619	EVM0003870/EVM0005806/EVM0008032	3
GO:0006732	coenzyme metabolic process	3/59	39/7594	0.00333798	0.13413	0.121619	EVM0003870/EVM0005806/EVM0008032	3
GO:0008509	anion transmembrane transporter activity	3/59	44/7594	0.00470635	0.13413	0.121619	EVM0004825/EVM0017125/EVM0017483	3
GO:0051186	cofactor metabolic process	3/59	46/7594	0.00533548	0.13413	0.121619	EVM0003870/EVM0005806/EVM0008032	3
GO:0006820	anion transport	3/59	63/7594	0.0127186	0.189781	0.172079	EVM0004825/EVM0017125/EVM0017483	3
GO:0090407	organophosphate biosynthetic process	3/59	96/7594	0.0382599	0.289261	0.262279	EVM0003870/EVM0005806/EVM0008826	3
GO:0035556	intracellular signal transduction	3/59	130/7594	0.0798265	0.335626	0.30432	EVM0001914/EVM0008826/EVM0016491	3
GO:0019637	organophosphate metabolic process	3/59	134/7594	0.0856401	0.335626	0.30432	EVM0003870/EVM0005806/EVM0008826	3
GO:0098772	molecular function regulator	3/59	146/7594	0.104122	0.335626	0.30432	EVM0001914/EVM0008669/EVM0016491	3
GO:0044281	small molecule metabolic process	3/59	234/7594	0.273186	0.435659	0.395022	EVM0005806/EVM0008023/EVM0008826	3
GO:0006355	regulation of transcription, DNA-templated	3/59	306/7594	0.426752	0.564309	0.511672	EVM0008669/EVM0011970/EVM0012506	3
GO:0019219	regulation of nucleobase-containing compound metabolic process	3/59	306/7594	0.426752	0.564309	0.511672	EVM0008669/EVM0011970/EVM0012506	3
GO:0051252	regulation of RNA metabolic process	3/59	306/7594	0.426752	0.564309	0.511672	EVM0008669/EVM0011970/EVM0012506	3
GO:1903506	regulation of nucleic acid-templated transcription	3/59	306/7594	0.426752	0.564309	0.511672	EVM0008669/EVM0011970/EVM0012506	3
GO:2001141	regulation of RNA biosynthetic process	3/59	306/7594	0.426752	0.564309	0.511672	EVM0008669/EVM0011970/EVM0012506	3
GO:0017111	nucleoside-triphosphatase activity	3/59	308/7594	0.43093	0.564309	0.511672	EVM0012259/EVM0014827/EVM0017317	3
GO:0009889	regulation of biosynthetic process	3/59	310/7594	0.435098	0.564309	0.511672	EVM0008669/EVM0011970/EVM0012506	3
GO:0010556	regulation of macromolecule biosynthetic process	3/59	310/7594	0.435098	0.564309	0.511672	EVM0008669/EVM0011970/EVM0012506	3
GO:0031326	regulation of cellular biosynthetic process	3/59	310/7594	0.435098	0.564309	0.511672	EVM0008669/EVM0011970/EVM0012506	3
GO:0051171	regulation of nitrogen compound metabolic process	3/59	310/7594	0.435098	0.564309	0.511672	EVM0008669/EVM0011970/EVM0012506	3
GO:2000112	regulation of cellular macromolecule biosynthetic process	3/59	310/7594	0.435098	0.564309	0.511672	EVM0008669/EVM0011970/EVM0012506	3
GO:0016462	pyrophosphatase activity	3/59	314/7594	0.443402	0.564309	0.511672	EVM0012259/EVM0014827/EVM0017317	3
GO:0010468	regulation of gene expression	3/59	315/7594	0.445472	0.564309	0.511672	EVM0008669/EVM0011970/EVM0012506	3
GO:0016818	hydrolase activity, acting on acid anhydrides, in phosphorus-containing anhydrides	3/59	315/7594	0.445472	0.564309	0.511672	EVM0012259/EVM0014827/EVM0017317	3
GO:0080090	regulation of primary metabolic process	3/59	315/7594	0.445472	0.564309	0.511672	EVM0008669/EVM0011970/EVM0012506	3
GO:0031323	regulation of cellular metabolic process	3/59	316/7594	0.447538	0.564309	0.511672	EVM0008669/EVM0011970/EVM0012506	3
GO:0060255	regulation of macromolecule metabolic process	3/59	320/7594	0.455776	0.568699	0.515652	EVM0008669/EVM0011970/EVM0012506	3
GO:0016817	hydrolase activity, acting on acid anhydrides	3/59	322/7594	0.459877	0.568699	0.515652	EVM0012259/EVM0014827/EVM0017317	3
GO:0019222	regulation of metabolic process	3/59	322/7594	0.459877	0.568699	0.515652	EVM0008669/EVM0011970/EVM0012506	3
GO:0005737	cytoplasm	3/59	328/7594	0.472104	0.578052	0.524133	EVM0008023/EVM0008669/EVM0013341	3
GO:0006351	transcription, DNA-templated	3/59	360/7594	0.535155	0.632723	0.573704	EVM0008669/EVM0011970/EVM0012506	3
GO:0097659	nucleic acid-templated transcription	3/59	360/7594	0.535155	0.632723	0.573704	EVM0008669/EVM0011970/EVM0012506	3
GO:0032774	RNA biosynthetic process	3/59	362/7594	0.538962	0.632967	0.573925	EVM0008669/EVM0011970/EVM0012506	3
GO:0004672	protein kinase activity	3/59	416/7594	0.634874	0.70464	0.638913	EVM0003700/EVM0007191/EVM0016981	3
GO:0006468	protein phosphorylation	3/59	416/7594	0.634874	0.70464	0.638913	EVM0003700/EVM0007191/EVM0016981	3
GO:0016310	phosphorylation	3/59	440/7594	0.672957	0.744182	0.674766	EVM0003700/EVM0007191/EVM0016981	3
GO:0044763	single-organism cellular process	3/59	494/7594	0.748074	0.798122	0.723675	EVM0005806/EVM0008023/EVM0008826	3
GO:0003333	amino acid transmembrane transport	2/59	16/7594	0.0066401	0.13413	0.121619	EVM0004825/EVM0017483	2
GO:0015171	amino acid transmembrane transporter activity	2/59	16/7594	0.0066401	0.13413	0.121619	EVM0004825/EVM0017483	2
GO:0006865	amino acid transport	2/59	16/7594	0.0066401	0.13413	0.121619	EVM0004825/EVM0017483	2
GO:0098656	anion transmembrane transport	2/59	16/7594	0.0066401	0.13413	0.121619	EVM0004825/EVM0017483	2
GO:1905039	carboxylic acid transmembrane transport	2/59	16/7594	0.0066401	0.13413	0.121619	EVM0004825/EVM0017483	2
GO:0046943	carboxylic acid transmembrane transporter activity	2/59	16/7594	0.0066401	0.13413	0.121619	EVM0004825/EVM0017483	2
GO:1903825	organic acid transmembrane transport	2/59	16/7594	0.0066401	0.13413	0.121619	EVM0004825/EVM0017483	2
GO:0005342	organic acid transmembrane transporter activity	2/59	16/7594	0.0066401	0.13413	0.121619	EVM0004825/EVM0017483	2
GO:0008514	organic anion transmembrane transporter activity	2/59	16/7594	0.0066401	0.13413	0.121619	EVM0004825/EVM0017483	2
GO:1901681	sulfur compound binding	2/59	16/7594	0.0066401	0.13413	0.121619	EVM0003113/EVM0003870	2
GO:0046942	carboxylic acid transport	2/59	24/7594	0.0146769	0.189781	0.172079	EVM0004825/EVM0017483	2
GO:0015849	organic acid transport	2/59	24/7594	0.0146769	0.189781	0.172079	EVM0004825/EVM0017483	2
GO:0005088	Ras guanyl-nucleotide exchange factor activity	2/59	24/7594	0.0146769	0.189781	0.172079	EVM0001914/EVM0016491	2
GO:0035023	regulation of Rho protein signal transduction	2/59	24/7594	0.0146769	0.189781	0.172079	EVM0001914/EVM0016491	2
GO:0005089	Rho guanyl-nucleotide exchange factor activity	2/59	24/7594	0.0146769	0.189781	0.172079	EVM0001914/EVM0016491	2
GO:0007266	Rho protein signal transduction	2/59	24/7594	0.0146769	0.189781	0.172079	EVM0001914/EVM0016491	2
GO:0006790	sulfur compound metabolic process	2/59	25/7594	0.0158742	0.192395	0.174449	EVM0003870/EVM0008032	2
GO:0015711	organic anion transport	2/59	27/7594	0.0183897	0.214311	0.19432	EVM0004825/EVM0017483	2
GO:0007265	Ras protein signal transduction	2/59	30/7594	0.0224549	0.242994	0.220328	EVM0001914/EVM0016491	2
GO:0046578	regulation of Ras protein signal transduction	2/59	30/7594	0.0224549	0.242994	0.220328	EVM0001914/EVM0016491	2
GO:0009152	purine ribonucleotide biosynthetic process	2/59	33/7594	0.0268548	0.262484	0.238	EVM0005806/EVM0008826	2
GO:0009260	ribonucleotide biosynthetic process	2/59	33/7594	0.0268548	0.262484	0.238	EVM0005806/EVM0008826	2
GO:0046390	ribose phosphate biosynthetic process	2/59	33/7594	0.0268548	0.262484	0.238	EVM0005806/EVM0008826	2
GO:0006164	purine nucleotide biosynthetic process	2/59	35/7594	0.0299655	0.273325	0.24783	EVM0005806/EVM0008826	2
GO:0072522	purine-containing compound biosynthetic process	2/59	36/7594	0.0315722	0.273325	0.24783	EVM0005806/EVM0008826	2
GO:1902531	regulation of intracellular signal transduction	2/59	36/7594	0.0315722	0.273325	0.24783	EVM0001914/EVM0016491	2
GO:0051056	regulation of small GTPase mediated signal transduction	2/59	36/7594	0.0315722	0.273325	0.24783	EVM0001914/EVM0016491	2
GO:0006260	DNA replication	2/59	38/7594	0.0348854	0.289261	0.262279	EVM0001088/EVM0012259	2
GO:0010646	regulation of cell communication	2/59	40/7594	0.0383276	0.289261	0.262279	EVM0001914/EVM0016491	2
GO:0009966	regulation of signal transduction	2/59	40/7594	0.0383276	0.289261	0.262279	EVM0001914/EVM0016491	2
GO:0023051	regulation of signaling	2/59	40/7594	0.0383276	0.289261	0.262279	EVM0001914/EVM0016491	2
GO:0005085	guanyl-nucleotide exchange factor activity	2/59	41/7594	0.0400956	0.289261	0.262279	EVM0001914/EVM0016491	2
GO:0048583	regulation of response to stimulus	2/59	41/7594	0.0400956	0.289261	0.262279	EVM0001914/EVM0016491	2
GO:0007264	small GTPase mediated signal transduction	2/59	48/7594	0.0532954	0.335626	0.30432	EVM0001914/EVM0016491	2
GO:0009150	purine ribonucleotide metabolic process	2/59	54/7594	0.0656592	0.335626	0.30432	EVM0005806/EVM0008826	2
GO:0009259	ribonucleotide metabolic process	2/59	54/7594	0.0656592	0.335626	0.30432	EVM0005806/EVM0008826	2
GO:0006163	purine nucleotide metabolic process	2/59	56/7594	0.0699754	0.335626	0.30432	EVM0005806/EVM0008826	2
GO:0019693	ribose phosphate metabolic process	2/59	57/7594	0.0721678	0.335626	0.30432	EVM0005806/EVM0008826	2
GO:0072521	purine-containing compound metabolic process	2/59	57/7594	0.0721678	0.335626	0.30432	EVM0005806/EVM0008826	2
GO:0006886	intracellular protein transport	2/59	61/7594	0.0811556	0.335626	0.30432	EVM0002148/EVM0016862	2
GO:0034220	ion transmembrane transport	2/59	61/7594	0.0811556	0.335626	0.30432	EVM0004825/EVM0017483	2
GO:0016192	vesicle-mediated transport	2/59	62/7594	0.0834549	0.335626	0.30432	EVM0002148/EVM0016862	2
GO:0034613	cellular protein localization	2/59	67/7594	0.0952424	0.335626	0.30432	EVM0002148/EVM0016862	2
GO:0070727	cellular macromolecule localization	2/59	67/7594	0.0952424	0.335626	0.30432	EVM0002148/EVM0016862	2
GO:0009165	nucleotide biosynthetic process	2/59	69/7594	0.100085	0.335626	0.30432	EVM0005806/EVM0008826	2
GO:0046907	intracellular transport	2/59	69/7594	0.100085	0.335626	0.30432	EVM0002148/EVM0016862	2
GO:0051649	establishment of localization in cell	2/59	69/7594	0.100085	0.335626	0.30432	EVM0002148/EVM0016862	2
GO:1901293	nucleoside phosphate biosynthetic process	2/59	69/7594	0.100085	0.335626	0.30432	EVM0005806/EVM0008826	2
GO:0008289	lipid binding	2/59	72/7594	0.107477	0.336024	0.304681	EVM0001849/EVM0008733	2
GO:0030001	metal ion transport	2/59	72/7594	0.107477	0.336024	0.304681	EVM0002368/EVM0016745	2
GO:0051641	cellular localization	2/59	75/7594	0.115012	0.336024	0.304681	EVM0002148/EVM0016862	2
GO:0015031	protein transport	2/59	76/7594	0.117553	0.336024	0.304681	EVM0002148/EVM0016862	2
GO:0015833	peptide transport	2/59	76/7594	0.117553	0.336024	0.304681	EVM0002148/EVM0016862	2
GO:0042886	amide transport	2/59	76/7594	0.117553	0.336024	0.304681	EVM0002148/EVM0016862	2
GO:0045184	establishment of protein localization	2/59	78/7594	0.122679	0.347161	0.314778	EVM0002148/EVM0016862	2
GO:0008104	protein localization	2/59	82/7594	0.133091	0.363301	0.329414	EVM0002148/EVM0016862	2
GO:0050662	coenzyme binding	2/59	86/7594	0.143698	0.376853	0.341701	EVM0000277/EVM0003113	2
GO:0046873	metal ion transmembrane transporter activity	2/59	89/7594	0.15177	0.376853	0.341701	EVM0002368/EVM0016745	2
GO:0009117	nucleotide metabolic process	2/59	93/7594	0.16267	0.376853	0.341701	EVM0005806/EVM0008826	2
GO:0009725	response to hormone	2/59	93/7594	0.16267	0.376853	0.341701	EVM0011970/EVM0012506	2
GO:0009755	hormone-mediated signaling pathway	2/59	93/7594	0.16267	0.376853	0.341701	EVM0011970/EVM0012506	2
GO:0014070	response to organic cyclic compound	2/59	93/7594	0.16267	0.376853	0.341701	EVM0011970/EVM0012506	2
GO:0032870	cellular response to hormone stimulus	2/59	93/7594	0.16267	0.376853	0.341701	EVM0011970/EVM0012506	2
GO:0033993	response to lipid	2/59	93/7594	0.16267	0.376853	0.341701	EVM0011970/EVM0012506	2
GO:0043401	steroid hormone mediated signaling pathway	2/59	93/7594	0.16267	0.376853	0.341701	EVM0011970/EVM0012506	2
GO:0048545	response to steroid hormone	2/59	93/7594	0.16267	0.376853	0.341701	EVM0011970/EVM0012506	2
GO:0071383	cellular response to steroid hormone stimulus	2/59	93/7594	0.16267	0.376853	0.341701	EVM0011970/EVM0012506	2
GO:0071396	cellular response to lipid	2/59	93/7594	0.16267	0.376853	0.341701	EVM0011970/EVM0012506	2
GO:0071407	cellular response to organic cyclic compound	2/59	93/7594	0.16267	0.376853	0.341701	EVM0011970/EVM0012506	2
GO:0006753	nucleoside phosphate metabolic process	2/59	94/7594	0.165417	0.376853	0.341701	EVM0005806/EVM0008826	2
GO:0009719	response to endogenous stimulus	2/59	99/7594	0.179276	0.379736	0.344315	EVM0011970/EVM0012506	2
GO:0070887	cellular response to chemical stimulus	2/59	99/7594	0.179276	0.379736	0.344315	EVM0011970/EVM0012506	2
GO:0071310	cellular response to organic substance	2/59	99/7594	0.179276	0.379736	0.344315	EVM0011970/EVM0012506	2
GO:0071495	cellular response to endogenous stimulus	2/59	99/7594	0.179276	0.379736	0.344315	EVM0011970/EVM0012506	2
GO:0010033	response to organic substance	2/59	101/7594	0.18487	0.379736	0.344315	EVM0011970/EVM0012506	2
GO:0033036	macromolecule localization	2/59	101/7594	0.18487	0.379736	0.344315	EVM0002148/EVM0016862	2
GO:0005509	calcium ion binding	2/59	102/7594	0.187677	0.379736	0.344315	EVM0008733/EVM0015080	2
GO:0055086	nucleobase-containing small molecule metabolic process	2/59	103/7594	0.190491	0.379736	0.344315	EVM0005806/EVM0008826	2
GO:1901137	carbohydrate derivative biosynthetic process	2/59	104/7594	0.19331	0.381667	0.346066	EVM0005806/EVM0008826	2
GO:0042221	response to chemical	2/59	105/7594	0.196135	0.381667	0.346066	EVM0011970/EVM0012506	2
GO:0006996	organelle organization	2/59	107/7594	0.201801	0.383773	0.347975	EVM0012130/EVM0013341	2
GO:0003008	system process	2/59	109/7594	0.207487	0.383773	0.347975	EVM0002267/EVM0014065	2
GO:0007600	sensory perception	2/59	109/7594	0.207487	0.383773	0.347975	EVM0002267/EVM0014065	2
GO:0007606	sensory perception of chemical stimulus	2/59	109/7594	0.207487	0.383773	0.347975	EVM0002267/EVM0014065	2
GO:0050877	neurological system process	2/59	109/7594	0.207487	0.383773	0.347975	EVM0002267/EVM0014065	2
GO:0006259	DNA metabolic process	2/59	110/7594	0.210337	0.383928	0.348117	EVM0001088/EVM0012259	2
GO:0032501	multicellular organismal process	2/59	118/7594	0.233269	0.418228	0.379217	EVM0002267/EVM0014065	2
GO:0022890	inorganic cation transmembrane transporter activity	2/59	135/7594	0.282402	0.445589	0.404026	EVM0002368/EVM0016745	2
GO:0003924	GTPase activity	2/59	136/7594	0.285295	0.445589	0.404026	EVM0014827/EVM0017317	2
GO:0043565	sequence-specific DNA binding	2/59	136/7594	0.285295	0.445589	0.404026	EVM0011970/EVM0012506	2
GO:0044765	single-organism transport	2/59	142/7594	0.302626	0.467835	0.424196	EVM0004825/EVM0017483	2
GO:0048037	cofactor binding	2/59	144/7594	0.30839	0.474326	0.430082	EVM0000277/EVM0003113	2
GO:1902578	single-organism localization	2/59	146/7594	0.314146	0.480739	0.435897	EVM0004825/EVM0017483	2
GO:0044711	single-organism biosynthetic process	2/59	147/7594	0.317021	0.482701	0.437675	EVM0005806/EVM0008826	2
GO:0006812	cation transport	2/59	151/7594	0.328494	0.496072	0.4498	EVM0002368/EVM0016745	2
GO:1901135	carbohydrate derivative metabolic process	2/59	162/7594	0.359775	0.524096	0.475209	EVM0005806/EVM0008826	2
GO:0016043	cellular component organization	2/59	164/7594	0.365412	0.52976	0.480345	EVM0012130/EVM0013341	2
GO:0008324	cation transmembrane transporter activity	2/59	169/7594	0.379423	0.542289	0.491705	EVM0002368/EVM0016745	2
GO:0001071	nucleic acid binding transcription factor activity	2/59	184/7594	0.420673	0.564309	0.511672	EVM0011970/EVM0012506	2
GO:0003700	transcription factor activity, sequence-specific DNA binding	2/59	184/7594	0.420673	0.564309	0.511672	EVM0011970/EVM0012506	2
GO:0071840	cellular component organization or biogenesis	2/59	193/7594	0.444776	0.564309	0.511672	EVM0012130/EVM0013341	2
GO:0016788	hydrolase activity, acting on ester bonds	2/59	250/7594	0.583555	0.672309	0.609597	EVM0002141/EVM0006827	2
GO:0008270	zinc ion binding	2/59	255/7594	0.594479	0.68088	0.617369	EVM0011970/EVM0012506	2
GO:0044446	intracellular organelle part	2/59	256/7594	0.596639	0.68088	0.617369	EVM0012130/EVM0013341	2
GO:0044422	organelle part	2/59	258/7594	0.600933	0.68088	0.617369	EVM0012130/EVM0013341	2
GO:0046914	transition metal ion binding	2/59	330/7594	0.73358	0.788877	0.715292	EVM0011970/EVM0012506	2
GO:0055114	oxidation-reduction process	2/59	339/7594	0.747285	0.798122	0.723675	EVM0000277/EVM0001088	2
GO:0016491	oxidoreductase activity	2/59	348/7594	0.760394	0.805592	0.730449	EVM0000277/EVM0001088	2
GO:0032991	macromolecular complex	2/59	415/7594	0.840944	0.875622	0.793946	EVM0012130/EVM0012455	2
GO:0008094	DNA-dependent ATPase activity	1/59	10/7594	0.0750751	0.335626	0.30432	EVM0012259	1
GO:0045892	negative regulation of transcription, DNA-templated	1/59	10/7594	0.0750751	0.335626	0.30432	EVM0008669	1
GO:0045934	negative regulation of nucleobase-containing compound metabolic process	1/59	10/7594	0.0750751	0.335626	0.30432	EVM0008669	1
GO:0051253	negative regulation of RNA metabolic process	1/59	10/7594	0.0750751	0.335626	0.30432	EVM0008669	1
GO:1902679	negative regulation of RNA biosynthetic process	1/59	10/7594	0.0750751	0.335626	0.30432	EVM0008669	1
GO:1903507	negative regulation of nucleic acid-templated transcription	1/59	10/7594	0.0750751	0.335626	0.30432	EVM0008669	1
GO:0000785	chromatin	1/59	11/7594	0.0822706	0.335626	0.30432	EVM0012130	1
GO:0000786	nucleosome	1/59	11/7594	0.0822706	0.335626	0.30432	EVM0012130	1
GO:0009890	negative regulation of biosynthetic process	1/59	11/7594	0.0822706	0.335626	0.30432	EVM0008669	1
GO:0010558	negative regulation of macromolecule biosynthetic process	1/59	11/7594	0.0822706	0.335626	0.30432	EVM0008669	1
GO:0031324	negative regulation of cellular metabolic process	1/59	11/7594	0.0822706	0.335626	0.30432	EVM0008669	1
GO:0031327	negative regulation of cellular biosynthetic process	1/59	11/7594	0.0822706	0.335626	0.30432	EVM0008669	1
GO:0032993	protein-DNA complex	1/59	11/7594	0.0822706	0.335626	0.30432	EVM0012130	1
GO:0044815	DNA packaging complex	1/59	11/7594	0.0822706	0.335626	0.30432	EVM0012130	1
GO:0051172	negative regulation of nitrogen compound metabolic process	1/59	11/7594	0.0822706	0.335626	0.30432	EVM0008669	1
GO:2000113	negative regulation of cellular macromolecule biosynthetic process	1/59	11/7594	0.0822706	0.335626	0.30432	EVM0008669	1
GO:0007034	vacuolar transport	1/59	12/7594	0.089411	0.335626	0.30432	EVM0003720	1
GO:0048193	Golgi vesicle transport	1/59	13/7594	0.0964969	0.335626	0.30432	EVM0002148	1
GO:0004383	guanylate cyclase activity	1/59	14/7594	0.103528	0.335626	0.30432	EVM0008826	1
GO:0005887	integral component of plasma membrane	1/59	14/7594	0.103528	0.335626	0.30432	EVM0012455	1
GO:0006182	cGMP biosynthetic process	1/59	14/7594	0.103528	0.335626	0.30432	EVM0008826	1
GO:0006323	DNA packaging	1/59	14/7594	0.103528	0.335626	0.30432	EVM0012130	1
GO:0006334	nucleosome assembly	1/59	14/7594	0.103528	0.335626	0.30432	EVM0012130	1
GO:0009975	cyclase activity	1/59	14/7594	0.103528	0.335626	0.30432	EVM0008826	1
GO:0031226	intrinsic component of plasma membrane	1/59	14/7594	0.103528	0.335626	0.30432	EVM0012455	1
GO:0031497	chromatin assembly	1/59	14/7594	0.103528	0.335626	0.30432	EVM0012130	1
GO:0034728	nucleosome organization	1/59	14/7594	0.103528	0.335626	0.30432	EVM0012130	1
GO:0046068	cGMP metabolic process	1/59	14/7594	0.103528	0.335626	0.30432	EVM0008826	1
GO:0052652	cyclic purine nucleotide metabolic process	1/59	14/7594	0.103528	0.335626	0.30432	EVM0008826	1
GO:0065004	protein-DNA complex assembly	1/59	14/7594	0.103528	0.335626	0.30432	EVM0012130	1
GO:0071824	protein-DNA complex subunit organization	1/59	14/7594	0.103528	0.335626	0.30432	EVM0012130	1
GO:1902495	transmembrane transporter complex	1/59	14/7594	0.103528	0.335626	0.30432	EVM0012455	1
GO:1990351	transporter complex	1/59	14/7594	0.103528	0.335626	0.30432	EVM0012455	1
GO:0006333	chromatin assembly or disassembly	1/59	15/7594	0.110506	0.336024	0.304681	EVM0012130	1
GO:0005777	peroxisome	1/59	16/7594	0.117431	0.336024	0.304681	EVM0013341	1
GO:0009892	negative regulation of metabolic process	1/59	16/7594	0.117431	0.336024	0.304681	EVM0008669	1
GO:0010605	negative regulation of macromolecule metabolic process	1/59	16/7594	0.117431	0.336024	0.304681	EVM0008669	1
GO:0010629	negative regulation of gene expression	1/59	16/7594	0.117431	0.336024	0.304681	EVM0008669	1
GO:0042579	microbody	1/59	16/7594	0.117431	0.336024	0.304681	EVM0013341	1
GO:0006357	regulation of transcription from RNA polymerase II promoter	1/59	17/7594	0.124302	0.347161	0.314778	EVM0008669	1
GO:0072594	establishment of protein localization to organelle	1/59	19/7594	0.137888	0.370032	0.335516	EVM0002148	1
GO:0006605	protein targeting	1/59	21/7594	0.151266	0.376853	0.341701	EVM0002148	1
GO:0071103	DNA conformation change	1/59	21/7594	0.151266	0.376853	0.341701	EVM0012130	1
GO:0033365	protein localization to organelle	1/59	22/7594	0.157878	0.376853	0.341701	EVM0002148	1
GO:0003993	acid phosphatase activity	1/59	23/7594	0.16444	0.376853	0.341701	EVM0006827	1
GO:0005886	plasma membrane	1/59	23/7594	0.16444	0.376853	0.341701	EVM0012455	1
GO:0044459	plasma membrane part	1/59	23/7594	0.16444	0.376853	0.341701	EVM0012455	1
GO:0051536	iron-sulfur cluster binding	1/59	24/7594	0.170951	0.379736	0.344315	EVM0000277	1
GO:0051540	metal cluster binding	1/59	24/7594	0.170951	0.379736	0.344315	EVM0000277	1
GO:0044427	chromosomal part	1/59	25/7594	0.177413	0.379736	0.344315	EVM0012130	1
GO:0048523	negative regulation of cellular process	1/59	25/7594	0.177413	0.379736	0.344315	EVM0008669	1
GO:0006325	chromatin organization	1/59	26/7594	0.183825	0.379736	0.344315	EVM0012130	1
GO:0005543	phospholipid binding	1/59	27/7594	0.190188	0.379736	0.344315	EVM0008733	1
GO:0098805	whole membrane	1/59	27/7594	0.190188	0.379736	0.344315	EVM0013341	1
GO:0003678	DNA helicase activity	1/59	28/7594	0.196502	0.381667	0.346066	EVM0012259	1
GO:0071944	cell periphery	1/59	28/7594	0.196502	0.381667	0.346066	EVM0012455	1
GO:0005272	sodium channel activity	1/59	29/7594	0.202768	0.383773	0.347975	EVM0016745	1
GO:0006366	transcription from RNA polymerase II promoter	1/59	30/7594	0.208985	0.383773	0.347975	EVM0008669	1
GO:0048519	negative regulation of biological process	1/59	30/7594	0.208985	0.383773	0.347975	EVM0008669	1
GO:0006418	tRNA aminoacylation for protein translation	1/59	35/7594	0.239366	0.423278	0.383796	EVM0008023	1
GO:0005694	chromosome	1/59	36/7594	0.245303	0.423278	0.383796	EVM0012130	1
GO:0006814	sodium ion transport	1/59	36/7594	0.245303	0.423278	0.383796	EVM0016745	1
GO:0009187	cyclic nucleotide metabolic process	1/59	37/7594	0.251194	0.423278	0.383796	EVM0008826	1
GO:0009190	cyclic nucleotide biosynthetic process	1/59	37/7594	0.251194	0.423278	0.383796	EVM0008826	1
GO:0016849	phosphorus-oxygen lyase activity	1/59	37/7594	0.251194	0.423278	0.383796	EVM0008826	1
GO:0004812	aminoacyl-tRNA ligase activity	1/59	38/7594	0.25704	0.423278	0.383796	EVM0008023	1
GO:0030246	carbohydrate binding	1/59	38/7594	0.25704	0.423278	0.383796	EVM0014555	1
GO:0043038	amino acid activation	1/59	38/7594	0.25704	0.423278	0.383796	EVM0008023	1
GO:0043039	tRNA aminoacylation	1/59	38/7594	0.25704	0.423278	0.383796	EVM0008023	1
GO:0098588	bounding membrane of organelle	1/59	38/7594	0.25704	0.423278	0.383796	EVM0013341	1
GO:0016875	ligase activity, forming carbon-oxygen bonds	1/59	39/7594	0.262841	0.425887	0.386162	EVM0008023	1
GO:0016876	ligase activity, forming aminoacyl-tRNA and related compounds	1/59	39/7594	0.262841	0.425887	0.386162	EVM0008023	1
GO:0004386	helicase activity	1/59	40/7594	0.268598	0.43061	0.390443	EVM0012259	1
GO:0005261	cation channel activity	1/59	42/7594	0.279979	0.444156	0.402726	EVM0016745	1
GO:0034622	cellular macromolecular complex assembly	1/59	44/7594	0.291187	0.452459	0.410255	EVM0012130	1
GO:0050660	flavin adenine dinucleotide binding	1/59	51/7594	0.329077	0.496072	0.4498	EVM0000277	1
GO:0006281	DNA repair	1/59	53/7594	0.339533	0.509299	0.461793	EVM0012259	1
GO:0015081	sodium ion transmembrane transporter activity	1/59	54/7594	0.3447	0.514503	0.466512	EVM0016745	1
GO:0006974	cellular response to DNA damage stimulus	1/59	55/7594	0.349828	0.517063	0.468832	EVM0012259	1
GO:0033554	cellular response to stress	1/59	55/7594	0.349828	0.517063	0.468832	EVM0012259	1
GO:0019842	vitamin binding	1/59	56/7594	0.354916	0.519515	0.471056	EVM0003870	1
GO:0051276	chromosome organization	1/59	56/7594	0.354916	0.519515	0.471056	EVM0012130	1
GO:0008168	methyltransferase activity	1/59	59/7594	0.369947	0.533781	0.483991	EVM0014172	1
GO:0042623	ATPase activity, coupled	1/59	62/7594	0.384634	0.547155	0.496118	EVM0012259	1
GO:0006399	tRNA metabolic process	1/59	63/7594	0.389454	0.551423	0.499988	EVM0008023	1
GO:0031090	organelle membrane	1/59	64/7594	0.394237	0.555599	0.503774	EVM0013341	1
GO:0016741	transferase activity, transferring one-carbon groups	1/59	65/7594	0.398983	0.559685	0.507479	EVM0014172	1
GO:0004857	enzyme inhibitor activity	1/59	66/7594	0.403693	0.561097	0.508759	EVM0008669	1
GO:0006520	cellular amino acid metabolic process	1/59	66/7594	0.403693	0.561097	0.508759	EVM0008023	1
GO:0016874	ligase activity	1/59	70/7594	0.422172	0.564309	0.511672	EVM0008023	1
GO:0065003	macromolecular complex assembly	1/59	71/7594	0.426703	0.564309	0.511672	EVM0012130	1
GO:0043933	macromolecular complex subunit organization	1/59	76/7594	0.44884	0.564309	0.511672	EVM0012130	1
GO:0034660	ncRNA metabolic process	1/59	78/7594	0.457457	0.568699	0.515652	EVM0008023	1
GO:0022607	cellular component assembly	1/59	79/7594	0.461716	0.568699	0.515652	EVM0012130	1
GO:0015672	monovalent inorganic cation transport	1/59	85/7594	0.486588	0.592113	0.536882	EVM0016745	1
GO:0006950	response to stress	1/59	88/7594	0.498597	0.6043	0.547932	EVM0012259	1
GO:0016829	lyase activity	1/59	91/7594	0.51033	0.613611	0.556374	EVM0008826	1
GO:0016887	ATPase activity	1/59	95/7594	0.525554	0.629418	0.570708	EVM0012259	1
GO:0020037	heme binding	1/59	96/7594	0.529287	0.631393	0.572498	EVM0008826	1
GO:0046906	tetrapyrrole binding	1/59	98/7594	0.536666	0.632723	0.573704	EVM0008826	1
GO:0030234	enzyme regulator activity	1/59	105/7594	0.561609	0.657017	0.595732	EVM0008669	1
GO:0015077	monovalent inorganic cation transmembrane transporter activity	1/59	107/7594	0.568489	0.662509	0.600711	EVM0016745	1
GO:0044085	cellular component biogenesis	1/59	108/7594	0.57189	0.663918	0.601989	EVM0012130	1
GO:0016746	transferase activity, transferring acyl groups	1/59	110/7594	0.578612	0.669158	0.60674	EVM0003863	1
GO:0019752	carboxylic acid metabolic process	1/59	117/7594	0.601332	0.68088	0.617369	EVM0008023	1
GO:0006082	organic acid metabolic process	1/59	118/7594	0.604478	0.68088	0.617369	EVM0008023	1
GO:0043436	oxoacid metabolic process	1/59	118/7594	0.604478	0.68088	0.617369	EVM0008023	1
GO:0016791	phosphatase activity	1/59	125/7594	0.625826	0.702315	0.636805	EVM0006827	1
GO:0042302	structural constituent of cuticle	1/59	126/7594	0.628781	0.703029	0.637452	EVM0014042	1
GO:0006412	translation	1/59	151/7594	0.69565	0.76648	0.694985	EVM0008023	1
GO:0016757	transferase activity, transferring glycosyl groups	1/59	154/7594	0.702832	0.768802	0.69709	EVM0001572	1
GO:0042578	phosphoric ester hydrolase activity	1/59	154/7594	0.702832	0.768802	0.69709	EVM0006827	1
GO:0043043	peptide biosynthetic process	1/59	156/7594	0.707527	0.771153	0.699222	EVM0008023	1
GO:0043604	amide biosynthetic process	1/59	158/7594	0.712148	0.773409	0.701267	EVM0008023	1
GO:0003723	RNA binding	1/59	161/7594	0.718947	0.778003	0.705433	EVM0008669	1
GO:0006518	peptide metabolic process	1/59	168/7594	0.734202	0.788877	0.715292	EVM0008023	1
GO:0043603	cellular amide metabolic process	1/59	179/7594	0.756545	0.804327	0.729301	EVM0008023	1
GO:0004930	G-protein coupled receptor activity	1/59	184/7594	0.76608	0.808789	0.733347	EVM0012843	1
GO:0007186	G-protein coupled receptor signaling pathway	1/59	191/7594	0.778816	0.819379	0.742949	EVM0012843	1
GO:0043228	non-membrane-bounded organelle	1/59	207/7594	0.805421	0.841526	0.76303	EVM0012130	1
GO:0043232	intracellular non-membrane-bounded organelle	1/59	207/7594	0.805421	0.841526	0.76303	EVM0012130	1
GO:0005198	structural molecule activity	1/59	244/7594	0.855482	0.880122	0.798026	EVM0014042	1
GO:0004888	transmembrane signaling receptor activity	1/59	252/7594	0.86451	0.880122	0.798026	EVM0012843	1
GO:0038023	signaling receptor activity	1/59	252/7594	0.86451	0.880122	0.798026	EVM0012843	1
GO:0005216	ion channel activity	1/59	253/7594	0.865599	0.880122	0.798026	EVM0016745	1
GO:0015267	channel activity	1/59	253/7594	0.865599	0.880122	0.798026	EVM0016745	1
GO:0022803	passive transmembrane transporter activity	1/59	253/7594	0.865599	0.880122	0.798026	EVM0016745	1
GO:0022838	substrate-specific channel activity	1/59	253/7594	0.865599	0.880122	0.798026	EVM0016745	1
GO:0044444	cytoplasmic part	1/59	265/7594	0.878012	0.889758	0.806763	EVM0013341	1
GO:0004871	signal transducer activity	1/59	279/7594	0.891075	0.899985	0.816037	EVM0012843	1
GO:0099600	transmembrane receptor activity	1/59	404/7594	0.960762	0.962034	0.872298	EVM0012843	1
GO:0004872	receptor activity	1/59	408/7594	0.962034	0.962034	0.872298	EVM0012843	1
GO:0060089	molecular transducer activity	1/59	408/7594	0.962034	0.962034	0.872298	EVM0012843	1

## Sheet: GO0019438
gene	C.elegans ortholog gene
EVM0003870	tpk-1
EVM0005806	pnk-4
EVM0008669	Y39E4B.6
EVM0008826	gcy-31
EVM0011970	nhr-43
EVM0012506	nhr-3

## Sheet: GO0018130
gene	C.elegans ortholog gene
EVM0003870	tpk-1
EVM0005806	pnk-4
EVM0008669	Y39E4B.6
EVM0008826	gcy-31
EVM0011970	nhr-43
EVM0012506	nhr-3

## Sheet: GO1901362
gene	C.elegans ortholog gene
EVM0003870	tpk-1
EVM0005806	pnk-4
EVM0008669	Y39E4B.6
EVM0008826	gcy-31
EVM0011970	nhr-43
EVM0012506	nhr-3

## Sheet: GO0007165
gene	C.elegans ortholog gene
EVM0001914	exc-5
EVM0008826	gcy-31
EVM0011970	nhr-43
EVM0012506	nhr-3
EVM0012843	ser-1
EVM0016491	rhgf-2

## Sheet: GO0044700
gene	C.elegans ortholog gene
EVM0001914	exc-5
EVM0008826	gcy-31
EVM0011970	nhr-43
EVM0012506	nhr-3
EVM0012843	ser-1
EVM0016491	rhgf-2

## Sheet: GO0023052
gene	C.elegans ortholog gene
EVM0001914	exc-5
EVM0008826	gcy-31
EVM0011970	nhr-43
EVM0012506	nhr-3
EVM0012843	ser-1
EVM0016491	rhgf-2

## Sheet: GO0007154
gene	C.elegans ortholog gene
EVM0001914	exc-5
EVM0008826	gcy-31
EVM0011970	nhr-43
EVM0012506	nhr-3
EVM0012843	ser-1
EVM0016491	rhgf-2

## Sheet: GO0015075
gene	C.elegans ortholog gene
EVM0002368	nipa-1
EVM0004825	F23F1.6
EVM0016745	del-5
EVM0017125	abts-4
EVM0017483	aat-8

## Sheet: GO0006811
gene	C.elegans ortholog gene
EVM0002368	nipa-1
EVM0004825	F23F1.6
EVM0016745	del-5
EVM0017125	abts-4
EVM0017483	aat-8

[truncated: 294 more sheets: GO0022891, GO0034654, GO0043231, GO0043227, GO0022892, GO0071705, GO0071702, GO1901566, GO0005634, GO1901564, GO0055085, GO0003677, GO0016773, GO0016301, GO0009108, GO0051188, GO0006732, GO0008509, GO0051186, GO0006820 …]
