# Supplementary material for: Transcriptome Responses to Different Salinity Conditions in Litoditis marina, Revealed by Long-Read Sequencing
Source: Genes (Basel). 2024 Feb 28;15(3):317. doi: 10.3390/genes15030317 (PMC10970011; doi:10.3390/genes15030317)
Supplement: Supplementary file 1 [file genes-15-00317-s001.zip › Supplementary Table S17.xlsx]

## Sheet: 60‰ vs 3‰ 
ID	Description	GeneRatio	BgRatio	pvalue	p.adjust	qvalue	geneID	Count
GO:0043231	intracellular membrane-bounded organelle	4/29	437/7594	0.0823525	0.225337	0.201921	EVM0009614/EVM0012130/EVM0004118/EVM0013341	4
GO:0043227	membrane-bounded organelle	4/29	443/7594	0.0856345	0.225441	0.202015	EVM0009614/EVM0012130/EVM0004118/EVM0013341	4
GO:0016043	cellular component organization	3/29	164/7594	0.0239505	0.202801	0.181727	EVM0012130/EVM0008310/EVM0013341	3
GO:0071840	cellular component organization or biogenesis	3/29	193/7594	0.0363686	0.202801	0.181727	EVM0012130/EVM0008310/EVM0013341	3
GO:0071705	nitrogen compound transport	3/29	108/7594	0.00781251	0.202801	0.181727	EVM0017483/EVM0002148/EVM0016862	3
GO:0071702	organic substance transport	3/29	123/7594	0.0111459	0.202801	0.181727	EVM0017483/EVM0002148/EVM0016862	3
GO:0044446	intracellular organelle part	3/29	256/7594	0.072679	0.214733	0.19242	EVM0012130/EVM0004118/EVM0013341	3
GO:0044422	organelle part	3/29	258/7594	0.0740294	0.215459	0.19307	EVM0012130/EVM0004118/EVM0013341	3
GO:0005634	nucleus	3/29	300/7594	0.104924	0.243575	0.218264	EVM0009614/EVM0012130/EVM0004118	3
GO:0032991	macromolecular complex	3/29	415/7594	0.209355	0.364502	0.326625	EVM0012130/EVM0012455/EVM0004118	3
GO:0003677	DNA binding	3/29	436/7594	0.230637	0.387709	0.347421	EVM0014993/EVM0009614/EVM0012130	3
GO:0042886	amide transport	2/29	76/7594	0.0337133	0.202801	0.181727	EVM0002148/EVM0016862	2
GO:0008509	anion transmembrane transporter activity	2/29	44/7594	0.0120627	0.202801	0.181727	EVM0017483/EVM0017125	2
GO:0006820	anion transport	2/29	63/7594	0.0238163	0.202801	0.181727	EVM0017483/EVM0017125	2
GO:0022607	cellular component assembly	2/29	79/7594	0.0361912	0.202801	0.181727	EVM0012130/EVM0008310	2
GO:0051641	cellular localization	2/29	75/7594	0.0329029	0.202801	0.181727	EVM0002148/EVM0016862	2
GO:0070727	cellular macromolecule localization	2/29	67/7594	0.026711	0.202801	0.181727	EVM0002148/EVM0016862	2
GO:0034613	cellular protein localization	2/29	67/7594	0.026711	0.202801	0.181727	EVM0002148/EVM0016862	2
GO:0051649	establishment of localization in cell	2/29	69/7594	0.0282095	0.202801	0.181727	EVM0002148/EVM0016862	2
GO:0045184	establishment of protein localization	2/29	78/7594	0.0353575	0.202801	0.181727	EVM0002148/EVM0016862	2
GO:0006886	intracellular protein transport	2/29	61/7594	0.0224212	0.202801	0.181727	EVM0002148/EVM0016862	2
GO:0046907	intracellular transport	2/29	69/7594	0.0282095	0.202801	0.181727	EVM0002148/EVM0016862	2
GO:0065003	macromolecular complex assembly	2/29	71/7594	0.0297414	0.202801	0.181727	EVM0012130/EVM0008310	2
GO:0043933	macromolecular complex subunit organization	2/29	76/7594	0.0337133	0.202801	0.181727	EVM0012130/EVM0008310	2
GO:0015833	peptide transport	2/29	76/7594	0.0337133	0.202801	0.181727	EVM0002148/EVM0016862	2
GO:0008104	protein localization	2/29	82/7594	0.0387381	0.202801	0.181727	EVM0002148/EVM0016862	2
GO:0015031	protein transport	2/29	76/7594	0.0337133	0.202801	0.181727	EVM0002148/EVM0016862	2
GO:0016192	vesicle-mediated transport	2/29	62/7594	0.0231143	0.202801	0.181727	EVM0002148/EVM0016862	2
GO:0033036	macromolecule localization	2/29	101/7594	0.056356	0.202801	0.181727	EVM0002148/EVM0016862	2
GO:0006996	organelle organization	2/29	107/7594	0.0624102	0.202801	0.181727	EVM0012130/EVM0013341	2
GO:0044085	cellular component biogenesis	2/29	108/7594	0.0634404	0.202801	0.181727	EVM0012130/EVM0008310	2
GO:0008270	zinc ion binding	2/29	255/7594	0.254356	0.420334	0.376656	EVM0009614/EVM0008794	2
GO:0006355	regulation of transcription, DNA-templated	2/29	306/7594	0.327297	0.432395	0.387464	EVM0009614/EVM0004118	2
GO:0019219	regulation of nucleobase-containing compound metabolic process	2/29	306/7594	0.327297	0.432395	0.387464	EVM0009614/EVM0004118	2
GO:0051252	regulation of RNA metabolic process	2/29	306/7594	0.327297	0.432395	0.387464	EVM0009614/EVM0004118	2
GO:1903506	regulation of nucleic acid-templated transcription	2/29	306/7594	0.327297	0.432395	0.387464	EVM0009614/EVM0004118	2
GO:2001141	regulation of RNA biosynthetic process	2/29	306/7594	0.327297	0.432395	0.387464	EVM0009614/EVM0004118	2
GO:0009889	regulation of biosynthetic process	2/29	310/7594	0.332979	0.432395	0.387464	EVM0009614/EVM0004118	2
GO:0010556	regulation of macromolecule biosynthetic process	2/29	310/7594	0.332979	0.432395	0.387464	EVM0009614/EVM0004118	2
GO:0031326	regulation of cellular biosynthetic process	2/29	310/7594	0.332979	0.432395	0.387464	EVM0009614/EVM0004118	2
GO:0051171	regulation of nitrogen compound metabolic process	2/29	310/7594	0.332979	0.432395	0.387464	EVM0009614/EVM0004118	2
GO:2000112	regulation of cellular macromolecule biosynthetic process	2/29	310/7594	0.332979	0.432395	0.387464	EVM0009614/EVM0004118	2
GO:0010468	regulation of gene expression	2/29	315/7594	0.340066	0.432395	0.387464	EVM0009614/EVM0004118	2
GO:0080090	regulation of primary metabolic process	2/29	315/7594	0.340066	0.432395	0.387464	EVM0009614/EVM0004118	2
GO:0031323	regulation of cellular metabolic process	2/29	316/7594	0.341481	0.432395	0.387464	EVM0009614/EVM0004118	2
GO:0060255	regulation of macromolecule metabolic process	2/29	320/7594	0.347134	0.433918	0.388828	EVM0009614/EVM0004118	2
GO:0019222	regulation of metabolic process	2/29	322/7594	0.349956	0.434659	0.389492	EVM0009614/EVM0004118	2
GO:0046914	transition metal ion binding	2/29	330/7594	0.361207	0.445793	0.399469	EVM0009614/EVM0008794	2
GO:0006351	transcription, DNA-templated	2/29	360/7594	0.402796	0.490907	0.439895	EVM0009614/EVM0004118	2
GO:0097659	nucleic acid-templated transcription	2/29	360/7594	0.402796	0.490907	0.439895	EVM0009614/EVM0004118	2
GO:0032774	RNA biosynthetic process	2/29	362/7594	0.405529	0.491169	0.44013	EVM0009614/EVM0004118	2
GO:0015075	ion transmembrane transporter activity	2/29	423/7594	0.486032	0.564144	0.505522	EVM0017483/EVM0017125	2
GO:0006811	ion transport	2/29	430/7594	0.494872	0.568617	0.50953	EVM0017483/EVM0017125	2
GO:0022891	substrate-specific transmembrane transporter activity	2/29	432/7594	0.497382	0.568617	0.50953	EVM0017483/EVM0017125	2
GO:0034654	nucleobase-containing compound biosynthetic process	2/29	433/7594	0.498634	0.568617	0.50953	EVM0009614/EVM0004118	2
GO:0019438	aromatic compound biosynthetic process	2/29	440/7594	0.507346	0.571164	0.511812	EVM0009614/EVM0004118	2
GO:0018130	heterocycle biosynthetic process	2/29	445/7594	0.513514	0.572201	0.512741	EVM0009614/EVM0004118	2
GO:0022892	substrate-specific transporter activity	2/29	448/7594	0.517192	0.573025	0.51348	EVM0017483/EVM0017125	2
GO:1901362	organic cyclic compound biosynthetic process	2/29	453/7594	0.523283	0.576499	0.516593	EVM0009614/EVM0004118	2
GO:0006040	amino sugar metabolic process	1/29	10/7594	0.0375603	0.202801	0.181727	EVM0004863	1
GO:0006030	chitin metabolic process	1/29	10/7594	0.0375603	0.202801	0.181727	EVM0004863	1
GO:0000785	chromatin	1/29	11/7594	0.0412405	0.202801	0.181727	EVM0012130	1
GO:0044815	DNA packaging complex	1/29	11/7594	0.0412405	0.202801	0.181727	EVM0012130	1
GO:1901071	glucosamine-containing compound metabolic process	1/29	10/7594	0.0375603	0.202801	0.181727	EVM0004863	1
GO:0048193	Golgi vesicle transport	1/29	13/7594	0.0485602	0.202801	0.181727	EVM0002148	1
GO:0000786	nucleosome	1/29	11/7594	0.0412405	0.202801	0.181727	EVM0012130	1
GO:0032993	protein-DNA complex	1/29	11/7594	0.0412405	0.202801	0.181727	EVM0012130	1
GO:0005887	integral component of plasma membrane	1/29	14/7594	0.0521998	0.202801	0.181727	EVM0012455	1
GO:0006323	DNA packaging	1/29	14/7594	0.0521998	0.202801	0.181727	EVM0012130	1
GO:0006334	nucleosome assembly	1/29	14/7594	0.0521998	0.202801	0.181727	EVM0012130	1
GO:0031226	intrinsic component of plasma membrane	1/29	14/7594	0.0521998	0.202801	0.181727	EVM0012455	1
GO:0031497	chromatin assembly	1/29	14/7594	0.0521998	0.202801	0.181727	EVM0012130	1
GO:0034728	nucleosome organization	1/29	14/7594	0.0521998	0.202801	0.181727	EVM0012130	1
GO:0065004	protein-DNA complex assembly	1/29	14/7594	0.0521998	0.202801	0.181727	EVM0012130	1
GO:0071824	protein-DNA complex subunit organization	1/29	14/7594	0.0521998	0.202801	0.181727	EVM0012130	1
GO:1902495	transmembrane transporter complex	1/29	14/7594	0.0521998	0.202801	0.181727	EVM0012455	1
GO:1990351	transporter complex	1/29	14/7594	0.0521998	0.202801	0.181727	EVM0012455	1
GO:0001076	transcription factor activity, RNA polymerase II transcription factor binding	1/29	15/7594	0.055826	0.202801	0.181727	EVM0004118	1
GO:0001104	RNA polymerase II transcription cofactor activity	1/29	15/7594	0.055826	0.202801	0.181727	EVM0004118	1
GO:0006333	chromatin assembly or disassembly	1/29	15/7594	0.055826	0.202801	0.181727	EVM0012130	1
GO:0003333	amino acid transmembrane transport	1/29	16/7594	0.0594387	0.202801	0.181727	EVM0017483	1
GO:0005342	organic acid transmembrane transporter activity	1/29	16/7594	0.0594387	0.202801	0.181727	EVM0017483	1
GO:0005777	peroxisome	1/29	16/7594	0.0594387	0.202801	0.181727	EVM0013341	1
GO:0006022	aminoglycan metabolic process	1/29	16/7594	0.0594387	0.202801	0.181727	EVM0004863	1
GO:0006865	amino acid transport	1/29	16/7594	0.0594387	0.202801	0.181727	EVM0017483	1
GO:0008514	organic anion transmembrane transporter activity	1/29	16/7594	0.0594387	0.202801	0.181727	EVM0017483	1
GO:0015171	amino acid transmembrane transporter activity	1/29	16/7594	0.0594387	0.202801	0.181727	EVM0017483	1
GO:0016592	mediator complex	1/29	16/7594	0.0594387	0.202801	0.181727	EVM0004118	1
GO:0042579	microbody	1/29	16/7594	0.0594387	0.202801	0.181727	EVM0013341	1
GO:0046943	carboxylic acid transmembrane transporter activity	1/29	16/7594	0.0594387	0.202801	0.181727	EVM0017483	1
GO:0098656	anion transmembrane transport	1/29	16/7594	0.0594387	0.202801	0.181727	EVM0017483	1
GO:1901681	sulfur compound binding	1/29	16/7594	0.0594387	0.202801	0.181727	EVM0003113	1
GO:1903825	organic acid transmembrane transport	1/29	16/7594	0.0594387	0.202801	0.181727	EVM0017483	1
GO:1905039	carboxylic acid transmembrane transport	1/29	16/7594	0.0594387	0.202801	0.181727	EVM0017483	1
GO:0006357	regulation of transcription from RNA polymerase II promoter	1/29	17/7594	0.0630381	0.202801	0.181727	EVM0004118	1
GO:1901136	carbohydrate derivative catabolic process	1/29	17/7594	0.0630381	0.202801	0.181727	EVM0004863	1
GO:0000988	transcription factor activity, protein binding	1/29	19/7594	0.0701971	0.210591	0.188708	EVM0004118	1
GO:0000989	transcription factor activity, transcription factor binding	1/29	19/7594	0.0701971	0.210591	0.188708	EVM0004118	1
GO:0003712	transcription cofactor activity	1/29	19/7594	0.0701971	0.210591	0.188708	EVM0004118	1
GO:0072594	establishment of protein localization to organelle	1/29	19/7594	0.0701971	0.210591	0.188708	EVM0002148	1
GO:0006605	protein targeting	1/29	21/7594	0.0773032	0.218466	0.195764	EVM0002148	1
GO:0071103	DNA conformation change	1/29	21/7594	0.0773032	0.218466	0.195764	EVM0012130	1
GO:0033365	protein localization to organelle	1/29	22/7594	0.0808366	0.225188	0.201788	EVM0002148	1
GO:0005886	plasma membrane	1/29	23/7594	0.0843569	0.225337	0.201921	EVM0012455	1
GO:0044459	plasma membrane part	1/29	23/7594	0.0843569	0.225337	0.201921	EVM0012455	1
GO:0015849	organic acid transport	1/29	24/7594	0.0878642	0.225441	0.202015	EVM0017483	1
GO:0046942	carboxylic acid transport	1/29	24/7594	0.0878642	0.225441	0.202015	EVM0017483	1
GO:0044427	chromosomal part	1/29	25/7594	0.0913585	0.228396	0.204663	EVM0012130	1
GO:0051260	protein homooligomerization	1/29	25/7594	0.0913585	0.228396	0.204663	EVM0008310	1
GO:0006325	chromatin organization	1/29	26/7594	0.0948399	0.233782	0.209489	EVM0012130	1
GO:0015711	organic anion transport	1/29	27/7594	0.0983084	0.233782	0.209489	EVM0017483	1
GO:0051259	protein oligomerization	1/29	27/7594	0.0983084	0.233782	0.209489	EVM0008310	1
GO:0098805	whole membrane	1/29	27/7594	0.0983084	0.233782	0.209489	EVM0013341	1
GO:0071944	cell periphery	1/29	28/7594	0.101764	0.239084	0.21424	EVM0012455	1
GO:0006366	transcription from RNA polymerase II promoter	1/29	30/7594	0.108637	0.246328	0.220731	EVM0004118	1
GO:1901565	organonitrogen compound catabolic process	1/29	30/7594	0.108637	0.246328	0.220731	EVM0004863	1
GO:0005694	chromosome	1/29	36/7594	0.128953	0.285748	0.256055	EVM0012130	1
GO:0045454	cell redox homeostasis	1/29	36/7594	0.128953	0.285748	0.256055	EVM0011343	1
GO:0005654	nucleoplasm	1/29	37/7594	0.132295	0.286639	0.256854	EVM0004118	1
GO:0044451	nucleoplasm part	1/29	37/7594	0.132295	0.286639	0.256854	EVM0004118	1
GO:0019725	cellular homeostasis	1/29	38/7594	0.135625	0.287466	0.257594	EVM0011343	1
GO:0098588	bounding membrane of organelle	1/29	38/7594	0.135625	0.287466	0.257594	EVM0013341	1
GO:0034622	cellular macromolecular complex assembly	1/29	44/7594	0.155346	0.325726	0.291879	EVM0012130	1
GO:0004553	hydrolase activity, hydrolyzing O-glycosyl compounds	1/29	46/7594	0.161823	0.335696	0.300813	EVM0004863	1
GO:0016798	hydrolase activity, acting on glycosyl bonds	1/29	48/7594	0.168252	0.337701	0.302609	EVM0004863	1
GO:0004867	serine-type endopeptidase inhibitor activity	1/29	49/7594	0.171448	0.337701	0.302609	EVM0017111	1
GO:0006461	protein complex assembly	1/29	49/7594	0.171448	0.337701	0.302609	EVM0008310	1
GO:0031981	nuclear lumen	1/29	49/7594	0.171448	0.337701	0.302609	EVM0004118	1
GO:0070271	protein complex biogenesis	1/29	49/7594	0.171448	0.337701	0.302609	EVM0008310	1
GO:0071822	protein complex subunit organization	1/29	54/7594	0.187253	0.352629	0.315986	EVM0008310	1
GO:0004866	endopeptidase inhibitor activity	1/29	55/7594	0.190379	0.352629	0.315986	EVM0017111	1
GO:0061135	endopeptidase regulator activity	1/29	55/7594	0.190379	0.352629	0.315986	EVM0017111	1
GO:0031974	membrane-enclosed lumen	1/29	56/7594	0.193494	0.352629	0.315986	EVM0004118	1
GO:0042592	homeostatic process	1/29	56/7594	0.193494	0.352629	0.315986	EVM0011343	1
GO:0043233	organelle lumen	1/29	56/7594	0.193494	0.352629	0.315986	EVM0004118	1
GO:0051276	chromosome organization	1/29	56/7594	0.193494	0.352629	0.315986	EVM0012130	1
GO:0070013	intracellular organelle lumen	1/29	56/7594	0.193494	0.352629	0.315986	EVM0004118	1
GO:0009057	macromolecule catabolic process	1/29	57/7594	0.196597	0.353992	0.317207	EVM0004863	1
GO:0030414	peptidase inhibitor activity	1/29	58/7594	0.199688	0.353992	0.317207	EVM0017111	1
GO:0061134	peptidase regulator activity	1/29	58/7594	0.199688	0.353992	0.317207	EVM0017111	1
GO:0034220	ion transmembrane transport	1/29	61/7594	0.208893	0.364502	0.326625	EVM0017483	1
GO:0031090	organelle membrane	1/29	64/7594	0.217995	0.376187	0.337096	EVM0013341	1
GO:0004857	enzyme inhibitor activity	1/29	66/7594	0.224008	0.379839	0.340369	EVM0017111	1
GO:0044428	nuclear part	1/29	66/7594	0.224008	0.379839	0.340369	EVM0004118	1
GO:0065008	regulation of biological quality	1/29	73/7594	0.244701	0.407835	0.365455	EVM0011343	1
GO:0050662	coenzyme binding	1/29	86/7594	0.281727	0.432395	0.387464	EVM0003113	1
GO:0044248	cellular catabolic process	1/29	88/7594	0.287265	0.432395	0.387464	EVM0004863	1
GO:0016829	lyase activity	1/29	91/7594	0.295495	0.432395	0.387464	EVM0008794	1
GO:0009725	response to hormone	1/29	93/7594	0.300931	0.432395	0.387464	EVM0009614	1
GO:0009755	hormone-mediated signaling pathway	1/29	93/7594	0.300931	0.432395	0.387464	EVM0009614	1
GO:0014070	response to organic cyclic compound	1/29	93/7594	0.300931	0.432395	0.387464	EVM0009614	1
GO:0032870	cellular response to hormone stimulus	1/29	93/7594	0.300931	0.432395	0.387464	EVM0009614	1
GO:0033993	response to lipid	1/29	93/7594	0.300931	0.432395	0.387464	EVM0009614	1
GO:0043401	steroid hormone mediated signaling pathway	1/29	93/7594	0.300931	0.432395	0.387464	EVM0009614	1
GO:0048545	response to steroid hormone	1/29	93/7594	0.300931	0.432395	0.387464	EVM0009614	1
GO:0071383	cellular response to steroid hormone stimulus	1/29	93/7594	0.300931	0.432395	0.387464	EVM0009614	1
GO:0071396	cellular response to lipid	1/29	93/7594	0.300931	0.432395	0.387464	EVM0009614	1
GO:0071407	cellular response to organic cyclic compound	1/29	93/7594	0.300931	0.432395	0.387464	EVM0009614	1
GO:0009719	response to endogenous stimulus	1/29	99/7594	0.316997	0.432395	0.387464	EVM0009614	1
GO:0070887	cellular response to chemical stimulus	1/29	99/7594	0.316997	0.432395	0.387464	EVM0009614	1
GO:0071310	cellular response to organic substance	1/29	99/7594	0.316997	0.432395	0.387464	EVM0009614	1
GO:0071495	cellular response to endogenous stimulus	1/29	99/7594	0.316997	0.432395	0.387464	EVM0009614	1
GO:0010033	response to organic substance	1/29	101/7594	0.322272	0.432395	0.387464	EVM0009614	1
GO:0005509	calcium ion binding	1/29	102/7594	0.324895	0.432395	0.387464	EVM0017459	1
GO:1901575	organic substance catabolic process	1/29	103/7594	0.327508	0.432395	0.387464	EVM0004863	1
GO:0030234	enzyme regulator activity	1/29	105/7594	0.332706	0.432395	0.387464	EVM0017111	1
GO:0042221	response to chemical	1/29	105/7594	0.332706	0.432395	0.387464	EVM0009614	1
GO:0009056	catabolic process	1/29	108/7594	0.340429	0.432395	0.387464	EVM0004863	1
GO:0016746	transferase activity, transferring acyl groups	1/29	110/7594	0.345529	0.433918	0.388828	EVM0003863	1
GO:0043565	sequence-specific DNA binding	1/29	136/7594	0.408469	0.491676	0.440584	EVM0009614	1
GO:0044765	single-organism transport	1/29	142/7594	0.422141	0.505015	0.452537	EVM0017483	1
GO:0048037	cofactor binding	1/29	144/7594	0.42663	0.506396	0.453774	EVM0003113	1
GO:0098772	molecular function regulator	1/29	146/7594	0.431086	0.506396	0.453774	EVM0017111	1
GO:1902578	single-organism localization	1/29	146/7594	0.431086	0.506396	0.453774	EVM0017483	1
GO:1901135	carbohydrate derivative metabolic process	1/29	162/7594	0.465545	0.543601	0.487113	EVM0004863	1
GO:0001071	nucleic acid binding transcription factor activity	1/29	184/7594	0.509654	0.571164	0.511812	EVM0009614	1
GO:0003700	transcription factor activity, sequence-specific DNA binding	1/29	184/7594	0.509654	0.571164	0.511812	EVM0009614	1
GO:0043228	non-membrane-bounded organelle	1/29	207/7594	0.552003	0.601344	0.538856	EVM0012130	1
GO:0043232	intracellular non-membrane-bounded organelle	1/29	207/7594	0.552003	0.601344	0.538856	EVM0012130	1
GO:0043234	protein complex	1/29	241/7594	0.608202	0.658885	0.590418	EVM0004118	1
GO:0044444	cytoplasmic part	1/29	265/7594	0.643706	0.693496	0.621432	EVM0013341	1
GO:1901564	organonitrogen compound metabolic process	1/29	313/7594	0.705631	0.756033	0.677471	EVM0004863	1
GO:0005737	cytoplasm	1/29	328/7594	0.722752	0.770146	0.690117	EVM0013341	1
GO:0055114	oxidation-reduction process	1/29	339/7594	0.734692	0.778614	0.697705	EVM0011900	1
GO:0055085	transmembrane transport	1/29	401/7594	0.793249	0.836128	0.749243	EVM0017483	1
GO:0004672	protein kinase activity	1/29	416/7594	0.805417	0.839874	0.752599	EVM0012415	1
GO:0006468	protein phosphorylation	1/29	416/7594	0.805417	0.839874	0.752599	EVM0012415	1
GO:0016310	phosphorylation	1/29	440/7594	0.823461	0.854122	0.765367	EVM0012415	1
GO:0016773	phosphotransferase activity, alcohol group as acceptor	1/29	454/7594	0.833229	0.859681	0.770348	EVM0012415	1
GO:0016301	kinase activity	1/29	473/7594	0.845654	0.861785	0.772233	EVM0012415	1
GO:0007165	signal transduction	1/29	489/7594	0.85542	0.861785	0.772233	EVM0009614	1
GO:0044700	single organism signaling	1/29	491/7594	0.856598	0.861785	0.772233	EVM0009614	1
GO:0023052	signaling	1/29	492/7594	0.857183	0.861785	0.772233	EVM0009614	1
GO:0044763	single-organism cellular process	1/29	494/7594	0.858347	0.861785	0.772233	EVM0011343	1
GO:0007154	cell communication	1/29	500/7594	0.861785	0.861785	0.772233	EVM0009614	1

## Sheet: GO0043231
gene	C.elegans ortholog gene
EVM0009614	nhr-142
EVM0012130	hil-1
EVM0004118	let-49
EVM0013341	prx-11

## Sheet: GO0043227
gene	C.elegans ortholog gene
EVM0009614	nhr-142
EVM0012130	hil-1
EVM0004118	let-49
EVM0013341	prx-11

## Sheet: GO0016043
gene	C.elegans ortholog gene
EVM0012130	hil-1
EVM0008310	F46G10.1
EVM0013341	prx-11

## Sheet: GO0071840
gene	C.elegans ortholog gene
EVM0012130	hil-1
EVM0008310	F46G10.1
EVM0013341	prx-11

## Sheet: GO0071705
gene	C.elegans ortholog gene
EVM0017483	aat-8
EVM0002148	metl-18
EVM0016862	vps-11

## Sheet: GO0071702
gene	C.elegans ortholog gene
EVM0017483	aat-8
EVM0002148	metl-18
EVM0016862	vps-11

## Sheet: GO0044446
gene	C.elegans ortholog gene
EVM0012130	hil-1
EVM0004118	let-49
EVM0013341	prx-11

## Sheet: GO0044422
gene	C.elegans ortholog gene
EVM0012130	hil-1
EVM0004118	let-49
EVM0013341	prx-11

## Sheet: GO0005634
gene	C.elegans ortholog gene
EVM0009614	nhr-142
EVM0012130	hil-1
EVM0004118	let-49

[truncated: 186 more sheets: GO0032991, GO0003677, GO0042886, GO0008509, GO0006820, GO0022607, GO0051641, GO0070727, GO0034613, GO0051649, GO0045184, GO0006886, GO0046907, GO0065003, GO0043933, GO0015833, GO0008104, GO0015031, GO0016192, GO0033036 …]
