# Supplementary material for: Transcriptome Responses to Different Salinity Conditions in Litoditis marina, Revealed by Long-Read Sequencing
Source: Genes (Basel). 2024 Feb 28;15(3):317. doi: 10.3390/genes15030317 (PMC10970011; doi:10.3390/genes15030317)
Supplement: Supplementary file 1 [file genes-15-00317-s001.zip › Supplementary Table S18.xlsx]

## Sheet: Distance from cleavage site
Distance from cleavage site to PAS motif in 3' UTRs of L. marina under different salinities.
	3‰	30‰	60‰
median all 3' UTR	18	18	18		1: only 1 type of PAS motif in 3' UTR of each gene;
mean all 3' UTR	20.1469	20.0042	20.0937		2: 2 types of PAS motif in 3' UTR of each gene;
median AAUAAA	18	18	18		3: 3 types of PAS motif in 3' UTR of each gene.
mean AAUAAA	18.8167	18.7207	18.8147
median AAUGAA	18	18	18
mean AAUGAA	19.8366	19.6172	19.7003
median other PAS	19	19	19
mean other PAS	22.2888	22.1181	22.17

## Sheet: 3' UTRs length(PAS per gene)
3' UTRs length of different PAS per gene of L. marina under different salinities.
	3‰	30‰	60‰
median all 3' UTR	300	324	312		1: only 1 type of PAS motif in 3' UTR of each gene;
mean all 3' UTR	384.283	414.488	397.278		2: 2 types of PAS motif in 3' UTR of each gene;
median 1	296	318	309		3: 3 types of PAS motif in 3' UTR of each gene.
mean 1	382.313	410.061	393.762
median 2	347	414	362
mean 2	417.169	479.868	451.52
median 3	165	397	353
mean 3	327.526	412.115	412.067

## Sheet: 3' UTRs length(PAS motif)
3' UTRs length of different type of PAS motif of L. marina under different salinities.
	3‰	30‰	60‰
median all 3' UTR	300	324	312
mean all 3' UTR	384.283	414.488	397.278
median AAUAAA	273	307	288
mean AAUAAA	371.157	402.059	383.748
median AAUGAA	383	406	403
mean AAUGAA	452.051	494.153	475.937
median other PAS	317	330.5	320
mean other PAS	389.709	414.75	400.901

## Sheet: change_in_PAS_per_gene
gene	3‰	30‰	60‰	3‰ vs. 30‰	30‰ vs. 60‰	3‰ vs. 60‰	No. change
EVM0000001	1	1	1	same	same	same	0
EVM0000003	1	1	1	same	same	same	0
EVM0000006	1	0	0	diff	same	diff	2
EVM0000007	1	1	1	same	same	same	0
EVM0000010	1	0	0	diff	same	diff	2
EVM0000012	1	1	1	same	same	same	0
EVM0000013	1	1	1	same	same	same	0
EVM0000014	1	1	1	same	same	same	0
EVM0000015	1	1	1	same	same	same	0
EVM0000016	1	1	0	same	diff	diff	2
EVM0000017	1	1	1	same	same	same	0
EVM0000018	1	1	1	same	same	same	0
EVM0000019	1	1	1	same	same	same	0
EVM0000021	1	1	1	same	same	same	0
EVM0000023	1	0	0	diff	same	diff	2
EVM0000026	1	1	2	same	diff	diff	2
EVM0000027	0	1	0	diff	diff	same	2
EVM0000028	1	1	1	same	same	same	0
EVM0000030	1	1	2	same	diff	diff	2
EVM0000032	1	1	1	same	same	same	0
EVM0000034	1	1	2	same	diff	diff	2
EVM0000036	1	1	0	same	diff	diff	2
EVM0000037	1	0	0	diff	same	diff	2
EVM0000044	1	0	1	diff	diff	same	2
EVM0000045	1	1	1	same	same	same	0
EVM0000046	1	1	1	same	same	same	0
EVM0000048	1	1	1	same	same	same	0
EVM0000051	1	1	1	same	same	same	0
EVM0000052	1	1	1	same	same	same	0
EVM0000054	1	1	1	same	same	same	0
EVM0000055	1	1	1	same	same	same	0
EVM0000056	0	1	0	diff	diff	same	2
EVM0000057	1	0	1	diff	diff	same	2
EVM0000058	1	1	1	same	same	same	0
EVM0000059	1	0	1	diff	diff	same	2
EVM0000061	1	1	1	same	same	same	0
EVM0000062	1	1	1	same	same	same	0
EVM0000063	1	1	1	same	same	same	0
EVM0000066	1	0	1	diff	diff	same	2
EVM0000067	1	1	1	same	same	same	0
EVM0000069	1	1	1	same	same	same	0
EVM0000070	1	1	1	same	same	same	0
EVM0000072	1	1	0	same	diff	diff	2
EVM0000073	1	1	1	same	same	same	0
EVM0000074	1	1	1	same	same	same	0
EVM0000076	1	1	1	same	same	same	0
EVM0000077	1	0	0	diff	same	diff	2
EVM0000078	1	1	0	same	diff	diff	2
EVM0000080	1	2	1	diff	diff	same	2
EVM0000081	1	1	1	same	same	same	0
EVM0000082	1	1	0	same	diff	diff	2
EVM0000083	0	1	0	diff	diff	same	2
EVM0000085	1	1	0	same	diff	diff	2
EVM0000086	1	1	1	same	same	same	0
EVM0000088	1	1	1	same	same	same	0
EVM0000089	1	1	1	same	same	same	0
EVM0000090	1	1	1	same	same	same	0
EVM0000091	1	1	1	same	same	same	0
EVM0000092	1	1	1	same	same	same	0
EVM0000095	2	2	2	same	same	same	0
EVM0000096	1	1	1	same	same	same	0
EVM0000097	1	1	1	same	same	same	0
EVM0000100	0	0	1	same	diff	diff	2
EVM0000101	1	1	1	same	same	same	0
EVM0000102	1	1	1	same	same	same	0
EVM0000106	1	1	0	same	diff	diff	2
EVM0000107	1	1	1	same	same	same	0
EVM0000108	1	1	1	same	same	same	0
EVM0000109	1	1	1	same	same	same	0
EVM0000112	1	1	1	same	same	same	0
EVM0000113	0	0	1	same	diff	diff	2
EVM0000115	1	1	1	same	same	same	0
EVM0000116	1	0	0	diff	same	diff	2
EVM0000117	1	1	1	same	same	same	0
EVM0000118	1	1	1	same	same	same	0
EVM0000119	1	1	0	same	diff	diff	2
EVM0000120	0	1	0	diff	diff	same	2
EVM0000121	0	1	1	diff	same	diff	2
EVM0000122	1	1	1	same	same	same	0
EVM0000123	0	1	0	diff	diff	same	2
EVM0000124	1	0	0	diff	same	diff	2
EVM0000125	1	1	1	same	same	same	0
EVM0000127	0	1	2	diff	diff	diff	3
EVM0000128	0	1	0	diff	diff	same	2
EVM0000129	1	0	0	diff	same	diff	2
EVM0000130	0	1	1	diff	same	diff	2
EVM0000131	0	1	0	diff	diff	same	2
EVM0000132	0	1	0	diff	diff	same	2
EVM0000134	0	0	1	same	diff	diff	2
EVM0000136	1	1	1	same	same	same	0
EVM0000137	1	1	1	same	same	same	0
EVM0000138	1	1	1	same	same	same	0
EVM0000139	1	1	1	same	same	same	0
EVM0000140	1	1	1	same	same	same	0
EVM0000143	1	1	1	same	same	same	0
EVM0000144	1	1	1	same	same	same	0
EVM0000149	1	1	1	same	same	same	0
EVM0000150	1	0	0	diff	same	diff	2
EVM0000153	1	1	0	same	diff	diff	2
EVM0000154	0	1	1	diff	same	diff	2
EVM0000155	1	1	1	same	same	same	0
EVM0000156	1	0	0	diff	same	diff	2
EVM0000157	1	1	1	same	same	same	0
EVM0000159	0	0	1	same	diff	diff	2
EVM0000160	0	1	0	diff	diff	same	2
EVM0000161	1	1	1	same	same	same	0
EVM0000162	0	0	1	same	diff	diff	2
EVM0000163	1	1	1	same	same	same	0
EVM0000165	1	2	1	diff	diff	same	2
EVM0000166	1	1	1	same	same	same	0
EVM0000167	1	0	1	diff	diff	same	2
EVM0000169	0	1	0	diff	diff	same	2
EVM0000171	0	1	0	diff	diff	same	2
EVM0000172	1	1	1	same	same	same	0
EVM0000173	2	1	1	diff	same	diff	2
EVM0000174	1	0	0	diff	same	diff	2
EVM0000175	1	1	1	same	same	same	0
EVM0000176	1	0	0	diff	same	diff	2
EVM0000178	1	1	1	same	same	same	0
EVM0000179	1	1	1	same	same	same	0
EVM0000180	1	2	2	diff	same	diff	2
EVM0000181	1	1	1	same	same	same	0
EVM0000182	1	1	1	same	same	same	0
EVM0000184	1	1	1	same	same	same	0
EVM0000185	1	1	1	same	same	same	0
EVM0000187	1	1	0	same	diff	diff	2
EVM0000188	1	1	1	same	same	same	0
EVM0000191	1	0	1	diff	diff	same	2
EVM0000192	2	2	3	same	diff	diff	2
EVM0000193	1	0	1	diff	diff	same	2
EVM0000194	1	1	1	same	same	same	0
EVM0000195	1	1	1	same	same	same	0
EVM0000197	0	0	1	same	diff	diff	2
EVM0000198	1	1	1	same	same	same	0
EVM0000199	1	1	1	same	same	same	0
EVM0000202	0	1	0	diff	diff	same	2
EVM0000203	0	0	1	same	diff	diff	2
EVM0000204	1	1	1	same	same	same	0
EVM0000205	1	1	1	same	same	same	0
EVM0000206	1	1	1	same	same	same	0
EVM0000207	1	0	0	diff	same	diff	2
EVM0000208	1	1	1	same	same	same	0
EVM0000209	0	0	1	same	diff	diff	2
EVM0000210	1	0	1	diff	diff	same	2
EVM0000211	1	1	1	same	same	same	0
EVM0000212	1	1	1	same	same	same	0
EVM0000213	2	3	2	diff	diff	same	2
EVM0000214	1	1	1	same	same	same	0
EVM0000215	1	1	0	same	diff	diff	2
EVM0000217	1	1	1	same	same	same	0
EVM0000218	1	1	1	same	same	same	0
EVM0000221	1	1	1	same	same	same	0
EVM0000222	1	1	1	same	same	same	0
EVM0000223	1	2	2	diff	same	diff	2
EVM0000226	1	1	1	same	same	same	0
EVM0000228	1	1	1	same	same	same	0
EVM0000229	1	0	0	diff	same	diff	2
EVM0000230	0	1	0	diff	diff	same	2
EVM0000231	0	1	0	diff	diff	same	2
EVM0000235	1	1	1	same	same	same	0
EVM0000237	1	1	1	same	same	same	0
EVM0000238	1	1	1	same	same	same	0
EVM0000239	0	1	0	diff	diff	same	2
EVM0000240	1	1	1	same	same	same	0
EVM0000241	1	1	1	same	same	same	0
EVM0000243	1	2	2	diff	same	diff	2
EVM0000244	1	1	1	same	same	same	0
EVM0000246	1	1	0	same	diff	diff	2
EVM0000247	1	1	1	same	same	same	0
EVM0000249	1	1	1	same	same	same	0
EVM0000251	1	1	1	same	same	same	0
EVM0000252	1	0	1	diff	diff	same	2
EVM0000253	0	1	1	diff	same	diff	2
EVM0000254	1	1	1	same	same	same	0
EVM0000256	1	1	1	same	same	same	0
EVM0000257	1	1	1	same	same	same	0
EVM0000258	0	1	0	diff	diff	same	2
EVM0000261	1	1	1	same	same	same	0
EVM0000262	1	1	1	same	same	same	0
EVM0000263	0	0	1	same	diff	diff	2
EVM0000264	1	1	1	same	same	same	0
EVM0000265	1	1	2	same	diff	diff	2
EVM0000266	0	1	1	diff	same	diff	2
EVM0000268	1	1	0	same	diff	diff	2
EVM0000271	1	1	1	same	same	same	0
EVM0000273	1	1	0	same	diff	diff	2
EVM0000274	0	1	1	diff	same	diff	2
EVM0000275	1	1	1	same	same	same	0
EVM0000276	0	1	1	diff	same	diff	2
EVM0000277	1	1	1	same	same	same	0
EVM0000278	1	1	1	same	same	same	0
EVM0000279	1	1	1	same	same	same	0
EVM0000280	1	1	1	same	same	same	0
EVM0000281	1	1	1	same	same	same	0
EVM0000282	1	1	1	same	same	same	0
EVM0000284	1	1	1	same	same	same	0
EVM0000289	1	1	1	same	same	same	0
EVM0000290	1	0	1	diff	diff	same	2
EVM0000292	1	0	0	diff	same	diff	2
EVM0000293	1	1	1	same	same	same	0
EVM0000294	1	1	1	same	same	same	0
EVM0000295	1	1	1	same	same	same	0
EVM0000296	1	1	1	same	same	same	0
EVM0000297	1	1	1	same	same	same	0
EVM0000298	1	1	1	same	same	same	0
EVM0000299	1	0	2	diff	diff	diff	3
EVM0000300	1	0	0	diff	same	diff	2
EVM0000301	1	1	1	same	same	same	0
EVM0000302	1	1	1	same	same	same	0
EVM0000307	1	1	1	same	same	same	0
EVM0000308	1	1	1	same	same	same	0
EVM0000309	2	1	1	diff	same	diff	2
EVM0000310	1	1	1	same	same	same	0
EVM0000311	1	1	1	same	same	same	0
EVM0000315	1	1	1	same	same	same	0
EVM0000316	1	1	0	same	diff	diff	2
EVM0000317	1	1	1	same	same	same	0
EVM0000318	1	2	2	diff	same	diff	2
EVM0000319	1	0	1	diff	diff	same	2
EVM0000320	1	1	1	same	same	same	0
EVM0000323	1	1	1	same	same	same	0
EVM0000324	0	1	1	diff	same	diff	2
EVM0000326	1	1	1	same	same	same	0
EVM0000327	1	1	1	same	same	same	0
EVM0000328	1	1	1	same	same	same	0
EVM0000331	1	0	0	diff	same	diff	2
EVM0000333	2	1	2	diff	diff	same	2
EVM0000334	1	0	1	diff	diff	same	2
EVM0000336	1	1	1	same	same	same	0
EVM0000337	1	1	1	same	same	same	0
EVM0000339	1	1	1	same	same	same	0
EVM0000341	1	1	1	same	same	same	0
EVM0000342	0	1	0	diff	diff	same	2
EVM0000343	1	1	1	same	same	same	0
EVM0000345	1	0	0	diff	same	diff	2
EVM0000346	1	0	0	diff	same	diff	2
EVM0000349	2	2	2	same	same	same	0
EVM0000351	1	1	1	same	same	same	0
EVM0000352	1	1	1	same	same	same	0
EVM0000353	1	1	2	same	diff	diff	2
EVM0000354	0	1	2	diff	diff	diff	3
EVM0000356	1	0	0	diff	same	diff	2
EVM0000361	1	1	1	same	same	same	0
EVM0000362	0	1	0	diff	diff	same	2
EVM0000363	0	1	0	diff	diff	same	2
EVM0000364	1	1	0	same	diff	diff	2
EVM0000365	1	1	1	same	same	same	0
EVM0000366	1	1	1	same	same	same	0
EVM0000367	1	2	1	diff	diff	same	2
EVM0000369	1	2	2	diff	same	diff	2
EVM0000370	1	1	1	same	same	same	0
EVM0000371	0	0	1	same	diff	diff	2
EVM0000373	1	0	0	diff	same	diff	2
EVM0000375	1	1	1	same	same	same	0
EVM0000376	1	0	1	diff	diff	same	2
EVM0000379	0	1	0	diff	diff	same	2
EVM0000380	1	1	1	same	same	same	0
EVM0000381	1	1	1	same	same	same	0
EVM0000382	1	0	1	diff	diff	same	2
EVM0000383	1	1	1	same	same	same	0
EVM0000385	1	1	1	same	same	same	0
EVM0000386	1	1	1	same	same	same	0
EVM0000387	1	1	1	same	same	same	0
EVM0000392	1	1	1	same	same	same	0
EVM0000395	1	1	1	same	same	same	0
EVM0000396	1	1	1	same	same	same	0
EVM0000397	1	1	1	same	same	same	0
EVM0000398	1	1	1	same	same	same	0
EVM0000401	1	1	1	same	same	same	0
EVM0000403	1	1	1	same	same	same	0
EVM0000404	0	1	0	diff	diff	same	2
EVM0000405	1	2	2	diff	same	diff	2
EVM0000406	1	1	0	same	diff	diff	2
EVM0000407	1	1	1	same	same	same	0
EVM0000408	1	0	1	diff	diff	same	2
EVM0000409	1	1	0	same	diff	diff	2
EVM0000412	1	1	1	same	same	same	0
EVM0000415	1	1	2	same	diff	diff	2
EVM0000416	1	1	1	same	same	same	0
EVM0000417	1	1	1	same	same	same	0
EVM0000418	1	1	0	same	diff	diff	2
EVM0000420	0	1	0	diff	diff	same	2
EVM0000421	1	1	1	same	same	same	0
EVM0000422	1	1	1	same	same	same	0
EVM0000423	1	1	1	same	same	same	0
EVM0000425	1	1	1	same	same	same	0
EVM0000427	1	1	1	same	same	same	0
EVM0000428	2	2	2	same	same	same	0
EVM0000429	1	2	1	diff	diff	same	2
EVM0000432	1	1	1	same	same	same	0
EVM0000434	1	1	1	same	same	same	0
EVM0000436	0	1	0	diff	diff	same	2
EVM0000437	1	1	1	same	same	same	0
EVM0000440	1	1	1	same	same	same	0
EVM0000442	1	1	1	same	same	same	0
EVM0000444	1	1	1	same	same	same	0
EVM0000445	0	1	0	diff	diff	same	2
EVM0000446	1	1	1	same	same	same	0
EVM0000447	1	0	1	diff	diff	same	2
EVM0000451	1	1	1	same	same	same	0
EVM0000452	1	1	1	same	same	same	0
EVM0000455	1	1	1	same	same	same	0
EVM0000456	1	1	0	same	diff	diff	2
EVM0000458	0	0	2	same	diff	diff	2
EVM0000460	1	2	2	diff	same	diff	2
EVM0000462	0	0	1	same	diff	diff	2
EVM0000465	1	1	1	same	same	same	0
EVM0000466	1	1	1	same	same	same	0
EVM0000467	1	1	1	same	same	same	0
EVM0000468	1	1	1	same	same	same	0
EVM0000469	1	1	1	same	same	same	0
EVM0000470	1	1	1	same	same	same	0
EVM0000472	1	1	1	same	same	same	0
EVM0000474	0	1	0	diff	diff	same	2
EVM0000475	0	0	1	same	diff	diff	2
EVM0000481	1	1	1	same	same	same	0
EVM0000482	1	0	1	diff	diff	same	2
EVM0000483	1	1	1	same	same	same	0
EVM0000484	2	1	1	diff	same	diff	2
EVM0000488	0	1	1	diff	same	diff	2
EVM0000489	1	1	1	same	same	same	0
EVM0000490	1	1	1	same	same	same	0
EVM0000491	1	1	1	same	same	same	0
EVM0000494	0	1	1	diff	same	diff	2
EVM0000498	0	1	0	diff	diff	same	2
EVM0000500	1	1	1	same	same	same	0
EVM0000501	1	1	1	same	same	same	0
EVM0000502	1	0	0	diff	same	diff	2
EVM0000503	1	1	1	same	same	same	0
EVM0000504	1	0	0	diff	same	diff	2
EVM0000508	1	1	1	same	same	same	0
EVM0000510	0	1	1	diff	same	diff	2
EVM0000512	1	1	1	same	same	same	0
EVM0000513	1	1	1	same	same	same	0
EVM0000515	1	1	1	same	same	same	0
EVM0000516	1	1	1	same	same	same	0
EVM0000517	1	1	1	same	same	same	0
EVM0000518	1	1	1	same	same	same	0
EVM0000519	1	1	1	same	same	same	0
EVM0000520	1	0	1	diff	diff	same	2
EVM0000521	1	2	2	diff	same	diff	2
EVM0000522	1	1	1	same	same	same	0
EVM0000523	1	1	1	same	same	same	0
EVM0000524	1	1	1	same	same	same	0
EVM0000525	0	1	0	diff	diff	same	2
EVM0000526	0	1	1	diff	same	diff	2
EVM0000527	1	1	1	same	same	same	0
EVM0000528	1	0	1	diff	diff	same	2
EVM0000530	1	1	1	same	same	same	0
EVM0000533	1	1	1	same	same	same	0
EVM0000534	1	1	1	same	same	same	0
EVM0000535	1	0	0	diff	same	diff	2
EVM0000542	1	1	1	same	same	same	0
EVM0000543	1	1	1	same	same	same	0
EVM0000544	2	2	2	same	same	same	0
EVM0000547	1	1	1	same	same	same	0
EVM0000549	1	1	1	same	same	same	0
EVM0000552	1	1	0	same	diff	diff	2
EVM0000557	1	1	0	same	diff	diff	2
EVM0000558	1	1	1	same	same	same	0
EVM0000559	1	1	0	same	diff	diff	2
EVM0000560	1	2	1	diff	diff	same	2
EVM0000562	1	1	1	same	same	same	0
EVM0000566	1	1	1	same	same	same	0
EVM0000568	1	1	0	same	diff	diff	2
EVM0000571	1	1	1	same	same	same	0
EVM0000572	0	1	1	diff	same	diff	2
EVM0000573	1	0	0	diff	same	diff	2
EVM0000575	1	1	1	same	same	same	0
EVM0000576	2	1	1	diff	same	diff	2
EVM0000578	1	1	0	same	diff	diff	2
EVM0000585	1	1	1	same	same	same	0
EVM0000586	1	1	2	same	diff	diff	2
EVM0000587	1	1	1	same	same	same	0
EVM0000590	0	0	1	same	diff	diff	2
EVM0000591	1	1	1	same	same	same	0
EVM0000594	1	1	1	same	same	same	0
EVM0000595	1	1	1	same	same	same	0
EVM0000596	1	1	1	same	same	same	0
EVM0000597	0	1	1	diff	same	diff	2
EVM0000600	2	1	1	diff	same	diff	2
EVM0000602	1	1	1	same	same	same	0
EVM0000605	0	0	1	same	diff	diff	2
EVM0000607	1	0	0	diff	same	diff	2
EVM0000611	1	1	1	same	same	same	0
EVM0000612	1	1	1	same	same	same	0
EVM0000613	1	1	1	same	same	same	0
EVM0000614	2	1	1	diff	same	diff	2
EVM0000617	1	1	1	same	same	same	0
EVM0000619	1	1	1	same	same	same	0
EVM0000620	1	1	1	same	same	same	0
EVM0000623	1	0	1	diff	diff	same	2
EVM0000624	1	1	1	same	same	same	0
EVM0000628	1	1	1	same	same	same	0
EVM0000629	1	1	1	same	same	same	0
EVM0000630	1	1	1	same	same	same	0
EVM0000631	2	2	1	same	diff	diff	2
EVM0000632	1	1	1	same	same	same	0
EVM0000633	2	1	2	diff	diff	same	2
EVM0000634	1	1	1	same	same	same	0
EVM0000636	1	1	1	same	same	same	0
EVM0000639	1	1	1	same	same	same	0
EVM0000640	0	1	0	diff	diff	same	2
EVM0000641	1	1	1	same	same	same	0
EVM0000644	1	1	0	same	diff	diff	2
EVM0000645	1	1	1	same	same	same	0
EVM0000646	1	1	1	same	same	same	0
EVM0000647	2	1	2	diff	diff	same	2
EVM0000650	1	1	1	same	same	same	0
EVM0000651	1	1	1	same	same	same	0
EVM0000653	2	2	1	same	diff	diff	2
EVM0000654	1	1	1	same	same	same	0
EVM0000656	0	1	1	diff	same	diff	2
EVM0000657	2	1	1	diff	same	diff	2
EVM0000658	0	1	1	diff	same	diff	2
EVM0000659	2	2	2	same	same	same	0
EVM0000661	1	1	1	same	same	same	0
EVM0000664	1	1	1	same	same	same	0
EVM0000667	1	1	1	same	same	same	0
EVM0000668	1	1	1	same	same	same	0
EVM0000674	0	0	1	same	diff	diff	2
EVM0000675	1	1	1	same	same	same	0
EVM0000677	1	1	1	same	same	same	0
EVM0000678	1	1	1	same	same	same	0
EVM0000679	1	0	1	diff	diff	same	2
EVM0000685	2	1	1	diff	same	diff	2
EVM0000686	1	0	0	diff	same	diff	2
EVM0000687	1	1	1	same	same	same	0
EVM0000692	1	1	1	same	same	same	0
EVM0000695	1	1	1	same	same	same	0
EVM0000696	1	1	1	same	same	same	0
EVM0000698	1	1	0	same	diff	diff	2
EVM0000699	1	1	1	same	same	same	0
EVM0000700	1	0	1	diff	diff	same	2
EVM0000701	1	1	1	same	same	same	0
EVM0000702	1	0	1	diff	diff	same	2
EVM0000704	0	1	1	diff	same	diff	2
EVM0000705	1	1	1	same	same	same	0
EVM0000709	1	1	1	same	same	same	0
EVM0000711	0	0	1	same	diff	diff	2
EVM0000713	1	1	1	same	same	same	0
EVM0000714	1	1	1	same	same	same	0
EVM0000717	1	1	1	same	same	same	0
EVM0000718	1	1	1	same	same	same	0
EVM0000721	1	1	0	same	diff	diff	2
EVM0000722	1	1	1	same	same	same	0
EVM0000723	1	1	1	same	same	same	0
EVM0000724	1	1	0	same	diff	diff	2
EVM0000725	1	1	1	same	same	same	0
EVM0000726	1	1	1	same	same	same	0
EVM0000728	0	1	0	diff	diff	same	2
EVM0000731	1	0	0	diff	same	diff	2
EVM0000733	2	1	1	diff	same	diff	2
EVM0000735	0	0	1	same	diff	diff	2
EVM0000736	2	2	2	same	same	same	0
EVM0000737	1	1	1	same	same	same	0
EVM0000738	1	1	1	same	same	same	0
EVM0000740	1	1	1	same	same	same	0
EVM0000741	1	1	1	same	same	same	0
EVM0000742	0	1	1	diff	same	diff	2
EVM0000743	0	1	0	diff	diff	same	2
EVM0000744	0	1	0	diff	diff	same	2
EVM0000747	1	1	1	same	same	same	0
EVM0000748	1	0	1	diff	diff	same	2
EVM0000749	1	1	1	same	same	same	0
EVM0000751	1	1	1	same	same	same	0
EVM0000753	1	1	1	same	same	same	0
EVM0000754	0	0	1	same	diff	diff	2
EVM0000755	3	2	2	diff	same	diff	2
EVM0000756	1	1	1	same	same	same	0
EVM0000757	1	1	1	same	same	same	0
EVM0000758	0	1	1	diff	same	diff	2
EVM0000762	1	1	1	same	same	same	0
EVM0000763	1	1	1	same	same	same	0
EVM0000765	1	1	1	same	same	same	0
EVM0000766	1	1	0	same	diff	diff	2
EVM0000767	1	1	1	same	same	same	0
EVM0000768	1	1	0	same	diff	diff	2
EVM0000769	1	1	1	same	same	same	0
EVM0000770	0	1	1	diff	same	diff	2
EVM0000771	0	1	0	diff	diff	same	2
EVM0000775	1	0	0	diff	same	diff	2
EVM0000778	1	1	1	same	same	same	0
EVM0000780	1	1	1	same	same	same	0
EVM0000781	1	1	1	same	same	same	0
EVM0000787	2	1	1	diff	same	diff	2
EVM0000789	1	1	1	same	same	same	0
EVM0000791	1	1	1	same	same	same	0
EVM0000793	0	0	1	same	diff	diff	2
EVM0000796	0	1	1	diff	same	diff	2
EVM0000797	1	0	0	diff	same	diff	2
EVM0000799	1	1	1	same	same	same	0
EVM0000801	1	1	1	same	same	same	0
EVM0000804	0	1	0	diff	diff	same	2
EVM0000806	1	1	1	same	same	same	0
EVM0000808	1	1	1	same	same	same	0
EVM0000809	0	0	1	same	diff	diff	2
EVM0000810	0	0	1	same	diff	diff	2
EVM0000811	0	0	1	same	diff	diff	2
EVM0000812	0	1	0	diff	diff	same	2
EVM0000813	1	1	2	same	diff	diff	2
EVM0000814	1	1	1	same	same	same	0
EVM0000820	0	0	1	same	diff	diff	2
EVM0000821	0	0	1	same	diff	diff	2
EVM0000822	1	1	1	same	same	same	0
EVM0000824	1	1	1	same	same	same	0
EVM0000825	1	2	1	diff	diff	same	2
EVM0000827	1	2	2	diff	same	diff	2
EVM0000828	1	1	1	same	same	same	0
EVM0000831	0	1	0	diff	diff	same	2
EVM0000833	1	1	1	same	same	same	0
EVM0000835	1	2	1	diff	diff	same	2
EVM0000836	1	1	0	same	diff	diff	2
EVM0000837	2	1	1	diff	same	diff	2
EVM0000839	1	0	1	diff	diff	same	2
EVM0000841	1	1	1	same	same	same	0
EVM0000843	1	0	0	diff	same	diff	2
EVM0000845	2	1	1	diff	same	diff	2
EVM0000846	0	1	0	diff	diff	same	2
EVM0000848	1	1	1	same	same	same	0
EVM0000849	0	1	0	diff	diff	same	2
EVM0000850	0	0	2	same	diff	diff	2
EVM0000851	1	1	1	same	same	same	0
EVM0000852	0	0	1	same	diff	diff	2
EVM0000853	1	1	1	same	same	same	0
EVM0000854	1	1	1	same	same	same	0
EVM0000855	0	0	1	same	diff	diff	2
EVM0000856	1	1	1	same	same	same	0
EVM0000857	1	1	0	same	diff	diff	2
EVM0000862	1	1	1	same	same	same	0
EVM0000864	1	0	0	diff	same	diff	2
EVM0000868	1	0	0	diff	same	diff	2
EVM0000871	1	1	1	same	same	same	0
EVM0000875	1	1	0	same	diff	diff	2
EVM0000876	1	1	1	same	same	same	0
EVM0000877	0	1	1	diff	same	diff	2
EVM0000880	1	1	1	same	same	same	0
EVM0000881	1	0	0	diff	same	diff	2
EVM0000882	2	2	2	same	same	same	0
EVM0000883	0	1	0	diff	diff	same	2
EVM0000884	1	1	1	same	same	same	0
EVM0000885	1	1	1	same	same	same	0
EVM0000887	0	1	0	diff	diff	same	2
EVM0000888	1	0	1	diff	diff	same	2
EVM0000889	1	1	1	same	same	same	0
EVM0000890	0	1	1	diff	same	diff	2
EVM0000894	1	1	1	same	same	same	0
EVM0000895	1	1	0	same	diff	diff	2
EVM0000898	1	1	1	same	same	same	0
EVM0000899	1	1	2	same	diff	diff	2
EVM0000900	1	1	0	same	diff	diff	2
EVM0000901	1	1	1	same	same	same	0
EVM0000902	1	1	1	same	same	same	0
EVM0000904	1	1	1	same	same	same	0
EVM0000907	1	1	2	same	diff	diff	2
EVM0000908	1	2	1	diff	diff	same	2
EVM0000911	1	1	1	same	same	same	0
EVM0000912	1	1	1	same	same	same	0
EVM0000913	1	1	0	same	diff	diff	2
EVM0000914	1	1	1	same	same	same	0
EVM0000915	1	2	1	diff	diff	same	2
EVM0000917	1	1	1	same	same	same	0
EVM0000918	1	1	1	same	same	same	0
EVM0000920	1	1	1	same	same	same	0
EVM0000921	1	0	1	diff	diff	same	2
EVM0000922	1	0	0	diff	same	diff	2
EVM0000924	1	0	1	diff	diff	same	2
EVM0000926	0	1	0	diff	diff	same	2
EVM0000927	1	1	1	same	same	same	0
EVM0000928	1	1	1	same	same	same	0
EVM0000929	1	1	1	same	same	same	0
EVM0000930	1	1	1	same	same	same	0
EVM0000931	0	1	1	diff	same	diff	2
EVM0000933	1	1	1	same	same	same	0
EVM0000934	1	1	0	same	diff	diff	2
EVM0000935	1	1	1	same	same	same	0
EVM0000938	2	1	2	diff	diff	same	2
EVM0000939	1	1	1	same	same	same	0
EVM0000941	1	1	1	same	same	same	0
EVM0000942	1	1	1	same	same	same	0
EVM0000944	1	0	1	diff	diff	same	2
EVM0000946	1	1	1	same	same	same	0
EVM0000947	1	1	1	same	same	same	0
EVM0000948	1	1	1	same	same	same	0
EVM0000949	1	1	1	same	same	same	0
EVM0000950	1	1	1	same	same	same	0
EVM0000957	1	0	1	diff	diff	same	2
EVM0000958	1	1	0	same	diff	diff	2
EVM0000959	1	0	1	diff	diff	same	2
EVM0000960	1	1	2	same	diff	diff	2
EVM0000961	1	1	1	same	same	same	0
EVM0000962	0	0	2	same	diff	diff	2
EVM0000963	1	1	1	same	same	same	0
EVM0000964	1	1	0	same	diff	diff	2
EVM0000965	1	1	1	same	same	same	0
EVM0000967	1	1	1	same	same	same	0
EVM0000968	1	1	1	same	same	same	0
EVM0000971	1	0	0	diff	same	diff	2
EVM0000972	1	1	1	same	same	same	0
EVM0000974	0	1	1	diff	same	diff	2
EVM0000975	1	1	1	same	same	same	0
EVM0000976	1	2	0	diff	diff	diff	3
EVM0000978	1	1	1	same	same	same	0
EVM0000979	1	2	2	diff	same	diff	2
EVM0000980	1	1	0	same	diff	diff	2
EVM0000981	1	1	1	same	same	same	0
EVM0000982	1	1	1	same	same	same	0
EVM0000983	1	1	0	same	diff	diff	2
EVM0000984	1	1	1	same	same	same	0
EVM0000985	1	1	1	same	same	same	0
EVM0000987	1	1	1	same	same	same	0
EVM0000988	1	1	1	same	same	same	0
EVM0000991	1	0	1	diff	diff	same	2
EVM0000993	1	1	1	same	same	same	0
EVM0000994	0	0	1	same	diff	diff	2
EVM0000996	1	1	1	same	same	same	0
EVM0000997	1	1	2	same	diff	diff	2
EVM0000999	0	0	1	same	diff	diff	2
EVM0001002	1	1	1	same	same	same	0
EVM0001003	1	1	1	same	same	same	0
EVM0001006	1	1	1	same	same	same	0
EVM0001007	2	2	2	same	same	same	0
EVM0001008	1	1	1	same	same	same	0
EVM0001010	1	1	1	same	same	same	0
EVM0001014	1	1	1	same	same	same	0
EVM0001015	1	0	0	diff	same	diff	2
EVM0001016	0	0	1	same	diff	diff	2
EVM0001017	1	1	1	same	same	same	0
EVM0001018	0	0	1	same	diff	diff	2
EVM0001020	1	1	1	same	same	same	0
EVM0001021	0	0	1	same	diff	diff	2
EVM0001022	1	1	1	same	same	same	0
EVM0001023	1	1	1	same	same	same	0
EVM0001025	1	2	1	diff	diff	same	2
EVM0001026	1	1	1	same	same	same	0
EVM0001028	0	0	1	same	diff	diff	2
EVM0001029	1	0	1	diff	diff	same	2
EVM0001030	1	0	1	diff	diff	same	2
EVM0001031	1	1	1	same	same	same	0
EVM0001035	1	1	1	same	same	same	0
EVM0001037	0	1	1	diff	same	diff	2
EVM0001038	1	1	1	same	same	same	0
EVM0001040	0	1	0	diff	diff	same	2
EVM0001041	0	1	1	diff	same	diff	2
EVM0001045	0	1	0	diff	diff	same	2
EVM0001046	1	1	1	same	same	same	0
EVM0001049	1	1	1	same	same	same	0
EVM0001051	0	1	0	diff	diff	same	2
EVM0001057	0	0	1	same	diff	diff	2
EVM0001059	1	0	0	diff	same	diff	2
EVM0001061	1	1	1	same	same	same	0
EVM0001064	1	1	1	same	same	same	0
EVM0001067	1	2	2	diff	same	diff	2
EVM0001072	1	1	1	same	same	same	0
EVM0001073	1	1	1	same	same	same	0
EVM0001074	1	2	2	diff	same	diff	2
EVM0001075	0	2	0	diff	diff	same	2
EVM0001076	1	0	0	diff	same	diff	2
EVM0001077	1	1	1	same	same	same	0
EVM0001078	2	0	0	diff	same	diff	2
EVM0001079	1	1	1	same	same	same	0
EVM0001081	2	2	1	same	diff	diff	2
EVM0001082	1	1	1	same	same	same	0
EVM0001083	0	1	0	diff	diff	same	2
EVM0001084	1	2	2	diff	same	diff	2
EVM0001086	1	1	1	same	same	same	0
EVM0001089	1	1	1	same	same	same	0
EVM0001093	2	2	2	same	same	same	0
EVM0001094	1	1	1	same	same	same	0
EVM0001096	1	1	1	same	same	same	0
EVM0001097	0	0	1	same	diff	diff	2
EVM0001098	1	0	0	diff	same	diff	2
EVM0001101	1	1	1	same	same	same	0
EVM0001103	1	1	1	same	same	same	0
EVM0001104	1	1	1	same	same	same	0
EVM0001105	1	1	1	same	same	same	0
EVM0001107	0	1	0	diff	diff	same	2
EVM0001110	2	2	2	same	same	same	0
EVM0001111	0	0	1	same	diff	diff	2
EVM0001116	1	1	1	same	same	same	0
EVM0001118	1	1	1	same	same	same	0
EVM0001119	1	1	1	same	same	same	0
EVM0001121	1	1	1	same	same	same	0
EVM0001125	1	1	1	same	same	same	0
EVM0001126	1	1	1	same	same	same	0
EVM0001128	1	1	1	same	same	same	0
EVM0001129	1	0	0	diff	same	diff	2
EVM0001130	1	1	1	same	same	same	0
EVM0001132	1	1	1	same	same	same	0
EVM0001133	1	1	1	same	same	same	0
EVM0001136	1	1	1	same	same	same	0
EVM0001137	1	0	0	diff	same	diff	2
EVM0001138	1	1	1	same	same	same	0
EVM0001139	1	1	1	same	same	same	0
EVM0001140	1	1	1	same	same	same	0
EVM0001142	1	0	0	diff	same	diff	2
EVM0001143	1	1	0	same	diff	diff	2
EVM0001144	1	1	1	same	same	same	0
EVM0001147	1	0	1	diff	diff	same	2
EVM0001149	2	0	0	diff	same	diff	2
EVM0001150	1	1	1	same	same	same	0
EVM0001151	1	1	1	same	same	same	0
EVM0001152	1	1	1	same	same	same	0
EVM0001153	1	0	1	diff	diff	same	2
EVM0001154	1	0	0	diff	same	diff	2
EVM0001155	1	1	1	same	same	same	0
EVM0001156	1	1	1	same	same	same	0
EVM0001157	1	1	1	same	same	same	0
EVM0001158	1	1	1	same	same	same	0
EVM0001160	1	1	1	same	same	same	0
EVM0001161	1	1	0	same	diff	diff	2
EVM0001162	1	1	0	same	diff	diff	2
EVM0001163	1	1	1	same	same	same	0
EVM0001167	1	1	1	same	same	same	0
EVM0001168	1	1	1	same	same	same	0
EVM0001169	1	1	1	same	same	same	0
EVM0001170	1	1	1	same	same	same	0
EVM0001171	1	1	1	same	same	same	0
EVM0001172	1	1	1	same	same	same	0
EVM0001173	1	1	1	same	same	same	0
EVM0001174	1	2	1	diff	diff	same	2
EVM0001177	1	1	1	same	same	same	0
EVM0001178	0	1	0	diff	diff	same	2
EVM0001181	1	1	1	same	same	same	0
EVM0001182	1	0	0	diff	same	diff	2
EVM0001184	1	1	0	same	diff	diff	2
EVM0001185	2	1	1	diff	same	diff	2
EVM0001186	1	1	1	same	same	same	0
EVM0001187	1	1	1	same	same	same	0
EVM0001188	2	2	1	same	diff	diff	2
EVM0001191	1	1	1	same	same	same	0
EVM0001192	1	1	1	same	same	same	0
EVM0001194	1	1	1	same	same	same	0
EVM0001195	1	1	1	same	same	same	0
EVM0001199	1	1	1	same	same	same	0
EVM0001201	1	1	1	same	same	same	0
EVM0001202	2	1	0	diff	diff	diff	3
EVM0001203	1	1	1	same	same	same	0
EVM0001204	1	1	1	same	same	same	0
EVM0001205	1	1	1	same	same	same	0
EVM0001206	1	1	0	same	diff	diff	2
EVM0001207	1	1	1	same	same	same	0
EVM0001211	1	1	1	same	same	same	0
EVM0001212	1	0	1	diff	diff	same	2
EVM0001213	1	1	1	same	same	same	0
EVM0001214	1	0	1	diff	diff	same	2
EVM0001215	1	1	1	same	same	same	0
EVM0001216	1	0	0	diff	same	diff	2
EVM0001219	1	1	1	same	same	same	0
EVM0001220	1	1	1	same	same	same	0
EVM0001221	1	1	1	same	same	same	0
EVM0001225	1	1	1	same	same	same	0
EVM0001227	1	1	1	same	same	same	0
EVM0001228	2	1	2	diff	diff	same	2
EVM0001230	1	1	1	same	same	same	0
EVM0001231	1	1	1	same	same	same	0
EVM0001232	1	1	1	same	same	same	0
EVM0001233	1	1	1	same	same	same	0
EVM0001234	1	0	0	diff	same	diff	2
EVM0001236	1	1	1	same	same	same	0
EVM0001239	0	1	0	diff	diff	same	2
EVM0001241	0	0	1	same	diff	diff	2
EVM0001243	1	2	1	diff	diff	same	2
EVM0001246	1	1	1	same	same	same	0
EVM0001247	1	1	1	same	same	same	0
EVM0001248	1	1	1	same	same	same	0
EVM0001249	1	1	1	same	same	same	0
EVM0001250	1	2	1	diff	diff	same	2
EVM0001252	1	1	1	same	same	same	0
EVM0001254	1	1	1	same	same	same	0
EVM0001255	1	1	0	same	diff	diff	2
EVM0001256	0	1	0	diff	diff	same	2
EVM0001260	1	1	1	same	same	same	0
EVM0001261	1	2	2	diff	same	diff	2
EVM0001263	1	1	1	same	same	same	0
EVM0001264	1	1	0	same	diff	diff	2
EVM0001267	0	1	1	diff	same	diff	2
EVM0001268	1	1	1	same	same	same	0
EVM0001269	1	0	1	diff	diff	same	2
EVM0001270	1	1	1	same	same	same	0
EVM0001271	1	1	1	same	same	same	0
EVM0001272	1	0	1	diff	diff	same	2
EVM0001273	1	1	1	same	same	same	0
EVM0001274	0	1	0	diff	diff	same	2
EVM0001275	1	1	1	same	same	same	0
EVM0001276	1	1	1	same	same	same	0
EVM0001277	1	1	1	same	same	same	0
EVM0001278	1	0	0	diff	same	diff	2
EVM0001281	1	1	1	same	same	same	0
EVM0001282	1	1	1	same	same	same	0
EVM0001283	0	1	0	diff	diff	same	2
EVM0001285	0	1	2	diff	diff	diff	3
EVM0001286	1	1	1	same	same	same	0
EVM0001287	0	1	0	diff	diff	same	2
EVM0001291	1	0	0	diff	same	diff	2
EVM0001293	1	1	1	same	same	same	0
EVM0001294	1	1	1	same	same	same	0
EVM0001296	1	1	1	same	same	same	0
EVM0001297	1	1	1	same	same	same	0
EVM0001300	1	1	1	same	same	same	0
EVM0001302	1	1	1	same	same	same	0
EVM0001303	1	1	1	same	same	same	0
EVM0001306	1	1	1	same	same	same	0
EVM0001308	1	1	1	same	same	same	0
EVM0001310	1	1	1	same	same	same	0
EVM0001311	1	1	1	same	same	same	0
EVM0001314	1	2	1	diff	diff	same	2
EVM0001315	2	1	1	diff	same	diff	2
EVM0001317	1	1	1	same	same	same	0
EVM0001318	0	0	1	same	diff	diff	2
EVM0001319	1	1	1	same	same	same	0
EVM0001321	0	1	0	diff	diff	same	2
EVM0001322	1	0	1	diff	diff	same	2
EVM0001323	1	2	2	diff	same	diff	2
EVM0001324	1	1	1	same	same	same	0
EVM0001325	1	1	1	same	same	same	0
EVM0001326	2	2	2	same	same	same	0
EVM0001328	1	1	1	same	same	same	0
EVM0001330	2	2	0	same	diff	diff	2
EVM0001331	1	1	1	same	same	same	0
EVM0001332	1	1	1	same	same	same	0
EVM0001336	2	1	2	diff	diff	same	2
EVM0001338	1	1	1	same	same	same	0
EVM0001339	0	0	1	same	diff	diff	2
EVM0001340	1	0	0	diff	same	diff	2
EVM0001341	1	1	1	same	same	same	0
EVM0001344	1	1	1	same	same	same	0
EVM0001345	1	1	1	same	same	same	0
EVM0001347	1	1	1	same	same	same	0
EVM0001351	0	0	2	same	diff	diff	2
EVM0001352	0	2	0	diff	diff	same	2
EVM0001353	1	1	1	same	same	same	0
EVM0001356	0	0	1	same	diff	diff	2
EVM0001358	0	1	0	diff	diff	same	2
EVM0001360	1	1	1	same	same	same	0
EVM0001363	1	1	1	same	same	same	0
EVM0001364	1	1	1	same	same	same	0
EVM0001367	0	1	0	diff	diff	same	2
EVM0001369	1	1	0	same	diff	diff	2
EVM0001370	1	1	1	same	same	same	0
EVM0001371	1	1	1	same	same	same	0
EVM0001374	1	1	1	same	same	same	0
EVM0001375	1	1	0	same	diff	diff	2
EVM0001377	1	1	1	same	same	same	0
EVM0001379	0	1	0	diff	diff	same	2
EVM0001381	1	1	1	same	same	same	0
EVM0001382	1	1	1	same	same	same	0
EVM0001383	1	1	1	same	same	same	0
EVM0001385	1	1	1	same	same	same	0
EVM0001386	1	1	1	same	same	same	0
EVM0001388	1	1	1	same	same	same	0
EVM0001389	0	0	1	same	diff	diff	2
EVM0001393	2	1	1	diff	same	diff	2
EVM0001394	1	1	2	same	diff	diff	2
EVM0001396	1	1	1	same	same	same	0
EVM0001397	1	1	1	same	same	same	0
EVM0001398	1	0	1	diff	diff	same	2
EVM0001400	1	1	1	same	same	same	0
EVM0001401	0	0	1	same	diff	diff	2
EVM0001402	1	1	1	same	same	same	0
EVM0001406	1	0	0	diff	same	diff	2
EVM0001408	1	1	1	same	same	same	0
EVM0001410	1	0	0	diff	same	diff	2
EVM0001414	1	1	1	same	same	same	0
EVM0001415	1	0	0	diff	same	diff	2
EVM0001416	1	1	1	same	same	same	0
EVM0001421	2	1	1	diff	same	diff	2
EVM0001422	2	2	1	same	diff	diff	2
EVM0001423	1	1	1	same	same	same	0
EVM0001425	1	1	1	same	same	same	0
EVM0001426	1	1	0	same	diff	diff	2
EVM0001427	1	1	1	same	same	same	0
EVM0001428	0	1	1	diff	same	diff	2
EVM0001429	1	1	1	same	same	same	0
EVM0001432	1	1	1	same	same	same	0
EVM0001433	1	1	1	same	same	same	0
EVM0001434	1	1	1	same	same	same	0
EVM0001435	1	1	1	same	same	same	0
EVM0001436	1	1	2	same	diff	diff	2
EVM0001439	1	1	1	same	same	same	0
EVM0001440	1	0	0	diff	same	diff	2
EVM0001442	0	1	0	diff	diff	same	2
EVM0001444	1	1	1	same	same	same	0
EVM0001449	1	1	1	same	same	same	0
EVM0001450	1	1	1	same	same	same	0
EVM0001451	1	1	1	same	same	same	0
EVM0001452	1	1	1	same	same	same	0
EVM0001453	2	1	1	diff	same	diff	2
EVM0001454	0	1	0	diff	diff	same	2
EVM0001457	0	0	1	same	diff	diff	2
EVM0001459	0	0	1	same	diff	diff	2
EVM0001460	1	1	1	same	same	same	0
EVM0001461	1	1	1	same	same	same	0
EVM0001462	1	1	1	same	same	same	0
EVM0001463	1	1	1	same	same	same	0
EVM0001464	1	1	1	same	same	same	0
EVM0001466	0	0	1	same	diff	diff	2
EVM0001468	1	1	1	same	same	same	0
EVM0001470	1	1	1	same	same	same	0
EVM0001472	1	1	1	same	same	same	0
EVM0001473	1	1	1	same	same	same	0
EVM0001475	1	1	1	same	same	same	0
EVM0001476	1	0	1	diff	diff	same	2
EVM0001480	2	2	1	same	diff	diff	2
EVM0001482	1	0	1	diff	diff	same	2
EVM0001483	1	1	1	same	same	same	0
EVM0001485	1	1	1	same	same	same	0
EVM0001486	1	1	1	same	same	same	0
EVM0001487	1	0	1	diff	diff	same	2
EVM0001490	0	1	0	diff	diff	same	2
EVM0001492	1	1	2	same	diff	diff	2
EVM0001493	1	0	1	diff	diff	same	2
EVM0001497	1	1	1	same	same	same	0
EVM0001499	1	1	1	same	same	same	0
EVM0001500	1	1	1	same	same	same	0
EVM0001501	1	1	0	same	diff	diff	2
EVM0001502	0	1	1	diff	same	diff	2
EVM0001503	1	0	1	diff	diff	same	2
EVM0001505	1	1	1	same	same	same	0
EVM0001506	1	1	1	same	same	same	0
EVM0001507	1	1	1	same	same	same	0
EVM0001509	1	0	1	diff	diff	same	2
EVM0001514	0	2	1	diff	diff	diff	3
EVM0001515	1	0	0	diff	same	diff	2
EVM0001517	1	1	1	same	same	same	0
EVM0001518	1	1	1	same	same	same	0
EVM0001520	1	1	1	same	same	same	0
EVM0001521	1	1	1	same	same	same	0
EVM0001522	1	1	0	same	diff	diff	2
EVM0001524	0	1	0	diff	diff	same	2
EVM0001526	1	1	1	same	same	same	0
EVM0001527	1	1	1	same	same	same	0
EVM0001528	1	1	1	same	same	same	0
EVM0001530	0	1	1	diff	same	diff	2
EVM0001532	1	1	1	same	same	same	0
EVM0001534	1	1	1	same	same	same	0
EVM0001535	1	0	0	diff	same	diff	2
EVM0001536	1	0	1	diff	diff	same	2
EVM0001537	1	1	1	same	same	same	0
EVM0001538	2	2	2	same	same	same	0
EVM0001539	1	0	1	diff	diff	same	2
EVM0001542	2	2	1	same	diff	diff	2
EVM0001543	1	1	1	same	same	same	0
EVM0001544	1	1	1	same	same	same	0
EVM0001547	0	0	1	same	diff	diff	2
EVM0001548	2	2	2	same	same	same	0
EVM0001549	1	0	0	diff	same	diff	2
EVM0001550	0	1	0	diff	diff	same	2
EVM0001552	1	1	1	same	same	same	0
EVM0001556	1	1	1	same	same	same	0
EVM0001559	0	0	1	same	diff	diff	2
EVM0001562	1	1	1	same	same	same	0
EVM0001564	2	2	2	same	same	same	0
EVM0001566	1	0	1	diff	diff	same	2
EVM0001567	1	1	1	same	same	same	0
EVM0001568	0	1	0	diff	diff	same	2
EVM0001570	1	1	1	same	same	same	0
EVM0001571	0	1	0	diff	diff	same	2
EVM0001572	1	1	1	same	same	same	0
EVM0001573	0	1	1	diff	same	diff	2
EVM0001574	1	1	1	same	same	same	0
EVM0001575	1	1	1	same	same	same	0
EVM0001576	2	1	1	diff	same	diff	2
EVM0001578	1	1	1	same	same	same	0
EVM0001579	1	1	1	same	same	same	0
EVM0001580	1	1	0	same	diff	diff	2
EVM0001583	0	1	0	diff	diff	same	2
EVM0001584	1	1	1	same	same	same	0
EVM0001585	1	0	1	diff	diff	same	2
EVM0001586	1	0	0	diff	same	diff	2
EVM0001587	1	1	1	same	same	same	0
EVM0001588	0	1	0	diff	diff	same	2
EVM0001591	0	1	1	diff	same	diff	2
EVM0001593	1	0	0	diff	same	diff	2
EVM0001595	1	1	1	same	same	same	0
EVM0001597	1	1	1	same	same	same	0
EVM0001598	1	1	1	same	same	same	0
EVM0001599	1	1	1	same	same	same	0
EVM0001602	2	2	2	same	same	same	0
EVM0001603	1	1	1	same	same	same	0
EVM0001605	1	0	1	diff	diff	same	2
EVM0001607	1	1	1	same	same	same	0
EVM0001608	1	1	1	same	same	same	0
EVM0001610	1	0	0	diff	same	diff	2
EVM0001611	1	1	1	same	same	same	0
EVM0001612	1	1	1	same	same	same	0
EVM0001614	1	1	1	same	same	same	0
EVM0001615	1	1	1	same	same	same	0
EVM0001616	1	1	1	same	same	same	0
EVM0001617	1	1	1	same	same	same	0
EVM0001619	1	1	1	same	same	same	0
EVM0001620	1	1	1	same	same	same	0
EVM0001621	1	1	1	same	same	same	0
EVM0001623	1	2	1	diff	diff	same	2
EVM0001624	1	0	0	diff	same	diff	2
EVM0001625	1	0	1	diff	diff	same	2
EVM0001626	0	0	1	same	diff	diff	2
EVM0001627	0	1	0	diff	diff	same	2
EVM0001629	1	1	1	same	same	same	0
EVM0001630	1	1	1	same	same	same	0
EVM0001631	1	0	1	diff	diff	same	2
EVM0001633	1	1	1	same	same	same	0
EVM0001634	1	1	1	same	same	same	0
EVM0001636	1	1	1	same	same	same	0
EVM0001637	1	1	1	same	same	same	0
EVM0001638	1	1	1	same	same	same	0
EVM0001640	0	0	1	same	diff	diff	2
EVM0001642	1	1	1	same	same	same	0
EVM0001644	0	1	1	diff	same	diff	2
EVM0001645	0	1	0	diff	diff	same	2
EVM0001646	1	0	0	diff	same	diff	2
EVM0001648	1	0	1	diff	diff	same	2
EVM0001650	1	0	0	diff	same	diff	2
EVM0001651	1	0	1	diff	diff	same	2
EVM0001652	1	1	1	same	same	same	0
EVM0001654	1	1	0	same	diff	diff	2
EVM0001655	1	1	1	same	same	same	0
EVM0001658	1	1	1	same	same	same	0
EVM0001659	1	0	0	diff	same	diff	2
EVM0001661	2	2	1	same	diff	diff	2
EVM0001662	1	1	1	same	same	same	0
EVM0001663	1	1	1	same	same	same	0
EVM0001665	1	1	1	same	same	same	0
EVM0001671	1	2	2	diff	same	diff	2
EVM0001672	1	1	0	same	diff	diff	2
EVM0001673	1	1	1	same	same	same	0
EVM0001675	1	2	0	diff	diff	diff	3
EVM0001676	1	1	1	same	same	same	0
EVM0001677	0	0	1	same	diff	diff	2
EVM0001678	0	1	0	diff	diff	same	2
EVM0001679	1	1	2	same	diff	diff	2
EVM0001681	1	2	1	diff	diff	same	2
EVM0001682	2	2	1	same	diff	diff	2
EVM0001683	1	1	1	same	same	same	0
EVM0001686	1	2	1	diff	diff	same	2
EVM0001689	1	1	1	same	same	same	0
EVM0001690	1	1	1	same	same	same	0
EVM0001692	1	1	1	same	same	same	0
EVM0001693	1	1	1	same	same	same	0
EVM0001696	1	1	1	same	same	same	0
EVM0001699	1	1	1	same	same	same	0
EVM0001700	1	1	1	same	same	same	0
EVM0001702	1	1	1	same	same	same	0
EVM0001705	1	2	2	diff	same	diff	2
EVM0001706	1	1	0	same	diff	diff	2
EVM0001710	1	1	1	same	same	same	0
EVM0001711	0	0	1	same	diff	diff	2
EVM0001712	1	1	1	same	same	same	0
EVM0001713	1	1	1	same	same	same	0
EVM0001714	1	1	1	same	same	same	0
EVM0001715	1	1	1	same	same	same	0
EVM0001717	1	1	1	same	same	same	0
EVM0001718	0	1	0	diff	diff	same	2
EVM0001719	1	1	1	same	same	same	0
EVM0001720	0	0	1	same	diff	diff	2
EVM0001721	0	1	0	diff	diff	same	2
EVM0001722	1	1	0	same	diff	diff	2
EVM0001723	1	1	1	same	same	same	0
EVM0001724	1	1	0	same	diff	diff	2
EVM0001725	1	1	1	same	same	same	0
EVM0001726	0	0	1	same	diff	diff	2
EVM0001729	1	1	1	same	same	same	0
EVM0001731	0	1	0	diff	diff	same	2
EVM0001732	1	1	1	same	same	same	0
EVM0001734	1	1	1	same	same	same	0
EVM0001735	1	1	1	same	same	same	0
EVM0001738	0	0	1	same	diff	diff	2
EVM0001740	1	1	1	same	same	same	0
EVM0001741	1	1	1	same	same	same	0
EVM0001742	1	0	1	diff	diff	same	2
EVM0001744	1	1	1	same	same	same	0
EVM0001745	1	1	1	same	same	same	0
EVM0001747	1	1	1	same	same	same	0
EVM0001748	1	1	1	same	same	same	0
EVM0001751	1	1	0	same	diff	diff	2
EVM0001752	1	1	1	same	same	same	0
EVM0001753	0	0	1	same	diff	diff	2
EVM0001758	1	1	1	same	same	same	0
EVM0001761	0	1	0	diff	diff	same	2
EVM0001764	2	1	1	diff	same	diff	2
EVM0001766	0	1	0	diff	diff	same	2
EVM0001767	0	1	1	diff	same	diff	2
EVM0001768	1	0	1	diff	diff	same	2
EVM0001769	1	1	1	same	same	same	0
EVM0001770	1	1	1	same	same	same	0
EVM0001771	1	1	1	same	same	same	0
EVM0001772	1	1	1	same	same	same	0
EVM0001773	1	0	0	diff	same	diff	2
EVM0001776	1	1	0	same	diff	diff	2
EVM0001777	1	1	1	same	same	same	0
EVM0001780	1	1	1	same	same	same	0
EVM0001781	1	1	0	same	diff	diff	2
EVM0001782	1	1	0	same	diff	diff	2
EVM0001783	0	1	0	diff	diff	same	2
EVM0001788	1	1	1	same	same	same	0
EVM0001789	2	2	1	same	diff	diff	2
EVM0001792	1	1	0	same	diff	diff	2
EVM0001795	0	1	1	diff	same	diff	2
EVM0001796	1	0	0	diff	same	diff	2
EVM0001798	0	1	1	diff	same	diff	2
EVM0001799	1	1	1	same	same	same	0
EVM0001802	0	1	0	diff	diff	same	2
EVM0001803	1	2	1	diff	diff	same	2
EVM0001804	1	1	1	same	same	same	0
EVM0001805	1	1	1	same	same	same	0
EVM0001806	2	1	2	diff	diff	same	2
EVM0001807	1	1	1	same	same	same	0
EVM0001809	1	1	1	same	same	same	0
EVM0001811	1	1	1	same	same	same	0
EVM0001812	0	1	1	diff	same	diff	2
EVM0001814	0	1	0	diff	diff	same	2
EVM0001815	1	1	1	same	same	same	0
EVM0001817	1	1	1	same	same	same	0
EVM0001819	1	1	1	same	same	same	0
EVM0001823	2	1	1	diff	same	diff	2
EVM0001825	1	2	1	diff	diff	same	2
EVM0001826	1	1	1	same	same	same	0
EVM0001827	1	1	1	same	same	same	0
EVM0001829	1	1	1	same	same	same	0
EVM0001831	1	1	1	same	same	same	0
EVM0001834	0	1	1	diff	same	diff	2
EVM0001836	1	1	1	same	same	same	0
EVM0001837	1	1	1	same	same	same	0
EVM0001839	1	1	1	same	same	same	0
EVM0001841	1	0	0	diff	same	diff	2
EVM0001842	1	1	1	same	same	same	0
EVM0001844	1	1	1	same	same	same	0
EVM0001848	1	1	1	same	same	same	0
EVM0001849	1	1	1	same	same	same	0
EVM0001850	0	1	1	diff	same	diff	2
EVM0001852	1	1	1	same	same	same	0
EVM0001853	1	1	1	same	same	same	0
EVM0001854	1	1	1	same	same	same	0
EVM0001855	1	0	0	diff	same	diff	2
EVM0001856	1	0	1	diff	diff	same	2
EVM0001858	1	1	1	same	same	same	0
EVM0001859	1	1	2	same	diff	diff	2
EVM0001863	0	1	1	diff	same	diff	2
EVM0001865	2	1	3	diff	diff	diff	3
EVM0001867	2	2	2	same	same	same	0
EVM0001869	1	1	1	same	same	same	0
EVM0001870	1	0	0	diff	same	diff	2
EVM0001871	0	1	0	diff	diff	same	2
EVM0001872	1	1	1	same	same	same	0
EVM0001874	0	1	0	diff	diff	same	2
EVM0001875	1	1	1	same	same	same	0
EVM0001876	1	1	1	same	same	same	0
EVM0001877	1	1	1	same	same	same	0
EVM0001878	1	1	0	same	diff	diff	2
EVM0001880	1	1	1	same	same	same	0
EVM0001881	1	1	1	same	same	same	0
EVM0001884	1	1	1	same	same	same	0
EVM0001885	0	1	0	diff	diff	same	2
EVM0001886	1	1	0	same	diff	diff	2
EVM0001891	1	1	0	same	diff	diff	2
EVM0001892	1	1	1	same	same	same	0
EVM0001895	1	1	1	same	same	same	0
EVM0001896	2	1	1	diff	same	diff	2
EVM0001898	1	2	2	diff	same	diff	2
EVM0001901	1	1	1	same	same	same	0
EVM0001902	1	1	0	same	diff	diff	2
EVM0001903	1	1	0	same	diff	diff	2
EVM0001904	0	0	1	same	diff	diff	2
EVM0001905	1	1	1	same	same	same	0
EVM0001908	1	0	1	diff	diff	same	2
EVM0001909	0	1	0	diff	diff	same	2
EVM0001910	1	1	1	same	same	same	0
EVM0001911	1	1	2	same	diff	diff	2
EVM0001912	1	1	1	same	same	same	0
EVM0001914	2	1	2	diff	diff	same	2
EVM0001915	1	1	1	same	same	same	0
EVM0001917	1	1	1	same	same	same	0
EVM0001921	1	0	1	diff	diff	same	2
EVM0001922	0	0	1	same	diff	diff	2
EVM0001923	1	1	0	same	diff	diff	2
EVM0001924	1	0	2	diff	diff	diff	3
EVM0001927	1	1	1	same	same	same	0
EVM0001928	1	1	1	same	same	same	0
EVM0001930	1	1	1	same	same	same	0
EVM0001931	0	0	1	same	diff	diff	2
EVM0001932	1	0	1	diff	diff	same	2
EVM0001933	1	1	1	same	same	same	0
EVM0001934	3	3	1	same	diff	diff	2
EVM0001935	1	1	1	same	same	same	0
EVM0001936	1	1	2	same	diff	diff	2
EVM0001937	1	1	1	same	same	same	0
EVM0001938	1	1	1	same	same	same	0
EVM0001939	2	2	2	same	same	same	0
EVM0001944	1	1	1	same	same	same	0
EVM0001947	0	1	0	diff	diff	same	2
EVM0001950	1	0	1	diff	diff	same	2
EVM0001952	2	1	1	diff	same	diff	2
EVM0001953	1	0	0	diff	same	diff	2
EVM0001956	1	1	1	same	same	same	0
EVM0001958	2	2	2	same	same	same	0
EVM0001959	1	2	1	diff	diff	same	2
EVM0001960	1	1	1	same	same	same	0
EVM0001961	1	1	0	same	diff	diff	2
EVM0001962	0	1	0	diff	diff	same	2
EVM0001963	1	1	1	same	same	same	0
EVM0001964	1	1	1	same	same	same	0
EVM0001965	1	0	1	diff	diff	same	2
EVM0001966	1	1	1	same	same	same	0
EVM0001968	1	1	1	same	same	same	0
EVM0001972	1	1	1	same	same	same	0
EVM0001973	2	2	2	same	same	same	0
EVM0001975	1	1	1	same	same	same	0
EVM0001976	1	1	1	same	same	same	0
EVM0001978	1	1	1	same	same	same	0
EVM0001979	0	1	0	diff	diff	same	2
EVM0001980	1	1	1	same	same	same	0
EVM0001982	1	1	1	same	same	same	0
EVM0001983	1	0	0	diff	same	diff	2
EVM0001985	1	1	1	same	same	same	0
EVM0001990	0	1	1	diff	same	diff	2
EVM0001992	2	1	2	diff	diff	same	2
EVM0001993	2	1	2	diff	diff	same	2
EVM0001994	0	2	0	diff	diff	same	2
EVM0001996	2	1	1	diff	same	diff	2
EVM0001997	1	1	1	same	same	same	0
EVM0001998	2	2	2	same	same	same	0
EVM0001999	1	1	1	same	same	same	0
EVM0002003	1	1	1	same	same	same	0
EVM0002004	1	1	1	same	same	same	0
EVM0002005	1	1	1	same	same	same	0
EVM0002006	0	0	1	same	diff	diff	2
EVM0002007	0	1	0	diff	diff	same	2
EVM0002009	1	1	1	same	same	same	0
EVM0002010	1	1	1	same	same	same	0
EVM0002013	1	0	1	diff	diff	same	2
EVM0002015	1	0	0	diff	same	diff	2
EVM0002016	1	1	1	same	same	same	0
EVM0002018	1	1	1	same	same	same	0
EVM0002020	1	1	1	same	same	same	0
EVM0002022	1	1	1	same	same	same	0
EVM0002024	0	1	1	diff	same	diff	2
EVM0002025	1	1	1	same	same	same	0
EVM0002026	1	0	2	diff	diff	diff	3
EVM0002027	1	1	0	same	diff	diff	2
EVM0002028	1	1	0	same	diff	diff	2
EVM0002029	0	1	0	diff	diff	same	2
EVM0002030	1	0	0	diff	same	diff	2
EVM0002031	1	1	1	same	same	same	0
EVM0002032	1	0	0	diff	same	diff	2
EVM0002033	0	0	1	same	diff	diff	2
EVM0002035	1	1	1	same	same	same	0
EVM0002036	0	0	1	same	diff	diff	2
EVM0002038	0	0	1	same	diff	diff	2
EVM0002039	1	1	1	same	same	same	0
EVM0002041	1	1	1	same	same	same	0
EVM0002043	0	1	1	diff	same	diff	2
EVM0002046	1	1	1	same	same	same	0
EVM0002049	1	1	1	same	same	same	0
EVM0002050	1	1	0	same	diff	diff	2
EVM0002051	1	1	1	same	same	same	0
EVM0002053	1	1	1	same	same	same	0
EVM0002055	0	0	1	same	diff	diff	2
EVM0002056	1	1	1	same	same	same	0
EVM0002058	1	1	1	same	same	same	0
EVM0002060	1	1	1	same	same	same	0
EVM0002063	0	1	0	diff	diff	same	2
EVM0002064	1	1	1	same	same	same	0
EVM0002065	1	1	1	same	same	same	0
EVM0002066	2	1	1	diff	same	diff	2
EVM0002068	1	0	0	diff	same	diff	2
EVM0002070	1	1	1	same	same	same	0
EVM0002071	1	1	1	same	same	same	0
EVM0002072	1	1	1	same	same	same	0
EVM0002073	1	1	1	same	same	same	0
EVM0002074	1	1	1	same	same	same	0
EVM0002075	0	1	1	diff	same	diff	2
EVM0002076	1	0	1	diff	diff	same	2
EVM0002079	1	1	1	same	same	same	0
EVM0002082	0	1	1	diff	same	diff	2
EVM0002083	0	1	0	diff	diff	same	2
EVM0002084	1	1	1	same	same	same	0
EVM0002085	1	1	0	same	diff	diff	2
EVM0002087	1	1	1	same	same	same	0
EVM0002088	1	1	2	same	diff	diff	2
EVM0002090	1	1	1	same	same	same	0
EVM0002093	0	1	0	diff	diff	same	2
EVM0002094	2	1	1	diff	same	diff	2
EVM0002095	1	1	1	same	same	same	0
EVM0002096	1	1	1	same	same	same	0
EVM0002098	1	0	2	diff	diff	diff	3
EVM0002099	0	0	1	same	diff	diff	2
EVM0002102	1	0	0	diff	same	diff	2
EVM0002104	1	0	1	diff	diff	same	2
EVM0002105	1	1	1	same	same	same	0
EVM0002107	1	1	1	same	same	same	0
EVM0002109	1	0	1	diff	diff	same	2
EVM0002110	1	0	1	diff	diff	same	2
EVM0002112	2	2	1	same	diff	diff	2
EVM0002114	1	1	0	same	diff	diff	2
EVM0002115	1	1	1	same	same	same	0
EVM0002116	1	1	1	same	same	same	0
EVM0002121	0	1	1	diff	same	diff	2
EVM0002122	1	0	2	diff	diff	diff	3
EVM0002123	1	1	1	same	same	same	0
EVM0002124	1	1	0	same	diff	diff	2
EVM0002126	1	2	0	diff	diff	diff	3
EVM0002128	1	0	1	diff	diff	same	2
EVM0002131	1	1	1	same	same	same	0
EVM0002132	0	1	0	diff	diff	same	2
EVM0002136	0	1	1	diff	same	diff	2
EVM0002137	0	1	1	diff	same	diff	2
EVM0002138	0	1	0	diff	diff	same	2
EVM0002141	1	1	1	same	same	same	0
EVM0002142	2	1	1	diff	same	diff	2
EVM0002144	0	1	0	diff	diff	same	2
EVM0002145	1	1	0	same	diff	diff	2
EVM0002146	1	1	1	same	same	same	0
EVM0002147	1	1	1	same	same	same	0
EVM0002148	1	1	2	same	diff	diff	2
EVM0002151	1	1	1	same	same	same	0
EVM0002153	0	0	1	same	diff	diff	2
EVM0002154	1	2	1	diff	diff	same	2
EVM0002156	1	1	1	same	same	same	0
EVM0002157	1	1	1	same	same	same	0
EVM0002158	1	1	1	same	same	same	0
EVM0002161	0	0	1	same	diff	diff	2
EVM0002162	1	1	1	same	same	same	0
EVM0002164	1	1	2	same	diff	diff	2
EVM0002165	1	1	1	same	same	same	0
EVM0002166	1	0	0	diff	same	diff	2
EVM0002175	1	1	1	same	same	same	0
EVM0002176	1	1	1	same	same	same	0
EVM0002177	1	1	1	same	same	same	0
EVM0002179	1	1	1	same	same	same	0
EVM0002181	1	1	1	same	same	same	0
EVM0002182	1	1	1	same	same	same	0
EVM0002184	1	1	1	same	same	same	0
EVM0002185	1	1	1	same	same	same	0
EVM0002187	2	1	2	diff	diff	same	2
EVM0002188	1	1	1	same	same	same	0
EVM0002189	1	2	2	diff	same	diff	2
EVM0002190	1	1	1	same	same	same	0
EVM0002193	2	2	1	same	diff	diff	2
EVM0002194	1	0	0	diff	same	diff	2
EVM0002195	1	0	0	diff	same	diff	2
EVM0002197	1	1	1	same	same	same	0
EVM0002199	2	1	1	diff	same	diff	2
EVM0002200	1	1	1	same	same	same	0
EVM0002201	0	0	1	same	diff	diff	2
EVM0002202	0	0	1	same	diff	diff	2
EVM0002203	0	1	1	diff	same	diff	2
EVM0002204	1	1	1	same	same	same	0
EVM0002205	1	1	1	same	same	same	0
EVM0002209	1	1	1	same	same	same	0
EVM0002210	1	1	1	same	same	same	0
EVM0002212	1	2	1	diff	diff	same	2
EVM0002214	1	1	1	same	same	same	0
EVM0002216	1	0	0	diff	same	diff	2
EVM0002218	1	0	1	diff	diff	same	2
EVM0002219	1	1	1	same	same	same	0
EVM0002220	1	0	0	diff	same	diff	2
EVM0002222	1	2	2	diff	same	diff	2
EVM0002223	1	1	1	same	same	same	0
EVM0002224	1	1	1	same	same	same	0
EVM0002226	1	1	0	same	diff	diff	2
EVM0002228	1	1	1	same	same	same	0
EVM0002230	1	1	1	same	same	same	0
EVM0002232	0	0	1	same	diff	diff	2
EVM0002233	1	1	1	same	same	same	0
EVM0002235	1	1	1	same	same	same	0
EVM0002237	1	1	1	same	same	same	0
EVM0002238	1	1	1	same	same	same	0
EVM0002240	0	1	1	diff	same	diff	2
EVM0002242	1	1	1	same	same	same	0
EVM0002243	1	1	1	same	same	same	0
EVM0002249	0	1	1	diff	same	diff	2
EVM0002251	1	1	1	same	same	same	0
EVM0002252	1	0	0	diff	same	diff	2
EVM0002254	2	2	1	same	diff	diff	2
EVM0002255	1	1	1	same	same	same	0
EVM0002257	1	0	0	diff	same	diff	2
EVM0002258	1	1	1	same	same	same	0
EVM0002260	0	1	1	diff	same	diff	2
EVM0002262	1	1	1	same	same	same	0
EVM0002264	1	1	0	same	diff	diff	2
EVM0002267	0	0	1	same	diff	diff	2
EVM0002268	2	1	1	diff	same	diff	2
EVM0002270	1	1	1	same	same	same	0
EVM0002273	1	1	1	same	same	same	0
EVM0002275	1	1	1	same	same	same	0
EVM0002276	0	1	0	diff	diff	same	2
EVM0002278	1	1	1	same	same	same	0
EVM0002279	0	1	1	diff	same	diff	2
EVM0002280	1	3	2	diff	diff	diff	3
EVM0002283	1	1	1	same	same	same	0
EVM0002284	0	1	0	diff	diff	same	2
EVM0002285	1	0	1	diff	diff	same	2
EVM0002286	1	1	1	same	same	same	0
EVM0002287	0	1	1	diff	same	diff	2
EVM0002288	1	2	2	diff	same	diff	2
EVM0002289	2	2	1	same	diff	diff	2
EVM0002291	1	0	1	diff	diff	same	2
EVM0002293	1	1	1	same	same	same	0
EVM0002295	1	1	1	same	same	same	0
EVM0002296	1	1	1	same	same	same	0
EVM0002299	0	1	0	diff	diff	same	2
EVM0002301	1	1	1	same	same	same	0
EVM0002303	0	0	1	same	diff	diff	2
EVM0002304	1	1	1	same	same	same	0
EVM0002305	1	1	1	same	same	same	0
EVM0002307	1	0	0	diff	same	diff	2
EVM0002311	1	1	1	same	same	same	0
EVM0002312	1	1	1	same	same	same	0
EVM0002314	0	1	0	diff	diff	same	2
EVM0002315	1	1	1	same	same	same	0
EVM0002317	1	0	0	diff	same	diff	2
EVM0002320	1	1	1	same	same	same	0
EVM0002321	1	1	1	same	same	same	0
EVM0002322	1	1	1	same	same	same	0
EVM0002325	1	1	1	same	same	same	0
EVM0002326	0	1	2	diff	diff	diff	3
EVM0002327	1	1	1	same	same	same	0
EVM0002329	1	1	1	same	same	same	0
EVM0002330	1	0	0	diff	same	diff	2
EVM0002331	1	1	1	same	same	same	0
EVM0002332	1	1	1	same	same	same	0
EVM0002334	1	1	1	same	same	same	0
EVM0002337	0	0	1	same	diff	diff	2
EVM0002338	1	1	1	same	same	same	0
EVM0002339	1	1	1	same	same	same	0
EVM0002340	1	0	0	diff	same	diff	2
EVM0002342	1	0	0	diff	same	diff	2
EVM0002343	1	1	1	same	same	same	0
EVM0002344	1	1	1	same	same	same	0
EVM0002347	1	1	1	same	same	same	0
EVM0002348	1	1	1	same	same	same	0
EVM0002349	1	1	1	same	same	same	0
EVM0002352	1	1	1	same	same	same	0
EVM0002356	1	1	0	same	diff	diff	2
EVM0002358	1	1	1	same	same	same	0
EVM0002359	0	1	0	diff	diff	same	2
EVM0002360	1	1	1	same	same	same	0
EVM0002363	2	2	1	same	diff	diff	2
EVM0002365	1	1	0	same	diff	diff	2
EVM0002368	1	1	0	same	diff	diff	2
EVM0002370	1	1	1	same	same	same	0
EVM0002371	1	1	1	same	same	same	0
EVM0002372	1	1	2	same	diff	diff	2
EVM0002373	0	1	0	diff	diff	same	2
EVM0002374	1	1	1	same	same	same	0
EVM0002378	1	1	2	same	diff	diff	2
EVM0002380	0	1	0	diff	diff	same	2
EVM0002381	1	1	2	same	diff	diff	2
EVM0002383	1	1	1	same	same	same	0
EVM0002387	1	1	1	same	same	same	0
EVM0002388	1	1	1	same	same	same	0
EVM0002389	1	1	1	same	same	same	0
EVM0002390	1	1	1	same	same	same	0
EVM0002391	1	1	1	same	same	same	0
EVM0002392	1	1	1	same	same	same	0
EVM0002393	1	0	0	diff	same	diff	2
EVM0002394	1	1	1	same	same	same	0
EVM0002395	0	1	0	diff	diff	same	2
EVM0002396	2	1	1	diff	same	diff	2
EVM0002398	1	1	1	same	same	same	0
EVM0002402	1	1	1	same	same	same	0
EVM0002404	1	1	1	same	same	same	0
EVM0002405	1	1	1	same	same	same	0
EVM0002407	0	1	0	diff	diff	same	2
EVM0002413	0	1	1	diff	same	diff	2
EVM0002414	0	0	1	same	diff	diff	2
EVM0002415	1	1	2	same	diff	diff	2
EVM0002416	1	1	0	same	diff	diff	2
EVM0002417	1	1	1	same	same	same	0
EVM0002418	1	1	1	same	same	same	0
EVM0002422	1	1	1	same	same	same	0
EVM0002423	1	1	1	same	same	same	0
EVM0002425	1	1	1	same	same	same	0
EVM0002426	0	1	2	diff	diff	diff	3
EVM0002427	1	1	1	same	same	same	0
EVM0002429	1	1	1	same	same	same	0
EVM0002431	2	1	1	diff	same	diff	2
EVM0002432	1	2	2	diff	same	diff	2
EVM0002433	0	0	1	same	diff	diff	2
EVM0002435	2	1	0	diff	diff	diff	3
EVM0002437	1	1	1	same	same	same	0
EVM0002439	1	1	0	same	diff	diff	2
EVM0002440	1	1	1	same	same	same	0
EVM0002443	1	0	1	diff	diff	same	2
EVM0002444	1	1	1	same	same	same	0
EVM0002445	2	0	1	diff	diff	diff	3
EVM0002446	1	1	1	same	same	same	0
EVM0002447	1	0	0	diff	same	diff	2
EVM0002448	0	0	1	same	diff	diff	2
EVM0002449	2	1	2	diff	diff	same	2
EVM0002450	1	1	1	same	same	same	0
EVM0002452	1	1	1	same	same	same	0
EVM0002453	1	1	1	same	same	same	0
EVM0002455	1	1	1	same	same	same	0
EVM0002456	0	1	1	diff	same	diff	2
EVM0002458	0	1	0	diff	diff	same	2
EVM0002461	1	1	1	same	same	same	0
EVM0002462	1	1	1	same	same	same	0
EVM0002463	1	1	1	same	same	same	0
EVM0002465	1	1	1	same	same	same	0
EVM0002467	1	1	1	same	same	same	0
EVM0002470	1	1	1	same	same	same	0
EVM0002471	1	1	1	same	same	same	0
EVM0002473	1	0	1	diff	diff	same	2
EVM0002475	0	0	1	same	diff	diff	2
EVM0002476	0	1	1	diff	same	diff	2
EVM0002477	1	1	1	same	same	same	0
EVM0002478	1	1	1	same	same	same	0
EVM0002479	0	1	0	diff	diff	same	2
EVM0002481	1	1	1	same	same	same	0
EVM0002483	1	1	0	same	diff	diff	2
EVM0002486	1	2	2	diff	same	diff	2
EVM0002488	1	1	1	same	same	same	0
EVM0002489	1	1	1	same	same	same	0
EVM0002491	1	1	1	same	same	same	0
EVM0002493	1	1	1	same	same	same	0
EVM0002494	1	0	0	diff	same	diff	2
EVM0002495	1	1	1	same	same	same	0
EVM0002497	1	1	0	same	diff	diff	2
EVM0002502	1	1	1	same	same	same	0
EVM0002503	1	1	1	same	same	same	0
EVM0002504	1	1	1	same	same	same	0
EVM0002505	1	1	1	same	same	same	0
EVM0002506	1	1	1	same	same	same	0
EVM0002508	1	1	1	same	same	same	0
EVM0002511	1	1	1	same	same	same	0
EVM0002513	1	1	1	same	same	same	0
EVM0002515	1	1	1	same	same	same	0
EVM0002518	1	1	1	same	same	same	0
EVM0002522	1	0	0	diff	same	diff	2
EVM0002523	1	1	1	same	same	same	0
EVM0002525	0	0	1	same	diff	diff	2
EVM0002527	1	0	0	diff	same	diff	2
EVM0002528	1	1	2	same	diff	diff	2
EVM0002529	1	1	1	same	same	same	0
EVM0002530	1	1	1	same	same	same	0
EVM0002531	1	0	1	diff	diff	same	2
EVM0002532	0	0	1	same	diff	diff	2
EVM0002533	1	0	1	diff	diff	same	2
EVM0002534	1	1	1	same	same	same	0
EVM0002535	2	1	1	diff	same	diff	2
EVM0002539	0	1	1	diff	same	diff	2
EVM0002540	1	1	1	same	same	same	0
EVM0002543	0	1	0	diff	diff	same	2
EVM0002544	1	1	1	same	same	same	0
EVM0002545	1	1	1	same	same	same	0
EVM0002549	1	1	1	same	same	same	0
EVM0002550	2	1	1	diff	same	diff	2
EVM0002552	1	1	1	same	same	same	0
EVM0002553	0	1	1	diff	same	diff	2
EVM0002555	1	1	1	same	same	same	0
EVM0002556	1	1	1	same	same	same	0
EVM0002558	1	0	0	diff	same	diff	2
EVM0002559	1	1	1	same	same	same	0
EVM0002560	1	1	1	same	same	same	0
EVM0002564	1	1	1	same	same	same	0
EVM0002565	1	1	1	same	same	same	0
EVM0002567	1	1	1	same	same	same	0
EVM0002568	0	0	1	same	diff	diff	2
EVM0002569	1	1	0	same	diff	diff	2
EVM0002570	1	1	1	same	same	same	0
EVM0002572	0	1	1	diff	same	diff	2
EVM0002575	0	1	1	diff	same	diff	2
EVM0002578	1	1	1	same	same	same	0
EVM0002580	1	1	1	same	same	same	0
EVM0002582	1	1	1	same	same	same	0
EVM0002583	1	1	1	same	same	same	0
EVM0002584	1	1	1	same	same	same	0
EVM0002585	0	1	0	diff	diff	same	2
EVM0002586	1	1	1	same	same	same	0
EVM0002588	0	1	1	diff	same	diff	2
EVM0002589	0	1	0	diff	diff	same	2
EVM0002591	1	1	1	same	same	same	0
EVM0002593	1	1	1	same	same	same	0
EVM0002594	1	1	1	same	same	same	0
EVM0002597	1	1	1	same	same	same	0
EVM0002598	1	1	1	same	same	same	0
EVM0002599	1	1	1	same	same	same	0
EVM0002601	1	1	1	same	same	same	0
EVM0002603	1	1	0	same	diff	diff	2
EVM0002605	1	1	1	same	same	same	0
EVM0002606	0	1	0	diff	diff	same	2
EVM0002607	0	1	0	diff	diff	same	2
EVM0002608	1	1	1	same	same	same	0
EVM0002609	1	1	1	same	same	same	0
EVM0002611	1	1	1	same	same	same	0
EVM0002614	1	1	1	same	same	same	0
EVM0002616	1	0	0	diff	same	diff	2
EVM0002618	1	1	1	same	same	same	0
EVM0002620	1	1	1	same	same	same	0
EVM0002622	1	1	0	same	diff	diff	2
EVM0002623	1	1	1	same	same	same	0
EVM0002624	1	1	1	same	same	same	0
EVM0002626	1	0	0	diff	same	diff	2
EVM0002627	1	1	1	same	same	same	0
EVM0002629	2	1	0	diff	diff	diff	3
EVM0002630	1	1	1	same	same	same	0
EVM0002631	1	1	1	same	same	same	0
EVM0002633	1	1	1	same	same	same	0
EVM0002634	1	1	1	same	same	same	0
EVM0002635	1	1	1	same	same	same	0
EVM0002636	1	1	1	same	same	same	0
EVM0002637	1	1	2	same	diff	diff	2
EVM0002641	1	1	1	same	same	same	0
EVM0002643	1	1	1	same	same	same	0
EVM0002646	1	1	1	same	same	same	0
EVM0002647	1	0	1	diff	diff	same	2
EVM0002649	1	1	1	same	same	same	0
EVM0002651	1	1	1	same	same	same	0
EVM0002652	1	1	1	same	same	same	0
EVM0002653	0	1	0	diff	diff	same	2
EVM0002656	1	1	1	same	same	same	0
EVM0002661	1	1	1	same	same	same	0
EVM0002663	1	0	0	diff	same	diff	2
EVM0002664	1	1	1	same	same	same	0
EVM0002666	1	0	1	diff	diff	same	2
EVM0002667	1	1	0	same	diff	diff	2
EVM0002668	1	1	1	same	same	same	0
EVM0002670	1	1	1	same	same	same	0
EVM0002672	1	2	2	diff	same	diff	2
EVM0002673	1	1	1	same	same	same	0
EVM0002674	1	0	1	diff	diff	same	2
EVM0002675	1	1	1	same	same	same	0
EVM0002676	1	1	1	same	same	same	0
EVM0002677	1	1	1	same	same	same	0
EVM0002679	1	1	1	same	same	same	0
EVM0002681	1	0	1	diff	diff	same	2
EVM0002682	1	1	1	same	same	same	0
EVM0002683	1	1	1	same	same	same	0
EVM0002684	1	1	1	same	same	same	0
EVM0002685	1	1	1	same	same	same	0
EVM0002686	2	1	2	diff	diff	same	2
EVM0002687	1	1	1	same	same	same	0
EVM0002689	1	1	1	same	same	same	0
EVM0002690	1	1	1	same	same	same	0
EVM0002696	0	0	1	same	diff	diff	2
EVM0002698	1	1	1	same	same	same	0
EVM0002699	0	1	0	diff	diff	same	2
EVM0002700	2	1	1	diff	same	diff	2
EVM0002701	1	1	1	same	same	same	0
EVM0002702	1	1	1	same	same	same	0
EVM0002703	1	1	1	same	same	same	0
EVM0002704	1	1	1	same	same	same	0
EVM0002705	0	1	0	diff	diff	same	2
EVM0002708	1	0	0	diff	same	diff	2
EVM0002711	1	1	1	same	same	same	0
EVM0002713	1	1	1	same	same	same	0
EVM0002714	2	2	2	same	same	same	0
EVM0002716	1	0	1	diff	diff	same	2
EVM0002717	1	1	1	same	same	same	0
EVM0002718	1	0	1	diff	diff	same	2
EVM0002720	1	1	1	same	same	same	0
EVM0002722	1	1	1	same	same	same	0
EVM0002727	1	0	0	diff	same	diff	2
EVM0002728	1	0	0	diff	same	diff	2
EVM0002731	1	1	1	same	same	same	0
EVM0002732	1	1	1	same	same	same	0
EVM0002733	1	1	1	same	same	same	0
EVM0002734	0	0	1	same	diff	diff	2
EVM0002736	1	1	1	same	same	same	0
EVM0002738	1	1	1	same	same	same	0
EVM0002749	1	1	1	same	same	same	0
EVM0002750	2	2	1	same	diff	diff	2
EVM0002751	0	1	0	diff	diff	same	2
EVM0002752	1	1	1	same	same	same	0
EVM0002753	1	1	1	same	same	same	0
EVM0002755	1	1	0	same	diff	diff	2
EVM0002758	1	1	1	same	same	same	0
EVM0002760	1	1	1	same	same	same	0
EVM0002761	1	1	1	same	same	same	0
EVM0002762	1	1	1	same	same	same	0
EVM0002763	1	1	1	same	same	same	0
EVM0002764	1	1	1	same	same	same	0
EVM0002765	1	1	0	same	diff	diff	2
EVM0002767	1	0	1	diff	diff	same	2
EVM0002768	0	1	0	diff	diff	same	2
EVM0002771	2	1	2	diff	diff	same	2
EVM0002773	1	1	1	same	same	same	0
EVM0002774	1	1	1	same	same	same	0
EVM0002775	1	1	1	same	same	same	0
EVM0002776	1	2	1	diff	diff	same	2
EVM0002777	1	1	1	same	same	same	0
EVM0002780	1	1	0	same	diff	diff	2
EVM0002781	1	1	1	same	same	same	0
EVM0002783	0	1	1	diff	same	diff	2
EVM0002786	0	0	1	same	diff	diff	2
EVM0002789	1	1	1	same	same	same	0
EVM0002791	1	1	1	same	same	same	0
EVM0002792	3	1	2	diff	diff	diff	3
EVM0002793	1	1	1	same	same	same	0
EVM0002795	1	1	1	same	same	same	0
EVM0002796	1	1	1	same	same	same	0
EVM0002797	1	1	1	same	same	same	0
EVM0002798	1	1	2	same	diff	diff	2
EVM0002800	0	1	0	diff	diff	same	2
EVM0002801	0	1	1	diff	same	diff	2
EVM0002804	1	1	1	same	same	same	0
EVM0002807	1	2	1	diff	diff	same	2
EVM0002810	1	1	0	same	diff	diff	2
EVM0002811	1	1	1	same	same	same	0
EVM0002812	1	0	1	diff	diff	same	2
EVM0002816	0	1	1	diff	same	diff	2
EVM0002817	1	1	1	same	same	same	0
EVM0002818	1	1	1	same	same	same	0
EVM0002819	1	1	1	same	same	same	0
EVM0002822	1	1	1	same	same	same	0
EVM0002823	1	1	1	same	same	same	0
EVM0002824	1	0	1	diff	diff	same	2
EVM0002825	0	0	1	same	diff	diff	2
EVM0002826	1	1	1	same	same	same	0
EVM0002827	1	1	1	same	same	same	0
EVM0002828	1	0	1	diff	diff	same	2
EVM0002833	1	1	0	same	diff	diff	2
EVM0002834	1	1	1	same	same	same	0
EVM0002836	1	1	1	same	same	same	0
EVM0002838	1	1	1	same	same	same	0
EVM0002839	0	1	0	diff	diff	same	2
EVM0002841	1	1	1	same	same	same	0
EVM0002843	1	1	1	same	same	same	0
EVM0002845	2	2	2	same	same	same	0
EVM0002848	0	0	1	same	diff	diff	2
EVM0002850	1	1	1	same	same	same	0
EVM0002853	0	1	1	diff	same	diff	2
EVM0002854	1	1	1	same	same	same	0
EVM0002855	1	1	1	same	same	same	0
EVM0002856	1	1	0	same	diff	diff	2
EVM0002857	1	1	1	same	same	same	0
EVM0002858	0	1	0	diff	diff	same	2
EVM0002859	1	1	1	same	same	same	0
EVM0002864	1	1	1	same	same	same	0
EVM0002867	0	2	0	diff	diff	same	2
EVM0002868	1	1	0	same	diff	diff	2
EVM0002869	1	1	1	same	same	same	0
EVM0002870	1	1	1	same	same	same	0
EVM0002871	0	0	1	same	diff	diff	2
EVM0002873	1	0	1	diff	diff	same	2
EVM0002874	1	1	0	same	diff	diff	2
EVM0002876	2	3	2	diff	diff	same	2
EVM0002877	0	0	1	same	diff	diff	2
EVM0002878	1	1	1	same	same	same	0
EVM0002879	1	0	0	diff	same	diff	2
EVM0002880	0	1	1	diff	same	diff	2
EVM0002882	1	0	1	diff	diff	same	2
EVM0002883	1	1	1	same	same	same	0
EVM0002884	1	1	1	same	same	same	0
EVM0002885	1	2	2	diff	same	diff	2
EVM0002886	1	1	1	same	same	same	0
EVM0002890	1	1	1	same	same	same	0
EVM0002891	1	1	1	same	same	same	0
EVM0002892	1	0	0	diff	same	diff	2
EVM0002893	1	1	1	same	same	same	0
EVM0002894	0	1	0	diff	diff	same	2
EVM0002895	1	1	1	same	same	same	0
EVM0002896	1	1	1	same	same	same	0
EVM0002898	1	1	1	same	same	same	0
EVM0002900	1	0	0	diff	same	diff	2
EVM0002902	2	1	2	diff	diff	same	2
EVM0002903	1	0	1	diff	diff	same	2
EVM0002905	1	1	1	same	same	same	0
EVM0002906	2	0	2	diff	diff	same	2
EVM0002908	1	1	1	same	same	same	0
EVM0002910	1	1	1	same	same	same	0
EVM0002911	0	1	0	diff	diff	same	2
EVM0002913	1	1	1	same	same	same	0
EVM0002916	2	2	1	same	diff	diff	2
EVM0002920	1	1	1	same	same	same	0
EVM0002921	1	1	1	same	same	same	0
EVM0002927	1	1	1	same	same	same	0
EVM0002929	1	1	1	same	same	same	0
EVM0002930	1	1	1	same	same	same	0
EVM0002932	1	1	1	same	same	same	0
EVM0002933	1	1	1	same	same	same	0
EVM0002936	1	1	1	same	same	same	0
EVM0002937	1	1	1	same	same	same	0
EVM0002938	1	1	1	same	same	same	0
EVM0002940	1	1	1	same	same	same	0
EVM0002941	1	0	0	diff	same	diff	2
EVM0002943	1	1	1	same	same	same	0
EVM0002944	1	1	1	same	same	same	0
EVM0002946	0	1	1	diff	same	diff	2
EVM0002947	1	1	1	same	same	same	0
EVM0002948	1	1	0	same	diff	diff	2
EVM0002949	1	1	1	same	same	same	0
EVM0002955	0	1	0	diff	diff	same	2
EVM0002956	1	0	0	diff	same	diff	2
EVM0002958	1	1	1	same	same	same	0
EVM0002959	1	1	1	same	same	same	0
EVM0002962	1	2	1	diff	diff	same	2
EVM0002963	0	1	0	diff	diff	same	2
EVM0002966	1	1	1	same	same	same	0
EVM0002967	0	1	1	diff	same	diff	2
EVM0002970	1	1	1	same	same	same	0
EVM0002972	1	1	1	same	same	same	0
EVM0002974	0	1	1	diff	same	diff	2
EVM0002977	2	1	1	diff	same	diff	2
EVM0002978	2	2	1	same	diff	diff	2
EVM0002979	2	2	1	same	diff	diff	2
EVM0002981	1	0	1	diff	diff	same	2
EVM0002982	0	2	0	diff	diff	same	2
EVM0002984	1	0	0	diff	same	diff	2
EVM0002985	1	1	1	same	same	same	0
EVM0002986	0	1	1	diff	same	diff	2
EVM0002987	1	1	0	same	diff	diff	2
EVM0002988	0	0	1	same	diff	diff	2
EVM0002989	1	1	1	same	same	same	0
EVM0002991	0	1	1	diff	same	diff	2
EVM0002992	1	1	1	same	same	same	0
EVM0002994	1	1	1	same	same	same	0
EVM0002996	1	1	1	same	same	same	0
EVM0002997	0	1	0	diff	diff	same	2
EVM0002998	1	1	1	same	same	same	0
EVM0003002	0	1	1	diff	same	diff	2
EVM0003005	1	1	1	same	same	same	0
EVM0003006	1	1	1	same	same	same	0
EVM0003007	1	1	0	same	diff	diff	2
EVM0003011	1	1	2	same	diff	diff	2
EVM0003012	1	1	1	same	same	same	0
EVM0003013	1	1	1	same	same	same	0
EVM0003015	1	1	1	same	same	same	0
EVM0003016	1	1	1	same	same	same	0
EVM0003017	2	2	1	same	diff	diff	2
EVM0003018	1	1	1	same	same	same	0
EVM0003020	1	1	1	same	same	same	0
EVM0003022	1	1	1	same	same	same	0
EVM0003023	1	0	0	diff	same	diff	2
EVM0003024	1	1	1	same	same	same	0
EVM0003025	1	1	1	same	same	same	0
EVM0003027	0	1	0	diff	diff	same	2
EVM0003028	1	0	1	diff	diff	same	2
EVM0003031	1	1	1	same	same	same	0
EVM0003032	1	1	1	same	same	same	0
EVM0003033	1	1	1	same	same	same	0
EVM0003034	1	1	0	same	diff	diff	2
EVM0003035	1	1	1	same	same	same	0
EVM0003036	0	1	0	diff	diff	same	2
EVM0003037	1	1	1	same	same	same	0
EVM0003039	1	0	1	diff	diff	same	2
EVM0003040	1	0	1	diff	diff	same	2
EVM0003042	2	3	2	diff	diff	same	2
EVM0003043	1	1	0	same	diff	diff	2
EVM0003046	1	1	1	same	same	same	0
EVM0003047	1	1	1	same	same	same	0
EVM0003048	1	1	0	same	diff	diff	2
EVM0003049	1	1	0	same	diff	diff	2
EVM0003052	0	0	1	same	diff	diff	2
EVM0003054	2	2	0	same	diff	diff	2
EVM0003056	0	1	1	diff	same	diff	2
EVM0003058	0	0	1	same	diff	diff	2
EVM0003059	1	1	1	same	same	same	0
EVM0003061	1	0	0	diff	same	diff	2
EVM0003064	1	1	1	same	same	same	0
EVM0003068	1	1	1	same	same	same	0
EVM0003069	1	1	0	same	diff	diff	2
EVM0003071	1	0	0	diff	same	diff	2
EVM0003073	1	1	1	same	same	same	0
EVM0003074	2	1	1	diff	same	diff	2
EVM0003075	1	1	1	same	same	same	0
EVM0003077	2	1	0	diff	diff	diff	3
EVM0003078	1	1	1	same	same	same	0
EVM0003080	1	2	1	diff	diff	same	2
EVM0003082	1	1	1	same	same	same	0
EVM0003083	1	1	1	same	same	same	0
EVM0003084	1	0	0	diff	same	diff	2
EVM0003087	1	1	1	same	same	same	0
EVM0003088	0	1	0	diff	diff	same	2
EVM0003090	1	1	1	same	same	same	0
EVM0003091	1	1	1	same	same	same	0
EVM0003092	1	1	1	same	same	same	0
EVM0003093	1	1	1	same	same	same	0
EVM0003095	1	2	1	diff	diff	same	2
EVM0003096	0	1	0	diff	diff	same	2
EVM0003097	0	1	1	diff	same	diff	2
EVM0003100	2	1	1	diff	same	diff	2
EVM0003102	1	1	1	same	same	same	0
EVM0003105	1	1	1	same	same	same	0
EVM0003106	0	1	2	diff	diff	diff	3
EVM0003107	1	1	1	same	same	same	0
EVM0003109	1	1	1	same	same	same	0
EVM0003110	0	1	0	diff	diff	same	2
EVM0003111	1	1	1	same	same	same	0
EVM0003112	1	1	1	same	same	same	0
EVM0003113	0	1	1	diff	same	diff	2
EVM0003114	1	1	1	same	same	same	0
EVM0003115	1	1	0	same	diff	diff	2
EVM0003116	1	1	1	same	same	same	0
EVM0003121	1	1	1	same	same	same	0
EVM0003124	1	0	1	diff	diff	same	2
EVM0003125	1	1	1	same	same	same	0
EVM0003127	1	1	1	same	same	same	0
EVM0003129	1	0	0	diff	same	diff	2
EVM0003130	1	1	1	same	same	same	0
EVM0003131	1	1	1	same	same	same	0
EVM0003132	1	1	1	same	same	same	0
EVM0003133	1	1	1	same	same	same	0
EVM0003135	1	1	1	same	same	same	0
EVM0003136	0	1	1	diff	same	diff	2
EVM0003138	0	1	1	diff	same	diff	2
EVM0003139	1	1	1	same	same	same	0
EVM0003142	1	1	1	same	same	same	0
EVM0003143	1	1	1	same	same	same	0
EVM0003144	1	1	1	same	same	same	0
EVM0003145	1	1	1	same	same	same	0
EVM0003146	2	2	2	same	same	same	0
EVM0003148	1	0	1	diff	diff	same	2
EVM0003149	0	1	0	diff	diff	same	2
EVM0003150	1	1	1	same	same	same	0
EVM0003152	0	0	2	same	diff	diff	2
EVM0003154	1	1	1	same	same	same	0
EVM0003156	1	1	1	same	same	same	0
EVM0003157	1	1	1	same	same	same	0
EVM0003158	1	1	1	same	same	same	0
EVM0003161	1	1	1	same	same	same	0
EVM0003162	2	2	2	same	same	same	0
EVM0003165	0	0	1	same	diff	diff	2
EVM0003166	1	1	1	same	same	same	0
EVM0003168	0	1	1	diff	same	diff	2
EVM0003169	1	1	2	same	diff	diff	2
EVM0003170	1	1	1	same	same	same	0
EVM0003171	0	1	0	diff	diff	same	2
EVM0003172	1	1	1	same	same	same	0
EVM0003175	1	1	1	same	same	same	0
EVM0003176	1	1	1	same	same	same	0
EVM0003178	1	1	1	same	same	same	0
EVM0003179	1	1	2	same	diff	diff	2
EVM0003180	1	1	0	same	diff	diff	2
EVM0003181	1	1	1	same	same	same	0
EVM0003183	0	1	1	diff	same	diff	2
EVM0003186	1	1	1	same	same	same	0
EVM0003187	1	1	1	same	same	same	0
EVM0003188	1	1	1	same	same	same	0
EVM0003193	0	1	0	diff	diff	same	2
EVM0003194	1	1	1	same	same	same	0
EVM0003196	1	1	1	same	same	same	0
EVM0003198	1	1	1	same	same	same	0
EVM0003200	1	1	1	same	same	same	0
EVM0003203	2	2	2	same	same	same	0
EVM0003204	1	1	1	same	same	same	0
EVM0003205	0	1	0	diff	diff	same	2
EVM0003206	1	1	1	same	same	same	0
EVM0003208	0	1	0	diff	diff	same	2
EVM0003209	0	1	1	diff	same	diff	2
EVM0003210	1	1	1	same	same	same	0
EVM0003211	0	1	0	diff	diff	same	2
EVM0003212	2	1	2	diff	diff	same	2
EVM0003213	1	1	1	same	same	same	0
EVM0003215	1	1	2	same	diff	diff	2
EVM0003218	1	1	1	same	same	same	0
EVM0003219	1	0	1	diff	diff	same	2
EVM0003220	0	1	0	diff	diff	same	2
EVM0003221	2	2	2	same	same	same	0
EVM0003222	1	1	0	same	diff	diff	2
EVM0003227	1	1	1	same	same	same	0
EVM0003228	1	1	1	same	same	same	0
EVM0003229	1	1	1	same	same	same	0
EVM0003230	1	1	1	same	same	same	0
EVM0003231	1	1	1	same	same	same	0
EVM0003233	1	1	1	same	same	same	0
EVM0003234	1	2	2	diff	same	diff	2
EVM0003238	1	1	1	same	same	same	0
EVM0003240	1	1	1	same	same	same	0
EVM0003241	1	0	1	diff	diff	same	2
EVM0003242	1	1	1	same	same	same	0
EVM0003243	1	1	1	same	same	same	0
EVM0003245	0	1	1	diff	same	diff	2
EVM0003246	1	0	1	diff	diff	same	2
EVM0003248	1	1	1	same	same	same	0
EVM0003250	1	1	1	same	same	same	0
EVM0003253	1	1	1	same	same	same	0
EVM0003254	1	1	1	same	same	same	0
EVM0003255	1	1	1	same	same	same	0
EVM0003257	1	1	2	same	diff	diff	2
EVM0003258	0	0	1	same	diff	diff	2
EVM0003259	1	1	1	same	same	same	0
EVM0003260	1	1	0	same	diff	diff	2
EVM0003262	1	1	1	same	same	same	0
EVM0003265	1	1	2	same	diff	diff	2
EVM0003266	1	1	1	same	same	same	0
EVM0003267	1	1	0	same	diff	diff	2
EVM0003269	1	0	1	diff	diff	same	2
EVM0003270	1	1	1	same	same	same	0
EVM0003274	1	1	1	same	same	same	0
EVM0003280	0	2	0	diff	diff	same	2
EVM0003282	1	1	1	same	same	same	0
EVM0003283	1	0	1	diff	diff	same	2
EVM0003284	1	1	1	same	same	same	0
EVM0003285	1	1	1	same	same	same	0
EVM0003288	1	1	1	same	same	same	0
EVM0003289	0	1	1	diff	same	diff	2
EVM0003291	0	0	1	same	diff	diff	2
EVM0003293	1	1	1	same	same	same	0
EVM0003294	0	1	2	diff	diff	diff	3
EVM0003295	1	1	1	same	same	same	0
EVM0003297	1	1	1	same	same	same	0
EVM0003299	1	1	0	same	diff	diff	2
EVM0003301	0	1	0	diff	diff	same	2
EVM0003307	1	3	1	diff	diff	same	2
EVM0003310	1	1	1	same	same	same	0
EVM0003311	1	1	1	same	same	same	0
EVM0003313	1	1	1	same	same	same	0
[truncated: 8,787 more rows]
