# Supplementary material for: Transcriptome Responses to Different Salinity Conditions in Litoditis marina, Revealed by Long-Read Sequencing
Source: Genes (Basel). 2024 Feb 28;15(3):317. doi: 10.3390/genes15030317 (PMC10970011; doi:10.3390/genes15030317)
Supplement: Supplementary file 1 [file genes-15-00317-s001.zip › Supplementary Table S19.xlsx]

## Sheet: index
A	Significantly differential alternative polyadenylation genes in 60‰ vs 3‰
B	Significantly differential alternative polyadenylation genes in 30‰ vs 3‰
C	Significantly differential alternative polyadenylation genes in 60‰ vs 30‰
D	GO enrichment of significantly differential alternative polyadenylation genes in 60‰ vs 3‰
E	GO enrichment of significantly differential alternative polyadenylation genes in 30‰ vs 3‰
F	GO enrichment of significantly differential alternative polyadenylation genes in 60‰ vs 30‰

## Sheet: a
Gene	C.elegans ortholog genes	Mean_Squared_Error	Predicted_APA	Loci	h3_1_Separate_Exp	h3_1_Total_Exp	h3_2_Separate_Exp	h3_2_Total_Exp	h3_3_Separate_Exp	h3_3_Total_Exp	h60_1_Separate_Exp	h60_1_Total_Exp	h60_2_Separate_Exp	h60_2_Total_Exp	h60_3_Separate_Exp	h60_3_Total_Exp	p.value	perc_diff	r	p.adjust	event	contrast	C.elegans ortholog genes
EVM0000648.1|NA|Contig00030|-	ifet-1	341	512498	Contig00030:512268-513265	13.30,50.30	63.6	24.81,68.92	93.73	18.66,46.37	65.03	0.00,123.91	123.91	0.00,126.75	126.75	10.49,96.41	106.9	1.83589e-06	0.225969	0.34313	3.76991e-05	Lengthening	h60_3	ifet-1
EVM0000744.1|NA|Contig00013|-	sgca-1	214.1	4.92476e+20	Contig00013:4923673-4924997	24.31,87.49,10.00,4.80	126.6	35.14,97.25,4.24,5.78	142.41	19.13,77.98,4.20,10.71	112.01	2.14,39.19,12.63,18.33	72.29	13.98,44.11,7.21,36.35	101.65	2.13,47.25,6.94,21.07	77.4	4.59873e-08	0.30368	0.353209	1.28873e-06	Lengthening	h60_3	sgca-1
EVM0001029.1|NA|Contig00009|-	msp-78	52.7	5867663	Contig00009:5867480-5867966	23.29,6.14	29.43	22.92,3.12	26.04	27.18,7.89	35.07	0.00,22.89	22.89	0.00,26.59	26.59	0.00,20.71	20.71	3.46956e-09	0.810581	0.807103	1.10193e-07	Lengthening	h60_3	msp-78
EVM0001111.1|NA|Contig00009|-		4249.3	76345697633789	Contig00009:7633406-7635106	40.26,63.46,13.29	117	140.91,62.88,10.49	214.29	90.89,60.08,9.04	160.01	142.07,29.32,5.51	176.91	161.11,28.35,7.14	196.6	111.73,31.44,7.80	150.96	2.85922e-05	0.237348	-0.243332	0.000469701	Shortening	h60_3
EVM0001781.1|NA|Contig00069|-	lips-5	1503.9	14477428	Contig00069:14476735-14478370	0.00,139.46	139.46	0.00,81.83	81.83	0.00,59.92	59.92	121.83,2.07	123.9	131.14,8.32	139.46	93.27,8.05	101.31	1.26662e-43	0.949435	-0.943932	2.51424e-41	Shortening	h60_3	lips-5
EVM0002060.1|NA|Contig00004|-	prx-1	242.8	39567723956403	Contig00004:3956106-3957000	7.42,0.69,49.11	57.22	2.72,0.00,51.93	54.65	7.87,23.01,23.63	54.5	8.63,36.79,14.07	59.48	23.65,71.43,17.24	112.33	16.05,53.18,15.52	84.75	1.13512e-07	0.566778	-0.419089	3.00429e-06	Shortening	h60_3	prx-1
EVM0002173.1|NA|Contig00011|+	asic-2	338	19291951929455	Contig00011:1929048-1930498	64.05,22.61,19.31	105.97	69.43,39.00,15.36	123.79	62.82,34.48,10.79	108.09	45.38,24.74,36.15	106.27	65.31,10.27,35.46	111.04	33.34,7.37,35.76	76.47	0.0051519	0.230921	0.246198	0.0452835	Lengthening	h60_3	asic-2
EVM0002276.1|NA|Contig00038|+		5.5	367079367388	Contig00038:367027-367491	24.06,11.61,0.27	35.94	12.22,20.43,2.28	34.93	24.91,29.09,1.34	55.35	68.78,9.27,0.06	78.11	73.02,4.97,0.03	78.01	69.34,5.83,0.01	75.18	1.75028e-07	0.427974	-0.482375	4.43529e-06	Shortening	h60_3
EVM0003022.1|NA|Contig00034|-	tni-4	1.05309e+06	1286168	Contig00034:1286030-1286469	650.27,2915.62	3565.88	759.16,2731.65	3490.82	908.00,2429.67	3337.66	966.79,1573.82	2540.62	1255.92,1479.14	2735.06	910.93,1201.73	2112.66	1.45309e-61	0.201183	-0.215037	5.76877e-59	Shortening	h60_3	tni-4
EVM0003187.2|NA|Contig00011|+		47.2	5084746	Contig00011:5084499-5084947	94.21,36.26	130.47	127.83,24.09	151.92	142.60,30.55	173.16	57.26,56.84	114.1	74.22,34.17	108.39	57.90,48.74	106.65	8.05795e-05	0.225061	0.243785	0.00121481	Lengthening	h60_3
EVM0004157.1|NA|Contig00069|+	plx-1	243.7	1459117514591450	Contig00069:14590434-14591929	7.06,28.21,22.87	58.14	8.63,37.62,30.82	77.08	37.80,25.08,19.91	82.79	91.35,7.41,8.69	107.45	98.55,15.33,8.71	122.58	101.66,10.19,6.82	118.67	8.02906e-14	0.590743	-0.509169	3.67793e-12	Shortening	h60_3	plx-1
EVM0004193.1|NA|Contig00008|-		16.1	725285724716	Contig00008:724490-725514	15.04,25.90,1.28	42.21	11.67,28.46,0.69	40.82	13.90,35.47,1.37	50.74	27.26,12.09,0.37	39.71	34.76,13.52,0.27	48.55	12.98,7.14,0.08	20.21	0.000630088	0.387877	-0.386528	0.00794111	Shortening	h60_3
EVM0004981.1|NA|Contig00011|-	hsb-1	2001	6.85393e+20	Contig00011:6853135-6854028	81.54,92.64,6.09,0.96	181.24	0.00,93.47,6.21,1.62	101.31	0.00,76.72,3.52,2.94	83.18	143.09,36.74,10.50,1.70	192.02	94.81,35.45,7.77,0.81	138.85	122.28,27.31,15.49,1.92	167.01	4.13911e-10	0.525029	-0.450206	1.49384e-08	Shortening	h60_3	hsb-1
EVM0005587.1|NA|Contig00011|+	mpc-2	65.8	6845069	Contig00011:6844968-6845784	20.06,5.88	25.94	15.19,8.19	23.38	14.50,6.26	20.76	100.52,1.98	102.49	87.00,2.35	89.35	108.92,7.32	116.24	7.63469e-05	0.252283	-0.352312	0.00115833	Shortening	h60_3	mpc-2
EVM0005802.1|NA|Contig00019|-	F43G6.4	696.4	2689384	Contig00019:2688556-2690062	0.00,84.01	84.01	0.00,61.50	61.5	6.43,45.79	52.22	59.53,80.75	140.27	57.97,88.69	146.66	24.44,87.06	111.5	6.71882e-07	0.32372	-0.352511	1.49572e-05	Shortening	h60_3	F43G6.4
EVM0005817.1|NA|Contig00020|-		101.9	8447883282	Contig00020:82921-86303	11.00,18.00,20.40	49.39	28.16,39.30,18.30	85.77	0.00,26.37,6.63	33	11.53,14.95,40.99	67.47	5.70,37.43,37.51	80.64	0.00,24.91,19.81	44.72	0.00285668	0.240263	0.246487	0.0282349	Lengthening	h60_3
EVM0005992.1|NA|Contig00011|+	T23G11.4	141562	170164	Contig00011:170065-170298	307.81,396.71	704.52	229.37,411.50	640.87	319.21,375.39	694.6	1004.86,543.78	1548.63	1216.60,484.31	1700.91	980.80,494.74	1475.54	1.80192e-30	0.257913	-0.241603	1.95098e-28	Shortening	h60_3	T23G11.4
EVM0006116.1|NA|Contig00009|+	dhs-13	95172.6	3959564	Contig00009:3959427-3960079	3635.66,669.07	4304.73	3840.64,711.40	4552.04	5339.92,971.67	6311.59	6170.48,3553.34	9723.82	5322.27,3343.69	8665.95	6649.20,3767.05	10416.2	5.34589e-162	0.215134	0.224022	4.24463e-159	Lengthening	h60_3	dhs-13
EVM0006195.2|NA|Contig00004|+	npr-21	542.8	3548808	Contig00004:3548555-3549338	196.08,12.71	208.79	179.54,16.27	195.81	178.58,20.25	198.83	71.51,78.48	150	119.53,82.15	201.68	24.64,104.26	128.9	1.43754e-22	0.469616	0.514251	1.07007e-20	Lengthening	h60_3	npr-21
EVM0006354.1|NA|Contig00013|-	rgs-6	130.9	2379321	Contig00013:2379146-2380182	0.00,90.26	90.26	0.00,101.24	101.24	0.00,93.80	93.8	68.13,41.12	109.25	86.30,48.19	134.48	75.23,34.42	109.65	8.90511e-23	0.649877	-0.673269	6.84257e-21	Shortening	h60_3	rgs-6
EVM0006911.1|NA|Contig00074|-	asp-1	259495	1324281	Contig00074:1324228-1324425	359.53,5176.81	5536.33	646.48,5714.32	6360.8	962.29,7643.15	8605.45	829.79,853.87	1683.67	1256.98,837.47	2094.45	1473.90,738.73	2212.63	0	0.49836	-0.513009	0	Shortening	h60_3	asp-1
EVM0007897.1|NA|Contig00020|+		14.1	2632014	Contig00020:2631763-2632383	39.83,15.28	55.12	22.00,17.20	39.2	26.57,33.78	60.35	2.92,37.38	40.31	2.67,30.84	33.51	8.66,18.47	27.13	7.4474e-05	0.430403	0.429183	0.00113716	Lengthening	h60_3
EVM0008123.1|NA|Contig00013|-	cdo-1	13955.7	3055971	Contig00013:3055816-3056393	491.41,180.09	671.51	480.38,149.65	630.04	362.13,119.73	481.86	374.01,307.83	681.84	329.47,279.68	609.16	229.25,223.97	453.23	2.39754e-14	0.213211	0.222429	1.11979e-12	Lengthening	h60_3	cdo-1
EVM0008142.1|NA|Contig00009|+	C28C12.4	940.7	5127352	Contig00009:5127235-5127535	12.19,299.66	311.85	0.00,338.60	338.6	0.00,348.46	348.46	33.15,67.45	100.61	34.06,113.05	147.11	28.57,71.99	100.56	2.69738e-19	0.262813	-0.423784	1.69083e-17	Shortening	h60_3	C28C12.4
EVM0008398.1|NA|Contig00008|-		2002.7	6431497	Contig00008:6431179-6431704	556.08,336.38	892.46	411.01,349.27	760.28	446.22,330.01	776.23	790.94,115.30	906.24	563.66,140.25	703.91	589.23,126.69	715.91	1.44226e-28	0.253816	-0.278495	1.49368e-26	Shortening	h60_3
EVM0008633.1|NA|Contig00013|-		70.3	440638	Contig00013:440404-441632	39.14,25.63	64.77	42.61,12.38	54.99	20.71,27.84	48.55	2.10,71.62	73.72	17.78,58.12	75.9	13.14,57.26	70.39	5.76826e-08	0.45868	0.4769	1.59767e-06	Lengthening	h60_3
EVM0008784.1|NA|Contig00070|+	zipt-16	92.2	7010700	Contig00070:7010550-7011162	87.04,70.32	157.37	56.88,75.89	132.78	56.50,66.43	122.93	176.12,81.30	257.42	207.76,96.34	304.1	175.08,78.88	253.96	8.15199e-05	0.200229	-0.194693	0.00122126	Shortening	h60_3	zipt-16
EVM0009301.1|NA|Contig00032|-	nfyb-1	340.6	1462272	Contig00032:1461368-1462565	0.92,56.03	56.96	6.20,42.03	48.23	16.82,44.23	61.05	48.69,49.89	98.59	61.84,56.32	118.16	33.34,52.55	85.89	3.56482e-05	0.331382	-0.330682	0.000566094	Shortening	h60_3	nfyb-1
EVM0009644.1|NA|Contig00031|-		126	805858	Contig00031:803625-806354	32.06,18.02	50.08	49.90,14.92	64.82	41.53,9.37	50.9	75.20,2.17	77.37	89.58,1.71	91.29	62.87,6.95	69.82	0.000392808	0.209774	-0.305365	0.0052272	Shortening	h60_3
EVM0009773.1|NA|Contig00016|-	M03C11.1	758	3002267	Contig00016:3001990-3002514	93.97,66.61	160.58	72.70,101.07	173.77	76.39,87.65	164.04	13.36,103.04	116.4	0.00,188.21	188.21	0.00,103.62	103.62	2.39206e-18	0.454964	0.502591	1.39702e-16	Lengthening	h60_3	M03C11.1
EVM0009953.1|NA|Contig00016|-	tmem-131	1259	10177	Contig00016:9892-10336	20.54,249.99	270.52	45.95,286.96	332.9	53.35,260.86	314.21	208.05,328.22	536.28	324.05,302.89	626.94	302.39,245.84	548.23	1.11083e-25	0.357001	-0.353886	9.79997e-24	Shortening	h60_3	tmem-131
EVM0009957.1|NA|Contig00013|-	gar-1	48.4	3.2489e+20	Contig00013:3247971-3249221	75.20,0.00,0.69,1.08	76.97	50.63,0.39,1.09,0.58	52.69	65.39,0.63,0.07,1.14	67.23	55.55,2.72,12.56,1.95	72.79	95.81,9.12,9.07,4.57	118.58	53.98,0.79,16.67,6.05	77.48	0.00105465	0.207402	0.281084	0.0117942	Lengthening	h60_3	gar-1
EVM0009993.1|NA|Contig00031|-	C08G9.2	470.7	1.57458e+20	Contig00031:1572727-1574832	30.51,0.00,0.00,49.96	80.47	44.18,0.00,0.00,45.21	89.4	108.55,0.00,0.00,21.39	129.94	438.45,13.09,0.00,25.37	476.9	570.05,31.38,0.00,20.26	621.68	476.82,36.16,0.00,26.03	539.01	5.60611e-24	0.345034	-0.41021	4.60474e-22	Shortening	h60_3	C08G9.2
EVM0010430.1|NA|Contig00013|+	T07D1.3	12963.1	241090	Contig00013:240965-241914	274.78,908.48	1183.26	366.25,873.88	1240.13	440.10,933.25	1373.36	945.63,925.97	1871.6	917.13,923.26	1840.39	794.01,859.58	1653.59	2.16687e-31	0.210398	-0.210895	2.71657e-29	Shortening	h60_3	T07D1.3
EVM0010606.1|NA|Contig00069|+	arf-5	172934	10691469	Contig00069:10691100-10691628	180.05,2598.60	2778.65	0.00,3146.72	3146.72	0.00,2946.00	2946	842.45,1884.54	2726.98	869.98,1999.60	2869.58	721.04,1871.83	2592.87	2.08332e-184	0.276852	-0.384029	2.48124e-181	Shortening	h60_3	arf-5
EVM0010823.1|NA|Contig00014|-	rpoa-1	1579.7	1278036	Contig00014:1277878-1278544	315.84,24.28	340.12	356.94,22.06	379	339.73,25.57	365.29	107.59,92.15	199.74	110.57,78.78	189.34	128.99,72.75	201.74	1.60946e-23	0.346125	0.422947	1.27791e-21	Lengthening	h60_3	rpoa-1
EVM0011017.1|NA|Contig00020|+		99.4	1.2467e+17	Contig00020:123013-127085	13.71,12.13,10.27,11.37	47.48	20.14,27.07,5.29,11.15	63.65	9.24,7.16,0.00,12.51	28.92	0.00,0.00,25.27,21.26	46.53	5.58,15.29,1.05,24.25	46.17	2.00,17.77,5.47,14.49	39.73	0.000968841	0.331867	0.345305	0.0111811	Lengthening	h60_3
EVM0011368.1|NA|Contig00009|-	nhr-31	65.9	6.94743e+27	Contig00009:6946119-6947607	0.84,10.46,19.95,33.79,25.91	90.95	0.00,10.18,31.33,27.17,19.94	88.61	7.14,19.91,21.24,22.87,21.74	92.91	21.90,1.30,21.16,7.20,6.01	57.56	40.83,0.36,25.59,24.12,8.99	99.88	14.45,3.88,13.72,18.62,9.40	60.07	2.81547e-05	0.337341	-0.294262	0.000465725	Shortening	h60_3	nhr-31
EVM0011609.1|NA|Contig00069|-	snf-11	140.9	11480859	Contig00069:11480605-11481123	57.58,87.47	145.05	52.73,94.15	146.88	63.82,112.59	176.41	60.18,54.37	114.55	83.48,59.03	142.51	64.89,42.27	107.15	0.000869816	0.200791	-0.199867	0.0103595	Shortening	h60_3	snf-11
EVM0012081.2|NA|Contig00069|-	R05D8.7	1799.9	8504261	Contig00069:8504198-8504462	284.11,22.36	306.47	218.01,29.43	247.44	350.74,71.58	422.32	243.61,148.08	391.69	193.29,140.65	333.93	271.91,196.42	468.33	7.47537e-17	0.279963	0.310056	3.95696e-15	Lengthening	h60_3	R05D8.7
EVM0012628.1|NA|Contig00069|+	unc-24	147.2	10688319	Contig00069:10687510-10688694	27.77,20.63	48.39	26.87,21.98	48.85	39.93,8.98	48.91	104.48,8.33	112.8	108.17,11.52	119.69	88.10,8.84	96.94	3.73037e-05	0.265882	-0.327502	0.00058846	Shortening	h60_3	unc-24
EVM0012820.1|NA|Contig00013|+	D1079.1	532.6	4872760	Contig00013:4872446-4872830	70.67,39.57	110.24	69.77,30.15	99.93	80.74,43.16	123.9	91.70,97.14	188.84	52.00,94.30	146.3	29.53,84.33	113.87	1.00803e-05	0.276284	0.273299	0.000189066	Lengthening	h60_3	D1079.1
EVM0012827.1|NA|Contig00013|-	tbc-1	2035.5	152426151633	Contig00013:151472-152892	60.05,143.18,15.13	218.36	120.11,95.31,12.12	227.54	70.79,112.89,5.46	189.14	201.74,106.34,5.74	313.83	289.36,54.35,6.90	350.61	163.06,74.64,8.36	246.07	3.00745e-12	0.323298	-0.322317	1.17439e-10	Shortening	h60_3	tbc-1
EVM0013571.1|NA|Contig00038|+	npp-23	66.5	202020202327	Contig00038:201233-202444	21.37,68.76,24.77	114.91	34.47,83.98,21.48	139.93	29.28,51.34,23.43	104.05	85.10,51.36,21.11	157.57	65.85,81.05,12.01	158.91	52.99,67.82,15.79	136.6	0.000304354	0.212937	-0.227848	0.00414269	Shortening	h60_3	npp-23
EVM0014117.1|NA|Contig00018|-	Y22D7AL.16	20.2	1588283	Contig00018:1587621-1588391	1.35,36.70	38.05	7.30,38.14	45.43	2.29,41.41	43.69	18.36,14.78	33.14	28.02,21.55	49.57	6.79,13.42	20.21	2.88242e-05	0.430602	-0.477568	0.000470269	Shortening	h60_3	Y22D7AL.16
EVM0014363.1|NA|Contig00019|-	fpn-1.2	393	1026057	Contig00019:1025756-1026237	83.61,8.71	92.32	75.67,4.83	80.5	73.71,8.30	82.01	0.00,31.75	31.75	0.00,23.01	23.01	0.00,37.28	37.28	2.38837e-20	0.914296	0.859623	1.62546e-18	Lengthening	h60_3	fpn-1.2
EVM0015267.1|NA|Contig00007|-	rpoa-1	452.4	8908129	Contig00007:8907967-8908629	78.70,13.59	92.29	92.54,15.52	108.05	90.25,14.92	105.16	23.04,45.67	68.7	35.60,38.22	73.82	26.77,37.72	64.49	1.20661e-09	0.443316	0.465109	4.04809e-08	Lengthening	h60_3	rpoa-1
EVM0015443.1|NA|Contig00069|-		4584.1	12104459	Contig00069:12104427-12104599	595.58,40.89	636.47	648.87,61.95	710.82	493.35,27.19	520.54	79.58,61.95	141.53	76.98,59.15	136.14	68.26,58.07	126.34	1.80071e-30	0.373886	0.416922	1.95098e-28	Lengthening	h60_3
EVM0015821.1|NA|Contig00022|+		1466.2	5.51136e+17	Contig00022:550809-552619	100.60,19.27,2.83,2.06	124.75	73.47,23.33,5.16,1.98	103.94	86.85,40.87,9.63,9.54	146.9	107.72,63.96,14.38,11.24	197.29	96.52,101.33,22.96,14.61	235.42	71.58,87.18,28.00,12.11	198.87	0.000122217	0.257986	0.217322	0.00177513	Lengthening	h60_3
EVM0015873.1|NA|Contig00025|+	mmaa-1	560.3	2731880	Contig00025:2731493-2732006	146.32,111.26	257.58	206.25,104.00	310.25	168.17,82.01	250.18	103.35,125.08	228.43	107.00,143.05	250.05	94.36,147.39	241.75	1.3105e-06	0.21352	0.213662	2.73826e-05	Lengthening	h60_3	mmaa-1
EVM0015980.1|NA|Contig00069|+	folt-1	51.2	121065121637	Contig00069:120825-121736	19.80,9.93,0.00	29.73	10.62,11.59,0.00	22.21	39.27,9.78,0.00	49.05	0.00,31.30,0.15	31.45	1.15,33.06,1.60	35.82	0.00,34.37,0.00	34.37	6.11497e-09	0.678753	0.712789	1.84378e-07	Lengthening	h60_3	folt-1
EVM0016154.1|NA|Contig00025|-		284.9	1810808	Contig00025:1809697-1810954	6.93,21.83	28.76	15.57,15.10	30.66	15.73,13.50	29.24	101.63,14.10	115.73	120.10,11.00	131.09	117.04,10.44	127.48	2.57594e-09	0.473854	-0.479491	8.29175e-08	Shortening	h60_3
EVM0016280.1|NA|Contig00005|-	F35A5.1	6569.8	448649	Contig00005:448114-448738	0.00,285.91	285.91	0.00,275.57	275.57	0.00,246.47	246.47	86.92,100.00	186.92	175.29,116.56	291.85	111.23,81.34	192.57	1.70785e-45	0.556261	-0.637505	4.06811e-43	Shortening	h60_3	F35A5.1
EVM0016531.1|NA|Contig00013|+	tsp-13	4695.9	35707783570991	Contig00013:3570108-3571173	42.01,57.65,64.38	164.04	72.91,47.10,43.58	163.59	79.64,51.86,46.42	177.92	304.79,244.48,33.27	582.54	254.89,244.43,38.21	537.54	196.97,260.17,41.52	498.66	1.45118e-07	0.235563	-0.185664	3.7169e-06	Shortening	h60_3	tsp-13
EVM0016812.1|NA|Contig00024|-	pcf-11	9337.8	3311156	Contig00024:3310813-3311275	133.36,307.92	441.28	203.27,416.49	619.75	203.72,406.24	609.97	332.52,247.62	580.14	427.23,350.61	777.84	328.48,367.88	696.36	3.07973e-13	0.206353	-0.206898	1.287e-11	Shortening	h60_3	pcf-11
EVM0016950.1|NA|Contig00007|-	ddl-3	33967.6	15070607	Contig00007:15070489-15070871	28.56,498.06	526.62	283.85,253.45	537.3	0.00,434.42	434.42	525.39,36.36	561.76	629.10,54.39	683.48	520.60,47.41	568.02	7.9731e-129	0.715301	-0.726793	4.74798e-126	Shortening	h60_3	ddl-3

## Sheet: b
Gene	C.elegans ortholog genes	Mean_Squared_Error	Predicted_APA	Loci	h3_1_Separate_Exp	h3_1_Total_Exp	h3_2_Separate_Exp	h3_2_Total_Exp	h3_3_Separate_Exp	h3_3_Total_Exp	h30_1_Separate_Exp	h30_1_Total_Exp	h30_2_Separate_Exp	h30_2_Total_Exp	h30_3_Separate_Exp	h30_3_Total_Exp	p.value	perc_diff	r	p.adjust	event	contrast	C.elegans ortholog genes
EVM0000735.1|NA|Contig00009|+	M70.4	150.5	9006667	Contig00009:9005917-9007192	0.00,60.34	60.34	12.60,8.95	21.55	8.38,15.62	24.01	18.05,8.64	26.69	11.05,9.30	20.35	13.87,9.30	23.17	0.00124405	0.413891	-0.421398	0.0157376	Shortening	h30_3	M70.4
EVM0001138.6|NA|Contig00008|-	unc-70	18382.5	12443836	Contig00008:12442987-12444207	0.00,313.16	313.16	0.00,523.96	523.96	0.00,450.08	450.08	390.12,884.59	1274.71	141.81,621.26	763.08	17.60,652.13	669.73	9.30907e-24	0.202965	-0.275377	8.97937e-22	Shortening	h30_3	unc-70
EVM0001566.1|NA|Contig00018|+	morc-1	151.1	593578	Contig00018:592964-594364	0.00,24.54	24.54	0.00,31.29	31.29	0.00,26.42	26.42	25.15,38.23	63.37	20.00,28.63	48.63	22.16,32.74	54.9	9.93639e-05	0.403271	-0.427081	0.00191689	Shortening	h30_3	morc-1
EVM0001781.1|NA|Contig00069|-	lips-5	1069.6	14477479	Contig00069:14476735-14478370	0.00,134.98	134.98	0.00,81.72	81.72	0.00,60.64	60.64	17.99,20.47	38.46	15.45,18.03	33.48	34.66,6.17	40.83	1.96883e-16	0.603884	-0.721188	1.42433e-14	Shortening	h30_3	lips-5
EVM0001947.1|NA|Contig00013|-		4646.8	3221194	Contig00013:3220875-3222371	91.70,84.80	176.5	69.14,98.93	168.07	58.05,101.00	159.06	162.57,30.74	193.31	153.15,50.22	203.37	221.62,20.10	241.73	7.58856e-17	0.407065	-0.427326	5.85584e-15	Shortening	h30_3
EVM0002118.1|NA|Contig00002|-		18.9	1.53712e+20	Contig00002:1535947-1537233	4.18,1.51,33.86,0.04	39.59	5.07,4.02,19.37,0.02	28.47	7.75,0.00,26.34,0.06	34.15	60.33,27.06,17.25,1.74	106.38	20.01,7.00,7.36,1.77	36.15	47.27,10.84,21.59,0.74	80.43	1.3037e-06	0.571207	-0.440722	3.55066e-05	Shortening	h30_3
EVM0002350.1|NA|Contig00069|+		372.9	1335820	Contig00069:1335633-1335953	140.80,210.94	351.75	86.69,190.34	277.02	110.45,229.84	340.3	12.37,135.63	148	26.93,188.93	215.86	16.92,107.14	124.07	4.57767e-08	0.233506	0.248074	1.55843e-06	Lengthening	h30_3
EVM0002683.1|NA|Contig00002|+	cpr-2	138.8	4344529	Contig00002:4344440-4344773	164.34,108.74	273.08	151.77,90.93	242.71	71.76,144.47	216.23	161.93,40.97	202.9	198.78,43.25	242.03	229.74,54.50	284.24	5.17157e-11	0.279886	-0.297511	2.34749e-09	Shortening	h30_3	cpr-2
EVM0003022.1|NA|Contig00034|-	tni-4	985486	12862981286168	Contig00034:1286030-1286469	0.00,1406.03,2893.51	4299.54	0.00,1142.45,2710.94	3853.39	0.00,1012.64,2411.24	3423.88	1615.87,309.48,552.86	2478.22	1733.65,503.12,1041.71	3278.48	1970.34,562.44,1259.15	3791.94	0	0.557134	-0.562137	0	Shortening	h30_3	tni-4
EVM0003157.1|NA|Contig00011|-		35	3280143	Contig00011:3280006-3281140	41.01,16.47	57.48	29.84,16.97	46.81	22.46,13.74	36.21	40.10,1.77	41.87	59.95,1.89	61.84	48.44,2.69	51.12	0.00014938	0.294815	-0.382196	0.00267825	Shortening	h30_3
EVM0004157.1|NA|Contig00069|+	plx-1	342	1459082714591170	Contig00069:14590434-14591929	0.00,28.00,33.25	61.25	13.80,24.51,44.65	82.96	10.33,47.55,29.13	87.01	26.02,133.24,13.79	173.05	29.50,84.87,25.58	139.95	34.95,101.22,24.72	160.89	2.35098e-06	0.32765	-0.345699	6.18469e-05	Shortening	h30_3	plx-1
EVM0004396.1|NA|Contig00008|-	D1014.2	21.3	1001929	Contig00008:1001298-1002091	8.03,18.36	26.39	11.58,14.59	26.16	18.60,12.01	30.61	3.48,26.16	29.64	0.74,24.66	25.4	3.82,27.03	30.84	0.0020725	0.365812	0.410242	0.0248593	Lengthening	h30_3	D1014.2
EVM0004981.1|NA|Contig00011|-	hsb-1	3633.2	68534806853307	Contig00011:6853135-6854028	107.13,6.05,0.93	114.12	91.22,6.17,1.59	98.98	76.09,3.49,2.91	82.48	58.45,20.04,11.43	89.93	84.93,16.18,17.23	118.34	87.35,17.78,5.90	111.03	0.000161182	0.205845	0.263649	0.00284837	Lengthening	h30_3	hsb-1
EVM0005660.1|NA|Contig00016|+	C28H8.3	19610.9	720899	Contig00016:720451-721492	0.00,848.44	848.44	614.42,210.84	825.26	34.20,508.63	542.83	695.86,206.06	901.92	520.78,301.58	822.36	715.90,271.38	987.28	1.65708e-64	0.420076	-0.418424	4.79519e-62	Shortening	h30_3	C28H8.3
EVM0006116.1|NA|Contig00009|+	dhs-13	46789.8	3959564	Contig00009:3959427-3960079	3608.09,664.00	4272.09	3811.52,706.00	4517.52	5299.43,964.30	6263.73	2450.87,2194.38	4645.25	3545.72,2338.70	5884.42	3444.43,2322.97	5767.4	3.6656e-195	0.265624	0.291532	2.82862e-192	Lengthening	h30_3	dhs-13
EVM0006354.1|NA|Contig00013|-	rgs-6	150.1	2379321	Contig00013:2379146-2380182	0.00,89.58	89.58	0.00,100.47	100.47	0.00,93.09	93.09	114.49,38.62	153.11	47.22,91.96	139.17	78.41,69.27	147.68	1.61105e-18	0.545764	-0.565632	1.38133e-16	Shortening	h30_3	rgs-6
EVM0006867.1|NA|Contig00025|+		71.5	144831	Contig00025:144697-145752	95.34,12.68	108.02	13.03,11.99	25.02	39.03,12.79	51.82	0.00,21.99	21.99	15.38,15.27	30.65	23.89,15.05	38.94	0.000376556	0.368555	0.370443	0.00582938	Lengthening	h30_3
EVM0007151.1|NA|Contig00031|+	yars-2	1969.8	1470562	Contig00031:1470037-1470748	43.96,75.35	119.31	70.59,85.06	155.65	85.47,56.76	142.23	98.08,30.70	128.77	74.33,47.84	122.17	150.06,43.30	193.37	1.95272e-05	0.246331	-0.251991	0.000435453	Shortening	h30_3	yars-2
EVM0007389.2|NA|Contig00025|+	rpn-5	19169.3	68644	Contig00025:68455-68831	0.00,532.73	532.73	151.29,485.15	636.44	101.55,471.30	572.85	299.86,330.18	630.04	302.98,367.92	670.9	385.14,418.12	803.26	3.8978e-35	0.324386	-0.345414	6.01561e-33	Shortening	h30_3	rpn-5
EVM0007587.1|NA|Contig00013|-		791.2	42318764231607	Contig00013:4231337-4232270	3.58,110.47,33.65	147.7	57.38,91.46,26.73	175.57	27.07,100.69,30.98	158.75	65.59,52.20,21.14	138.93	79.09,57.48,23.72	160.29	60.19,84.94,25.22	170.35	0.000110597	0.253662	-0.216846	0.00209863	Shortening	h30_3
EVM0007695.1|NA|Contig00007|+	F46H5.4	689.9	12410888	Contig00007:12409891-12411039	19.72,46.46	66.18	28.78,51.14	79.92	40.02,43.59	83.61	133.28,19.28	152.56	91.95,29.07	121.02	94.34,20.24	114.57	1.41641e-10	0.437939	-0.44694	6.18675e-09	Shortening	h30_3	F46H5.4
EVM0007739.2|NA|Contig00025|-	F46C5.10	6640.5	1394767	Contig00025:1394539-1394819	733.09,559.83	1292.92	622.98,192.23	815.2	936.64,291.49	1228.13	36.20,36.38	72.57	30.60,33.78	64.38	21.83,48.23	70.06	8.64422e-06	0.259087	0.129443	0.000204198	Lengthening	h30_3	F46C5.10
EVM0007989.1|NA|Contig00013|+		40.2	4397983	Contig00013:4397774-4398088	109.79,16.48	126.27	29.56,14.35	43.91	18.04,19.10	37.15	6.98,20.15	27.13	0.00,25.16	25.16	38.33,27.85	66.18	9.82403e-05	0.376705	0.373756	0.00191114	Lengthening	h30_3
EVM0008228.1|NA|Contig00016|+	ttc-7	4162.1	404485	Contig00016:403446-404586	71.64,37.07	108.71	78.85,48.97	127.82	94.09,32.16	126.25	152.74,13.75	166.49	130.35,16.40	146.75	128.41,26.37	154.79	3.28193e-05	0.205053	-0.249558	0.000703488	Shortening	h30_3	ttc-7
EVM0008229.2|NA|Contig00046|-	W09G3.8	428.6	153376	Contig00046:153262-153542	175.31,92.07	267.38	170.58,101.40	271.98	144.85,99.20	244.05	88.38,176.33	264.71	101.25,142.28	243.52	97.66,138.39	236.05	5.80861e-08	0.240423	0.240386	1.94883e-06	Lengthening	h30_3	W09G3.8
EVM0008398.1|NA|Contig00008|-		1154.2	6431497	Contig00008:6431179-6431704	551.86,333.83	885.69	407.90,346.62	754.52	442.84,327.50	770.34	192.33,40.77	233.11	187.45,41.22	228.67	169.74,27.79	197.53	6.43193e-12	0.251631	-0.214755	3.23694e-10	Shortening	h30_3
EVM0008830.1|NA|Contig00016|-	Y71H2AM.1	256.3	1320550	Contig00016:1320094-1320683	17.51,54.65	72.16	31.10,50.41	81.51	14.54,25.58	40.13	9.19,65.26	74.44	13.41,77.68	91.09	6.51,74.80	81.32	0.00210862	0.207942	0.253683	0.0251622	Lengthening	h30_3	Y71H2AM.1
EVM0008955.1|NA|Contig00025|+	K02C4.5	256.7	660347660719	Contig00025:659796-661253	0.00,13.33,17.53	30.86	0.00,18.09,38.47	56.56	0.00,11.81,26.42	38.23	28.96,34.60,62.76	126.32	31.53,24.88,41.80	98.21	55.00,26.73,47.03	128.76	0.000166795	0.326899	-0.282021	0.00290324	Shortening	h30_3	K02C4.5
EVM0008961.4|NA|Contig00009|-	F59B8.1	161.7	4935969	Contig00009:4935319-4936246	15.32,42.42	57.74	11.07,32.65	43.73	14.03,20.51	34.54	43.27,42.98	86.25	61.67,41.20	102.87	64.80,42.61	107.41	0.002142	0.275215	-0.25566	0.025402	Shortening	h30_3	F59B8.1
EVM0009301.1|NA|Contig00032|-	nfyb-1	279.2	1462272	Contig00032:1461368-1462565	0.92,55.61	56.52	6.15,41.71	47.86	16.69,43.89	60.59	25.80,41.06	66.86	37.09,48.27	85.35	34.92,41.34	76.26	0.000512838	0.284064	-0.303348	0.00746679	Shortening	h30_3	nfyb-1
EVM0009644.1|NA|Contig00031|-		117.4	805859	Contig00031:803625-806354	31.84,17.89	49.73	49.56,14.82	64.38	41.25,9.31	50.56	42.44,3.83	46.26	55.29,0.67	55.96	44.53,1.07	45.61	0.00203809	0.217499	-0.30223	0.0245738	Shortening	h30_3
EVM0009953.1|NA|Contig00016|-	tmem-131	1044.5	10177	Contig00016:9892-10336	20.38,248.09	268.47	45.60,284.78	330.38	52.94,258.88	311.83	433.90,179.09	613	267.42,260.77	528.19	311.94,256.94	568.88	2.38011e-39	0.461944	-0.444054	4.23843e-37	Shortening	h30_3	tmem-131
EVM0010297.1|NA|Contig00007|-	lurp-1	45.4	11641885	Contig00007:11641621-11642379	70.34,42.32	112.66	57.21,50.57	107.78	63.72,36.05	99.77	26.49,47.65	74.15	32.79,66.02	98.81	38.02,59.11	97.13	0.000919223	0.237063	0.236265	0.01216	Lengthening	h30_3	lurp-1
EVM0010430.1|NA|Contig00013|+	T07D1.3	9413.6	241090	Contig00013:240965-241914	272.70,901.59	1174.29	363.47,867.25	1230.73	436.77,926.18	1362.95	770.55,489.74	1260.29	857.74,610.02	1467.76	836.22,693.68	1529.91	9.12212e-53	0.294048	-0.295582	1.91979e-50	Shortening	h30_3	T07D1.3
EVM0010565.1|NA|Contig00069|-		310.6	7624176	Contig00069:7624080-7624425	248.76,100.40	349.15	178.40,80.47	258.87	224.39,63.62	288.02	20.36,23.50	43.86	69.20,45.71	114.91	26.01,48.52	74.54	9.60024e-05	0.231773	0.201032	0.00188344	Lengthening	h30_3
EVM0010642.1|NA|Contig00013|+	wac-1.1	465.8	1102758	Contig00013:1102630-1102894	102.97,157.62	260.59	82.04,245.20	327.24	95.28,180.17	275.45	30.13,336.92	367.05	33.44,281.06	314.5	31.09,322.79	353.88	2.13515e-13	0.233259	0.291763	1.37302e-11	Lengthening	h30_3	wac-1.1
EVM0011368.1|NA|Contig00009|-	nhr-31	89	6.94743e+27	Contig00009:6946119-6947607	0.83,10.38,19.80,33.53,25.71	90.26	0.00,10.10,31.09,26.96,19.79	87.94	7.09,19.76,21.08,22.70,21.58	92.2	94.28,19.98,43.29,34.80,11.76	204.11	87.98,7.17,19.02,25.85,10.77	150.8	76.30,0.00,18.75,17.05,16.07	128.17	5.63813e-13	0.505953	-0.426821	3.18348e-11	Shortening	h30_3	nhr-31
EVM0012000.1|NA|Contig00007|-	cacn-1	124.3	875714	Contig00007:875308-875812	126.98,31.39	158.37	118.53,50.43	168.96	111.21,57.34	168.55	12.98,85.16	98.13	60.71,90.14	150.85	50.73,110.52	161.25	5.48511e-13	0.416082	0.415017	3.17451e-11	Lengthening	h30_3	cacn-1
EVM0012598.1|NA|Contig00070|-	ceh-32	1282.6	5724029	Contig00070:5723217-5724259	16.67,56.24	72.9	0.00,98.55	98.55	11.38,99.73	111.11	143.52,225.37	368.89	170.86,154.77	325.64	122.12,166.84	288.96	9.64132e-10	0.344565	-0.297679	3.84821e-08	Shortening	h30_3	ceh-32
EVM0012628.1|NA|Contig00069|+	unc-24	89.4	10688319	Contig00069:10687510-10688694	27.56,20.47	48.02	26.67,21.82	48.48	39.63,8.91	48.54	50.06,5.37	55.42	61.61,6.67	68.28	74.52,4.61	79.14	0.000283572	0.270873	-0.337073	0.00458989	Shortening	h30_3	unc-24
EVM0012827.1|NA|Contig00013|-	tbc-1	1690.9	152426151633	Contig00013:151472-152892	59.59,142.09,15.02	216.7	119.20,94.59,12.03	225.81	70.25,112.04,5.42	187.71	126.68,67.01,22.20	215.88	209.83,63.11,12.14	285.08	214.22,53.80,4.81	272.83	8.37639e-09	0.316564	-0.309601	3.0299e-07	Shortening	h30_3	tbc-1
EVM0013131.2|NA|Contig00007|+	cct-4	308848	42762	Contig00007:42555-43009	1342.17,2102.81	3444.97	3635.31,1596.39	5231.7	1183.66,2062.74	3246.4	5402.17,377.51	5779.68	4925.95,605.51	5531.46	4849.42,721.39	5570.81	0	0.382299	-0.429705	0	Shortening	h30_3	cct-4
EVM0013683.1|NA|Contig00016|-	pal-1	52.4	49089044908230	Contig00016:4908105-4909434	0.00,27.68,18.28	45.96	10.79,14.19,11.85	36.82	1.09,18.51,19.44	39.04	36.39,3.34,11.19	50.92	35.17,9.07,17.66	61.9	30.44,9.40,11.89	51.73	8.92188e-05	0.522359	-0.503695	0.00176531	Shortening	h30_3	pal-1
EVM0014126.1|NA|Contig00018|+	C46F11.4	172.4	20203132020518	Contig00018:2019951-2020911	0.00,0.00,55.61	55.61	0.00,22.18,46.11	68.29	0.67,18.61,35.04	54.31	9.23,91.68,33.83	134.74	14.35,56.54,32.99	103.88	15.18,75.50,32.01	122.69	8.6872e-10	0.493834	-0.472227	3.52822e-08	Shortening	h30_3	C46F11.4
EVM0015232.2|NA|Contig00008|-	dyci-1	7077.7	12690391	Contig00008:12690223-12691267	0.00,119.87	119.87	0.00,165.65	165.65	0.00,154.80	154.8	18.52,41.34	59.87	15.51,44.51	60.03	5.83,35.64	41.47	4.62007e-10	0.247041	-0.440021	1.98064e-08	Shortening	h30_3	dyci-1
EVM0015346.1|NA|Contig00032|-	T16G1.4	7407	857704	Contig00032:857453-857844	12.78,196.51	209.28	158.16,124.14	282.3	0.00,275.67	275.67	0.00,180.29	180.29	0.00,215.12	215.12	0.00,226.39	226.39	3.9706e-13	0.222793	0.337234	2.35691e-11	Lengthening	h30_3	T16G1.4
EVM0015821.1|NA|Contig00022|+		490.4	5.51128e+17	Contig00022:550809-552619	107.44,14.81,1.21,1.93	125.39	81.42,19.81,1.56,1.74	104.54	100.71,31.91,6.46,8.17	147.24	45.81,37.31,7.80,11.93	102.86	55.30,23.41,4.03,8.09	90.83	77.95,25.42,7.66,14.21	125.24	0.000451607	0.206287	0.234336	0.00670174	Lengthening	h30_3
EVM0016154.1|NA|Contig00025|-		163	1810809	Contig00025:1809697-1810954	6.94,21.66	28.61	15.52,14.99	30.5	15.71,13.40	29.11	27.43,0.54	27.97	19.06,2.50	21.57	22.00,1.24	23.24	8.8229e-05	0.508516	-0.535234	0.00176078	Shortening	h30_3
EVM0016531.1|NA|Contig00013|+	tsp-13	1834.4	3570938	Contig00013:3570108-3571173	79.41,75.68	155.08	98.84,50.51	149.35	108.30,54.07	162.38	93.00,16.14	109.14	106.27,14.40	120.67	122.65,16.09	138.74	1.32213e-06	0.25963	-0.289832	3.55899e-05	Shortening	h30_3	tsp-13
EVM0016558.1|NA|Contig00002|-	M01E5.3	44.1	626800626205	Contig00002:625430-627248	0.00,29.57,13.68	43.25	0.00,33.11,4.45	37.56	7.62,31.26,6.78	45.67	8.09,24.83,6.49	39.41	16.94,32.91,3.99	53.85	21.94,34.23,3.40	59.57	0.00319633	0.247104	-0.292218	0.0354946	Shortening	h30_3	M01E5.3
EVM0016730.2|NA|Contig00035|+	T23B5.4	104.4	881735882342	Contig00035:881491-882442	119.88,6.23,17.03	143.13	116.80,2.93,25.82	145.55	98.85,9.09,9.59	117.53	46.55,3.06,27.33	76.94	64.45,13.04,29.04	106.53	64.07,12.56,30.43	107.05	0.000245068	0.223393	0.248661	0.00399529	Lengthening	h30_3	T23B5.4
EVM0016812.1|NA|Contig00024|-	pcf-11	4802.8	3311156	Contig00024:3310813-3311275	132.35,305.58	437.93	201.72,413.33	615.06	202.18,403.16	605.34	159.55,119.10	278.65	156.58,120.26	276.84	222.47,163.58	386.06	9.01848e-13	0.248672	-0.2427	4.9709e-11	Shortening	h30_3	pcf-11
EVM0016825.1|NA|Contig00016|-	fsn-1	3898.5	4750264	Contig00016:4750166-4750648	664.29,188.97	853.27	877.25,192.55	1069.8	873.43,207.54	1080.97	60.63,208.89	269.52	385.72,232.13	617.85	351.21,232.78	583.98	4.73508e-26	0.261854	0.273319	4.9826e-24	Lengthening	h30_3	fsn-1
EVM0016950.1|NA|Contig00007|-	ddl-3	32972.6	15070607	Contig00007:15070489-15070871	28.35,494.28	522.63	281.70,251.53	533.23	0.00,431.13	431.13	355.59,17.45	373.04	422.65,15.41	438.05	382.48,16.24	398.73	5.50631e-112	0.750907	-0.750025	3.18678e-109	Shortening	h30_3	ddl-3
EVM0017644.3|NA|Contig00016|+	M01F1.4	3562.2	4571731	Contig00016:4571305-4571972	224.09,179.46	403.55	255.18,152.93	408.11	226.90,142.93	369.83	414.07,63.13	477.2	325.79,106.25	432.04	435.25,87.64	522.88	3.12021e-13	0.222839	-0.246953	1.95224e-11	Shortening	h30_3	M01F1.4

## Sheet: c
Gene	C.elegans ortholog genes	Mean_Squared_Error	Predicted_APA	Loci	h30_1_Separate_Exp	h30_1_Total_Exp	h30_2_Separate_Exp	h30_2_Total_Exp	h30_3_Separate_Exp	h30_3_Total_Exp	h60_1_Separate_Exp	h60_1_Total_Exp	h60_2_Separate_Exp	h60_2_Total_Exp	h60_3_Separate_Exp	h60_3_Total_Exp	p.value	perc_diff	r	ABS®	p.adjust	event	contrast
EVM0015232.2|NA|Contig00008|-	dyci-1	1251.6	12690290	Contig00008:12690223-12691267	51.54,13.29	64.84	56.08,9.75	65.82	34.84,11.23	46.07	0.00,96.89	96.89	0.00,74.88	74.88	0.00,62.28	62.28	9.98418e-23	0.806088	0.838531	0.838531	7.63628e-21	Lengthening	h60_30
EVM0000735.1|NA|Contig00009|+	M70.4	97.9	9006628	Contig00009:9005917-9007192	20.43,9.44	29.86	12.49,10.12	22.61	15.40,10.29	25.69	0.00,46.68	46.68	0.00,41.44	41.44	0.00,42.04	42.04	3.43909e-09	0.61814	0.709102	0.709102	1.06289e-07	Lengthening	h60_30
EVM0013683.1|NA|Contig00016|-	pal-1	239.3	49089054908182	Contig00016:4908105-4909434	39.36,5.86,9.88	55.11	38.25,13.85,14.88	66.98	33.34,12.18,10.46	55.98	0.00,52.73,29.78	82.51	0.00,40.22,27.02	67.25	0.00,26.00,30.41	56.41	7.88747e-10	0.623105	0.676605	0.676605	2.6716e-08	Lengthening	h60_30
EVM0006162.1|NA|Contig00008|+	lgc-13	78.8	10886113	Contig00008:10886011-10886760	20.10,10.09	30.19	24.52,7.52	32.04	44.65,8.16	52.81	0.00,38.97	38.97	8.14,22.94	31.08	9.46,23.01	32.47	2.76869e-07	0.604317	0.603409	0.603409	6.25197e-06	Lengthening	h60_30
EVM0005660.1|NA|Contig00016|+	C28H8.3	9762.6	720899	Contig00016:720451-721492	752.66,222.88	975.54	563.29,326.19	889.48	774.33,293.53	1067.86	0.00,556.94	556.94	167.27,362.47	529.73	0.00,414.31	414.31	4.0017e-106	0.601266	0.569144	0.569144	1.186e-103	Lengthening	h60_30
EVM0002060.1|NA|Contig00004|-	prx-1	543.2	39567723956404	Contig00004:3956106-3957000	0.00,0.00,72.96	72.96	4.81,0.00,66.48	71.3	7.32,14.45,49.08	70.85	9.21,39.47,15.17	63.85	25.30,76.61,18.66	120.58	17.16,57.06,16.76	90.97	8.02721e-14	0.692733	-0.557416	0.557416	3.96511e-12	Shortening	h60_30
EVM0007151.1|NA|Contig00031|+	yars-2	1487.5	1470562	Contig00031:1470037-1470748	106.08,33.20	139.28	80.40,51.75	132.14	162.31,46.84	209.15	15.41,74.24	89.65	13.16,55.92	69.08	2.16,61.40	63.56	4.83666e-17	0.587526	0.548171	0.548171	2.94044e-15	Lengthening	h60_30
EVM0008633.1|NA|Contig00013|-		78.4	440872440638	Contig00013:440404-441632	14.47,33.76,9.22	57.45	17.72,53.39,14.38	85.49	4.01,52.61,17.10	73.72	3.75,0.00,76.88	80.63	2.21,17.39,62.39	81.99	10.78,5.86,61.46	78.1	2.73637e-11	0.646021	0.53939	0.53939	1.13439e-09	Lengthening	h60_30
EVM0017249.1|NA|Contig00004|+	pkn-1	1031	1167472	Contig00004:1165794-1167829	9.56,21.46	31.02	0.00,39.48	39.48	1.85,39.23	41.07	12.77,11.31	24.08	12.04,13.17	25.22	23.58,7.03	30.62	1.87691e-05	0.503374	-0.535607	0.535607	0.000279884	Shortening	h60_30
EVM0006195.2|NA|Contig00004|+	npr-21	763.1	3548808	Contig00004:3548555-3549338	253.76,15.09	268.85	175.89,14.99	190.88	244.94,23.74	268.69	76.77,84.25	161.01	128.31,88.19	216.49	26.45,111.91	138.36	5.05523e-27	0.477307	0.528567	0.528567	5.21128e-25	Lengthening	h60_30
EVM0014324.1|NA|Contig00013|-	ZC449.2	87.7	2908534	Contig00013:2908238-2908623	0.00,25.22	25.22	21.17,14.45	35.62	21.96,16.13	38.09	48.27,2.88	51.16	44.91,6.64	51.55	40.56,3.92	44.48	3.03217e-06	0.472718	-0.515449	0.515449	5.24765e-05	Shortening	h60_30
EVM0003355.1|NA|Contig00016|+	nas-1	166.5	1722349	Contig00016:1722106-1722558	47.30,9.28	56.58	29.33,15.74	45.07	32.08,14.41	46.49	1.27,20.45	21.73	13.28,14.75	28.04	0.00,21.26	21.26	1.99997e-05	0.528932	0.498997	0.498997	0.00029453	Lengthening	h60_30
EVM0012321.2|NA|Contig00022|-	ZC434.9	215.2	2917396	Contig00022:2916935-2917468	12.94,14.04	26.98	12.13,17.92	30.05	13.36,24.16	37.53	0.00,24.96	24.96	0.00,27.98	27.98	0.00,33.58	33.58	0.000114558	0.406452	0.496526	0.496526	0.00142956	Lengthening	h60_30
EVM0012000.1|NA|Contig00007|-	cacn-1	281.2	875714	Contig00007:875308-875812	14.04,92.11	106.14	65.67,97.50	163.17	54.88,119.54	174.41	293.91,64.14	358.06	244.95,80.38	325.33	257.32,48.21	305.54	2.20193e-26	0.5018	-0.486354	0.486354	2.08831e-24	Shortening	h60_30
EVM0016280.1|NA|Contig00005|-	F35A5.1	4234.1	448649	Contig00005:448114-448738	74.29,199.06	273.34	0.00,296.96	296.96	8.01,207.19	215.19	93.30,107.34	200.64	188.16,125.12	313.28	119.39,87.32	206.71	2.59608e-27	0.451477	-0.48316	0.48316	2.79786e-25	Shortening	h60_30
EVM0006867.1|NA|Contig00025|+		130.8	144831	Contig00025:144697-145752	0.00,23.79	23.79	16.64,16.52	33.16	25.84,16.28	42.12	302.32,13.58	315.9	136.60,19.49	156.09	176.85,17.28	194.13	1.80136e-14	0.495625	-0.479883	0.479883	9.28486e-13	Shortening	h60_30
EVM0013131.2|NA|Contig00007|+	cct-4	303503	42762	Contig00007:42555-43009	5843.12,408.33	6251.44	5328.03,654.94	5982.97	5245.25,780.27	6025.53	1617.48,2190.85	3808.33	2284.68,1864.51	4149.2	2148.20,1601.18	3749.39	0	0.382219	0.430507	0.430507	0	Lengthening	h60_30
EVM0009460.1|NA|Contig00029|-	xnp-1	69.7	407896	Contig00029:407121-408464	15.95,22.53	38.48	9.72,18.38	28.1	3.47,17.42	20.89	0.00,23.80	23.8	0.00,24.36	24.36	0.00,22.97	22.97	0.00186614	0.333143	0.427833	0.427833	0.0171497	Lengthening	h60_30
EVM0001566.1|NA|Contig00018|+	morc-1	116.5	593580	Contig00018:592964-594364	27.23,41.29	68.52	21.65,30.93	52.58	24.00,35.37	59.37	0.00,23.07	23.07	0.00,35.32	35.32	0.00,28.02	28.02	6.32927e-05	0.403834	0.424114	0.424114	0.000838363	Lengthening	h60_30
EVM0002662.1|NA|Contig00013|-	acr-10	165.4	412169	Contig00013:411132-412296	24.74,22.66	47.4	41.40,17.24	58.64	42.61,12.70	55.31	14.40,17.29	31.69	0.00,27.11	27.11	3.88,17.98	21.86	0.000148892	0.44737	0.422296	0.422296	0.00181038	Lengthening	h60_30
EVM0002229.1|NA|Contig00018|+	unc-51	52.2	1.20883e+20	Contig00018:1208654-1211244	19.72,20.91,15.50,2.00	58.13	7.50,1.76,13.95,2.03	25.25	7.79,1.34,8.84,5.10	23.07	0.00,0.00,18.62,3.49	22.11	0.00,0.00,20.25,1.70	21.95	1.91,4.57,17.88,5.35	29.7	0.000763299	0.46665	0.415879	0.415879	0.00804347	Lengthening	h60_30
EVM0014126.1|NA|Contig00018|+	C46F11.4	267.3	20203132020518	Contig00018:2019951-2020911	9.98,99.16,36.60	145.74	15.53,61.16,35.68	112.36	16.42,81.67,34.62	132.7	0.00,25.90,56.92	82.82	0.00,39.46,69.04	108.51	0.00,26.67,62.66	89.33	4.91898e-10	0.398555	0.415565	0.415565	1.76711e-08	Lengthening	h60_30
EVM0009993.1|NA|Contig00031|-	C08G9.2	734.8	1.57458e+20	Contig00031:1572727-1574832	24.36,0.00,0.00,54.26	78.61	62.05,0.00,0.00,43.04	105.09	108.95,0.00,0.00,29.54	138.49	470.64,14.05,0.00,27.24	511.92	611.90,33.69,0.00,21.74	667.33	511.83,38.81,0.00,27.94	578.58	3.45147e-26	0.34991	-0.414833	0.414833	3.14747e-24	Shortening	h60_30
EVM0016730.2|NA|Contig00035|+	T23B5.4	204.5	881735882342	Contig00035:881491-882442	50.35,3.31,29.56	83.22	69.71,14.10,31.41	115.22	69.30,13.58,32.91	115.79	281.47,2.61,14.13	298.21	226.43,2.88,18.44	247.75	269.09,7.37,8.66	285.13	1.51564e-14	0.3323	-0.40708	0.40708	8.16725e-13	Shortening	h60_30
EVM0009773.1|NA|Contig00016|-	M03C11.1	914.6	3002267	Contig00016:3001990-3002514	14.01,99.43	113.44	90.21,110.96	201.17	94.48,127.21	221.69	14.34,110.61	124.94	0.00,202.03	202.03	0.00,111.23	111.23	2.34617e-13	0.337778	0.406555	0.406555	1.13526e-11	Lengthening	h60_30
EVM0004981.1|NA|Contig00011|-	hsb-1	3009.5	6.85393e+20	Contig00011:6853135-6854028	20.12,59.45,21.68,12.37	113.62	30.12,86.21,17.50,18.64	152.48	95.74,76.52,19.23,6.39	197.87	153.59,39.48,11.25,1.80	206.12	101.78,38.10,8.31,0.87	149.05	131.26,29.35,16.65,2.00	179.27	1.18296e-11	0.408798	-0.406165	0.406165	5.19405e-10	Shortening	h60_30
EVM0011017.1|NA|Contig00020|+		200.8	125866126222	Contig00020:123013-127085	63.01,0.98,7.08	71.07	30.60,8.47,8.49	47.55	17.33,7.11,8.24	32.67	0.00,27.13,22.82	49.95	19.89,1.13,26.03	47.05	20.32,5.88,15.55	41.75	2.951e-05	0.443395	0.394319	0.394319	0.000421495	Lengthening	h60_30
EVM0005992.1|NA|Contig00011|+	T23G11.4	152623	170164	Contig00011:170065-170298	47.32,311.58	358.89	135.49,415.49	550.98	156.86,413.17	570.04	1078.63,583.71	1662.34	1305.92,519.87	1825.8	1052.81,531.07	1583.88	2.66961e-70	0.448191	-0.379291	0.379291	5.75422e-68	Shortening	h60_30
EVM0007587.1|NA|Contig00013|-		17214.3	42319294231607	Contig00013:4231337-4232270	53.14,71.29,22.86	147.29	66.73,78.69,25.65	171.07	47.68,106.05,27.28	181	0.00,395.53,122.15	517.67	0.00,348.00,107.49	455.5	0.00,408.62,124.95	533.57	9.43862e-19	0.335523	0.369662	0.369662	6.21638e-17	Lengthening	h60_30
EVM0001781.1|NA|Contig00069|-	lips-5	600.7	14477428	Contig00069:14476735-14478370	22.13,19.99	42.12	19.24,17.53	36.77	42.59,2.56	45.16	130.78,2.22	133	140.77,8.93	149.7	100.11,8.64	108.75	1.87102e-06	0.272566	-0.363651	0.363651	3.31059e-05	Shortening	h60_30
EVM0005802.1|NA|Contig00019|-	F43G6.4	643.6	2689382	Contig00019:2688556-2690062	0.00,74.15	74.15	0.00,39.02	39.02	0.00,45.98	45.98	64.00,86.54	150.54	62.26,95.10	157.36	26.23,93.42	119.65	4.27593e-07	0.35666	-0.36156	0.36156	9.052e-06	Shortening	h60_30
EVM0015267.1|NA|Contig00007|-	rpoa-1	766.6	8908129	Contig00007:8907967-8908629	97.48,21.25	118.73	82.62,33.04	115.66	87.85,29.54	117.39	24.73,49.02	73.75	38.22,41.02	79.24	28.74,40.49	69.23	1.15961e-06	0.349089	0.351526	0.351526	2.19955e-05	Lengthening	h60_30
EVM0010606.1|NA|Contig00069|+	arf-5	811152	10691421	Contig00069:10691100-10691628	0.00,2485.04	2485.04	0.00,3544.03	3544.03	0.00,3519.52	3519.52	622.35,2276.58	2898.93	652.83,2402.21	3055.04	532.64,2226.39	2759.03	2.03785e-161	0.207485	-0.347001	0.347001	1.61058e-158	Shortening	h60_30
EVM0006911.1|NA|Contig00074|-	asp-1	354952	1324281	Contig00074:1324228-1324425	2399.57,8213.87	10613.4	1254.69,5462.54	6717.23	1539.58,5820.29	7359.87	890.72,916.57	1807.29	1349.27,898.96	2248.23	1582.12,792.97	2375.09	5.36098e-267	0.384004	-0.342748	0.342748	6.35545e-264	Shortening	h60_30
EVM0012337.1|NA|Contig00013|+	syg-2	51.3	2002152	Contig00013:2001627-2002450	125.27,4.43	129.7	109.38,6.44	115.82	119.36,1.90	121.26	41.02,27.50	68.51	65.39,12.41	77.8	52.18,13.26	65.44	5.29787e-06	0.21627	0.327836	0.327836	8.84596e-05	Lengthening	h60_30
EVM0017481.1|NA|Contig00069|+		241.9	10230199	Contig00069:10229319-10230590	20.43,18.32	38.75	26.56,13.78	40.35	19.05,17.15	36.2	6.65,41.12	47.77	19.17,47.33	66.5	16.75,39.55	56.29	0.00142738	0.323241	0.326698	0.326698	0.0138702	Lengthening	h60_30
EVM0013967.1|NA|Contig00022|+	sem-4	64.9	1608724	Contig00022:1608561-1609582	84.90,31.00	115.89	59.96,20.53	80.49	43.45,22.24	65.69	7.47,14.76	22.23	8.98,17.00	25.99	13.47,23.09	36.56	0.000470423	0.365566	0.325231	0.325231	0.00523649	Lengthening	h60_30
EVM0010385.1|NA|Contig00011|+	ttbk-4	3.5	4758234	Contig00011:4758141-4758557	15.39,8.77	24.16	15.50,5.89	21.39	19.55,3.81	23.36	41.34,1.06	42.4	64.53,1.51	66.04	37.15,4.16	41.31	0.00558902	0.223089	-0.324569	0.324569	0.0449015	Shortening	h60_30
EVM0000744.1|NA|Contig00013|-	sgca-1	325	49242184923797	Contig00013:4923673-4924997	91.13,10.46,6.82	108.41	118.84,9.33,7.30	135.47	108.35,11.19,13.66	133.2	42.78,13.55,19.68	76.01	51.97,7.73,39.02	98.72	51.43,7.45,22.62	81.5	1.58647e-06	0.273668	0.319109	0.319109	2.89347e-05	Lengthening	h60_30
EVM0003187.2|NA|Contig00011|+		39.3	5084746	Contig00011:5084499-5084947	86.01,15.15	101.16	91.48,18.09	109.57	105.33,11.95	117.28	61.47,61.02	122.48	79.67,36.68	116.35	62.16,52.32	114.48	1.77993e-06	0.286831	0.316979	0.316979	3.19714e-05	Lengthening	h60_30
EVM0002173.1|NA|Contig00011|+	asic-2	656.4	1929200	Contig00011:1929048-1930498	132.61,20.53	153.14	134.05,15.57	149.61	136.85,21.20	158.05	68.84,43.98	112.82	77.48,40.15	117.62	41.51,39.88	81.39	3.81059e-07	0.273326	0.31643	0.31643	8.19877e-06	Lengthening	h60_30
EVM0002118.1|NA|Contig00002|-		23.1	1.53712e+20	Contig00002:1535947-1537233	65.25,29.27,18.66,1.89	115.07	21.65,7.57,7.96,1.91	39.1	51.13,11.72,23.35,0.80	86.99	4.43,10.10,19.15,0.90	34.58	4.70,9.66,32.06,0.94	47.36	28.67,16.17,17.05,0.87	62.75	0.000511632	0.311475	0.314899	0.314899	0.00564223	Lengthening	h60_30
EVM0008142.1|NA|Contig00009|+	C28C12.4	314.5	5127352	Contig00009:5127235-5127535	11.25,99.01	110.26	6.67,126.43	133.1	0.00,149.22	149.22	35.59,72.41	107.99	36.56,121.35	157.91	30.66,77.28	107.94	4.90223e-07	0.229357	-0.314703	0.314703	1.0286e-05	Shortening	h60_30
EVM0003022.1|NA|Contig00034|-	tni-4	366025	12862941286168	Contig00034:1286030-1286469	1778.86,293.47,597.99	2670.33	1901.61,503.93,1126.74	3532.29	2160.84,562.83,1361.93	4085.61	324.24,848.81,1689.38	2862.44	1050.01,736.21,1587.74	3373.96	638.33,605.81,1289.96	2534.1	7.62204e-134	0.338296	0.305916	0.305916	3.01198e-131	Lengthening	h60_30
EVM0008955.1|NA|Contig00025|+	K02C4.5	367.1	660347660718	Contig00025:659796-661253	31.28,37.43,67.92	136.63	34.07,26.93,45.23	106.23	59.44,28.95,50.89	139.28	0.00,26.19,45.17	71.36	0.00,29.88,50.40	80.28	0.00,21.25,40.64	61.88	4.92495e-06	0.326556	0.302391	0.302391	8.34075e-05	Lengthening	h60_30
EVM0016922.1|NA|Contig00016|+	nca-2	38	1597125	Contig00016:1596850-1597586	35.69,31.86	67.55	23.46,28.25	51.71	24.15,29.40	53.55	3.20,27.77	30.97	8.24,38.74	46.98	12.51,36.29	48.8	0.00254428	0.293078	0.302024	0.302024	0.0225093	Lengthening	h60_30
EVM0016825.1|NA|Contig00016|-	fsn-1	2688	4750264	Contig00016:4750166-4750648	65.57,225.94	291.52	417.21,251.08	668.29	379.87,251.78	631.65	637.86,98.54	736.4	518.29,112.64	630.94	371.01,121.06	492.07	1.42716e-24	0.279266	-0.301685	0.301685	1.16682e-22	Shortening	h60_30
EVM0001138.6|NA|Contig00008|-	unc-70	25142.5	12443836	Contig00008:12442987-12444207	421.97,956.79	1378.76	153.39,671.97	825.36	19.03,705.36	724.39	0.00,506.52	506.52	0.00,740.49	740.49	0.00,581.54	581.54	1.33116e-32	0.202967	0.298593	0.298593	1.75343e-30	Lengthening	h60_30
EVM0009867.1|NA|Contig00016|+	B0393.7	40.2	1554875	Contig00016:1554633-1555005	76.41,15.21	91.62	109.59,12.57	122.16	90.40,11.06	101.46	15.88,11.86	27.74	25.99,17.19	43.18	23.12,11.10	34.23	0.000687268	0.258664	0.286767	0.286767	0.00734014	Lengthening	h60_30
EVM0010823.1|NA|Contig00014|-	rpoa-1	1895.3	1278036	Contig00014:1277878-1278544	227.96,45.85	273.81	236.37,53.73	290.1	254.36,38.92	293.27	115.49,98.91	214.4	118.68,84.56	203.25	138.46,78.09	216.55	4.34165e-10	0.250857	0.279921	0.279921	1.5837e-08	Lengthening	h60_30
EVM0012598.1|NA|Contig00070|-	ceh-32	1876.8	5724029	Contig00070:5723217-5724259	155.24,243.77	399	184.81,167.41	352.22	132.09,180.46	312.55	0.00,141.07	141.07	0.00,126.78	126.78	70.56,112.33	182.89	7.51772e-10	0.28729	0.273928	0.273928	2.62125e-08	Lengthening	h60_30
EVM0002276.1|NA|Contig00038|+		139	367079367388	Contig00038:367027-367491	141.74,83.63,1.67	227.05	135.13,103.50,2.63	241.25	239.12,134.87,2.54	376.53	73.83,9.95,0.07	83.85	78.38,5.33,0.03	83.74	74.43,6.26,0.01	80.7	2.84153e-07	0.302042	-0.271218	0.271218	6.29651e-06	Shortening	h60_30
EVM0007989.1|NA|Contig00013|+		59.2	4397983	Contig00013:4397774-4398088	7.55,21.79	29.34	0.00,27.21	27.21	41.46,30.13	71.58	85.14,26.89	112.02	47.81,39.51	87.32	32.92,19.28	52.21	0.00295712	0.276919	-0.264191	0.264191	0.0256826	Shortening	h60_30
EVM0008251.1|NA|Contig00027|-	ZK596.2	790.1	1201976	Contig00027:1201919-1202130	18.38,17.15	35.53	61.11,21.97	83.08	50.32,20.43	70.75	466.20,34.79	500.99	383.43,29.08	412.51	282.75,28.09	310.84	1.05663e-08	0.23937	-0.263562	0.263562	3.0552e-07	Shortening	h60_30
EVM0013568.1|NA|Contig00013|-	vab-15	32.2	6159217	Contig00013:6159013-6160022	53.38,4.78	58.16	59.87,8.36	68.23	67.12,9.88	77	38.31,21.26	59.58	45.91,15.48	61.39	21.45,14.34	35.79	0.0042631	0.212688	0.260849	0.260849	0.0355909	Lengthening	h60_30
EVM0015717.1|NA|Contig00008|-	frpr-5	436.1	13015799	Contig00008:13015683-13016253	77.80,34.14	111.94	125.31,34.56	159.87	140.40,28.29	168.7	52.93,46.99	99.92	84.66,54.89	139.55	43.67,51.45	95.12	5.04435e-05	0.238081	0.252186	0.252186	0.000683438	Lengthening	h60_30
EVM0006235.1|NA|Contig00016|-	pdfr-1	452.2	11865311185830	Contig00016:1185758-1186665	0.77,0.00,74.33	75.1	0.00,0.00,91.39	91.39	12.55,0.00,105.64	118.19	13.33,9.32,96.20	118.85	39.18,3.65,86.35	129.18	24.45,0.00,81.17	105.62	9.52414e-05	0.207502	-0.248922	0.248922	0.00122727	Shortening	h60_30
EVM0012081.2|NA|Contig00069|-	R05D8.7	1804.9	8504259	Contig00069:8504198-8504462	145.79,21.27	167.06	271.32,49.48	320.8	191.69,42.43	234.12	265.51,153.89	419.4	211.27,146.49	357.76	296.77,204.87	501.64	1.59108e-10	0.238334	0.247682	0.247682	6.39399e-09	Lengthening	h60_30
EVM0010565.1|NA|Contig00069|-		399.8	7624176	Contig00069:7624080-7624425	22.03,25.41	47.44	74.85,49.44	124.29	28.14,52.49	80.62	351.77,80.05	431.82	205.81,68.67	274.49	242.14,91.29	333.43	5.9408e-07	0.273758	-0.240595	0.240595	1.1937e-05	Shortening	h60_30
EVM0005211.1|NA|Contig00044|+	pdxk-1	1037.2	14621	Contig00044:14475-15243	43.37,169.91	213.28	57.43,225.16	282.59	46.44,208.53	254.97	113.99,174.13	288.12	108.77,155.30	264.07	118.95,161.34	280.29	1.02197e-07	0.214372	-0.231694	0.231694	2.3991e-06	Shortening	h60_30
EVM0002350.1|NA|Contig00069|+		711.3	1335822	Contig00069:1335633-1335953	13.52,146.53	160.06	29.44,203.99	233.43	18.49,115.67	134.16	195.81,328.01	523.82	168.71,316.45	485.15	91.12,244.35	335.46	2.25443e-08	0.222442	-0.223824	0.223824	5.93917e-07	Shortening	h60_30
EVM0015873.1|NA|Contig00025|+	mmaa-1	992.6	2731880	Contig00025:2731493-2732006	219.95,113.66	333.62	256.15,138.14	394.29	256.29,145.68	401.97	110.94,134.26	245.2	114.85,153.55	268.4	101.29,158.22	259.5	2.07126e-08	0.225137	0.222583	0.222583	5.51794e-07	Lengthening	h60_30
EVM0000556.1|NA|Contig00033|+		34.7	349948350499	Contig00033:349789-350943	6.32,15.31,1.06	22.69	19.76,17.85,0.13	37.74	23.03,21.72,1.47	46.22	91.03,33.43,1.27	125.72	103.88,44.37,0.22	148.47	74.34,31.15,1.13	106.62	0.00541854	0.246549	-0.218117	0.218117	0.0436985	Shortening	h60_30
EVM0012563.2|NA|Contig00011|-	fhod-1	1109.8	5751671	Contig00011:5751373-5752289	144.15,65.32	209.47	93.39,76.17	169.56	125.55,76.09	201.64	59.12,126.10	185.22	128.60,127.64	256.24	73.68,125.95	199.62	1.1544e-05	0.217552	0.21734	0.21734	0.000184938	Lengthening	h60_30
EVM0015443.1|NA|Contig00069|-		2832.4	12104459	Contig00069:12104427-12104599	239.33,45.01	284.34	444.59,160.93	605.51	430.96,104.28	535.24	85.43,66.50	151.93	82.64,63.50	146.13	73.28,62.34	135.61	8.67498e-08	0.225814	0.215031	0.215031	2.05684e-06	Lengthening	h60_30
EVM0013016.1|NA|Contig00007|-	ulp-1	159.3	5948658682	Contig00007:58331-59624	128.97,96.60,3.87	229.44	159.08,80.72,3.47	243.28	106.56,73.37,4.98	184.91	37.76,63.40,9.43	110.59	43.25,58.79,10.21	112.24	85.89,107.74,9.42	203.06	2.79968e-05	0.208173	0.21443	0.21443	0.000404759	Lengthening	h60_30
EVM0008784.1|NA|Contig00070|+	zipt-16	96.5	7010700	Contig00070:7010550-7011162	65.26,67.12	132.38	56.03,67.80	123.83	61.36,75.24	136.61	189.05,87.27	276.32	223.01,103.41	326.42	187.94,84.67	272.61	1.61996e-05	0.220457	-0.209712	0.209712	0.000251041	Shortening	h60_30
EVM0009815.1|NA|Contig00069|+		1373.9	8.35555e+20	Contig00069:8355480-8356379	54.19,29.53,8.64,5.58	97.93	41.14,32.47,5.50,3.35	82.45	45.15,37.92,11.22,6.96	101.25	209.70,60.19,24.39,6.22	300.5	168.83,37.81,23.47,3.76	233.87	176.84,40.80,25.22,3.20	246.05	0.00198401	0.216445	-0.15494	0.15494	0.0179545	Shortening	h60_30

## Sheet: d
ID	Description	pvalue	p.adjust	qvalue	geneID	Count
GO:0046873	metal ion transmembrane transporter activity	0.000184752	0.0306688	0.0274211	EVM0002173/EVM0008784/EVM0011609/EVM0014363	4
GO:0022890	inorganic cation transmembrane transporter activity	0.000904132	0.0750429	0.0670961	EVM0002173/EVM0008784/EVM0011609/EVM0014363	4
GO:0030001	metal ion transport	0.00161832	0.0862302	0.0770987	EVM0002173/EVM0008784/EVM0014363	3
GO:0008324	cation transmembrane transporter activity	0.00207784	0.0862302	0.0770987	EVM0002173/EVM0008784/EVM0011609/EVM0014363	4
GO:0003899	DNA-directed 5'-3' RNA polymerase activity	0.00373229	0.123912	0.11079	EVM0010823/EVM0015267	2
GO:0034062	5'-3' RNA polymerase activity	0.0054727	0.129781	0.116038	EVM0010823/EVM0015267	2
GO:0097747	RNA polymerase activity	0.0054727	0.129781	0.116038	EVM0010823/EVM0015267	2
GO:0005506	iron ion binding	0.0124761	0.222608	0.199035	EVM0008123/EVM0009993	2
GO:0006812	cation transport	0.0128633	0.222608	0.199035	EVM0002173/EVM0008784/EVM0014363	3
GO:0015081	sodium ion transmembrane transporter activity	0.0134102	0.222608	0.199035	EVM0002173/EVM0011609	2
GO:0016779	nucleotidyltransferase activity	0.0163887	0.225683	0.201784	EVM0010823/EVM0015267	2
GO:0007165	signal transduction	0.019692	0.225683	0.201784	EVM0004157/EVM0006195/EVM0009957/EVM0011368/EVM0012820	5
GO:0044700	single organism signaling	0.0200099	0.225683	0.201784	EVM0004157/EVM0006195/EVM0009957/EVM0011368/EVM0012820	5
GO:0023052	signaling	0.0201701	0.225683	0.201784	EVM0004157/EVM0006195/EVM0009957/EVM0011368/EVM0012820	5
GO:0007154	cell communication	0.0214829	0.225683	0.201784	EVM0004157/EVM0006195/EVM0009957/EVM0011368/EVM0012820	5
GO:0004930	G-protein coupled receptor activity	0.0217526	0.225683	0.201784	EVM0006195/EVM0009957/EVM0012820	3
GO:0007186	G-protein coupled receptor signaling pathway	0.023981	0.234168	0.20937	EVM0006195/EVM0009957/EVM0012820	3
GO:0015075	ion transmembrane transporter activity	0.0474225	0.298994	0.267332	EVM0002173/EVM0008784/EVM0011609/EVM0014363	4
GO:0015077	monovalent inorganic cation transmembrane transporter activity	0.0478089	0.298994	0.267332	EVM0002173/EVM0011609	2
GO:0099080	supramolecular complex	0.0483027	0.298994	0.267332	EVM0003022	1
GO:0099081	supramolecular polymer	0.0483027	0.298994	0.267332	EVM0003022	1
GO:0099512	supramolecular fiber	0.0483027	0.298994	0.267332	EVM0003022	1
GO:0004888	transmembrane signaling receptor activity	0.0484918	0.298994	0.267332	EVM0006195/EVM0009957/EVM0012820	3
GO:0038023	signaling receptor activity	0.0484918	0.298994	0.267332	EVM0006195/EVM0009957/EVM0012820	3
GO:0006811	ion transport	0.0498725	0.298994	0.267332	EVM0002173/EVM0005587/EVM0008784/EVM0014363	4
GO:0022891	substrate-specific transmembrane transporter activity	0.0505855	0.298994	0.267332	EVM0002173/EVM0008784/EVM0011609/EVM0014363	4
GO:0005777	peroxisome	0.051442	0.298994	0.267332	EVM0002060	1
GO:0042579	microbody	0.051442	0.298994	0.267332	EVM0002060	1
GO:0016702	oxidoreductase activity, acting on single donors with incorporation of molecular oxygen, incorporation of two atoms of oxygen	0.0545713	0.298994	0.267332	EVM0008123	1
GO:0044444	cytoplasmic part	0.0548722	0.298994	0.267332	EVM0002060/EVM0003022/EVM0005587	3
GO:0022892	substrate-specific transporter activity	0.0564972	0.298994	0.267332	EVM0002173/EVM0008784/EVM0011609/EVM0014363	4
GO:0016701	oxidoreductase activity, acting on single donors with incorporation of molecular oxygen	0.0576907	0.298994	0.267332	EVM0008123	1
GO:0051213	dioxygenase activity	0.0608002	0.298994	0.267332	EVM0008123	1
GO:0004871	signal transducer activity	0.0621799	0.298994	0.267332	EVM0006195/EVM0009957/EVM0012820	3
GO:0005886	plasma membrane	0.0731401	0.298994	0.267332	EVM0000744	1
GO:0044459	plasma membrane part	0.0731401	0.298994	0.267332	EVM0000744	1
GO:0005743	mitochondrial inner membrane	0.0762006	0.298994	0.267332	EVM0005587	1
GO:0015849	organic acid transport	0.0762006	0.298994	0.267332	EVM0005587	1
GO:0046942	carboxylic acid transport	0.0762006	0.298994	0.267332	EVM0005587	1
GO:0044765	single-organism transport	0.0787446	0.298994	0.267332	EVM0005587/EVM0011609	2
GO:0005326	neurotransmitter transporter activity	0.0792515	0.298994	0.267332	EVM0011609	1
GO:0005328	neurotransmitter:sodium symporter activity	0.0792515	0.298994	0.267332	EVM0011609	1
GO:0015370	solute:sodium symporter activity	0.0792515	0.298994	0.267332	EVM0011609	1
GO:0019866	organelle inner membrane	0.0792515	0.298994	0.267332	EVM0005587	1
GO:1902578	single-organism localization	0.082605	0.300827	0.26897	EVM0005587/EVM0011609	2
GO:0006836	neurotransmitter transport	0.0853242	0.300827	0.26897	EVM0011609	1
GO:0015711	organic anion transport	0.0853242	0.300827	0.26897	EVM0005587	1
GO:0071944	cell periphery	0.0883461	0.300827	0.26897	EVM0000744	1
GO:0005737	cytoplasm	0.0911352	0.300827	0.26897	EVM0002060/EVM0003022/EVM0005587	3
GO:0005272	sodium channel activity	0.0913585	0.300827	0.26897	EVM0002173	1
GO:0046914	transition metal ion binding	0.0924227	0.300827	0.26897	EVM0008123/EVM0009993/EVM0011368	3
GO:0015294	solute:cation symporter activity	0.0973545	0.310786	0.277874	EVM0011609	1
GO:0031966	mitochondrial membrane	0.106277	0.32644	0.291871	EVM0005587	1
GO:0005740	mitochondrial envelope	0.112179	0.32644	0.291871	EVM0005587	1
GO:0006814	sodium ion transport	0.112179	0.32644	0.291871	EVM0002173	1
GO:0006351	transcription, DNA-templated	0.11265	0.32644	0.291871	EVM0010823/EVM0011368/EVM0015267	3
GO:0097659	nucleic acid-templated transcription	0.11265	0.32644	0.291871	EVM0010823/EVM0011368/EVM0015267	3
GO:0032774	RNA biosynthetic process	0.114057	0.32644	0.291871	EVM0010823/EVM0011368/EVM0015267	3
GO:0015293	symporter activity	0.120961	0.328385	0.29361	EVM0011609	1
GO:0015629	actin cytoskeleton	0.12387	0.328385	0.29361	EVM0003022	1
GO:0031967	organelle envelope	0.126769	0.328385	0.29361	EVM0005587	1
GO:0031975	envelope	0.126769	0.328385	0.29361	EVM0005587	1
GO:0005261	cation channel activity	0.12966	0.328385	0.29361	EVM0002173	1
GO:0044429	mitochondrial part	0.132541	0.328385	0.29361	EVM0005587	1
GO:0098655	cation transmembrane transport	0.132541	0.328385	0.29361	EVM0014363	1
GO:0098660	inorganic ion transmembrane transport	0.132541	0.328385	0.29361	EVM0014363	1
GO:0098662	inorganic cation transmembrane transport	0.132541	0.328385	0.29361	EVM0014363	1
GO:0099600	transmembrane receptor activity	0.145149	0.349854	0.312806	EVM0006195/EVM0009957/EVM0012820	3
GO:0004872	receptor activity	0.148254	0.349854	0.312806	EVM0006195/EVM0009957/EVM0012820	3
GO:0060089	molecular transducer activity	0.148254	0.349854	0.312806	EVM0006195/EVM0009957/EVM0012820	3
GO:0004867	serine-type endopeptidase inhibitor activity	0.149636	0.349854	0.312806	EVM0009993	1
GO:0004866	endopeptidase inhibitor activity	0.166408	0.351169	0.313982	EVM0009993	1
GO:0005739	mitochondrion	0.166408	0.351169	0.313982	EVM0005587	1
GO:0046982	protein heterodimerization activity	0.166408	0.351169	0.313982	EVM0009301	1
GO:0061135	endopeptidase regulator activity	0.166408	0.351169	0.313982	EVM0009993	1
GO:0034654	nucleobase-containing compound biosynthetic process	0.16816	0.351169	0.313982	EVM0010823/EVM0011368/EVM0015267	3
GO:0015291	secondary active transmembrane transporter activity	0.169173	0.351169	0.313982	EVM0011609	1
GO:0003677	DNA binding	0.170603	0.351169	0.313982	EVM0010823/EVM0011368/EVM0015267	3
GO:0043231	intracellular membrane-bounded organelle	0.171421	0.351169	0.313982	EVM0002060/EVM0005587/EVM0011368	3
GO:0019438	aromatic compound biosynthetic process	0.173879	0.351169	0.313982	EVM0010823/EVM0011368/EVM0015267	3
GO:0030414	peptidase inhibitor activity	0.174675	0.351169	0.313982	EVM0009993	1
GO:0061134	peptidase regulator activity	0.174675	0.351169	0.313982	EVM0009993	1
GO:0043227	membrane-bounded organelle	0.176349	0.351169	0.313982	EVM0002060/EVM0005587/EVM0011368	3
GO:0018130	heterocycle biosynthetic process	0.178001	0.351169	0.313982	EVM0010823/EVM0011368/EVM0015267	3
GO:0034220	ion transmembrane transport	0.182863	0.351169	0.313982	EVM0014363	1
GO:1901362	organic cyclic compound biosynthetic process	0.184657	0.351169	0.313982	EVM0010823/EVM0011368/EVM0015267	3
GO:0043234	protein complex	0.187446	0.351169	0.313982	EVM0000744/EVM0003022	2
GO:0006820	anion transport	0.188278	0.351169	0.313982	EVM0005587	1
GO:0016705	oxidoreductase activity, acting on paired donors, with incorporation or reduction of molecular oxygen	0.188278	0.351169	0.313982	EVM0009993	1
GO:0031090	organelle membrane	0.190972	0.352238	0.314937	EVM0005587	1
GO:0004857	enzyme inhibitor activity	0.196336	0.354258	0.316743	EVM0009993	1
GO:0044430	cytoskeletal part	0.196336	0.354258	0.316743	EVM0003022	1
GO:0098796	membrane protein complex	0.204317	0.35956	0.321484	EVM0000744	1
GO:0044446	intracellular organelle part	0.205512	0.35956	0.321484	EVM0003022/EVM0005587	2
GO:0005856	cytoskeleton	0.20696	0.35956	0.321484	EVM0003022	1
GO:0044422	organelle part	0.207938	0.35956	0.321484	EVM0003022/EVM0005587	2
GO:0015672	monovalent inorganic cation transport	0.245615	0.404254	0.361445	EVM0002173	1
GO:0005576	extracellular region	0.263028	0.404254	0.361445	EVM0009993	1
GO:0009725	response to hormone	0.265484	0.404254	0.361445	EVM0011368	1
GO:0009755	hormone-mediated signaling pathway	0.265484	0.404254	0.361445	EVM0011368	1
GO:0014070	response to organic cyclic compound	0.265484	0.404254	0.361445	EVM0011368	1
GO:0032870	cellular response to hormone stimulus	0.265484	0.404254	0.361445	EVM0011368	1
GO:0033993	response to lipid	0.265484	0.404254	0.361445	EVM0011368	1
GO:0043401	steroid hormone mediated signaling pathway	0.265484	0.404254	0.361445	EVM0011368	1
GO:0048545	response to steroid hormone	0.265484	0.404254	0.361445	EVM0011368	1
GO:0071383	cellular response to steroid hormone stimulus	0.265484	0.404254	0.361445	EVM0011368	1
GO:0071396	cellular response to lipid	0.265484	0.404254	0.361445	EVM0011368	1
GO:0071407	cellular response to organic cyclic compound	0.265484	0.404254	0.361445	EVM0011368	1
GO:0020037	heme binding	0.272805	0.404254	0.361445	EVM0009993	1
GO:0046906	tetrapyrrole binding	0.277646	0.404254	0.361445	EVM0009993	1
GO:0009719	response to endogenous stimulus	0.280056	0.404254	0.361445	EVM0011368	1
GO:0046983	protein dimerization activity	0.280056	0.404254	0.361445	EVM0009301	1
GO:0070887	cellular response to chemical stimulus	0.280056	0.404254	0.361445	EVM0011368	1
GO:0071310	cellular response to organic substance	0.280056	0.404254	0.361445	EVM0011368	1
GO:0071495	cellular response to endogenous stimulus	0.280056	0.404254	0.361445	EVM0011368	1
GO:0010033	response to organic substance	0.284851	0.407631	0.364464	EVM0011368	1
GO:0030234	enzyme regulator activity	0.294349	0.414084	0.370234	EVM0009993	1
GO:0042221	response to chemical	0.294349	0.414084	0.370234	EVM0011368	1
GO:0006996	organelle organization	0.299053	0.416928	0.372776	EVM0002060	1
GO:0022804	active transmembrane transporter activity	0.301393	0.416928	0.372776	EVM0011609	1
GO:0055114	oxidation-reduction process	0.307796	0.422265	0.377548	EVM0008123/EVM0009993	2
GO:0016491	oxidoreductase activity	0.318905	0.43392	0.387969	EVM0008123/EVM0009993	2
GO:0071702	organic substance transport	0.335614	0.452942	0.404977	EVM0005587	1
GO:0043565	sequence-specific DNA binding	0.363965	0.470191	0.420399	EVM0011368	1
GO:0001883	purine nucleoside binding	0.366097	0.470191	0.420399	EVM0010606	1
GO:0005525	GTP binding	0.366097	0.470191	0.420399	EVM0010606	1
GO:0032549	ribonucleoside binding	0.366097	0.470191	0.420399	EVM0010606	1
GO:0032550	purine ribonucleoside binding	0.366097	0.470191	0.420399	EVM0010606	1
GO:0032561	guanyl ribonucleotide binding	0.366097	0.470191	0.420399	EVM0010606	1
GO:0001882	nucleoside binding	0.368222	0.470191	0.420399	EVM0010606	1
GO:0055085	transmembrane transport	0.383481	0.48414	0.432871	EVM0008784/EVM0014363	2
GO:0098772	molecular function regulator	0.384979	0.48414	0.432871	EVM0009993	1
GO:0032991	macromolecular complex	0.400192	0.499488	0.446593	EVM0000744/EVM0003022	2
GO:0019001	guanyl nucleotide binding	0.411303	0.509525	0.455567	EVM0010606	1
GO:0016043	cellular component organization	0.421137	0.517842	0.463004	EVM0002060	1
GO:0001071	nucleic acid binding transcription factor activity	0.458918	0.556061	0.497175	EVM0011368	1
GO:0003700	transcription factor activity, sequence-specific DNA binding	0.458918	0.556061	0.497175	EVM0011368	1
GO:0071840	cellular component organization or biogenesis	0.475136	0.57154	0.511016	EVM0002060	1
GO:0043228	non-membrane-bounded organelle	0.49944	0.592194	0.529482	EVM0003022	1
GO:0043232	intracellular non-membrane-bounded organelle	0.49944	0.592194	0.529482	EVM0003022	1
GO:0005216	ion channel activity	0.571922	0.658084	0.588395	EVM0002173	1
GO:0015267	channel activity	0.571922	0.658084	0.588395	EVM0002173	1
GO:0022803	passive transmembrane transporter activity	0.571922	0.658084	0.588395	EVM0002173	1
GO:0022838	substrate-specific channel activity	0.571922	0.658084	0.588395	EVM0002173	1
GO:0008270	zinc ion binding	0.574833	0.658084	0.588395	EVM0011368	1
GO:0005634	nucleus	0.635521	0.682636	0.610347	EVM0011368	1
GO:0006355	regulation of transcription, DNA-templated	0.642956	0.682636	0.610347	EVM0011368	1
GO:0019219	regulation of nucleobase-containing compound metabolic process	0.642956	0.682636	0.610347	EVM0011368	1
GO:0051252	regulation of RNA metabolic process	0.642956	0.682636	0.610347	EVM0011368	1
GO:1903506	regulation of nucleic acid-templated transcription	0.642956	0.682636	0.610347	EVM0011368	1
GO:2001141	regulation of RNA biosynthetic process	0.642956	0.682636	0.610347	EVM0011368	1
GO:0009889	regulation of biosynthetic process	0.64783	0.682636	0.610347	EVM0011368	1
GO:0010556	regulation of macromolecule biosynthetic process	0.64783	0.682636	0.610347	EVM0011368	1
GO:0031326	regulation of cellular biosynthetic process	0.64783	0.682636	0.610347	EVM0011368	1
GO:0051171	regulation of nitrogen compound metabolic process	0.64783	0.682636	0.610347	EVM0011368	1
GO:2000112	regulation of cellular macromolecule biosynthetic process	0.64783	0.682636	0.610347	EVM0011368	1
GO:0010468	regulation of gene expression	0.653834	0.682636	0.610347	EVM0011368	1
GO:0080090	regulation of primary metabolic process	0.653834	0.682636	0.610347	EVM0011368	1
GO:0031323	regulation of cellular metabolic process	0.655023	0.682636	0.610347	EVM0011368	1
GO:0060255	regulation of macromolecule metabolic process	0.65974	0.682636	0.610347	EVM0011368	1
GO:0019222	regulation of metabolic process	0.662075	0.682636	0.610347	EVM0011368	1
GO:0004672	protein kinase activity	0.756036	0.769951	0.688415	EVM0009773	1
GO:0006468	protein phosphorylation	0.756036	0.769951	0.688415	EVM0009773	1
GO:0016310	phosphorylation	0.775663	0.785122	0.70198	EVM0009773	1
GO:0016773	phosphotransferase activity, alcohol group as acceptor	0.786402	0.791168	0.707386	EVM0009773	1
GO:0016301	kinase activity	0.80019	0.80019	0.715452	EVM0009773	1

## Sheet: e
ID	Description	pvalue	p.adjust	qvalue	geneID	Count
GO:0022411	cellular component disassembly	0.0350113	0.551257	0.551257	EVM0016730	1
GO:0032984	macromolecular complex disassembly	0.0350113	0.551257	0.551257	EVM0016730	1
GO:0043241	protein complex disassembly	0.0350113	0.551257	0.551257	EVM0016730	1
GO:0043624	cellular protein complex disassembly	0.0350113	0.551257	0.551257	EVM0016730	1
GO:0099080	supramolecular complex	0.0520713	0.551257	0.551257	EVM0003022	1
GO:0099081	supramolecular polymer	0.0520713	0.551257	0.551257	EVM0003022	1
GO:0099512	supramolecular fiber	0.0520713	0.551257	0.551257	EVM0003022	1
GO:0008375	acetylglucosaminyltransferase activity	0.0554483	0.551257	0.551257	EVM0000735	1
GO:0016758	transferase activity, transferring hexosyl groups	0.0752618	0.551257	0.551257	EVM0000735/EVM0012000	2
GO:0008135	translation factor activity, RNA binding	0.088587	0.551257	0.551257	EVM0016730	1
GO:0008194	UDP-glycosyltransferase activity	0.0983084	0.551257	0.551257	EVM0000735	1
GO:0006412	translation	0.0998286	0.551257	0.551257	EVM0007151/EVM0016730	2
GO:0016757	transferase activity, transferring glycosyl groups	0.103186	0.551257	0.551257	EVM0000735/EVM0012000	2
GO:0043043	peptide biosynthetic process	0.105441	0.551257	0.551257	EVM0007151/EVM0016730	2
GO:0043604	amide biosynthetic process	0.107711	0.551257	0.551257	EVM0007151/EVM0016730	2
GO:0006418	tRNA aminoacylation for protein translation	0.117452	0.551257	0.551257	EVM0007151	1
GO:0006518	peptide metabolic process	0.119257	0.551257	0.551257	EVM0007151/EVM0016730	2
GO:0005783	endoplasmic reticulum	0.123746	0.551257	0.551257	EVM0012000	1
GO:0004812	aminoacyl-tRNA ligase activity	0.126877	0.551257	0.551257	EVM0007151	1
GO:0043038	amino acid activation	0.126877	0.551257	0.551257	EVM0007151	1
GO:0043039	tRNA aminoacylation	0.126877	0.551257	0.551257	EVM0007151	1
GO:0016875	ligase activity, forming carbon-oxygen bonds	0.129997	0.551257	0.551257	EVM0007151	1
GO:0016876	ligase activity, forming aminoacyl-tRNA and related compounds	0.129997	0.551257	0.551257	EVM0007151	1
GO:0043603	cellular amide metabolic process	0.132307	0.551257	0.551257	EVM0007151/EVM0016730	2
GO:0015629	actin cytoskeleton	0.133106	0.551257	0.551257	EVM0003022	1
GO:0006486	protein glycosylation	0.172565	0.551257	0.551257	EVM0000735	1
GO:0009101	glycoprotein biosynthetic process	0.172565	0.551257	0.551257	EVM0000735	1
GO:0043413	macromolecule glycosylation	0.172565	0.551257	0.551257	EVM0000735	1
GO:0070085	glycosylation	0.172565	0.551257	0.551257	EVM0000735	1
GO:0009100	glycoprotein metabolic process	0.175527	0.551257	0.551257	EVM0000735	1
GO:0071822	protein complex subunit organization	0.175527	0.551257	0.551257	EVM0016730	1
GO:0046982	protein heterodimerization activity	0.17848	0.551257	0.551257	EVM0009301	1
GO:1901566	organonitrogen compound biosynthetic process	0.187342	0.551257	0.551257	EVM0007151/EVM0016730	2
GO:0008168	methyltransferase activity	0.190188	0.551257	0.551257	EVM0012000	1
GO:0003677	DNA binding	0.200078	0.551257	0.551257	EVM0011368/EVM0012598/EVM0013683	3
GO:0043231	intracellular membrane-bounded organelle	0.201001	0.551257	0.551257	EVM0002118/EVM0011368/EVM0012000	3
GO:0006399	tRNA metabolic process	0.201735	0.551257	0.551257	EVM0007151	1
GO:0008234	cysteine-type peptidase activity	0.204597	0.551257	0.551257	EVM0002683	1
GO:0043227	membrane-bounded organelle	0.206565	0.551257	0.551257	EVM0002118/EVM0011368/EVM0012000	3
GO:0016741	transferase activity, transferring one-carbon groups	0.207449	0.551257	0.551257	EVM0012000	1
GO:0006520	cellular amino acid metabolic process	0.210291	0.551257	0.551257	EVM0007151	1
GO:0044430	cytoskeletal part	0.210291	0.551257	0.551257	EVM0003022	1
GO:0005856	cytoskeleton	0.221562	0.551257	0.551257	EVM0003022	1
GO:0016874	ligase activity	0.221562	0.551257	0.551257	EVM0007151	1
GO:0008270	zinc ion binding	0.229234	0.551257	0.551257	EVM0001566/EVM0011368	2
GO:0012505	endomembrane system	0.232678	0.551257	0.551257	EVM0012000	1
GO:0043933	macromolecular complex subunit organization	0.238178	0.551257	0.551257	EVM0016730	1
GO:0044444	cytoplasmic part	0.242503	0.551257	0.551257	EVM0003022/EVM0012000	2
GO:0034660	ncRNA metabolic process	0.243641	0.551257	0.551257	EVM0007151	1
GO:0007165	signal transduction	0.25038	0.551257	0.551257	EVM0004157/EVM0004396/EVM0011368	3
GO:0044700	single organism signaling	0.252324	0.551257	0.551257	EVM0004157/EVM0004396/EVM0011368	3
GO:0023052	signaling	0.253297	0.551257	0.551257	EVM0004157/EVM0004396/EVM0011368	3
GO:0044763	single-organism cellular process	0.255245	0.551257	0.551257	EVM0000735/EVM0007151/EVM0016730	3
GO:0007154	cell communication	0.261105	0.551257	0.551257	EVM0004157/EVM0004396/EVM0011368	3
GO:0009725	response to hormone	0.283424	0.551257	0.551257	EVM0011368	1
GO:0009755	hormone-mediated signaling pathway	0.283424	0.551257	0.551257	EVM0011368	1
GO:0014070	response to organic cyclic compound	0.283424	0.551257	0.551257	EVM0011368	1
GO:0032870	cellular response to hormone stimulus	0.283424	0.551257	0.551257	EVM0011368	1
GO:0033993	response to lipid	0.283424	0.551257	0.551257	EVM0011368	1
GO:0043401	steroid hormone mediated signaling pathway	0.283424	0.551257	0.551257	EVM0011368	1
GO:0048545	response to steroid hormone	0.283424	0.551257	0.551257	EVM0011368	1
GO:0071383	cellular response to steroid hormone stimulus	0.283424	0.551257	0.551257	EVM0011368	1
GO:0071396	cellular response to lipid	0.283424	0.551257	0.551257	EVM0011368	1
GO:0071407	cellular response to organic cyclic compound	0.283424	0.551257	0.551257	EVM0011368	1
GO:0005634	nucleus	0.289205	0.551257	0.551257	EVM0002118/EVM0011368	2
GO:0009719	response to endogenous stimulus	0.298767	0.551257	0.551257	EVM0011368	1
GO:0046983	protein dimerization activity	0.298767	0.551257	0.551257	EVM0009301	1
GO:0070887	cellular response to chemical stimulus	0.298767	0.551257	0.551257	EVM0011368	1
GO:0071310	cellular response to organic substance	0.298767	0.551257	0.551257	EVM0011368	1
GO:0071495	cellular response to endogenous stimulus	0.298767	0.551257	0.551257	EVM0011368	1
GO:0010033	response to organic substance	0.30381	0.551257	0.551257	EVM0011368	1
GO:1901564	organonitrogen compound metabolic process	0.30655	0.551257	0.551257	EVM0007151/EVM0016730	2
GO:1901137	carbohydrate derivative biosynthetic process	0.31131	0.551257	0.551257	EVM0000735	1
GO:0042221	response to chemical	0.313793	0.551257	0.551257	EVM0011368	1
GO:0071705	nitrogen compound transport	0.321189	0.555702	0.555702	EVM0002350	1
GO:0005737	cytoplasm	0.326495	0.555702	0.555702	EVM0003022/EVM0012000	2
GO:0046914	transition metal ion binding	0.329147	0.555702	0.555702	EVM0001566/EVM0011368	2
GO:0019752	carboxylic acid metabolic process	0.34292	0.5611	0.5611	EVM0007151	1
GO:0006082	organic acid metabolic process	0.345292	0.5611	0.5611	EVM0007151	1
GO:0043436	oxoacid metabolic process	0.345292	0.5611	0.5611	EVM0007151	1
GO:0071702	organic substance transport	0.357033	0.573016	0.573016	EVM0002350	1
GO:0043565	sequence-specific DNA binding	0.386618	0.61293	0.61293	EVM0011368	1
GO:0044765	single-organism transport	0.399826	0.626233	0.626233	EVM0002350	1
GO:1902578	single-organism localization	0.408478	0.632169	0.632169	EVM0002350	1
GO:0003723	RNA binding	0.439869	0.666364	0.666364	EVM0016730	1
GO:1901135	carbohydrate derivative metabolic process	0.441903	0.666364	0.666364	EVM0000735	1
GO:0016043	cellular component organization	0.445951	0.666364	0.666364	EVM0016730	1
GO:0001071	nucleic acid binding transcription factor activity	0.484907	0.700421	0.700421	EVM0011368	1
GO:0003700	transcription factor activity, sequence-specific DNA binding	0.484907	0.700421	0.700421	EVM0011368	1
GO:0004930	G-protein coupled receptor activity	0.484907	0.700421	0.700421	EVM0004396	1
GO:0007186	G-protein coupled receptor signaling pathway	0.497907	0.70873	0.70873	EVM0004396	1
GO:0071840	cellular component organization or biogenesis	0.501563	0.70873	0.70873	EVM0016730	1
GO:0043228	non-membrane-bounded organelle	0.526447	0.728065	0.728065	EVM0003022	1
GO:0043232	intracellular non-membrane-bounded organelle	0.526447	0.728065	0.728065	EVM0003022	1
GO:0044281	small molecule metabolic process	0.571101	0.760409	0.760409	EVM0007151	1
GO:0043234	protein complex	0.581999	0.760409	0.760409	EVM0003022	1
GO:0004888	transmembrane signaling receptor activity	0.598587	0.760409	0.760409	EVM0004396	1
GO:0038023	signaling receptor activity	0.598587	0.760409	0.760409	EVM0004396	1
GO:0044446	intracellular organelle part	0.60446	0.760409	0.760409	EVM0003022	1
GO:0044422	organelle part	0.607366	0.760409	0.760409	EVM0003022	1
GO:0004871	signal transducer activity	0.63666	0.760409	0.760409	EVM0004396	1
GO:0006355	regulation of transcription, DNA-templated	0.671243	0.760409	0.760409	EVM0011368	1
GO:0019219	regulation of nucleobase-containing compound metabolic process	0.671243	0.760409	0.760409	EVM0011368	1
GO:0051252	regulation of RNA metabolic process	0.671243	0.760409	0.760409	EVM0011368	1
GO:1903506	regulation of nucleic acid-templated transcription	0.671243	0.760409	0.760409	EVM0011368	1
GO:2001141	regulation of RNA biosynthetic process	0.671243	0.760409	0.760409	EVM0011368	1
GO:0009889	regulation of biosynthetic process	0.676089	0.760409	0.760409	EVM0011368	1
GO:0010556	regulation of macromolecule biosynthetic process	0.676089	0.760409	0.760409	EVM0011368	1
GO:0031326	regulation of cellular biosynthetic process	0.676089	0.760409	0.760409	EVM0011368	1
GO:0051171	regulation of nitrogen compound metabolic process	0.676089	0.760409	0.760409	EVM0011368	1
GO:2000112	regulation of cellular macromolecule biosynthetic process	0.676089	0.760409	0.760409	EVM0011368	1
GO:0010468	regulation of gene expression	0.682049	0.760409	0.760409	EVM0011368	1
GO:0080090	regulation of primary metabolic process	0.682049	0.760409	0.760409	EVM0011368	1
GO:0031323	regulation of cellular metabolic process	0.683229	0.760409	0.760409	EVM0011368	1
GO:0006508	proteolysis	0.684404	0.760409	0.760409	EVM0002683	1
GO:0070011	peptidase activity, acting on L-amino acid peptides	0.685575	0.760409	0.760409	EVM0002683	1
GO:0060255	regulation of macromolecule metabolic process	0.687904	0.760409	0.760409	EVM0011368	1
GO:0019222	regulation of metabolic process	0.690217	0.760409	0.760409	EVM0011368	1
GO:0008233	peptidase activity	0.704853	0.770007	0.770007	EVM0002683	1
GO:0006351	transcription, DNA-templated	0.731149	0.781227	0.781227	EVM0011368	1
GO:0097659	nucleic acid-templated transcription	0.731149	0.781227	0.781227	EVM0011368	1
GO:0032774	RNA biosynthetic process	0.733152	0.781227	0.781227	EVM0011368	1
GO:0099600	transmembrane receptor activity	0.772048	0.806099	0.806099	EVM0004396	1
GO:0004872	receptor activity	0.775453	0.806099	0.806099	EVM0004396	1
GO:0060089	molecular transducer activity	0.775453	0.806099	0.806099	EVM0004396	1
GO:0032991	macromolecular complex	0.781296	0.806099	0.806099	EVM0003022	1
GO:0034654	nucleobase-containing compound biosynthetic process	0.795654	0.810543	0.810543	EVM0011368	1
GO:0019438	aromatic compound biosynthetic process	0.800989	0.810543	0.810543	EVM0011368	1
GO:0018130	heterocycle biosynthetic process	0.804717	0.810543	0.810543	EVM0011368	1
GO:1901362	organic cyclic compound biosynthetic process	0.810543	0.810543	0.810543	EVM0011368	1

## Sheet: f
ID	Description	GeneRatio	BgRatio	pvalue	p.adjust	qvalue	geneID	Count
GO:0004674	protein serine/threonine kinase activity	2/45	23/7594	0.00802658	0.512875	0.512875	EVM0002229/EVM0017249	2
GO:0003899	DNA-directed 5'-3' RNA polymerase activity	2/45	28/7594	0.0117695	0.512875	0.512875	EVM0010823/EVM0015267	2
GO:0034062	5'-3' RNA polymerase activity	2/45	34/7594	0.0170797	0.512875	0.512875	EVM0010823/EVM0015267	2
GO:0097747	RNA polymerase activity	2/45	34/7594	0.0170797	0.512875	0.512875	EVM0010823/EVM0015267	2
GO:0016779	nucleotidyltransferase activity	2/45	60/7594	0.0489229	0.512875	0.512875	EVM0010823/EVM0015267	2
GO:0022411	cellular component disassembly	1/45	10/7594	0.0577352	0.512875	0.512875	EVM0016730	1
GO:0032984	macromolecular complex disassembly	1/45	10/7594	0.0577352	0.512875	0.512875	EVM0016730	1
GO:0043241	protein complex disassembly	1/45	10/7594	0.0577352	0.512875	0.512875	EVM0016730	1
GO:0043624	cellular protein complex disassembly	1/45	10/7594	0.0577352	0.512875	0.512875	EVM0016730	1
GO:0005216	ion channel activity	4/45	253/7594	0.0617789	0.512875	0.512875	EVM0002173/EVM0002662/EVM0006162/EVM0016922	4
GO:0015267	channel activity	4/45	253/7594	0.0617789	0.512875	0.512875	EVM0002173/EVM0002662/EVM0006162/EVM0016922	4
GO:0022803	passive transmembrane transporter activity	4/45	253/7594	0.0617789	0.512875	0.512875	EVM0002173/EVM0002662/EVM0006162/EVM0016922	4
GO:0022838	substrate-specific channel activity	4/45	253/7594	0.0617789	0.512875	0.512875	EVM0002173/EVM0002662/EVM0006162/EVM0016922	4
GO:0030001	metal ion transport	2/45	72/7594	0.0675891	0.512875	0.512875	EVM0002173/EVM0008784	2
GO:0004181	metallocarboxypeptidase activity	1/45	14/7594	0.0799052	0.512875	0.512875	EVM0012321	1
GO:0008235	metalloexopeptidase activity	1/45	14/7594	0.0799052	0.512875	0.512875	EVM0012321	1
GO:0099080	supramolecular complex	1/45	15/7594	0.0853675	0.512875	0.512875	EVM0003022	1
GO:0099081	supramolecular polymer	1/45	15/7594	0.0853675	0.512875	0.512875	EVM0003022	1
GO:0099512	supramolecular fiber	1/45	15/7594	0.0853675	0.512875	0.512875	EVM0003022	1
GO:0099600	transmembrane receptor activity	5/45	404/7594	0.0889703	0.512875	0.512875	EVM0002662/EVM0006162/EVM0006195/EVM0006235/EVM0015717	5
GO:0005777	peroxisome	1/45	16/7594	0.0907981	0.512875	0.512875	EVM0002060	1
GO:0008375	acetylglucosaminyltransferase activity	1/45	16/7594	0.0907981	0.512875	0.512875	EVM0000735	1
GO:0042579	microbody	1/45	16/7594	0.0907981	0.512875	0.512875	EVM0002060	1
GO:0004872	receptor activity	5/45	408/7594	0.0918876	0.512875	0.512875	EVM0002662/EVM0006162/EVM0006195/EVM0006235/EVM0015717	5
GO:0060089	molecular transducer activity	5/45	408/7594	0.0918876	0.512875	0.512875	EVM0002662/EVM0006162/EVM0006195/EVM0006235/EVM0015717	5
GO:0004930	G-protein coupled receptor activity	3/45	184/7594	0.0948391	0.512875	0.512875	EVM0006195/EVM0006235/EVM0015717	3
GO:0046873	metal ion transmembrane transporter activity	2/45	89/7594	0.0972957	0.512875	0.512875	EVM0002173/EVM0008784	2
GO:0007186	G-protein coupled receptor signaling pathway	3/45	191/7594	0.103215	0.512875	0.512875	EVM0006195/EVM0006235/EVM0015717	3
GO:0015075	ion transmembrane transporter activity	5/45	423/7594	0.103272	0.512875	0.512875	EVM0002173/EVM0002662/EVM0006162/EVM0008784/EVM0016922	5
GO:0006811	ion transport	5/45	430/7594	0.108822	0.512875	0.512875	EVM0002173/EVM0002662/EVM0006162/EVM0008784/EVM0016922	5
GO:0022891	substrate-specific transmembrane transporter activity	5/45	432/7594	0.110434	0.512875	0.512875	EVM0002173/EVM0002662/EVM0006162/EVM0008784/EVM0016922	5
GO:0003677	DNA binding	5/45	436/7594	0.113696	0.512875	0.512875	EVM0010823/EVM0012598/EVM0013568/EVM0013683/EVM0015267	5
GO:0022892	substrate-specific transporter activity	5/45	448/7594	0.123763	0.512875	0.512875	EVM0002173/EVM0002662/EVM0006162/EVM0008784/EVM0016922	5
GO:0005886	plasma membrane	1/45	23/7594	0.127939	0.512875	0.512875	EVM0000744	1
GO:0044459	plasma membrane part	1/45	23/7594	0.127939	0.512875	0.512875	EVM0000744	1
GO:0004180	carboxypeptidase activity	1/45	26/7594	0.143399	0.512875	0.512875	EVM0012321	1
GO:0008135	translation factor activity, RNA binding	1/45	26/7594	0.143399	0.512875	0.512875	EVM0016730	1
GO:0071944	cell periphery	1/45	28/7594	0.153556	0.512875	0.512875	EVM0000744	1
GO:0005272	sodium channel activity	1/45	29/7594	0.158591	0.512875	0.512875	EVM0002173	1
GO:0008194	UDP-glycosyltransferase activity	1/45	29/7594	0.158591	0.512875	0.512875	EVM0000735	1
GO:0016758	transferase activity, transferring hexosyl groups	2/45	128/7594	0.175352	0.512875	0.512875	EVM0000735/EVM0012000	2
GO:0004888	transmembrane signaling receptor activity	3/45	252/7594	0.186872	0.512875	0.512875	EVM0006195/EVM0006235/EVM0015717	3
GO:0038023	signaling receptor activity	3/45	252/7594	0.186872	0.512875	0.512875	EVM0006195/EVM0006235/EVM0015717	3
GO:0006418	tRNA aminoacylation for protein translation	1/45	35/7594	0.188188	0.512875	0.512875	EVM0007151	1
GO:0022890	inorganic cation transmembrane transporter activity	2/45	135/7594	0.190303	0.512875	0.512875	EVM0002173/EVM0008784	2
GO:0006814	sodium ion transport	1/45	36/7594	0.19302	0.512875	0.512875	EVM0002173	1
GO:0005783	endoplasmic reticulum	1/45	37/7594	0.197825	0.512875	0.512875	EVM0012000	1
GO:0004812	aminoacyl-tRNA ligase activity	1/45	38/7594	0.202602	0.512875	0.512875	EVM0007151	1
GO:0043038	amino acid activation	1/45	38/7594	0.202602	0.512875	0.512875	EVM0007151	1
GO:0043039	tRNA aminoacylation	1/45	38/7594	0.202602	0.512875	0.512875	EVM0007151	1
GO:0044444	cytoplasmic part	3/45	265/7594	0.206633	0.512875	0.512875	EVM0002060/EVM0003022/EVM0012000	3
GO:0016875	ligase activity, forming carbon-oxygen bonds	1/45	39/7594	0.207351	0.512875	0.512875	EVM0007151	1
GO:0016876	ligase activity, forming aminoacyl-tRNA and related compounds	1/45	39/7594	0.207351	0.512875	0.512875	EVM0007151	1
GO:0015629	actin cytoskeleton	1/45	40/7594	0.212072	0.512875	0.512875	EVM0003022	1
GO:0005261	cation channel activity	1/45	42/7594	0.221432	0.512875	0.512875	EVM0002173	1
GO:0008238	exopeptidase activity	1/45	42/7594	0.221432	0.512875	0.512875	EVM0012321	1
GO:0006412	translation	2/45	151/7594	0.225069	0.512875	0.512875	EVM0007151/EVM0016730	2
GO:0006812	cation transport	2/45	151/7594	0.225069	0.512875	0.512875	EVM0002173/EVM0008784	2
GO:0004871	signal transducer activity	3/45	279/7594	0.228443	0.512875	0.512875	EVM0006195/EVM0006235/EVM0015717	3
GO:0004672	protein kinase activity	4/45	416/7594	0.231302	0.512875	0.512875	EVM0002229/EVM0008251/EVM0009773/EVM0017249	4
GO:0006468	protein phosphorylation	4/45	416/7594	0.231302	0.512875	0.512875	EVM0002229/EVM0008251/EVM0009773/EVM0017249	4
GO:0008237	metallopeptidase activity	2/45	154/7594	0.231654	0.512875	0.512875	EVM0003355/EVM0012321	2
GO:0016757	transferase activity, transferring glycosyl groups	2/45	154/7594	0.231654	0.512875	0.512875	EVM0000735/EVM0012000	2
GO:0043043	peptide biosynthetic process	2/45	156/7594	0.236052	0.512875	0.512875	EVM0007151/EVM0016730	2
GO:0043604	amide biosynthetic process	2/45	158/7594	0.240455	0.512875	0.512875	EVM0007151/EVM0016730	2
GO:0005230	extracellular ligand-gated ion channel activity	2/45	160/7594	0.244863	0.512875	0.512875	EVM0002662/EVM0006162	2
GO:0004867	serine-type endopeptidase inhibitor activity	1/45	49/7594	0.253345	0.512875	0.512875	EVM0009993	1
GO:0015276	ligand-gated ion channel activity	2/45	164/7594	0.253691	0.512875	0.512875	EVM0002662/EVM0006162	2
GO:0016043	cellular component organization	2/45	164/7594	0.253691	0.512875	0.512875	EVM0002060/EVM0016730	2
GO:0022834	ligand-gated channel activity	2/45	164/7594	0.253691	0.512875	0.512875	EVM0002662/EVM0006162	2
GO:0006518	peptide metabolic process	2/45	168/7594	0.26253	0.512875	0.512875	EVM0007151/EVM0016730	2
GO:0016310	phosphorylation	4/45	440/7594	0.262627	0.512875	0.512875	EVM0002229/EVM0008251/EVM0009773/EVM0017249	4
GO:0008324	cation transmembrane transporter activity	2/45	169/7594	0.26474	0.512875	0.512875	EVM0002173/EVM0008784	2
GO:0005506	iron ion binding	1/45	52/7594	0.266627	0.512875	0.512875	EVM0009993	1
GO:0006486	protein glycosylation	1/45	53/7594	0.271002	0.512875	0.512875	EVM0000735	1
GO:0009101	glycoprotein biosynthetic process	1/45	53/7594	0.271002	0.512875	0.512875	EVM0000735	1
GO:0043413	macromolecule glycosylation	1/45	53/7594	0.271002	0.512875	0.512875	EVM0000735	1
GO:0070085	glycosylation	1/45	53/7594	0.271002	0.512875	0.512875	EVM0000735	1
GO:0009100	glycoprotein metabolic process	1/45	54/7594	0.275352	0.512875	0.512875	EVM0000735	1
GO:0015081	sodium ion transmembrane transporter activity	1/45	54/7594	0.275352	0.512875	0.512875	EVM0002173	1
GO:0071822	protein complex subunit organization	1/45	54/7594	0.275352	0.512875	0.512875	EVM0016730	1
GO:0004866	endopeptidase inhibitor activity	1/45	55/7594	0.279677	0.512875	0.512875	EVM0009993	1
GO:0061135	endopeptidase regulator activity	1/45	55/7594	0.279677	0.512875	0.512875	EVM0009993	1
GO:0016773	phosphotransferase activity, alcohol group as acceptor	4/45	454/7594	0.281304	0.512875	0.512875	EVM0002229/EVM0008251/EVM0009773/EVM0017249	4
GO:0022836	gated channel activity	2/45	178/7594	0.284641	0.512875	0.512875	EVM0002662/EVM0006162	2
GO:0043603	cellular amide metabolic process	2/45	179/7594	0.286851	0.512875	0.512875	EVM0007151/EVM0016730	2
GO:0006508	proteolysis	3/45	317/7594	0.289583	0.512875	0.512875	EVM0003355/EVM0012321/EVM0013016	3
GO:0070011	peptidase activity, acting on L-amino acid peptides	3/45	318/7594	0.291217	0.512875	0.512875	EVM0003355/EVM0012321/EVM0013016	3
GO:0030414	peptidase inhibitor activity	1/45	58/7594	0.292501	0.512875	0.512875	EVM0009993	1
GO:0061134	peptidase regulator activity	1/45	58/7594	0.292501	0.512875	0.512875	EVM0009993	1
GO:0008168	methyltransferase activity	1/45	59/7594	0.296726	0.512875	0.512875	EVM0012000	1
GO:0016301	kinase activity	4/45	473/7594	0.307008	0.512875	0.512875	EVM0002229/EVM0008251/EVM0009773/EVM0017249	4
GO:0005737	cytoplasm	3/45	328/7594	0.307604	0.512875	0.512875	EVM0002060/EVM0003022/EVM0012000	3
GO:0046914	transition metal ion binding	3/45	330/7594	0.310889	0.512875	0.512875	EVM0001566/EVM0009993/EVM0012321	3
GO:0006399	tRNA metabolic process	1/45	63/7594	0.313379	0.512875	0.512875	EVM0007151	1
GO:0016705	oxidoreductase activity, acting on paired donors, with incorporation or reduction of molecular oxygen	1/45	63/7594	0.313379	0.512875	0.512875	EVM0009993	1
GO:0008234	cysteine-type peptidase activity	1/45	64/7594	0.317482	0.512875	0.512875	EVM0013016	1
GO:0071840	cellular component organization or biogenesis	2/45	193/7594	0.317713	0.512875	0.512875	EVM0002060/EVM0016730	2
GO:0008233	peptidase activity	3/45	335/7594	0.319109	0.512875	0.512875	EVM0003355/EVM0012321/EVM0013016	3
GO:0016741	transferase activity, transferring one-carbon groups	1/45	65/7594	0.321561	0.512875	0.512875	EVM0012000	1
GO:0004857	enzyme inhibitor activity	1/45	66/7594	0.325616	0.512875	0.512875	EVM0009993	1
GO:0006520	cellular amino acid metabolic process	1/45	66/7594	0.325616	0.512875	0.512875	EVM0007151	1
GO:0044430	cytoskeletal part	1/45	66/7594	0.325616	0.512875	0.512875	EVM0003022	1
GO:0007165	signal transduction	4/45	489/7594	0.328883	0.512875	0.512875	EVM0006195/EVM0006235/EVM0015717/EVM0017249	4
GO:0044700	single organism signaling	4/45	491/7594	0.331628	0.512875	0.512875	EVM0006195/EVM0006235/EVM0015717/EVM0017249	4
GO:0023052	signaling	4/45	492/7594	0.333001	0.512875	0.512875	EVM0006195/EVM0006235/EVM0015717/EVM0017249	4
GO:0098796	membrane protein complex	1/45	69/7594	0.337639	0.512875	0.512875	EVM0000744	1
GO:0005856	cytoskeleton	1/45	70/7594	0.3416	0.512875	0.512875	EVM0003022	1
GO:0016874	ligase activity	1/45	70/7594	0.3416	0.512875	0.512875	EVM0007151	1
GO:0007154	cell communication	4/45	500/7594	0.344002	0.512875	0.512875	EVM0006195/EVM0006235/EVM0015717/EVM0017249	4
GO:0012505	endomembrane system	1/45	74/7594	0.357213	0.527775	0.527775	EVM0012000	1
GO:0043933	macromolecular complex subunit organization	1/45	76/7594	0.364884	0.534294	0.534294	EVM0016730	1
GO:0034660	ncRNA metabolic process	1/45	78/7594	0.372465	0.540568	0.540568	EVM0007151	1
GO:1901566	organonitrogen compound biosynthetic process	2/45	223/7594	0.382743	0.550613	0.550613	EVM0007151/EVM0016730	2
GO:0015672	monovalent inorganic cation transport	1/45	85/7594	0.398308	0.568021	0.568021	EVM0002173	1
GO:0043234	protein complex	2/45	241/7594	0.420598	0.593076	0.593076	EVM0000744/EVM0003022	2
GO:0005576	extracellular region	1/45	92/7594	0.423109	0.593076	0.593076	EVM0009993	1
GO:0020037	heme binding	1/45	96/7594	0.436829	0.607118	0.607118	EVM0009993	1
GO:0046906	tetrapyrrole binding	1/45	98/7594	0.443569	0.611305	0.611305	EVM0009993	1
GO:0008270	zinc ion binding	2/45	255/7594	0.449259	0.613988	0.613988	EVM0001566/EVM0012321	2
GO:1901137	carbohydrate derivative biosynthetic process	1/45	104/7594	0.463319	0.624648	0.624648	EVM0000735	1
GO:0030234	enzyme regulator activity	1/45	105/7594	0.466544	0.624648	0.624648	EVM0009993	1
GO:0006996	organelle organization	1/45	107/7594	0.472936	0.624648	0.624648	EVM0002060	1
GO:0015077	monovalent inorganic cation transmembrane transporter activity	1/45	107/7594	0.472936	0.624648	0.624648	EVM0002173	1
GO:0071705	nitrogen compound transport	1/45	108/7594	0.476104	0.624648	0.624648	EVM0002350	1
GO:0043231	intracellular membrane-bounded organelle	3/45	437/7594	0.483745	0.629636	0.629636	EVM0002060/EVM0002118/EVM0012000	3
GO:0043227	membrane-bounded organelle	3/45	443/7594	0.492974	0.636596	0.636596	EVM0002060/EVM0002118/EVM0012000	3
GO:0019752	carboxylic acid metabolic process	1/45	117/7594	0.503789	0.639317	0.639317	EVM0007151	1
GO:0006082	organic acid metabolic process	1/45	118/7594	0.506776	0.639317	0.639317	EVM0007151	1
GO:0043436	oxoacid metabolic process	1/45	118/7594	0.506776	0.639317	0.639317	EVM0007151	1
GO:0004222	metalloendopeptidase activity	1/45	120/7594	0.512696	0.641849	0.641849	EVM0003355	1
GO:0071702	organic substance transport	1/45	123/7594	0.521446	0.647858	0.647858	EVM0002350	1
GO:1901564	organonitrogen compound metabolic process	2/45	313/7594	0.559196	0.664193	0.664193	EVM0007151/EVM0016730	2
GO:0001883	purine nucleoside binding	1/45	137/7594	0.560291	0.664193	0.664193	EVM0010606	1
GO:0005525	GTP binding	1/45	137/7594	0.560291	0.664193	0.664193	EVM0010606	1
GO:0032549	ribonucleoside binding	1/45	137/7594	0.560291	0.664193	0.664193	EVM0010606	1
GO:0032550	purine ribonucleoside binding	1/45	137/7594	0.560291	0.664193	0.664193	EVM0010606	1
GO:0032561	guanyl ribonucleotide binding	1/45	137/7594	0.560291	0.664193	0.664193	EVM0010606	1
GO:0001882	nucleoside binding	1/45	138/7594	0.562944	0.664193	0.664193	EVM0010606	1
GO:0044763	single-organism cellular process	3/45	494/7594	0.568105	0.665495	0.665495	EVM0000735/EVM0007151/EVM0016730	3
GO:0044765	single-organism transport	1/45	142/7594	0.573403	0.666936	0.666936	EVM0002350	1
GO:0098772	molecular function regulator	1/45	146/7594	0.583616	0.669322	0.669322	EVM0009993	1
GO:1902578	single-organism localization	1/45	146/7594	0.583616	0.669322	0.669322	EVM0002350	1
GO:0019001	guanyl nucleotide binding	1/45	159/7594	0.615185	0.698832	0.698832	EVM0010606	1
GO:0003723	RNA binding	1/45	161/7594	0.61983	0.698832	0.698832	EVM0016730	1
GO:1901135	carbohydrate derivative metabolic process	1/45	162/7594	0.622131	0.698832	0.698832	EVM0000735	1
GO:0006351	transcription, DNA-templated	2/45	360/7594	0.636647	0.704103	0.704103	EVM0010823/EVM0015267	2
GO:0097659	nucleic acid-templated transcription	2/45	360/7594	0.636647	0.704103	0.704103	EVM0010823/EVM0015267	2
GO:0032774	RNA biosynthetic process	2/45	362/7594	0.639704	0.704103	0.704103	EVM0010823/EVM0015267	2
GO:0004175	endopeptidase activity	1/45	187/7594	0.675441	0.738482	0.738482	EVM0003355	1
GO:0055085	transmembrane transport	2/45	401/7594	0.69545	0.755323	0.755323	EVM0008784/EVM0016922	2
GO:0043228	non-membrane-bounded organelle	1/45	207/7594	0.712727	0.760053	0.760053	EVM0003022	1
GO:0043232	intracellular non-membrane-bounded organelle	1/45	207/7594	0.712727	0.760053	0.760053	EVM0003022	1
GO:0032991	macromolecular complex	2/45	415/7594	0.713708	0.760053	0.760053	EVM0000744/EVM0003022	2
GO:0034654	nucleobase-containing compound biosynthetic process	2/45	433/7594	0.735869	0.778597	0.778597	EVM0010823/EVM0015267	2
GO:0019438	aromatic compound biosynthetic process	2/45	440/7594	0.744098	0.782257	0.782257	EVM0010823/EVM0015267	2
GO:0018130	heterocycle biosynthetic process	2/45	445/7594	0.749845	0.782679	0.782679	EVM0010823/EVM0015267	2
GO:0044281	small molecule metabolic process	1/45	234/7594	0.756489	0.782679	0.782679	EVM0007151	1
GO:1901362	organic cyclic compound biosynthetic process	2/45	453/7594	0.758817	0.782679	0.782679	EVM0010823/EVM0015267	2
GO:0044446	intracellular organelle part	1/45	256/7594	0.787266	0.804585	0.804585	EVM0003022	1
GO:0044422	organelle part	1/45	258/7594	0.789867	0.804585	0.804585	EVM0003022	1
GO:0005634	nucleus	1/45	300/7594	0.83784	0.848183	0.848183	EVM0002118	1
GO:0055114	oxidation-reduction process	1/45	339/7594	0.872693	0.878047	0.878047	EVM0009993	1
GO:0016491	oxidoreductase activity	1/45	348/7594	0.87963	0.87963	0.87963	EVM0009993	1
