# Supplementary material for: Transcriptome Responses to Different Salinity Conditions in Litoditis marina, Revealed by Long-Read Sequencing
Source: Genes (Basel). 2024 Feb 28;15(3):317. doi: 10.3390/genes15030317 (PMC10970011; doi:10.3390/genes15030317)
Supplement: Supplementary file 1 [file genes-15-00317-s001.zip › Supplementary Table S2.xlsx]

## Sheet: 30‰ vs. 3‰ up_sig
ID	Description	GeneRatio	BgRatio	pvalue	p.adjust	qvalue	geneID	Count
cel04012	ErbB signaling pathway	19/456	32/2049	5.29013e-06	0.000523723	0.00046219	EVM0007006/EVM0007846/EVM0011673/EVM0014702/EVM0007211/EVM0014909/EVM0010479/EVM0005716/EVM0004372/EVM0004245/EVM0006652/EVM0011267/EVM0016976/EVM0015854/EVM0015384/EVM0014305/EVM0005293/EVM0004173/EVM0004864	19
cel04010	MAPK signaling pathway	27/456	64/2049	0.000228891	0.00913715	0.00806362	EVM0004739/EVM0007006/EVM0017475/EVM0017269/EVM0012160/EVM0010832/EVM0014702/EVM0008869/EVM0000629/EVM0010479/EVM0003026/EVM0016974/EVM0008321/EVM0015140/EVM0009567/EVM0006652/EVM0009166/EVM0001625/EVM0008605/EVM0011267/EVM0016976/EVM0009240/EVM0014305/EVM0005293/EVM0004173/EVM0011676/EVM0004864	27
cel04020	Calcium signaling pathway	24/456	55/2049	0.000276883	0.00913715	0.00806362	EVM0009628/EVM0004739/EVM0007846/EVM0009917/EVM0006880/EVM0016326/EVM0012843/EVM0003841/EVM0005001/EVM0008428/EVM0008869/EVM0001237/EVM0016712/EVM0015988/EVM0000629/EVM0003169/EVM0006652/EVM0001625/EVM0017131/EVM0007445/EVM0008891/EVM0017497/EVM0004864/EVM0002137	24
cel03008	Ribosome biogenesis in eukaryotes	24/456	57/2049	0.000530219	0.0131229	0.0115811	EVM0009933/EVM0005281/EVM0010210/EVM0000036/EVM0010627/EVM0010915/EVM0013200/EVM0016705/EVM0004379/EVM0001842/EVM0000938/EVM0012242/EVM0013635/EVM0000474/EVM0005174/EVM0002755/EVM0001888/EVM0004141/EVM0006998/EVM0009167/EVM0011384/EVM0012852/EVM0015782/EVM0015264	24
cel04933	AGE-RAGE signaling pathway in diabetic complications	13/456	25/2049	0.00101181	0.0172607	0.0152327	EVM0007846/EVM0005001/EVM0008428/EVM0001237/EVM0004372/EVM0004245/EVM0008605/EVM0016976/EVM0009240/EVM0015384/EVM0014305/EVM0005293/EVM0004864	13
cel03018	RNA degradation	18/456	40/2049	0.0010461	0.0172607	0.0152327	EVM0003675/EVM0004796/EVM0015280/EVM0014301/EVM0006844/EVM0014910/EVM0015049/EVM0016579/EVM0015973/EVM0009756/EVM0001842/EVM0008538/EVM0012965/EVM0009854/EVM0004295/EVM0011635/EVM0006964/EVM0009167	18
cel04068	FoxO signaling pathway	20/456	47/2049	0.00131833	0.0186449	0.0164543	EVM0007006/EVM0016690/EVM0004029/EVM0017475/EVM0001083/EVM0014239/EVM0013599/EVM0014812/EVM0005048/EVM0003714/EVM0004372/EVM0006652/EVM0008605/EVM0016976/EVM0010826/EVM0004211/EVM0015384/EVM0014305/EVM0006184/EVM0005293	20
cel04213	Longevity regulating pathway - multiple species	14/456	31/2049	0.00362901	0.044909	0.0396326	EVM0009917/EVM0017475/EVM0017269/EVM0005048/EVM0012620/EVM0014909/EVM0005716/EVM0004372/EVM0001625/EVM0015384/EVM0014305/EVM0006184/EVM0005293/EVM0009207	14

## Sheet: cel04012
gene	C.elegans ortholog gene	Count_3‰_1	Count_3‰_2	Count_3‰_3	Count_30‰_1	Count_30‰_2	Count_30‰_3	normalized_Count_3‰_1	normalized_Count_3‰_2	normalized_Count_3‰_3	normalized_Count_30‰_1	normalized_Count_30‰_2	normalized_Count_30‰_3	logFC	PValue	FDR
EVM0007006	sos-1	5	7	7	37	31	26	0.3657	0.3741	0.4924	2.8312	2.0203	1.348	2.29622	6.17121e-08	6.06163e-07
EVM0007846	plc-3	4	12	9	36	35	26	0.2819	0.6538	0.6621	2.749	2.3104	1.361	1.95683	1.90976e-06	1.32841e-05
EVM0011673	abl-1	46	33	34	131	81	96	3.1689	1.7983	2.4605	9.9795	5.3428	5.0007	1.44963	5.86812e-06	3.59467e-05
EVM0014702	pak-1	93	89	80	266	233	164	6.4213	4.871	5.8568	20.1977	15.4232	8.5324	1.36037	1.41231e-06	1.01858e-05
EVM0007211	kin-32	159	250	136	383	393	505	10.9219	13.6205	9.9678	29.1004	25.999	26.3193	1.23188	6.46931e-11	1.14431e-09
EVM0014909	rsks-1	92	141	130	207	230	346	6.3352	7.6808	9.5174	15.7413	15.1882	18.0447	1.06092	1.558e-07	1.40069e-06
EVM0010479	lin-1	49	55	39	114	68	111	3.3513	2.9879	2.8936	8.634	4.4992	5.803	1.02762	0.000195067	0.000796996
EVM0005716	let-363	81	96	79	183	136	176	5.5766	5.2302	5.7847	13.8963	9.0067	9.1884	0.946578	4.11646e-05	0.000203547
EVM0004372	aap-1	78	92	58	135	140	164	5.335	4.9976	4.2815	10.2775	9.2302	8.5523	0.933823	1.22065e-05	6.91296e-05
EVM0004245	sta-1	158	182	157	326	305	287	10.8457	9.9473	11.494	24.7975	20.1481	14.976	0.888879	3.08449e-05	0.000157162
EVM0006652	let-23	40	64	45	84	79	113	2.7544	3.4885	3.295	6.4144	5.2304	5.8973	0.871254	0.000217139	0.000872963
EVM0011267	max-2	93	120	101	210	157	190	6.4232	6.5375	7.3834	15.975	10.3911	9.9003	0.828473	0.000295126	0.00114286
EVM0016976	jnk-1	26	28	21	36	48	51	1.7927	1.5296	1.5309	2.7425	3.17	2.6387	0.814102	0.00254044	0.00746071
EVM0015854	sli-1	91	157	124	174	196	294	6.2595	8.5833	9.0754	13.2504	12.978	15.3504	0.798521	8.5602e-05	0.000386126
EVM0015384	age-1	133	231	153	310	249	307	9.1882	12.5855	11.1848	23.5958	16.4885	15.984	0.759699	0.000377382	0.00142092
EVM0014305	let-60	38	47	33	48	58	97	2.5829	2.5453	2.4478	3.6804	3.8596	5.0346	0.739424	0.00356751	0.0100155
EVM0005293	akt-1	130	91	65	198	100	172	8.9632	4.9751	4.7509	15.0464	6.6211	8.9838	0.710683	0.0233736	0.0498642
EVM0004173	mek-1	111	154	112	179	190	248	7.6497	8.391	8.1977	13.5946	12.5791	12.9431	0.687975	0.000192407	0.000787361
EVM0004864	pkc-2	491	670	459	705	793	1086	33.7835	36.5206	33.6637	53.5565	52.3871	56.6094	0.64438	0.000130873	0.000561241

## Sheet: cel04010
gene	C.elegans ortholog gene	Count_3‰_1	Count_3‰_2	Count_3‰_3	Count_30‰_1	Count_30‰_2	Count_30‰_3	normalized_Count_3‰_1	normalized_Count_3‰_2	normalized_Count_3‰_3	normalized_Count_30‰_1	normalized_Count_30‰_2	normalized_Count_30‰_3	logFC	PValue	FDR
EVM0004739	egl-19	40	67	49	355	215	203	2.7633	3.6335	3.5878	27.0055	14.2366	10.5902	2.36636	1.00596e-13	2.85474e-12
EVM0007006	sos-1	5	7	7	37	31	26	0.3657	0.3741	0.4924	2.8312	2.0203	1.348	2.29622	6.17121e-08	6.06163e-07
EVM0017475	daf-2	48	31	41	177	111	87	3.3096	1.691	3.0145	13.486	7.3536	4.5175	1.6608	8.90794e-06	5.22157e-05
EVM0017269	hsp-1	4592	9556	4401	18339	15642	19136	316.083	521.224	322.435	1394.12	1033.79	997.929	1.56238	6.1652e-12	1.32369e-10
EVM0012160	fln-2	251	384	274	1169	583	723	17.2625	20.9344	20.0996	88.8511	38.5516	37.7274	1.49976	2.67275e-07	2.27742e-06
EVM0010832	pxf-1	12	9	8	38	19	26	0.8417	0.4903	0.5867	2.8597	1.2585	1.3576	1.49209	0.000469017	0.00172272
EVM0014702	pak-1	93	89	80	266	233	164	6.4213	4.871	5.8568	20.1977	15.4232	8.5324	1.36037	1.41231e-06	1.01858e-05
EVM0008869	cca-1	175	222	155	451	364	529	12.0766	12.0936	11.3477	34.2695	24.0384	27.6131	1.27152	4.10517e-11	7.62289e-10
EVM0000629	tax-6	14	22	17	39	19	56	0.9724	1.1978	1.2812	2.9346	1.2228	2.9422	1.03801	0.00500429	0.0133974
EVM0010479	lin-1	49	55	39	114	68	111	3.3513	2.9879	2.8936	8.634	4.4992	5.803	1.02762	0.000195067	0.000796996
EVM0003026	kin-18	48	55	43	120	85	82	3.3054	2.9966	3.1488	9.0935	5.6278	4.2798	0.995244	0.000632935	0.00224094
EVM0016974	rskn-1	142	144	121	260	223	330	9.7783	7.8619	8.8858	19.788	14.7131	17.1918	0.96341	7.93666e-07	6.04908e-06
EVM0008321	ver-3	61	116	97	176	143	219	4.2005	6.3229	7.1014	13.3635	9.4681	11.4429	0.956269	4.55038e-05	0.000222391
EVM0015140	zak-1	47	56	40	79	79	112	3.2064	3.051	2.9284	6.0357	5.2516	5.8598	0.89792	9.4081e-05	0.000418444
EVM0009567	Y17G9B.5	55	117	77	112	144	212	3.8142	6.4013	5.6372	8.5207	9.5074	11.0648	0.873198	0.000209848	0.00084836
EVM0006652	let-23	40	64	45	84	79	113	2.7544	3.4885	3.295	6.4144	5.2304	5.8973	0.871254	0.000217139	0.000872963
EVM0009166	sek-1	52	46	33	73	71	98	3.5808	2.5062	2.4418	5.5525	4.704	5.0964	0.848348	0.000657259	0.00231638
EVM0001625	kin-1	941	1214	952	1890	1666	2032	64.7652	66.2196	69.7548	143.679	110.123	105.969	0.841169	4.12423e-06	2.63265e-05
EVM0008605	pmk-1	38	40	41	81	60	74	2.6446	2.1834	3.0103	6.1583	3.9387	3.8764	0.830079	0.00276829	0.00804122
EVM0011267	max-2	93	120	101	210	157	190	6.4232	6.5375	7.3834	15.975	10.3911	9.9003	0.828473	0.000295126	0.00114286
EVM0016976	jnk-1	26	28	21	36	48	51	1.7927	1.5296	1.5309	2.7425	3.17	2.6387	0.814102	0.00254044	0.00746071
EVM0009240	crp-1	190	234	165	244	357	444	13.0443	12.7868	12.0739	18.5558	23.6063	23.1704	0.786692	2.04923e-05	0.00010941
EVM0014305	let-60	38	47	33	48	58	97	2.5829	2.5453	2.4478	3.6804	3.8596	5.0346	0.739424	0.00356751	0.0100155
EVM0005293	akt-1	130	91	65	198	100	172	8.9632	4.9751	4.7509	15.0464	6.6211	8.9838	0.710683	0.0233736	0.0498642
EVM0004173	mek-1	111	154	112	179	190	248	7.6497	8.391	8.1977	13.5946	12.5791	12.9431	0.687975	0.000192407	0.000787361
EVM0011676	mtk-1	219	276	161	305	333	432	15.0731	15.074	11.7865	23.1695	21.9914	22.523	0.687621	0.000166443	0.000695281
EVM0004864	pkc-2	491	670	459	705	793	1086	33.7835	36.5206	33.6637	53.5565	52.3871	56.6094	0.64438	0.000130873	0.000561241

## Sheet: cel04020
gene	C.elegans ortholog gene	Count_3‰_1	Count_3‰_2	Count_3‰_3	Count_30‰_1	Count_30‰_2	Count_30‰_3	normalized_Count_3‰_1	normalized_Count_3‰_2	normalized_Count_3‰_3	normalized_Count_30‰_1	normalized_Count_30‰_2	normalized_Count_30‰_3	logFC	PValue	FDR
EVM0009628	mca-3	56	84	53	503	397	460	3.8504	4.6072	3.8572	38.2246	26.2207	23.9641	2.83321	5.87623e-33	1.23723e-30
EVM0004739	egl-19	40	67	49	355	215	203	2.7633	3.6335	3.5878	27.0055	14.2366	10.5902	2.36636	1.00596e-13	2.85474e-12
EVM0007846	plc-3	4	12	9	36	35	26	0.2819	0.6538	0.6621	2.749	2.3104	1.361	1.95683	1.90976e-06	1.32841e-05
EVM0009917	acy-1	53	57	29	210	158	141	3.6695	3.1293	2.1525	15.932	10.4116	7.3752	1.89964	3.99164e-10	6.04692e-09
EVM0006880	unc-68	293	456	289	1349	973	1026	20.1769	24.8522	21.1592	102.588	64.2904	53.4993	1.73255	3.9027e-13	9.96983e-12
EVM0016326	cmd-1	2799	3487	2937	9497	8061	11193	192.684	190.184	215.173	721.952	532.733	583.721	1.62012	4.62852e-19	2.89094e-17
EVM0012843	ser-1	61	120	71	273	202	265	4.1898	6.5233	5.1717	20.7334	13.3519	13.814	1.57998	5.50406e-11	9.88309e-10
EVM0003841	mlck-1	47	127	58	187	212	202	3.2365	6.9193	4.2462	14.2033	13.9999	10.5328	1.41012	8.74228e-08	8.34223e-07
EVM0005001	egl-8	148	187	141	451	371	382	10.2188	10.1787	10.3457	34.2909	24.5221	19.8959	1.35206	7.05478e-10	1.03012e-08
EVM0008428	plc-1	110	152	128	366	272	331	7.6046	8.2777	9.351	27.8425	18.0089	17.2663	1.31901	3.56108e-09	4.57093e-08
EVM0008869	cca-1	175	222	155	451	364	529	12.0766	12.0936	11.3477	34.2695	24.0384	27.6131	1.27152	4.10517e-11	7.62289e-10
EVM0001237	plc-4	139	132	93	332	227	278	9.6005	7.1857	6.785	25.2109	15.0243	14.5192	1.21165	7.30703e-07	5.61425e-06
EVM0016712	Y67D8A.2	40	21	22	75	59	52	2.7538	1.1474	1.646	5.6891	3.9027	2.7214	1.14794	0.00124381	0.00403386
EVM0015988	ncx-2	884	1107	886	2467	1596	2207	60.8706	60.3853	64.9103	187.514	105.498	115.087	1.13175	3.19702e-07	2.67697e-06
EVM0000629	tax-6	14	22	17	39	19	56	0.9724	1.1978	1.2812	2.9346	1.2228	2.9422	1.03801	0.00500429	0.0133974
EVM0003169	sca-1	4229	5825	4365	10941	7329	11009	291.089	317.707	319.82	831.734	484.368	574.118	1.02526	7.06042e-07	5.45043e-06
EVM0006652	let-23	40	64	45	84	79	113	2.7544	3.4885	3.295	6.4144	5.2304	5.8973	0.871254	0.000217139	0.000872963
EVM0001625	kin-1	941	1214	952	1890	1666	2032	64.7652	66.2196	69.7548	143.679	110.123	105.969	0.841169	4.12423e-06	2.63265e-05
EVM0017131	ckr-2	23	34	22	46	40	54	1.6124	1.8543	1.5874	3.5044	2.6672	2.7933	0.806776	0.00283912	0.00822137
EVM0007445	mca-2	81	96	77	166	125	139	5.5845	5.2406	5.6469	12.6028	8.2788	7.2361	0.763646	0.00171781	0.00532012
EVM0008891	mgl-2	59	92	55	118	92	134	4.03	4.9932	4.0192	8.988	6.0951	6.9908	0.746935	0.0017436	0.00538339
EVM0017497	nmr-1	53	68	42	88	89	93	3.6174	3.6827	3.0552	6.7072	5.8955	4.8333	0.737326	0.00215622	0.00648725
EVM0004864	pkc-2	491	670	459	705	793	1086	33.7835	36.5206	33.6637	53.5565	52.3871	56.6094	0.64438	0.000130873	0.000561241
EVM0002137	gar-2	65	70	62	78	102	138	4.4405	3.8448	4.5787	5.9156	6.7589	7.2198	0.638255	0.00440775	0.0120098

## Sheet: cel03008
gene	C.elegans ortholog gene	Count_3‰_1	Count_3‰_2	Count_3‰_3	Count_30‰_1	Count_30‰_2	Count_30‰_3	normalized_Count_3‰_1	normalized_Count_3‰_2	normalized_Count_3‰_3	normalized_Count_30‰_1	normalized_Count_30‰_2	normalized_Count_30‰_3	logFC	PValue	FDR
EVM0009933	xpo-1	151	249	199	827	608	758	10.3609	13.6026	14.5684	62.8402	40.188	39.5298	1.88488	3.24114e-16	1.41441e-14
EVM0005281	F55F10.1	590	1148	543	3238	1993	2214	40.6031	62.6035	39.7509	246.162	131.743	115.481	1.78548	1.98139e-10	3.17752e-09
EVM0010210	nol-6	121	174	137	378	303	356	8.3046	9.5168	10.0532	28.7242	20.0272	18.5523	1.26733	3.03781e-09	3.93799e-08
EVM0000036	nath-10	636	1025	501	1820	1409	1847	43.7784	55.9285	36.719	138.393	93.1353	96.3256	1.26293	8.13631e-09	9.69967e-08
EVM0010627	Y61A9LA.10	416	900	427	1156	1015	1258	28.6008	49.0653	31.2656	87.9036	67.1116	65.5891	1.01521	7.09695e-06	4.26732e-05
EVM0010915	Y53C12B.1	175	248	147	356	381	409	12.0538	13.5197	10.7428	27.0613	25.1816	21.348	1.01292	9.06752e-08	8.62108e-07
EVM0013200	toe-1	73	203	90	234	205	285	5.0418	11.0817	6.5892	17.759	13.5198	14.8451	1.01059	8.7152e-05	0.000391629
EVM0016705	nxf-1	39	52	28	82	74	77	2.7071	2.8332	2.0499	6.243	4.8992	4.0167	0.976491	0.000264512	0.00103443
EVM0004379	riok-2	874	1067	732	1763	1536	1864	60.1476	58.1768	53.6557	134.008	101.521	97.2185	0.951253	3.63078e-07	3.00546e-06
EVM0001842	xrn-1	147	184	127	325	241	294	10.1401	10.0287	9.3226	24.6968	15.9565	15.3194	0.918568	2.27864e-05	0.000119893
EVM0000938	nol-58	2501	4538	2242	4867	5250	7159	172.142	247.528	164.277	369.975	346.994	373.354	0.900399	2.76895e-06	1.84512e-05
EVM0012242	K10C3.5	492	697	420	841	973	1184	33.8802	37.991	30.7395	63.9495	64.293	61.7331	0.887	3.03959e-07	2.55662e-06
EVM0013635	F27C1.6	1143	1942	874	2134	2195	2898	78.6472	105.931	64.0661	162.247	145.071	151.13	0.881536	1.24711e-05	7.04755e-05
EVM0000474	nol-56	4352	6969	3600	7303	8514	11041	299.564	380.113	263.722	555.142	562.718	575.758	0.843928	3.25494e-06	2.13196e-05
EVM0005174	rbm-28	413	716	352	748	822	1079	28.4408	39.0701	25.8155	56.8715	54.3452	56.253	0.840848	1.43059e-05	7.97051e-05
EVM0002755	popl-1	50	71	46	101	80	102	3.4481	3.8853	3.3612	7.6624	5.257	5.3291	0.756736	0.00215698	0.00648782
EVM0001888	Y75B8A.7	491	834	424	912	878	1115	33.7795	45.4821	31.0666	69.3476	58.0507	58.1607	0.747403	0.000119238	0.000517293
EVM0004141	Y66H1A.4	1326	1928	1096	2380	1721	3211	91.275	105.174	80.3082	180.892	113.723	167.466	0.738984	0.000333649	0.00127427
EVM0006998	mac-1	337	492	311	654	572	656	23.2099	26.8466	22.7561	49.7165	37.8035	34.2138	0.738061	0.000168642	0.000702667
EVM0009167	xrn-2	324	501	387	793	480	722	22.2939	27.3458	28.3788	60.275	31.7238	37.6385	0.73063	0.00189375	0.00579352
EVM0011384	nog-1	1906	3455	2176	3651	3805	4935	131.193	188.455	159.392	277.557	251.452	257.363	0.714647	8.99714e-05	0.000402635
EVM0012852	F13H8.2	273	449	211	460	430	565	18.7985	24.5141	15.4535	34.9396	28.432	29.4578	0.654673	0.00129609	0.00417757
EVM0015782	F55F8.3	695	1357	590	1343	1212	1473	47.8655	74.0163	43.195	102.088	80.1191	76.8079	0.647852	0.00363884	0.0101796
EVM0015264	pqe-1	129	164	130	211	208	228	8.8767	8.9381	9.5042	16.0202	13.7418	11.8954	0.60425	0.00167444	0.00520928

## Sheet: cel04933
gene	C.elegans ortholog gene	Count_3‰_1	Count_3‰_2	Count_3‰_3	Count_30‰_1	Count_30‰_2	Count_30‰_3	normalized_Count_3‰_1	normalized_Count_3‰_2	normalized_Count_3‰_3	normalized_Count_30‰_1	normalized_Count_30‰_2	normalized_Count_30‰_3	logFC	PValue	FDR
EVM0007846	plc-3	4	12	9	36	35	26	0.2819	0.6538	0.6621	2.749	2.3104	1.361	1.95683	1.90976e-06	1.32841e-05
EVM0005001	egl-8	148	187	141	451	371	382	10.2188	10.1787	10.3457	34.2909	24.5221	19.8959	1.35206	7.05478e-10	1.03012e-08
EVM0008428	plc-1	110	152	128	366	272	331	7.6046	8.2777	9.351	27.8425	18.0089	17.2663	1.31901	3.56108e-09	4.57093e-08
EVM0001237	plc-4	139	132	93	332	227	278	9.6005	7.1857	6.785	25.2109	15.0243	14.5192	1.21165	7.30703e-07	5.61425e-06
EVM0004372	aap-1	78	92	58	135	140	164	5.335	4.9976	4.2815	10.2775	9.2302	8.5523	0.933823	1.22065e-05	6.91296e-05
EVM0004245	sta-1	158	182	157	326	305	287	10.8457	9.9473	11.494	24.7975	20.1481	14.976	0.888879	3.08449e-05	0.000157162
EVM0008605	pmk-1	38	40	41	81	60	74	2.6446	2.1834	3.0103	6.1583	3.9387	3.8764	0.830079	0.00276829	0.00804122
EVM0016976	jnk-1	26	28	21	36	48	51	1.7927	1.5296	1.5309	2.7425	3.17	2.6387	0.814102	0.00254044	0.00746071
EVM0009240	crp-1	190	234	165	244	357	444	13.0443	12.7868	12.0739	18.5558	23.6063	23.1704	0.786692	2.04923e-05	0.00010941
EVM0015384	age-1	133	231	153	310	249	307	9.1882	12.5855	11.1848	23.5958	16.4885	15.984	0.759699	0.000377382	0.00142092
EVM0014305	let-60	38	47	33	48	58	97	2.5829	2.5453	2.4478	3.6804	3.8596	5.0346	0.739424	0.00356751	0.0100155
EVM0005293	akt-1	130	91	65	198	100	172	8.9632	4.9751	4.7509	15.0464	6.6211	8.9838	0.710683	0.0233736	0.0498642
EVM0004864	pkc-2	491	670	459	705	793	1086	33.7835	36.5206	33.6637	53.5565	52.3871	56.6094	0.64438	0.000130873	0.000561241

## Sheet: cel03018
gene	C.elegans ortholog gene	Count_3‰_1	Count_3‰_2	Count_3‰_3	Count_30‰_1	Count_30‰_2	Count_30‰_3	normalized_Count_3‰_1	normalized_Count_3‰_2	normalized_Count_3‰_3	normalized_Count_30‰_1	normalized_Count_30‰_2	normalized_Count_30‰_3	logFC	PValue	FDR
EVM0003675	pab-1	11873	20980	14472	69211	50361	58421	817.26	1144.3	1060.27	5261.41	3328.4	3046.64	1.9451	4.94377e-17	2.36395e-15
EVM0004796	ntl-4	77	107	80	342	262	349	5.3023	5.8347	5.8568	26.0226	17.3186	18.1746	1.85035	1.30365e-17	6.83447e-16
EVM0015280	hsp-6	2089	4176	2771	9693	8387	10946	143.776	227.793	203.004	736.837	554.275	570.802	1.6959	5.84677e-16	2.40769e-14
EVM0014301	cgh-1	68	131	90	340	249	320	4.6834	7.139	6.5946	25.8154	16.4487	16.6826	1.66984	2.35297e-12	5.37929e-11
EVM0006844	gld-4	8	12	12	31	36	27	0.5509	0.6539	0.879	2.3852	2.354	1.4118	1.54069	3.15304e-05	0.000160342
EVM0014910	ccr-4	59	108	82	210	175	210	4.0628	5.8701	6.0316	15.9958	11.5642	10.9311	1.26155	6.16955e-08	6.06163e-07
EVM0015049	ntl-2	112	128	125	320	252	309	7.6822	6.9858	9.1451	24.3421	16.676	16.0929	1.26124	6.48896e-09	7.85778e-08
EVM0016579	skih-2	69	94	67	186	151	211	4.7536	5.1121	4.9104	14.1776	9.9971	11.0189	1.24524	8.57767e-09	1.01609e-07
EVM0015973	let-711	294	623	436	1237	697	951	20.2294	33.9565	31.9582	94.0201	46.0744	49.608	1.13691	3.73806e-05	0.000186318
EVM0009756	hsp-60	2655	4862	2390	6950	6163	7944	182.72	265.162	175.083	528.35	407.305	414.286	1.11518	4.93264e-08	4.95313e-07
EVM0001842	xrn-1	147	184	127	325	241	294	10.1401	10.0287	9.3226	24.6968	15.9565	15.3194	0.918568	2.27864e-05	0.000119893
EVM0008538	mtr-4	119	177	96	229	220	248	8.1945	9.6647	7.0282	17.4299	14.5536	12.9127	0.840935	3.85216e-05	0.000191347
EVM0012965	crn-3	91	127	82	180	160	190	6.2664	6.9316	6.0088	13.7146	10.6071	9.8979	0.823654	8.82572e-05	0.000395778
EVM0009854	parn-1	22	45	28	38	62	66	1.515	2.4517	2.0515	2.9034	4.1048	3.4444	0.785697	0.00471017	0.0127275
EVM0004295	ntl-3	144	171	129	260	244	258	9.8829	9.3051	9.4343	19.7978	16.1375	13.4709	0.782583	7.8429e-05	0.000358101
EVM0011635	dcap-2	101	84	79	179	125	143	6.9624	4.5813	5.8098	13.5961	8.2544	7.4646	0.75308	0.00451423	0.0122666
EVM0006964	panl-2	363	546	303	618	653	762	24.963	29.7828	22.1883	47.0067	43.1623	39.7392	0.752527	5.11024e-05	0.000247071
EVM0009167	xrn-2	324	501	387	793	480	722	22.2939	27.3458	28.3788	60.275	31.7238	37.6385	0.73063	0.00189375	0.00579352

## Sheet: cel04068
gene	C.elegans ortholog gene	Count_3‰_1	Count_3‰_2	Count_3‰_3	Count_30‰_1	Count_30‰_2	Count_30‰_3	normalized_Count_3‰_1	normalized_Count_3‰_2	normalized_Count_3‰_3	normalized_Count_30‰_1	normalized_Count_30‰_2	normalized_Count_30‰_3	logFC	PValue	FDR
EVM0007006	sos-1	5	7	7	37	31	26	0.3657	0.3741	0.4924	2.8312	2.0203	1.348	2.29622	6.17121e-08	6.06163e-07
EVM0016690	cbp-1	78	154	109	582	337	354	5.3933	8.412	8.0213	44.2564	22.2668	18.4729	1.95537	1.29758e-10	2.16606e-09
EVM0004029	cyb-3	104	198	102	444	413	552	7.1616	10.7969	7.4679	33.752	27.2769	28.7952	1.81113	4.45912e-18	2.48758e-16
EVM0017475	daf-2	48	31	41	177	111	87	3.3096	1.691	3.0145	13.486	7.3536	4.5175	1.6608	8.90794e-06	5.22157e-05
EVM0001083	cyd-1	191	346	252	964	767	664	13.1525	18.8827	18.4491	73.2547	50.7148	34.6144	1.64834	2.36338e-10	3.73055e-09
EVM0014239	zyg-1	6	18	9	35	35	24	0.3793	1.0045	0.6912	2.662	2.3106	1.2565	1.52548	0.000212446	0.000857534
EVM0013599	daf-18	47	58	52	157	141	120	3.2386	3.1863	3.8075	11.9335	9.3368	6.2584	1.42069	1.44575e-07	1.30879e-06
EVM0014812	prmt-1	1835	2768	1764	4637	4123	5737	126.325	150.995	129.252	352.499	272.521	299.159	1.1842	4.37371e-11	8.08702e-10
EVM0005048	daf-16	162	225	162	401	366	408	11.1847	12.2739	11.8785	30.5071	24.1856	21.2747	1.09968	1.68421e-08	1.88395e-07
EVM0003714	pdk-1	277	359	226	542	574	650	19.0634	19.5654	16.5887	41.1826	37.9674	33.906	1.03076	1.31976e-08	1.50333e-07
EVM0004372	aap-1	78	92	58	135	140	164	5.335	4.9976	4.2815	10.2775	9.2302	8.5523	0.933823	1.22065e-05	6.91296e-05
EVM0006652	let-23	40	64	45	84	79	113	2.7544	3.4885	3.295	6.4144	5.2304	5.8973	0.871254	0.000217139	0.000872963
EVM0008605	pmk-1	38	40	41	81	60	74	2.6446	2.1834	3.0103	6.1583	3.9387	3.8764	0.830079	0.00276829	0.00804122
EVM0016976	jnk-1	26	28	21	36	48	51	1.7927	1.5296	1.5309	2.7425	3.17	2.6387	0.814102	0.00254044	0.00746071
EVM0010826	math-33	450	660	441	764	807	1117	30.9897	36.0133	32.3098	58.0882	53.3541	58.2671	0.77201	7.11324e-06	4.27122e-05
EVM0004211	skpt-1	78	110	75	140	146	163	5.374	6.0215	5.4962	10.6369	9.6597	8.4936	0.760882	0.000259722	0.00101845
EVM0015384	age-1	133	231	153	310	249	307	9.1882	12.5855	11.1848	23.5958	16.4885	15.984	0.759699	0.000377382	0.00142092
EVM0014305	let-60	38	47	33	48	58	97	2.5829	2.5453	2.4478	3.6804	3.8596	5.0346	0.739424	0.00356751	0.0100155
EVM0006184	ist-1	133	164	164	321	238	186	9.1248	8.9177	12.0509	24.3938	15.7325	9.7031	0.723627	0.0098821	0.0239957
EVM0005293	akt-1	130	91	65	198	100	172	8.9632	4.9751	4.7509	15.0464	6.6211	8.9838	0.710683	0.0233736	0.0498642

## Sheet: cel04213
gene	C.elegans ortholog gene	Count_3‰_1	Count_3‰_2	Count_3‰_3	Count_30‰_1	Count_30‰_2	Count_30‰_3	normalized_Count_3‰_1	normalized_Count_3‰_2	normalized_Count_3‰_3	normalized_Count_30‰_1	normalized_Count_30‰_2	normalized_Count_30‰_3	logFC	PValue	FDR
EVM0009917	acy-1	53	57	29	210	158	141	3.6695	3.1293	2.1525	15.932	10.4116	7.3752	1.89964	3.99164e-10	6.04692e-09
EVM0017475	daf-2	48	31	41	177	111	87	3.3096	1.691	3.0145	13.486	7.3536	4.5175	1.6608	8.90794e-06	5.22157e-05
EVM0017269	hsp-1	4592	9556	4401	18339	15642	19136	316.083	521.224	322.435	1394.12	1033.79	997.929	1.56238	6.1652e-12	1.32369e-10
EVM0005048	daf-16	162	225	162	401	366	408	11.1847	12.2739	11.8785	30.5071	24.1856	21.2747	1.09968	1.68421e-08	1.88395e-07
EVM0012620	pha-4	129	168	165	416	249	302	8.9067	9.1528	12.1001	31.6527	16.4872	15.751	1.08044	4.68307e-05	0.000228448
EVM0014909	rsks-1	92	141	130	207	230	346	6.3352	7.6808	9.5174	15.7413	15.1882	18.0447	1.06092	1.558e-07	1.40069e-06
EVM0005716	let-363	81	96	79	183	136	176	5.5766	5.2302	5.7847	13.8963	9.0067	9.1884	0.946578	4.11646e-05	0.000203547
EVM0004372	aap-1	78	92	58	135	140	164	5.335	4.9976	4.2815	10.2775	9.2302	8.5523	0.933823	1.22065e-05	6.91296e-05
EVM0001625	kin-1	941	1214	952	1890	1666	2032	64.7652	66.2196	69.7548	143.679	110.123	105.969	0.841169	4.12423e-06	2.63265e-05
EVM0015384	age-1	133	231	153	310	249	307	9.1882	12.5855	11.1848	23.5958	16.4885	15.984	0.759699	0.000377382	0.00142092
EVM0014305	let-60	38	47	33	48	58	97	2.5829	2.5453	2.4478	3.6804	3.8596	5.0346	0.739424	0.00356751	0.0100155
EVM0006184	ist-1	133	164	164	321	238	186	9.1248	8.9177	12.0509	24.3938	15.7325	9.7031	0.723627	0.0098821	0.0239957
EVM0005293	akt-1	130	91	65	198	100	172	8.9632	4.9751	4.7509	15.0464	6.6211	8.9838	0.710683	0.0233736	0.0498642
EVM0009207	daf-15	88	113	97	172	136	169	6.0622	6.1764	7.1051	13.0582	9.0005	8.8357	0.670451	0.00252568	0.00742239
