# Supplementary material for: Transcriptome Responses to Different Salinity Conditions in Litoditis marina, Revealed by Long-Read Sequencing
Source: Genes (Basel). 2024 Feb 28;15(3):317. doi: 10.3390/genes15030317 (PMC10970011; doi:10.3390/genes15030317)
Supplement: Supplementary file 1 [file genes-15-00317-s001.zip › Supplementary Table S20.xlsx]

## Sheet: 30‰ vs. 3‰
ID	Description	pvalue	p.adjust	qvalue	geneID	Count
GO:0003677	DNA binding	0.200078	0.551257	0.551257	EVM0011368/EVM0012598/EVM0013683	3
GO:0007165	signal transduction	0.25038	0.551257	0.551257	EVM0004157/EVM0004396/EVM0011368	3
GO:0043231	intracellular membrane-bounded organelle	0.201001	0.551257	0.551257	EVM0002118/EVM0011368/EVM0012000	3
GO:0044763	single-organism cellular process	0.255245	0.551257	0.551257	EVM0000735/EVM0007151/EVM0016730	3

## Sheet: GO0003677
gene	C.elegans ortholog gene	change
EVM0011368	nhr-31	Shortening
EVM0012598	ceh-32	Shortening
EVM0013683	pal-1	Shortening

## Sheet: GO0007165
gene	C.elegans ortholog gene	change
EVM0004157	plx-1	Shortening
EVM0004396	D1014.2	Lengthening
EVM0011368	nhr-31	Shortening

## Sheet: GO0043231
gene	C.elegans ortholog gene	change
EVM0002118		Shortening
EVM0011368	nhr-31	Shortening
EVM0012000		Lengthening

## Sheet: GO0044763
gene	C.elegans ortholog gene	change
EVM0000735	famp-1	Shortening
EVM0007151		Shortening
EVM0016730	T23B5.4	Lengthening
