# Supplementary material for: Transcriptome Responses to Different Salinity Conditions in Litoditis marina, Revealed by Long-Read Sequencing
Source: Genes (Basel). 2024 Feb 28;15(3):317. doi: 10.3390/genes15030317 (PMC10970011; doi:10.3390/genes15030317)
Supplement: Supplementary file 1 [file genes-15-00317-s001.zip › Supplementary Table S21.xlsx]

## Sheet: 60‰ vs. 30‰
ID	Description	pvalue	p.adjust	qvalue	geneID	Count
GO:0003677	DNA binding	0.113696	0.512875	0.512875	EVM0010823/EVM0012598/EVM0013568/EVM0013683/EVM0015267	5
GO:0004672	protein kinase activity	0.231302	0.512875	0.512875	EVM0002229/EVM0008251/EVM0009773/EVM0017249	4
GO:0005216	ion channel activity	0.0617789	0.512875	0.512875	EVM0002173/EVM0002662/EVM0006162/EVM0016922	4
GO:0007165	signal transduction	0.328883	0.512875	0.512875	EVM0006195/EVM0006235/EVM0015717/EVM0017249	4
GO:0015075	ion transmembrane transporter activity	0.103272	0.512875	0.512875	EVM0002173/EVM0002662/EVM0006162/EVM0008784/EVM0016922	5
GO:0099600	transmembrane receptor activity	0.0889703	0.512875	0.512875	EVM0002662/EVM0006162/EVM0006195/EVM0006235/EVM0015717	5

## Sheet: GO0003677
gene	C.elegans ortholog gene	change
EVM0010823	rpoa-1	Lengthening
EVM0012598	ceh-32	Lengthening
EVM0013568	vab-15	Lengthening
EVM0013683	pal-1	Lengthening
EVM0015267		Lengthening

## Sheet: GO0004672
gene	C.elegans ortholog gene	change
EVM0002229	unc-51	Lengthening
EVM0008251	ZK596.2	Shortening
EVM0009773	M03C11.1	Lengthening
EVM0017249	pkn-1	Shortening

## Sheet: GO0005216
gene	C.elegans ortholog gene	change
EVM0002173	asic-2	Lengthening
EVM0002662	acr-10	Lengthening
EVM0006162		Lengthening
EVM0016922	nca-2	Lengthening

## Sheet: GO0007165
gene	C.elegans ortholog gene	change
EVM0006195	npr-21	Lengthening
EVM0006235	pdfr-1	Shortening
EVM0015717	frpr-5	Lengthening
EVM0017249	pkn-1	Shortening

## Sheet: GO0015075
gene	C.elegans ortholog gene	change
EVM0002173	asic-2	Lengthening
EVM0002662	acr-10	Lengthening
EVM0006162		Lengthening
EVM0008784	zipt-16	Shortening
EVM0016922	nca-2	Lengthening

## Sheet: GO0099600
gene	C.elegans ortholog gene	change
EVM0002662	acr-10	Lengthening
EVM0006162		Lengthening
EVM0006195	npr-21	Lengthening
EVM0006235	pdfr-1	Shortening
EVM0015717	frpr-5	Lengthening
