# Supplementary material for: Transcriptome Responses to Different Salinity Conditions in Litoditis marina, Revealed by Long-Read Sequencing
Source: Genes (Basel). 2024 Feb 28;15(3):317. doi: 10.3390/genes15030317 (PMC10970011; doi:10.3390/genes15030317)
Supplement: Supplementary file 1 [file genes-15-00317-s001.zip › Supplementary Table S22.xlsx]

## Sheet: 30‰ vs. 3‰ DETs
transcript	C.elegans ortholog transcript_name	C.elegans ortholog name	isoform	Count_3‰_1	Count_3‰_2	Count_3‰_3	Count_30‰_1	Count_30‰_2	Count_30‰_3	normalized_Count_3‰_1	normalized_Count_3‰_2	normalized_Count_3‰_3	normalized_Count_30‰_1	normalized_Count_30‰_2	normalized_Count_30‰_3	logFC	PValue	FDR
EVM0000005.1	C05C12.3	C05C12.3		108	140	143	265	222	265	7.5069	7.6962	10.5511	19.6219	14.7643	13.884	0.906286	2.51132e-05	0.000142109
EVM0000006.1	R11G1.1	R11G1.1		9	16	17	37	25	49	0.625	0.8765	1.2526	2.7374	1.6687	2.5715	1.34483	6.71054e-05	0.000336513
EVM0000011.1	R07E5.4	R07E5.4		5	7	2	48	76	101	0.3472	0.3835	0.1474	3.5548	5.0563	5.3003	3.91618	3.56233e-26	5.22382e-24
EVM0000015.1	Y51H4A.3a	Y51H4A.3a		1451	1775	1683	3520	3504	4683	100.765	97.2458	123.978	260.423	233.148	245.739	1.19948	1.60597e-11	3.61008e-10
EVM0000026.1	C44B9.1	C44B9.1		10	27	11	51	42	39	0.6944	1.4579	0.8228	3.8061	2.7948	2.0467	1.48371	2.43124e-05	0.000137868
EVM0000026.3			novel	16	16	13	33	31	39	1.1112	0.8977	0.9579	2.4617	2.0442	2.0487	1.1368	0.000128716	0.000599694
EVM0000030.2			novel	11	13	10	19	20	32	0.7652	0.714	0.7368	1.4211	1.3306	1.6793	1.00782	0.00214221	0.00686166
EVM0000036.1	F55A12.8	F55A12.8		636	1027	502	1812	1407	1846	44.1483	56.235	36.957	134.076	93.5915	96.8606	1.23867	9.35307e-09	1.22681e-07
EVM0000039.1				18	32	15	43	42	35	1.218	1.7315	1.1131	3.1547	2.7948	1.8498	0.898589	0.00422328	0.0122833
EVM0000042.1	F13G3.4	F13G3.4		91	161	132	632	500	592	6.2868	8.8198	9.7056	46.7279	33.2533	31.0446	2.15866	1.86345e-20	1.60445e-18
EVM0000043.1	Y71H2B.5	Y71H2B.5		63	79	49	109	119	151	4.3879	4.3277	3.6106	8.0285	7.9171	7.8983	0.946017	6.82652e-06	4.4975e-05
EVM0000045.1	Y40B1A.4	Y40B1A.4		191	260	194	718	560	622	13.2941	14.2631	14.2636	53.098	37.2891	32.6644	1.55425	6.50637e-13	1.84757e-11
EVM0000045.2			novel	21	33	14	40	45	42	1.4295	1.8087	1.0399	2.9252	2.9712	2.2038	0.883008	0.00266883	0.00829467
EVM0000045.3			novel	43	42	29	56	65	78	2.9552	2.317	2.1538	4.1312	4.2925	4.1059	0.754258	0.00170686	0.00564243
EVM0000045.5			novel	119	112	70	152	137	196	8.2297	6.137	5.1798	11.2627	9.0844	10.3071	0.647768	0.00322997	0.00974545
EVM0000062.1	ZK550.3	ZK550.3		227	378	180	459	472	546	15.7772	20.6891	13.2961	33.9608	31.4091	28.6353	0.912171	8.28281e-06	5.32974e-05
EVM0000063.3			novel	76	83	44	103	135	175	5.2527	4.5663	3.2781	7.6459	8.9963	9.2051	0.977936	1.59634e-05	9.4911e-05
EVM0000079.1	C25F6.4	C25F6.4		49	82	40	126	138	140	3.4286	4.5157	2.9519	9.3561	9.186	7.3266	1.22813	1.6394e-07	1.63505e-06
EVM0000080.2			novel	99	102	82	181	141	170	6.8495	5.6101	6.0057	13.356	9.3896	8.9129	0.77386	0.000521774	0.00201974
EVM0000092.1	F35H10.10	F35H10.10		54	39	31	138	77	110	3.7531	2.1365	2.2887	10.2012	5.1191	5.7527	1.36249	1.36106e-05	8.23832e-05
EVM0000097.2			novel	39	48	41	52	57	92	2.7099	2.6096	3.0019	3.8688	3.7904	4.8425	0.599295	0.0124249	0.0308242
EVM0000102.1	K10C3.6b	K10C3.6b		548	745	600	1120	1049	1208	38.0727	40.7933	44.2114	82.8618	69.7687	63.4066	0.811009	1.19139e-05	7.32475e-05
EVM0000109.2			novel	82	148	89	282	257	333	5.7277	8.1104	6.5421	20.8579	17.1097	17.4565	1.4339	1.69334e-12	4.46404e-11
EVM0000110.1	F46B6.7	F46B6.7		1332	1805	1430	4624	2827	3491	92.5014	98.8609	105.339	342.113	188.092	183.214	1.26537	8.6217e-08	9.16361e-07
EVM0000127.1	Y42G9A.1	Y42G9A.1		14	19	14	24	27	33	0.9672	1.0296	1.0303	1.7903	1.7963	1.7319	0.804488	0.00656901	0.01788
EVM0000131.1	C36B1.1d	C36B1.1d		327	466	285	759	614	830	22.7285	25.5055	20.9946	56.1233	40.8204	43.5745	1.01869	2.21804e-07	2.15713e-06
EVM0000136.1	C41C4.3	C41C4.3		188	261	220	414	434	577	13.0673	14.302	16.2423	30.5924	28.8459	30.3049	1.04166	1.19991e-08	1.52693e-07
EVM0000143.1	C15C8.4	C15C8.4		263	397	216	358	567	638	18.2358	21.7736	15.8844	26.4851	37.7376	33.4888	0.803862	8.50905e-05	0.000415924
EVM0000143.2			novel	88	179	102	148	248	264	6.0802	9.8316	7.491	10.9491	16.4853	13.8539	0.813686	0.000398243	0.0015945
EVM0000149.2			novel	614	991	465	1681	1928	2198	42.6173	54.2998	34.2565	124.336	128.255	115.371	1.48606	1.57273e-13	4.92002e-12
EVM0000157.1	K11D12.10c	K11D12.10c		19	23	21	55	50	63	1.3101	1.26	1.5415	4.0712	3.2958	3.299	1.37179	2.71786e-07	2.58038e-06
EVM0000157.2			novel	26	31	28	110	88	90	1.7866	1.6983	2.0303	8.1201	5.8879	4.712	1.75464	3.20444e-10	5.56921e-09
EVM0000157.3			novel	19	30	27	166	97	106	1.3477	1.6434	1.9546	12.305	6.4509	5.5469	2.28583	6.12827e-12	1.46562e-10
EVM0000161.1	C55A6.2a	C55A6.2a		329	458	362	650	520	743	22.8472	25.065	26.6908	48.0586	34.6167	38.978	0.704559	0.00026884	0.00113294
EVM0000168.1	Y55F3AM.10	Y55F3AM.10		112	200	166	293	229	283	7.7884	10.9562	12.2317	21.6761	15.2363	14.8517	0.737092	0.00110561	0.0038795
EVM0000169.2			novel	18	6	12	18	22	35	1.25	0.3287	0.8599	1.3427	1.4493	1.8299	0.969742	0.0146912	0.0354667
EVM0000172.1	H06O01.1	H06O01.1		599	1023	920	2002	1913	2586	41.6001	56.0518	67.7867	148.143	127.294	135.72	1.31339	1.23798e-10	2.33301e-09
EVM0000191.1	K11D2.2	K11D2.2		218	359	214	463	342	496	15.1063	19.6486	15.7374	34.2858	22.7815	26.003	0.71407	0.00064458	0.00242898
EVM0000209.1	F38B7.1a	F38B7.1a		182	209	214	433	279	408	12.6479	11.4469	15.797	32.0141	18.555	21.4248	0.851867	0.000223174	0.000965646
EVM0000211.1	VF11C1L.1	VF11C1L.1		42	42	37	81	57	85	2.8864	2.3029	2.7117	6.0047	3.787	4.4379	0.847104	0.00103994	0.00367672
EVM0000211.2				33	31	24	63	48	62	2.3245	1.6939	1.7979	4.6572	3.2114	3.2649	0.930482	0.000606942	0.00230613
EVM0000217.1	F55A11.1	F55A11.1		102	146	101	183	163	202	7.0552	7.9963	7.4083	13.5556	10.8727	10.6006	0.634538	0.00141079	0.00479895
EVM0000222.1	C44B7.7	C44B7.7		17	7	18	25	34	40	1.2041	0.3911	1.3259	1.8503	2.2567	2.0996	1.13099	0.00184377	0.00602184
EVM0000223.1	B0285.1a	B0285.1a		110	178	119	239	237	283	7.6711	9.7738	8.7334	17.7161	15.7476	14.8735	0.878332	3.9365e-06	2.75328e-05
EVM0000223.2			novel	21	44	19	101	96	146	1.4704	2.42	1.4236	7.4577	6.3881	7.68	1.98833	2.20174e-14	8.02458e-13
EVM0000234.1	W07B3.2d	W07B3.2d		61	53	38	178	103	134	4.2428	2.9009	2.8013	13.1891	6.8857	7.0128	1.43974	9.92911e-07	8.13485e-06
EVM0000234.2				47	54	37	182	137	176	3.2827	2.9607	2.725	13.4482	9.1339	9.2414	1.81878	6.62658e-14	2.20143e-12
EVM0000242.1	R11G1.6a	R11G1.6a		254	477	273	640	585	883	17.6431	26.1318	20.0834	47.3655	38.9088	46.3195	1.05114	2.3017e-07	2.22352e-06
EVM0000249.1				1584	1798	1652	2379	3684	4515	109.986	98.4946	121.729	175.98	245.069	236.942	0.995195	1.68996e-07	1.68011e-06
EVM0000257.1				67	113	86	130	131	175	4.6527	6.1903	6.3371	9.6174	8.7154	9.1625	0.675032	0.0011626	0.00405238
EVM0000258.1	C30D11.1f	C30D11.1f		25	41	19	45	46	58	1.7506	2.2485	1.4	3.3423	3.0433	3.0695	0.781772	0.00294	0.00900812
EVM0000258.3			novel	7	12	6	11	17	24	0.4861	0.6577	0.4651	0.84	1.1531	1.2409	0.992143	0.00806365	0.0213687
EVM0000273.1	Y25C1A.5	Y25C1A.5		200	393	252	506	416	534	13.8922	21.5326	18.5846	37.4148	27.7038	28.0304	0.782472	0.00026467	0.00111763
EVM0000284.2			novel	31	44	28	50	55	95	2.125	2.4104	2.0649	3.6996	3.6689	4.9854	0.905991	0.000377156	0.00151817
EVM0000285.1	C07A4.1	C07A4.1		78	88	58	101	125	166	5.4166	4.8337	4.2737	7.4586	8.3164	8.7313	0.755773	0.000310803	0.00128356
EVM0000291.1				204	173	146	248	398	410	14.1664	9.4772	10.7718	18.3471	26.4598	21.5161	0.949405	1.0975e-05	6.80093e-05
EVM0000305.1	Y106G6D.5a	Y106G6D.5a		39	70	45	73	99	105	2.6903	3.8267	3.2869	5.4167	6.5621	5.5171	0.824858	0.000445469	0.00175513
EVM0000305.3				31	38	11	56	80	72	2.1286	2.0608	0.8244	4.1325	5.3083	3.7648	1.37016	6.82388e-06	4.49734e-05
EVM0000306.1	R07D5.1d	R07D5.1d		214	352	270	470	539	711	14.8688	19.3015	19.9006	34.783	35.8504	37.2891	0.996536	1.25746e-07	1.29899e-06
EVM0000308.2			novel	12	21	22	39	36	67	0.8584	1.1272	1.6034	2.8518	2.3921	3.5099	1.30049	2.11276e-05	0.000121683
EVM0000320.1	F57C9.4b	F57C9.4b		68	156	64	173	249	224	4.7484	8.5557	4.7158	12.8125	16.5953	11.7392	1.17724	3.73701e-06	2.63104e-05
EVM0000320.4			novel	50	67	41	82	87	161	3.484	3.6435	3.0251	6.084	5.771	8.4696	1.00304	3.79951e-05	0.000204698
EVM0000326.1				2	1	3	18	10	18	0.1589	0.0548	0.2211	1.3317	0.6653	0.9448	2.75813	3.58854e-07	3.30667e-06
EVM0000332.2				62	134	98	151	145	153	4.3391	7.3457	7.2185	11.2051	9.6515	8.0277	0.60306	0.011459	0.0288124
EVM0000336.2			novel	59	60	52	64	97	123	4.1128	3.3138	3.8005	4.699	6.4693	6.4318	0.659162	0.00494686	0.0140601
EVM0000337.1	ZK1236.9a	ZK1236.9a		101	100	90	179	131	167	7.0275	5.4527	6.6625	13.2446	8.724	8.7752	0.681827	0.00298354	0.00912069
EVM0000340.1	W08A12.3a	W08A12.3a		23	50	20	66	82	104	1.5972	2.7391	1.4777	4.8668	5.4555	5.4641	1.41204	1.36174e-07	1.39291e-06
EVM0000354.2			novel	228	255	165	330	415	422	15.8045	13.973	12.1861	24.3833	27.6174	22.1396	0.81904	1.85632e-05	0.000108376
EVM0000362.1	K12C11.1a	K12C11.1a		358	459	354	606	823	1202	24.8912	25.1527	26.0566	44.8089	54.784	63.0884	1.09723	1.35683e-08	1.7058e-07
EVM0000362.2				515	616	453	895	1214	1493	35.7377	33.7697	33.3779	66.2384	80.7941	78.3482	1.13163	3.50884e-10	6.07574e-09
EVM0000362.3			novel	177	265	180	338	429	650	12.3124	14.5356	13.2978	25.0098	28.5514	34.0907	1.12661	6.3535e-09	8.63543e-08
EVM0000365.1	R12C12.1a	R12C12.1a		95	146	94	228	272	399	6.5899	7.9716	6.9477	16.8781	18.1137	20.9294	1.37599	1.2928e-12	3.45176e-11
EVM0000365.2				138	207	84	369	355	436	9.5641	11.3564	6.1591	27.3044	23.6228	22.8658	1.43718	1.44713e-10	2.69471e-09
EVM0000365.3			novel	101	164	83	357	370	504	6.9798	9.0008	6.0986	26.4361	24.6355	26.4682	1.803	3.98044e-19	2.88467e-17
EVM0000367.1	H01G02.3b	H01G02.3b		40	52	31	113	103	129	2.8042	2.8713	2.257	8.3803	6.8201	6.7508	1.45431	6.62344e-10	1.09054e-08
EVM0000367.2			novel	103	121	85	200	170	230	7.1351	6.6384	6.2606	14.8288	11.3169	12.0488	0.926935	3.93703e-06	2.75328e-05
EVM0000372.1	F54A3.2	F54A3.2		40	50	45	151	134	152	2.7777	2.7392	3.3158	11.1849	8.9125	7.9787	1.66547	1.4532e-12	3.85806e-11
EVM0000380.2	C32E8.10b	C32E8.10b		60	63	46	150	99	86	4.1688	3.4775	3.3785	11.072	6.5709	4.5107	0.996362	0.00110027	0.00386171
EVM0000381.1	F52B5.1a	F52B5.1a		122	168	145	303	241	364	8.4831	9.2032	10.7176	22.4164	16.0546	19.1169	1.01946	4.32523e-07	3.89002e-06
EVM0000382.1	H03A11.2	H03A11.2		118	118	83	175	131	257	8.1943	6.4641	6.1316	12.9489	8.7157	13.5039	0.760363	0.000781791	0.00287054
EVM0000383.1	C06A8.1a	C06A8.1a		473	555	340	1062	1118	1453	32.8234	30.4164	25.0225	78.5403	74.3588	76.2282	1.37523	1.13639e-13	3.64615e-12
EVM0000393.1				30	25	16	43	39	37	2.0833	1.3695	1.179	3.1811	2.5947	1.9417	0.720744	0.0204223	0.0466426
EVM0000402.1	Y87G2A.1	Y87G2A.1		36	16	16	76	41	29	2.5242	0.8989	1.1533	5.6121	2.7179	1.4993	1.09521	0.0177026	0.0415192
EVM0000403.3			novel	16	16	8	18	22	32	1.1111	0.8765	0.5895	1.3214	1.4535	1.6618	0.782555	0.0180214	0.0420776
EVM0000406.1				959	1397	1185	1545	1594	2523	66.5676	76.553	87.2926	114.321	106.017	132.413	0.614873	0.00085428	0.00310512
EVM0000406.4			novel	1745	2239	1857	3428	2738	3839	121.159	122.657	136.826	253.639	182.164	201.447	0.743312	5.35649e-05	0.00027644
EVM0000408.1	F01G4.5	F01G4.5		5	4	3	11	16	12	0.3615	0.2367	0.2286	0.8136	1.0571	0.64	1.56584	0.000771799	0.00284164
EVM0000408.2			novel	32	40	24	46	53	63	2.241	2.1763	1.8031	3.4374	3.533	3.3097	0.714715	0.00332703	0.00999492
EVM0000427.1	F38A3.2	F38A3.2		16091	21779	18297	35117	28971	35586	1117.44	1193.11	1348.19	2597.94	1927.44	1867.48	0.805096	2.25921e-05	0.000129127
EVM0000432.1	F53H1.3a	F53H1.3a		23	39	15	44	46	59	1.5972	2.1365	1.1053	3.2551	3.0604	3.0962	0.927604	0.000800676	0.00293247
EVM0000434.3			novel	42	61	46	77	81	79	2.9117	3.3417	3.3895	5.7027	5.3778	4.1479	0.647413	0.00639114	0.0174668
EVM0000434.5			novel	29	39	25	59	63	95	2.0139	2.1365	1.8421	4.3648	4.1981	4.9594	1.16993	1.5935e-06	1.23954e-05
EVM0000434.6			novel	42	37	22	68	62	85	2.9034	2.0091	1.6142	5.0457	4.1407	4.4608	1.05951	5.4425e-05	0.000279955
EVM0000437.1	C55B7.2	C55B7.2		37	72	43	71	76	111	2.5378	3.9293	3.1779	5.2235	5.0745	5.8058	0.73023	0.00218324	0.00697439
EVM0000437.2			novel	37	58	41	72	71	82	2.601	3.1883	3.0116	5.3198	4.7218	4.3063	0.692708	0.00321001	0.0096977
EVM0000438.1	Y54E10A.11	Y54E10A.11		97	141	108	221	183	246	6.7485	7.7262	7.9581	16.3526	12.2032	12.9254	0.882743	1.20167e-05	7.38551e-05
EVM0000447.1	Y113G7B.23a	Y113G7B.23a		130	216	156	636	397	530	9.0276	11.8556	11.4948	47.0617	26.3843	27.8224	1.64122	2.26244e-11	4.92646e-10
EVM0000449.1	C41G7.5a	C41G7.5a		3	8	5	20	18	23	0.2088	0.4383	0.3685	1.5047	1.1975	1.2329	1.88996	1.78823e-06	1.37449e-05
EVM0000474.1	K07C5.4	K07C5.4		4350	6977	3602	7270	8500	11032	302.095	382.196	265.432	537.825	565.474	578.956	0.824593	6.85954e-06	4.5145e-05
EVM0000476.1				108	205	104	198	177	263	7.501	11.2572	7.6822	14.669	11.7688	13.827	0.598633	0.00504653	0.0143087
EVM0000480.1	C32E8.5	C32E8.5		710	1360	769	1195	1477	2062	49.2823	74.4813	56.6742	88.4061	98.2325	108.206	0.707704	0.000366238	0.00148028
EVM0000483.1	F31E8.3b	F31E8.3b		38	44	23	49	53	92	2.6388	2.4104	1.6948	3.625	3.5361	4.8284	0.830189	0.00168327	0.00557525
EVM0000490.1	C10C6.6	C10C6.6		171	241	168	349	254	406	11.8748	13.2031	12.3803	25.8239	16.8704	21.2988	0.769882	0.000142939	0.000655659
EVM0000496.1	C48B6.6b	C48B6.6b		165	287	201	457	370	437	11.4592	15.7225	14.8366	33.8061	24.6162	22.93	0.94886	8.2254e-06	5.29824e-05
EVM0000497.1	ZC101.2d	ZC101.2d		18	27	10	1185	419	296	1.2322	1.4717	0.7529	87.6832	27.8501	15.513	5.22212	2.90977e-21	2.69046e-19
EVM0000498.1	H28G03.6	H28G03.6		48	37	24	91	72	78	3.3349	2.0269	1.7684	6.7322	4.7902	4.1133	1.12493	0.000113525	0.00053553
EVM0000499.1	ZK867.1c	ZK867.1c		19	13	11	53	42	29	1.3175	0.7288	0.7827	3.9261	2.8253	1.5285	1.53331	9.20056e-05	0.000445319
EVM0000500.1	T19C3.3	T19C3.3		1008	1387	890	3591	2960	3774	69.985	75.9861	65.5705	265.676	196.912	198.035	1.64212	4.65782e-18	3.0569e-16
EVM0000507.1				175	294	137	244	946	531	12.1683	16.1057	10.0948	18.0417	62.9053	27.8749	1.5015	2.73966e-05	0.000153548
EVM0000509.2				44	49	55	72	68	99	3.0427	2.691	4.04	5.3255	4.5159	5.1881	0.631666	0.0084221	0.0221746
EVM0000516.1	W02F12.5	W02F12.5		1130	1680	1316	3128	2385	3711	78.4453	92.0149	96.9416	231.421	158.656	194.739	1.12875	5.07459e-09	7.03471e-08
EVM0000518.1	F21H12.6	F21H12.6		210	421	152	437	373	451	14.5831	23.0713	11.2092	32.3295	24.7851	23.6646	0.718828	0.00402744	0.0117988
EVM0000535.2	T07F12.1	T07F12.1		56	66	50	93	93	99	3.8657	3.5946	3.7195	6.8749	6.1543	5.1887	0.697677	0.00203616	0.00656905
EVM0000541.1	ZK185.5	ZK185.5		42	85	41	87	163	205	2.9167	4.6564	3.0413	6.4363	10.8457	10.7591	1.39198	2.33812e-07	2.25406e-06
EVM0000553.1	Y55F3AM.14	Y55F3AM.14		3	3	5	21	15	16	0.2083	0.1643	0.3684	1.5536	0.998	0.8396	2.17446	5.26549e-06	3.56928e-05
EVM0000556.1				24	11	8	35	23	42	1.6733	0.6026	0.6258	2.5948	1.549	2.1945	1.13561	0.0033846	0.0101403
EVM0000568.1	R12E2.2	R12E2.2		119	105	88	235	144	133	8.2791	5.752	6.4756	17.3761	9.5806	6.9693	0.721396	0.0153115	0.0366717
EVM0000569.1				13	27	15	59	109	139	0.9032	1.4791	1.1053	4.3309	7.2552	7.2887	2.41616	2.68979e-15	1.12947e-13
EVM0000578.1	F32E10.1	F32E10.1		214	429	209	376	374	615	14.8678	23.5121	15.3863	27.8137	24.8789	32.2735	0.657005	0.00250773	0.00786073
EVM0000580.1	F29A7.4	F29A7.4		168	286	180	167	405	416	11.6592	15.6941	13.2419	12.3541	26.9566	21.8487	0.591156	0.0205663	0.046888
EVM0000584.1	F43G6.1	F43G6.1		29	46	34	66	45	83	2.0138	2.5199	2.4827	4.8706	2.9847	4.3558	0.793045	0.00291223	0.00893302
EVM0000599.1				52	91	61	108	107	114	3.6035	4.9851	4.497	7.9898	7.1188	5.9911	0.676661	0.00320901	0.00969625
EVM0000608.1	C04E6.11	C04E6.11		97	138	67	152	174	216	6.7582	7.5804	4.9607	11.2412	11.5903	11.3484	0.81593	9.39614e-05	0.000453615
EVM0000614.1	C09H6.2b	C09H6.2b		4	9	10	21	33	19	0.2819	0.4988	0.743	1.5841	2.1658	1.0165	1.62297	0.00013129	0.000609928
EVM0000614.2			novel	251	497	306	603	558	817	17.4005	27.2206	22.5293	44.6099	37.1317	42.8573	0.889328	1.43965e-05	8.64986e-05
EVM0000620.1				9	8	13	16	17	24	0.6256	0.4382	0.9579	1.1837	1.1639	1.2595	0.875543	0.0147939	0.0356551
EVM0000627.1	Y18H1A.6a	Y18H1A.6a		7	11	5	14	15	18	0.4861	0.6026	0.3684	1.0007	0.998	0.9446	0.967154	0.0107572	0.027326
EVM0000629.1	C02F4.2a	C02F4.2a		14	22	17	38	18	56	0.9807	1.2044	1.2895	2.8431	1.2288	2.9585	1.01715	0.00455866	0.0131319
EVM0000633.1	T06E6.1	T06E6.1		634	809	447	1052	978	1246	44.0419	44.3167	32.9407	77.8434	65.0991	65.3627	0.778573	5.12805e-05	0.000266174
EVM0000654.1	Y18D10A.20	Y18D10A.20		808	1116	862	2056	2032	2508	56.0943	61.1254	63.5167	152.137	135.166	131.638	1.21252	3.82889e-12	9.44393e-11
EVM0000657.1	T28F12.2a	T28F12.2a		226	292	246	593	400	584	15.6601	16.0063	18.0906	43.8759	26.6347	30.6532	1.02257	2.1314e-06	1.60154e-05
EVM0000657.2			novel	21	28	23	45	35	43	1.4353	1.559	1.7306	3.3233	2.3538	2.2364	0.728723	0.0103015	0.026318
EVM0000668.1	F54B3.3	F54B3.3		1285	2046	1156	3052	2682	3366	89.2069	112.078	85.1696	225.81	178.444	176.633	1.01905	7.71565e-08	8.29454e-07
EVM0000671.1	C01G8.9a	C01G8.9a		39	60	48	221	137	194	2.716	3.2897	3.5411	16.373	9.1273	10.1644	1.89398	9.92992e-13	2.71302e-11
EVM0000674.1	W06B3.2b	W06B3.2b		11	15	5	21	36	40	0.7772	0.7977	0.3627	1.5306	2.3858	2.0882	1.59911	5.5671e-06	3.75339e-05
EVM0000675.1	F25B5.1b	F25B5.1b		77	120	92	150	126	177	5.3454	6.5567	6.7521	11.082	8.401	9.2686	0.619732	0.00322517	0.00973254
EVM0000677.1	F35D11.2b	F35D11.2b		199	275	179	774	509	659	13.7902	15.0445	13.1927	57.2777	33.8922	34.5693	1.57762	8.40549e-12	1.96968e-10
EVM0000677.3			novel	67	134	78	151	112	157	4.6837	7.3179	5.7212	11.1721	7.4782	8.227	0.588985	0.0132625	0.032519
EVM0000684.1	C27A2.1	C27A2.1		248	421	232	450	413	641	17.2453	23.0386	17.0954	33.2773	27.4644	33.6384	0.714978	0.000285059	0.00119193
EVM0000696.1				272	524	311	1154	908	1104	18.8594	28.7148	22.8907	85.4026	60.3783	57.9272	1.52843	9.00227e-12	2.09643e-10
EVM0000696.2				1058	1926	1079	5636	3963	4964	73.4522	105.485	79.5334	416.987	263.649	260.519	1.86356	4.26044e-16	2.05047e-14
EVM0000698.1				414	454	436	718	752	837	28.7774	24.8578	32.1133	53.1064	50.041	43.9231	0.77892	3.85485e-05	0.000207322
EVM0000700.2			novel	4403	5739	4131	6642	7715	9790	305.735	314.377	304.404	491.391	513.284	513.782	0.715813	1.01298e-05	6.35695e-05
EVM0000702.2	T21F4.1	T21F4.1		137	132	75	179	180	246	9.5392	7.208	5.5395	13.2163	11.9952	12.9327	0.773534	0.000364317	0.00147376
EVM0000702.3			novel	129	148	81	170	158	279	8.9361	8.0802	5.956	12.5422	10.5414	14.6428	0.714867	0.00100453	0.00357306
EVM0000707.1	Y9C2UA.1a	Y9C2UA.1a		130	136	129	435	314	405	9.0021	7.4248	9.5053	32.1893	20.8934	21.2542	1.51969	1.06246e-11	2.44692e-10
EVM0000712.1	K10D11.4	K10D11.4		91	144	67	246	243	360	6.336	7.8861	4.9015	18.2083	16.1501	18.9125	1.46784	2.62905e-12	6.65057e-11
EVM0000713.1	F38E11.3	F38E11.3		109	185	109	185	193	250	7.5693	10.1425	8.0316	13.6885	12.8403	13.12	0.61624	0.00150555	0.00506708
EVM0000721.2			novel	304	481	280	460	550	679	21.1383	26.3371	20.6252	34.0328	36.6231	35.6072	0.639581	0.000513751	0.00199196
EVM0000722.1	T22H6.1	T22H6.1		23	18	22	29	30	51	1.563	0.9861	1.6211	2.1764	1.9959	2.6764	0.747367	0.0125235	0.0310155
EVM0000722.2			novel	28	38	22	62	77	87	1.9786	2.0826	1.6222	4.5589	5.0992	4.5398	1.30664	9.5952e-08	1.00897e-06
EVM0000723.1	C36E8.1	C36E8.1		163	150	120	215	210	245	11.2863	8.2172	8.8422	15.9123	13.9736	12.8439	0.591815	0.00298739	0.00913097
EVM0000726.1	F58B4.1b	F58B4.1b		481	753	675	1650	915	1494	33.4032	41.2416	49.7675	122.07	60.8717	78.3913	1.0703	1.94872e-05	0.000113103
EVM0000726.2			novel	701	1097	982	3672	1677	2162	48.6888	60.0908	72.3378	271.662	111.594	113.477	1.45512	1.93271e-06	1.47049e-05
EVM0000732.1	T06F4.2b	T06F4.2b		46	85	80	107	101	152	3.1622	4.6299	5.8589	7.8829	6.736	7.9767	0.728965	0.00254821	0.00796768
EVM0000733.3			novel	65	86	68	129	111	121	4.5189	4.7086	5.0237	9.5112	7.3883	6.3261	0.696825	0.00213901	0.00685376
EVM0000736.2			novel	434	659	385	670	694	1002	30.1584	36.1275	28.3762	49.5508	46.1938	52.5937	0.646693	0.000480578	0.00187652
EVM0000737.2				35	60	41	79	57	74	2.4378	3.2604	3.0211	5.8767	3.762	3.8733	0.615463	0.0188859	0.0437918
EVM0000741.1	Y39H10A.3a	Y39H10A.3a		762	1138	659	1108	1281	1630	52.8939	62.3417	48.5854	81.9767	85.2357	85.5614	0.624783	0.000461924	0.0018116
EVM0000746.1	F54A5.1	F54A5.1		10	15	13	22	29	24	0.7104	0.8472	0.9751	1.6634	1.9286	1.282	0.924885	0.00541283	0.0151753
EVM0000749.1				57	35	42	109	172	248	3.9256	1.9188	3.0737	8.0354	11.474	13.0167	1.8829	1.167e-11	2.6648e-10
EVM0000752.1	C01G8.5a	C01G8.5a		1983	2613	1690	3745	3872	4777	137.696	143.158	124.5	277.073	257.581	250.685	0.953786	1.637e-08	2.02681e-07
EVM0000754.1				193	251	138	569	373	391	13.4025	13.7657	10.1688	42.0814	24.789	20.5228	1.22183	2.33007e-06	1.73691e-05
EVM0000760.1	T14G10.1a	T14G10.1a		211	262	210	724	719	822	14.6216	14.3413	15.5067	53.5544	47.8523	43.1332	1.69988	1.48798e-19	1.13074e-17
EVM0000767.1	F40F4.8	F40F4.8		48	82	74	87	89	145	3.3214	4.4921	5.4528	6.4092	5.9351	7.6014	0.593497	0.0130203	0.0320219
EVM0000779.1	Y110A2AL.12a	Y110A2AL.12a		39	38	35	94	62	82	2.711	2.0817	2.5791	6.9391	4.1249	4.2988	1.05538	0.000131289	0.000609928
EVM0000780.1	F35D6.1a	F35D6.1a		30	31	31	61	38	54	2.0833	1.6982	2.2842	4.5213	2.5453	2.8377	0.70321	0.0156552	0.03739
EVM0000781.1	F38A6.3b	F38A6.3b		106	76	75	132	102	170	7.3934	4.1642	5.4901	9.7864	6.8157	8.9073	0.587443	0.0173836	0.0408884
EVM0000781.2			novel	36	39	32	64	50	83	2.5192	2.1353	2.3862	4.7468	3.2984	4.3512	0.818987	0.00121842	0.00422262
EVM0000781.3			novel	61	56	64	105	90	98	4.2488	3.076	4.7045	7.747	5.968	5.1446	0.650425	0.00986401	0.0253766
EVM0000781.4			novel	40	32	38	54	53	73	2.787	1.7543	2.7666	3.9757	3.5342	3.8128	0.647699	0.011764	0.029465
EVM0000796.1				20	31	18	39	41	34	1.3661	1.7003	1.2926	2.9138	2.7212	1.7918	0.73385	0.0147865	0.0356417
EVM0000796.3			novel	132	186	149	320	242	256	9.1819	10.1797	10.9993	23.6571	16.124	13.4402	0.805116	0.00039685	0.00158994
EVM0000797.1	C11H1.5	C11H1.5		33	53	39	85	90	100	2.3143	2.9034	2.8737	6.2721	5.9927	5.2403	1.10236	2.14545e-06	1.61145e-05
EVM0000798.1				21	18	9	72	61	58	1.4395	1.0037	0.6471	5.3305	4.0484	3.0533	1.98336	1.29582e-09	2.04229e-08
EVM0000812.1	C11E4.6	C11E4.6		86	141	96	169	173	205	5.9909	7.7042	7.0856	12.5372	11.5285	10.7447	0.737329	0.000196808	0.000869199
EVM0000813.1	F23B12.4a	F23B12.4a		35	58	42	114	108	156	2.4636	3.1505	3.0948	8.4464	7.1628	8.1736	1.44296	2.46008e-10	4.3727e-09
EVM0000813.2			novel	32	40	37	174	142	147	2.2079	2.218	2.7263	12.8725	9.4377	7.7121	2.06471	3.06376e-15	1.26947e-13
EVM0000823.1	Y39A1A.14	Y39A1A.14		127	174	93	169	215	240	8.8109	9.5317	6.863	12.4968	14.2738	12.5762	0.636391	0.00135174	0.00462488
EVM0000825.1				152	210	133	224	221	331	10.5554	11.5043	9.8001	16.5919	14.7	17.3741	0.609138	0.000998567	0.00355454
EVM0000833.1	F01D4.4	F01D4.4		3300	4312	3305	12649	9740	12212	229.129	236.217	243.517	935.801	648.005	640.847	1.64988	2.53031e-17	1.46135e-15
EVM0000837.1	Y39E4B.5	Y39E4B.5		2	9	8	25	19	18	0.1389	0.4938	0.5895	1.8495	1.2841	0.9446	1.68385	0.000135413	0.000625726
EVM0000839.1	C47E12.3a	C47E12.3a		24	24	21	43	40	63	1.6666	1.3147	1.5474	3.1727	2.6613	3.3071	1.0238	0.000124349	0.000580749
EVM0000845.1				394	638	431	1132	1167	1358	27.3578	34.9509	31.7589	83.7189	77.6261	71.2902	1.30461	2.23098e-12	5.72069e-11
EVM0000854.2			novel	14	21	13	37	23	39	0.9811	1.1504	0.9579	2.7373	1.5302	2.0619	1.01005	0.00176877	0.00582081
EVM0000870.1	C07G2.3	C07G2.3		1504	2187	1373	4718	3773	4925	104.473	119.806	101.199	349.027	251.039	258.479	1.39875	2.29629e-13	6.98565e-12
EVM0000872.1	H06I04.3c	H06I04.3c		487	588	390	2411	1429	1854	33.8477	32.2075	28.7442	178.384	95.0733	97.2768	1.96632	1.93606e-15	8.22168e-14
EVM0000882.3			novel	214	262	170	285	323	404	14.8803	14.3651	12.5465	21.1094	21.485	21.1958	0.608573	0.000674045	0.00252229
EVM0000883.1				35	34	28	275	182	186	2.4305	1.8625	2.0632	20.3357	12.1085	9.7715	2.72687	7.5833e-20	6.00585e-18
EVM0000887.1	C18G1.7	C18G1.7		18	17	22	37	33	73	1.25	0.9425	1.6468	2.7684	2.2147	3.8169	1.22647	0.00012156	0.000568715
EVM0000889.1				86	118	76	176	169	165	5.9523	6.481	5.5718	13.0391	11.2531	8.6698	0.862169	7.62251e-05	0.000377505
EVM0000893.1	D2092.3	D2092.3		10	8	6	21	22	22	0.7131	0.461	0.4599	1.5324	1.4367	1.1567	1.31857	0.00025997	0.001101
EVM0000899.1				52	73	37	246	120	153	3.611	3.999	2.75	18.1714	7.9656	8.0293	1.70814	1.07876e-07	1.12428e-06
EVM0000899.2			novel	37	63	38	234	78	125	2.5976	3.4512	2.8	17.2756	5.198	6.5598	1.70186	7.89444e-06	5.10784e-05
EVM0000902.2			novel	32	36	29	45	54	52	2.2103	1.9584	2.1377	3.3068	3.5926	2.7424	0.606734	0.01625	0.0385993
EVM0000907.1				19	13	11	40	42	43	1.2879	0.7212	0.8419	2.9827	2.8187	2.2718	1.50096	1.37349e-06	1.08916e-05
EVM0000907.2	C25G4.5	C25G4.5		40	33	27	109	80	85	2.7931	1.8219	1.9985	8.0755	5.3253	4.4823	1.42924	8.20552e-07	6.86965e-06
EVM0000907.3				11	14	15	58	39	41	0.734	0.7536	1.0876	4.2895	2.5887	2.1447	1.7956	4.97411e-07	4.42274e-06
EVM0000915.1	T13B5.8a	T13B5.8a		142	129	119	228	213	304	9.8633	7.0526	8.7736	16.887	14.1418	15.9289	0.874435	9.47191e-06	5.98814e-05
EVM0000926.1	T05A10.1f	T05A10.1f		3	3	5	25	26	20	0.2118	0.1644	0.3846	1.8773	1.736	1.0609	2.60505	1.09321e-08	1.40737e-07
EVM0000926.2			novel	34	51	43	128	80	132	2.3903	2.8048	3.1646	9.4716	5.3169	6.9411	1.37263	2.63416e-07	2.50726e-06
EVM0000931.2			novel	15	18	7	18	18	45	1.0546	0.9799	0.5451	1.3408	1.1747	2.3361	0.914642	0.0164203	0.0389398
EVM0000934.1	W06H8.8j	W06H8.8j		37	72	41	143	110	138	2.5704	3.9442	3.0211	10.6115	7.305	7.2365	1.38058	5.48783e-08	6.11315e-07
EVM0000934.2			novel	2	1	0	30	19	13	0.1389	0.0549	0	2.2378	1.2467	0.657	4.22144	1.25989e-09	1.99136e-08
EVM0000938.1	W01B11.3	W01B11.3		55	143	63	96	140	201	3.824	7.8139	4.6115	7.136	9.2959	10.5341	0.722551	0.00732943	0.0196561
EVM0000938.2			novel	370	769	338	507	718	1201	25.7087	42.1145	24.9387	37.5057	47.7464	63.0153	0.675578	0.00661733	0.0179958
EVM0000938.3			novel	2091	3599	1839	4296	4387	5734	145.195	197.179	135.528	317.813	291.883	300.926	0.929582	7.52532e-07	6.36836e-06
EVM0000960.2				17	33	21	37	32	53	1.1805	1.8192	1.5614	2.7459	2.1441	2.7725	0.734675	0.00943587	0.0244426
EVM0000960.3	Y49E10.11a	Y49E10.11a		41	65	38	77	71	95	2.8722	3.5796	2.822	5.7131	4.7287	5.0044	0.721561	0.00186917	0.00609208
EVM0000961.1	F48E8.5	F48E8.5		457	743	635	1114	835	1103	31.7338	40.6766	46.7727	82.3987	55.577	57.8674	0.71576	0.000970037	0.0034635
EVM0000963.1	F14D12.1b	F14D12.1b		49	68	37	91	60	104	3.3992	3.7111	2.7579	6.7002	4.0227	5.4499	0.700801	0.00603973	0.0166323
EVM0000963.3				49	89	53	135	73	105	3.4081	4.8768	3.9	9.9788	4.8339	5.4936	0.722215	0.0128608	0.0316836
EVM0000967.2	F10C1.2a	F10C1.2a		1218	1746	909	1915	2049	2456	84.6155	95.6423	66.953	141.652	136.341	128.889	0.717925	0.000113232	0.000534548
EVM0000971.1	F53H10.2a	F53H10.2a		89	157	126	250	282	330	6.1983	8.6237	9.3089	18.4834	18.7807	17.3308	1.1754	3.76287e-09	5.36695e-08
EVM0000976.1				51	97	68	134	142	178	3.5537	5.3355	4.9988	9.8813	9.4384	9.3204	1.03644	1.79348e-06	1.3774e-05
EVM0000976.2	C18C4.10b	C18C4.10b		68	109	103	234	161	269	4.7163	5.9727	7.5915	17.3405	10.703	14.1296	1.2058	4.43422e-07	3.97471e-06
EVM0000976.4			novel	15	28	46	50	66	88	1.039	1.5523	3.3907	3.7337	4.3604	4.6313	1.10588	0.00101885	0.00361595
EVM0000976.5			novel	25	50	38	87	93	159	1.7346	2.7609	2.8042	6.4258	6.1954	8.3266	1.51858	3.25835e-09	4.70094e-08
EVM0000979.2			novel	26	27	21	43	41	61	1.8301	1.491	1.5652	3.1556	2.7199	3.2118	0.900168	0.000549556	0.00211031
EVM0000980.2				36	35	38	122	116	112	2.5	1.9173	2.8	9.013	7.7175	5.8784	1.64964	2.50024e-10	4.43568e-09
EVM0000985.1				26	31	36	156	137	116	1.7798	1.7188	2.6721	11.5248	9.0885	6.0867	2.11342	7.2568e-13	2.04246e-11
EVM0000985.2				16	38	17	66	70	77	1.134	2.0875	1.2506	4.9188	4.6791	4.0559	1.5702	1.52948e-08	1.90121e-07
EVM0000985.3				12	19	21	35	40	43	0.8527	1.0399	1.5558	2.5678	2.6639	2.2367	1.11727	0.000179564	0.000802673
EVM0000985.4				22	27	18	51	39	35	1.5085	1.4716	1.2966	3.7789	2.593	1.8325	0.911968	0.00459681	0.0132233
EVM0000985.5				16	23	9	50	42	42	1.1203	1.2656	0.6868	3.7197	2.7702	2.22	1.45797	7.05981e-06	4.62845e-05
EVM0000985.6			novel	15	13	15	38	20	25	1.0497	0.7144	1.081	2.834	1.3209	1.3378	0.938275	0.0152117	0.0364655
EVM0000987.1	Y71A12C.2	Y71A12C.2		16	21	18	25	37	42	1.0837	1.1504	1.3263	1.8495	2.4759	2.197	0.878929	0.00244817	0.00770106
EVM0000987.3				21	19	23	31	35	55	1.4631	1.0144	1.7308	2.2761	2.3384	2.9113	0.870292	0.00306787	0.00935108
EVM0000987.4				9	19	17	17	28	41	0.6523	1.0408	1.2569	1.229	1.8455	2.1387	0.837129	0.014903	0.0358626
EVM0000987.5				14	22	29	38	41	42	0.9481	1.2317	2.1272	2.7976	2.7186	2.1821	0.842258	0.00721376	0.0194014
EVM0000988.2			novel	85	94	58	110	146	161	5.9248	5.1634	4.3023	8.154	9.6995	8.4651	0.771137	0.000290849	0.00121155
EVM0001012.1	C05D10.2a	C05D10.2a		61	60	46	75	92	133	4.236	3.2869	3.3895	5.5485	6.1219	6.9706	0.780723	0.00065786	0.00247555
EVM0001018.1				1	11	2	42	36	39	0.0704	0.6026	0.1474	3.0794	2.4027	2.031	3.02937	2.04681e-12	5.30643e-11
EVM0001018.4				0	2	5	26	10	16	0	0.1096	0.3684	1.9124	0.6541	0.8316	2.80155	5.42321e-06	3.66428e-05
EVM0001025.1	F32B4.4a	F32B4.4a		283	285	212	425	412	458	19.6586	15.5969	15.5905	31.4296	27.4051	24.0157	0.703087	0.000303884	0.00125831
EVM0001026.2			novel	74	108	91	162	144	159	5.115	5.9176	6.7033	11.9709	9.6034	8.3445	0.74902	0.000620331	0.00234892
EVM0001039.1	ZK682.5	ZK682.5		12	21	12	56	31	44	0.8333	1.1504	0.8842	4.1515	2.0624	2.3097	1.53423	1.3218e-05	8.02917e-05
EVM0001042.1	K07D8.1	K07D8.1		104	172	77	760	422	353	7.2436	9.4319	5.6737	56.227	28.0503	18.5301	2.19451	1.64122e-10	3.01721e-09
EVM0001044.1	C18H9.3d	C18H9.3d		44	44	42	217	132	137	3.0403	2.4318	3.0779	16.0545	8.7757	7.208	1.90202	3.79186e-10	6.52964e-09
EVM0001061.1	T07D4.4a	T07D4.4a		123	171	135	244	164	263	8.5138	9.3676	9.9209	18.0392	10.9187	13.8115	0.618621	0.00402879	0.0118009
EVM0001067.1	T05F1.7	T05F1.7		34	31	17	51	69	65	2.3611	1.6982	1.2526	3.773	4.5906	3.4253	1.14033	4.01988e-05	0.000215149
EVM0001073.1	K09H9.6	K09H9.6		1248	1987	803	2336	2350	2920	86.6608	108.866	59.1664	172.823	156.329	153.261	0.920417	2.13984e-05	0.000123054
EVM0001075.1				20	18	7	37	35	23	1.3565	0.9836	0.5371	2.721	2.311	1.1958	1.07883	0.00590259	0.0163025
EVM0001075.2				34	45	41	130	101	66	2.3409	2.4426	3.0543	9.5983	6.6969	3.4627	1.32436	7.0466e-05	0.000351114
EVM0001077.4			novel	236	384	298	403	464	742	16.3858	21.0109	21.9924	29.8358	30.8537	38.9207	0.747158	0.000168035	0.000757814
EVM0001077.5			novel	235	361	279	339	414	636	16.3392	19.7992	20.5261	25.1007	27.5477	33.3577	0.603508	0.00188002	0.00611682
EVM0001083.1	Y38F1A.5	Y38F1A.5		191	347	252	959	766	663	13.2636	18.9862	18.5687	70.9696	50.9632	34.8067	1.62213	3.14032e-10	5.47297e-09
EVM0001084.1	H08M01.2b	H08M01.2b		20	24	16	57	35	40	1.3571	1.3403	1.179	4.2348	2.2995	2.0997	1.12879	0.000743579	0.00274798
EVM0001084.2				12	20	26	82	30	45	0.8651	1.0692	1.925	6.0634	2.0127	2.3396	1.42603	0.000927657	0.00333183
EVM0001088.1	T23G5.1	T23G5.1		579	856	457	1104	1019	1311	40.1931	46.8877	33.701	81.6625	67.8274	68.8134	0.851984	9.30572e-06	5.90096e-05
EVM0001093.1	ZK328.5b	ZK328.5b		54	106	57	311	170	217	3.7499	5.7831	4.2	22.9761	11.337	11.3806	1.72163	5.07285e-09	7.03471e-08
EVM0001097.2			novel	3896	5246	3421	8117	7742	9456	270.541	287.373	252.105	600.506	515.069	496.213	0.992424	6.85523e-09	9.24373e-08
EVM0001104.1				197	307	214	392	322	606	13.658	16.81	15.7655	29.0003	21.42	31.7801	0.829725	4.587e-05	0.000241673
EVM0001107.1	F07A11.6c	F07A11.6c		132	140	124	1407	865	904	9.1372	7.6656	9.1534	104.055	57.5459	47.4451	3.00929	4.74599e-26	6.80017e-24
EVM0001111.1				95	193	118	257	226	270	6.5986	10.5821	8.6788	19.0295	15.0656	14.1591	0.891217	4.08479e-05	0.000218127
EVM0001125.1	C25B8.6	C25B8.6		50	60	40	53	85	98	3.4722	3.2869	2.9474	3.885	5.6259	5.1257	0.595	0.012869	0.0316996
EVM0001125.2			novel	64	65	87	106	139	168	4.4477	3.5853	6.3841	7.8144	9.2321	8.7946	0.854212	0.00032419	0.00133094
EVM0001130.1	W09C5.7a	W09C5.7a		92	61	61	101	104	178	6.3595	3.3416	4.4899	7.4801	6.9141	9.3315	0.753367	0.00307368	0.00935966
EVM0001138.1	K11C4.3b	K11C4.3b		47	90	66	301	189	158	3.2333	4.9398	4.8618	22.2528	12.5588	8.3067	1.71679	8.8829e-08	9.39336e-07
EVM0001138.2				39	60	33	181	99	89	2.7107	3.2745	2.4159	13.3847	6.6127	4.6709	1.53742	9.11139e-06	5.79535e-05
EVM0001138.3				29	87	43	197	144	131	2.0078	4.7614	3.1771	14.5799	9.5704	6.8597	1.6209	5.93509e-07	5.15033e-06
EVM0001138.4				88	120	95	544	357	337	6.0968	6.5882	6.9688	40.2234	23.7734	17.7096	2.05142	9.52985e-14	3.08406e-12
EVM0001138.5				39	60	56	268	162	144	2.68	3.2869	4.0979	19.8542	10.7749	7.5632	1.91791	3.6537e-09	5.22315e-08
EVM0001138.6			novel	43	63	37	223	123	103	3.0134	3.4541	2.7066	16.4946	8.1581	5.4064	1.69845	1.07147e-06	8.70626e-06
EVM0001146.1	R12B2.5a	R12B2.5a		54	57	48	371	193	183	3.75	3.1316	3.557	27.42	12.818	9.6211	2.25145	2.57702e-11	5.51547e-10
EVM0001149.2			novel	25	41	37	53	59	72	1.7535	2.273	2.7326	3.8862	3.935	3.7777	0.778537	0.00172752	0.00569768
EVM0001149.4			novel	134	184	101	277	242	268	9.2798	10.058	7.4527	20.4793	16.1217	14.087	0.911382	1.35247e-05	8.19165e-05
EVM0001151.1	H27A22.1b	H27A22.1b		150	236	236	379	294	419	10.4182	12.9356	17.3896	28.0387	19.5603	21.989	0.77236	0.000560035	0.00214747
EVM0001156.1	C14B9.2	C14B9.2		183	292	232	532	404	534	12.7094	16.0104	17.0883	39.3625	26.879	28.0334	1.03899	1.00564e-06	8.22836e-06
EVM0001168.1	F19C6.2	F19C6.2		79	175	86	173	227	270	5.4834	9.6103	6.3369	12.7977	15.1053	14.1515	0.962937	2.13135e-05	0.000122641
EVM0001169.1	T01E8.3	T01E8.3		45	40	39	77	48	92	3.1249	2.2184	2.9058	5.7257	3.2047	4.8046	0.741132	0.00667128	0.0181347
EVM0001169.2			novel	42	53	58	154	110	134	2.8902	2.9234	4.2617	11.368	7.307	7.0236	1.35024	3.33746e-07	3.09507e-06
EVM0001173.1	C41D11.3a	C41D11.3a		21	24	13	42	42	41	1.4603	1.3148	0.9621	3.0711	2.7943	2.1516	1.07379	0.000271675	0.00114335
EVM0001176.1	F22E10.3	F22E10.3		147	195	136	352	233	379	10.1756	10.704	10.011	26.0708	15.4986	19.9047	0.989524	4.43777e-06	3.05902e-05
EVM0001180.1	T04C9.6a	T04C9.6a		55	60	47	152	125	147	3.8199	3.2869	3.4632	11.2449	8.3163	7.7253	1.363	5.46473e-09	7.53659e-08
EVM0001186.1	Y50D7A.4	Y50D7A.4		414	553	282	754	771	1010	28.743	30.2686	20.7842	55.7463	51.3259	52.9839	1.00194	3.52679e-07	3.25457e-06
EVM0001188.1	T09A5.2b	T09A5.2b		20	43	20	48	35	66	1.3729	2.3824	1.4399	3.5734	2.3314	3.4427	0.822228	0.00583253	0.0161446
EVM0001205.2				538	790	510	2628	4683	4896	37.3464	43.2758	37.5917	194.454	311.545	256.946	2.68938	1.11909e-36	3.62162e-34
EVM0001214.1				29	50	35	62	44	78	2.0138	2.7391	2.5815	4.5871	2.9273	4.0933	0.653706	0.0132772	0.0325385
EVM0001215.1				14	10	28	127	37	126	0.9722	0.5478	2.0632	9.3954	2.4616	6.6122	2.38199	5.01918e-07	4.45227e-06
EVM0001219.1	W01F3.1a	W01F3.1a		148	217	157	249	273	385	10.2788	11.8885	11.5685	18.4468	18.164	20.1823	0.751026	3.9169e-05	0.000210419
EVM0001223.1	F54F3.1a	F54F3.1a		11	28	20	41	32	38	0.7299	1.5182	1.4736	3.0015	2.0984	1.9932	0.901129	0.00550221	0.0153777
EVM0001227.1	C25G6.3	C25G6.3		96	145	86	155	246	300	6.6403	7.9433	6.337	11.4669	16.387	15.7582	1.0571	5.79616e-07	5.05548e-06
EVM0001228.2			novel	60	60	88	103	117	160	4.1666	3.2869	6.4843	7.6546	7.784	8.4016	0.788077	0.0016226	0.00540195
EVM0001232.1	F25H8.6	F25H8.6		4	12	8	16	19	20	0.2786	0.6574	0.5919	1.1968	1.2733	1.0588	1.16066	0.0020278	0.00654433
EVM0001237.1	R05G6.8	R05G6.8		139	132	93	330	227	278	9.6816	7.2251	6.829	24.4245	15.0979	14.5999	1.18571	8.34125e-07	6.96707e-06
EVM0001242.1	Y71H2B.5	Y71H2B.5		50	81	55	150	115	148	3.4736	4.4373	4.0527	11.1204	7.651	7.7928	1.13926	1.24963e-06	9.99541e-06
EVM0001248.1	B0495.2a	B0495.2a		100	183	76	296	219	231	6.9669	10.0152	5.615	21.9303	14.6028	12.1173	1.09421	3.0585e-05	0.000169423
EVM0001249.1	F33H1.4	F33H1.4		85	131	78	170	137	197	5.8781	7.1981	5.7749	12.5783	9.097	10.3525	0.755844	0.000377079	0.00151817
EVM0001249.2			novel	134	190	144	381	286	317	9.3304	10.4036	10.5841	28.1868	19.0072	16.6346	1.06942	1.67926e-06	1.30193e-05
EVM0001251.1				13	25	20	57	63	98	0.9238	1.3613	1.5019	4.2281	4.1668	5.1682	1.83843	1.54224e-11	3.47512e-10
EVM0001256.2			novel	94	144	114	194	168	185	6.5125	7.9028	8.419	14.3521	11.195	9.7228	0.621131	0.00385139	0.0113575
EVM0001258.1	C26H9A.2a	C26H9A.2a		35	47	29	241	192	156	2.4437	2.5673	2.1417	17.8179	12.7963	8.1703	2.4246	1.87483e-16	9.58873e-15
EVM0001270.1	Y48G9A.4	Y48G9A.4		99	168	119	191	197	255	6.8777	9.2212	8.7323	14.1038	13.1065	13.4037	0.705621	0.000265382	0.00112013
EVM0001271.1	F13H8.11	F13H8.11		19	30	23	39	37	53	1.3194	1.6599	1.6693	2.8852	2.453	2.8012	0.801061	0.00268107	0.00832898
EVM0001296.1	F33G12.5	F33G12.5		84	102	83	252	213	222	5.8333	5.5877	6.1158	18.6481	14.1692	11.6511	1.33794	1.64859e-09	2.52811e-08
EVM0001299.1	F57B10.8	F57B10.8		308	337	235	709	708	715	21.418	18.4635	17.3397	52.4808	47.0964	37.4978	1.25866	2.63666e-10	4.66448e-09
EVM0001300.5			novel	33	61	40	50	71	99	2.2916	3.3417	2.9194	3.6715	4.7259	5.195	0.667196	0.00793142	0.02106
EVM0001301.1	R07G3.3e	R07G3.3e		34	45	25	202	90	119	2.3772	2.4832	1.8534	14.9205	5.9954	6.2525	2.00117	1.07222e-08	1.38321e-07
EVM0001303.1	F29F11.3	F29F11.3		187	250	165	258	336	380	12.9748	13.7052	12.158	19.0618	22.3274	19.9475	0.657413	0.00029615	0.00123115
EVM0001308.1	C14A6.1	C14A6.1		28	50	28	61	89	90	1.9444	2.7547	2.0632	4.5101	5.9184	4.7204	1.14593	5.75571e-06	3.86805e-05
EVM0001310.1	W02B12.13b	W02B12.13b		2	11	9	10	13	25	0.1389	0.6026	0.6632	0.7398	0.8649	1.312	1.05407	0.0181983	0.0424115
EVM0001317.1				110	155	131	231	251	238	7.6651	8.5114	9.6527	17.0544	16.6972	12.5088	0.837432	3.45465e-05	0.000188008
EVM0001321.3			novel	27	26	13	39	29	51	1.875	1.4029	0.9579	2.8741	1.919	2.6626	0.807436	0.00849455	0.0223372
EVM0001325.3			novel	34	32	25	58	39	68	2.3611	1.7522	1.8163	4.2908	2.5676	3.5685	0.813895	0.00337826	0.0101245
EVM0001325.4			novel	26	40	37	77	62	93	1.8183	2.186	2.6921	5.6656	4.1139	4.9027	1.13146	9.04661e-06	5.76196e-05
EVM0001326.1	F53E4.1b	F53E4.1b		47	34	32	79	52	79	3.2718	1.8626	2.3771	5.8527	3.4626	4.1535	0.844905	0.00318574	0.00963885
EVM0001326.2				36	42	33	77	51	69	2.5072	2.31	2.4664	5.6653	3.3936	3.6158	0.788996	0.00360208	0.0107149
EVM0001326.4			novel	15	25	17	43	23	37	1.0201	1.3428	1.2349	3.204	1.5015	1.93	0.85659	0.0119223	0.0297977
EVM0001331.1	T05E8.3	T05E8.3		407	819	358	719	811	942	28.2636	44.8509	26.4064	53.1896	53.9395	49.4504	0.650943	0.00297768	0.00910723
EVM0001335.1	W09D12.1a	W09D12.1a		12	14	17	23	16	52	0.8333	0.7669	1.2526	1.7015	1.0645	2.7289	0.976839	0.0127031	0.0313897
EVM0001339.1	F28G4.3	F28G4.3		9	13	9	15	18	32	0.625	0.7122	0.6632	1.1097	1.1975	1.6612	0.998503	0.00454864	0.0131068
EVM0001339.2			novel	32	46	31	61	65	80	2.2222	2.5199	2.2843	4.5128	4.3245	4.2163	0.883456	0.000168655	0.000760426
EVM0001345.1	H11E01.3c	H11E01.3c		83	149	80	157	145	206	5.7299	8.1466	5.9214	11.6	9.6619	10.796	0.685646	0.00120799	0.00419114
EVM0001345.2			novel	68	104	68	181	167	228	4.7529	5.6708	5.0057	13.4062	11.1218	11.9485	1.2338	1.05111e-09	1.67767e-08
EVM0001350.1	W09D10.5a	W09D10.5a		87	121	94	167	209	289	6.0735	6.6431	6.9291	12.3549	13.8796	15.1408	1.07671	3.33107e-08	3.91266e-07
EVM0001353.1				493	634	445	974	1387	1601	34.2347	34.73	32.7711	72.0567	92.3075	84.0004	1.28743	1.71832e-12	4.5109e-11
EVM0001356.1	M106.1	M106.1		211	330	182	569	368	465	14.6655	18.0743	13.4371	42.1149	24.4713	24.4086	0.973664	4.70281e-05	0.000246816
EVM0001359.1	Y39B6A.20	Y39B6A.20		68	56	69	98	110	104	4.7037	3.0429	5.1111	7.2513	7.3078	5.4415	0.642968	0.010569	0.0268882
EVM0001367.1				40	63	50	185	171	134	2.7719	3.4603	3.6698	13.6819	11.4068	7.0351	1.68783	4.91476e-10	8.29587e-09
EVM0001372.1	W07E6.4	W07E6.4		227	299	205	418	392	520	15.7879	16.3565	15.1232	30.9303	26.0828	27.2831	0.832491	4.04745e-06	2.8179e-05
EVM0001376.2				11	13	4	22	22	25	0.7447	0.7122	0.2947	1.6276	1.4934	1.3038	1.28179	0.000343419	0.00139826
EVM0001377.1	Y71G12A.3a	Y71G12A.3a		177	212	149	475	320	464	12.2915	11.6238	10.9856	35.1723	21.2898	24.347	1.20841	2.79691e-08	3.31845e-07
EVM0001380.1				11	18	16	84	46	40	0.7611	0.9984	1.1795	6.1919	3.0399	2.0743	1.92174	2.31023e-06	1.72417e-05
EVM0001381.1				100	111	87	150	155	165	6.953	6.0575	6.406	11.101	10.3161	8.65	0.627695	0.00196899	0.00638307
EVM0001381.2			novel	95	113	83	178	162	180	6.5884	6.2171	6.1506	13.1723	10.8108	9.4466	0.812646	8.4989e-05	0.000415645
EVM0001389.1	K12G11.2	K12G11.2		40	26	24	51	59	75	2.7587	1.4329	1.7684	3.7612	3.8929	3.9556	0.975778	0.000340104	0.00138627
EVM0001400.1	Y37E11AM.1a	Y37E11AM.1a		34	102	54	105	109	141	2.3651	5.6013	3.979	7.7679	7.277	7.3995	0.894968	0.000892594	0.00322378
EVM0001402.3			novel	45	63	42	63	95	113	3.1499	3.467	3.1004	4.6607	6.3358	5.93	0.799715	0.000563086	0.00215784
EVM0001407.1	C49A1.10	C49A1.10		321	425	308	438	609	688	22.3015	23.2836	22.662	32.4325	40.4851	36.1212	0.675897	0.000183833	0.000819414
EVM0001408.1	Y53C12B.5a	Y53C12B.5a		15	26	28	75	52	76	1.0443	1.4269	2.0915	5.5831	3.4637	3.9935	1.51273	4.77722e-07	4.25574e-06
EVM0001412.1	B0286.2a	B0286.2a		50	62	50	105	81	105	3.4656	3.3965	3.7153	7.7774	5.3619	5.4946	0.810616	0.000707308	0.00262999
EVM0001413.2	C31E10.8	C31E10.8		4	5	7	18	25	27	0.3123	0.2712	0.4985	1.323	1.6424	1.4404	2.0398	9.6019e-08	1.00911e-06
EVM0001422.1	F52H3.1	F52H3.1		78	116	63	118	102	184	5.4166	6.3279	4.6505	8.7296	6.8014	9.6709	0.61596	0.00600943	0.0165537
EVM0001440.1	T03G11.4	T03G11.4		14	6	11	32	25	23	0.9672	0.3491	0.8322	2.3452	1.6873	1.1925	1.29115	0.00142379	0.00483701
EVM0001444.1	H06O01.2	H06O01.2		24	50	21	65	60	54	1.6896	2.7275	1.5452	4.8171	3.9778	2.8421	0.928337	0.00187858	0.00611461
EVM0001444.2				46	37	25	96	72	62	3.2094	2.0492	1.8583	7.1024	4.8156	3.235	1.07893	0.000739994	0.00273689
EVM0001450.1	C44B11.3	C44B11.3		7817	9603	6417	14154	12782	14800	542.825	526.053	472.854	1047.13	850.404	776.667	0.794444	1.04867e-05	6.53504e-05
EVM0001452.1	F02G3.1a	F02G3.1a		612	1072	726	1548	1183	1608	42.4872	58.7475	53.4922	114.515	78.685	84.4083	0.842131	4.4205e-05	0.000233924
EVM0001455.1	R10F2.1	R10F2.1		27	23	18	69	51	61	1.875	1.2599	1.3263	5.1046	3.3976	3.2016	1.383	2.71403e-06	1.98683e-05
EVM0001464.1	F15A2.2	F15A2.2		61	47	34	85	69	101	4.2361	2.5747	2.5361	6.2571	4.5666	5.3007	0.787926	0.00255229	0.00797909
EVM0001466.2			novel	47	42	32	73	82	107	3.2867	2.2805	2.373	5.3836	5.4448	5.6	1.05447	9.458e-06	5.98136e-05
EVM0001476.1	C06B8.7	C06B8.7		10	21	9	49	50	58	0.6945	1.1504	0.6632	3.6261	3.3265	3.053	1.94309	9.70864e-11	1.87288e-09
EVM0001483.1	F13H8.10a	F13H8.10a		240	483	313	471	603	813	16.6666	26.4577	23.0834	34.8228	40.1055	42.6639	0.827434	6.69844e-05	0.000336086
EVM0001499.1	F35B3.5a	F35B3.5a		38	73	58	169	124	131	2.6388	3.9993	4.2705	12.5026	8.2497	6.8759	1.33012	1.14468e-06	9.2451e-06
EVM0001515.1	F45E6.2	F45E6.2		75	76	43	93	96	109	5.203	4.1732	3.1844	6.8972	6.3869	5.7374	0.591349	0.0123691	0.0307019
EVM0001517.1	Y52B11A.10	Y52B11A.10		165	288	156	351	370	412	11.443	15.7752	11.4969	25.9669	24.6053	21.6209	0.892299	7.06819e-06	4.63233e-05
EVM0001521.2			novel	27	69	48	83	94	101	1.875	3.7787	3.5369	6.1619	6.2509	5.2948	0.932712	0.000380393	0.00152956
EVM0001530.1	C55B7.6b	C55B7.6b		11	23	11	15	38	41	0.7642	1.26	0.8105	1.1308	2.5281	2.1516	1.01866	0.00530316	0.0149191
EVM0001532.1	Y67H2A.8	Y67H2A.8		925	1025	854	1344	1348	1906	64.2522	56.178	62.9211	99.4071	89.6909	100.048	0.657666	0.000153087	0.000697438
EVM0001537.3			novel	103	143	88	147	178	198	7.1616	7.8262	6.5182	10.88	11.8207	10.3814	0.615371	0.00148603	0.00501398
EVM0001538.2			novel	32	31	23	55	33	63	2.2347	1.7121	1.6608	4.0341	2.2111	3.323	0.768164	0.00822082	0.0217392
EVM0001541.1				108	165	166	961	987	1321	7.4999	9.0389	12.2321	71.0717	65.6443	69.3116	2.84203	4.84931e-39	2.0227e-36
EVM0001542.1	F59A2.1a	F59A2.1a		512	1222	700	2791	2293	2684	35.5565	66.945	51.6035	206.459	152.528	140.841	1.69605	2.06778e-12	5.34604e-11
EVM0001548.2				16	23	11	43	33	40	1.1438	1.2696	0.8444	3.1855	2.2006	2.1239	1.16762	0.000170876	0.000768228
EVM0001549.1				151	152	136	331	228	249	10.4938	8.3319	10.0431	24.4524	15.176	13.0508	0.865249	0.00036245	0.00146747
EVM0001566.1	ZC155.3	ZC155.3		119	131	103	231	168	218	8.282	7.1768	7.6127	17.1002	11.1771	11.4254	0.779595	0.000373829	0.00150736
EVM0001567.1	F38B2.1a	F38B2.1a		643	1190	543	1424	1562	1877	44.6207	65.1655	40.0397	105.344	103.909	98.5149	1.03664	5.13585e-07	4.53776e-06
EVM0001583.2			novel	15	36	17	37	48	58	1.0416	1.9598	1.2487	2.7632	3.1942	3.0256	1.04903	0.000273924	0.00115178
EVM0001583.3			novel	75	126	71	206	210	256	5.2082	6.9055	5.2324	15.2156	13.9799	13.4396	1.28622	2.15389e-10	3.87246e-09
EVM0001587.1	F25H5.4a	F25H5.4a		49399	63406	42881	108235	76719	96356	3430.44	3473.47	3159.67	8007.25	5104.11	5056.56	0.852233	4.4983e-05	0.000237639
EVM0001590.1				74	83	45	159	160	195	5.1473	4.5281	3.3526	11.7628	10.6486	10.254	1.31806	1.5347e-09	2.36894e-08
EVM0001599.1	W06H3.3	W06H3.3		433	706	436	1794	1358	1863	30.0839	38.6785	32.0992	132.739	90.3527	97.7644	1.6677	6.9399e-16	3.27291e-14
EVM0001600.1	F52C12.4e	F52C12.4e		50	30	33	80	53	67	3.4721	1.6434	2.4316	5.9215	3.5262	3.519	0.7827	0.0123426	0.0306659
EVM0001602.1	C04D8.1a	C04D8.1a		54	68	42	139	108	154	3.7706	3.7246	3.1275	10.2851	7.1579	8.0659	1.25436	6.35493e-08	6.97148e-07
EVM0001602.2				65	67	49	181	130	190	4.4965	3.6449	3.6396	13.4094	8.6252	9.9828	1.4391	1.09559e-09	1.7442e-08
EVM0001625.2			novel	515	644	454	937	841	1038	35.7545	35.2849	33.4248	69.3338	55.9357	54.4922	0.781901	1.99645e-05	0.000115587
EVM0001625.3			novel	424	549	480	915	812	995	29.4169	30.0554	35.3625	67.6677	54.0247	52.2303	0.874636	4.49749e-06	3.09564e-05
EVM0001627.1				5	10	5	18	14	16	0.3373	0.5478	0.3684	1.3665	0.9314	0.8397	1.24774	0.00245526	0.00771947
EVM0001627.2	ZC250.1a	ZC250.1a		4	3	4	12	11	22	0.2877	0.1643	0.2947	0.8529	0.7318	1.1545	1.9075	4.58282e-05	0.000241571
EVM0001632.1				108	167	96	203	228	263	7.5308	9.146	7.0618	15.0216	15.1912	13.8156	0.883258	4.17817e-06	2.89923e-05
EVM0001640.2			novel	59	89	60	127	107	129	4.073	4.8759	4.4489	9.3876	7.1508	6.7465	0.786143	0.000470912	0.00184185
EVM0001643.1	Y54F10AM.10	Y54F10AM.10		161	247	171	440	279	400	11.185	13.5363	12.6213	32.5705	18.5824	20.9686	0.945425	3.35061e-05	0.000183356
EVM0001644.2			novel	125	204	141	1851	2928	4049	8.6809	11.1579	10.3574	136.962	194.829	212.503	4.16924	3.31506e-70	4.78643e-67
EVM0001645.2			novel	3	8	4	40	25	35	0.2083	0.4382	0.2947	2.9274	1.6633	1.8367	2.68763	1.62101e-10	2.98883e-09
EVM0001652.1	F01E11.3	F01E11.3		153	222	165	220	287	409	10.6254	12.153	12.1706	16.2784	19.0943	21.4628	0.703405	0.000233198	0.00100116
EVM0001658.1	T21B6.3	T21B6.3		1537	2367	1617	5330	2372	5008	106.722	129.662	119.13	394.287	157.807	262.828	1.19645	6.75435e-06	4.45934e-05
EVM0001659.1	Y43F4B.10	Y43F4B.10		110	84	82	155	138	132	7.6229	4.6067	6.0132	11.4354	9.1796	6.9235	0.593092	0.0181677	0.042356
EVM0001661.1	T22B7.1a	T22B7.1a		45	69	46	129	101	149	3.1341	3.7621	3.4123	9.5574	6.7406	7.8236	1.21684	1.54613e-07	1.55109e-06
EVM0001661.2			novel	40	66	39	82	61	96	2.7688	3.6108	2.8509	6.0524	4.0376	5.0165	0.696509	0.00512421	0.0144808
EVM0001663.1	T25G3.4	T25G3.4		199	271	203	422	489	612	13.7929	14.8656	14.9541	31.228	32.5254	32.1298	1.13597	1.84808e-10	3.37108e-09
EVM0001665.1	F26F4.4	F26F4.4		43	27	38	72	45	66	2.9567	1.4795	2.7682	5.3	2.9939	3.4635	0.71408	0.0220015	0.0496595
EVM0001681.2			novel	17	32	16	53	48	53	1.1805	1.7755	1.179	3.9209	3.1934	2.7814	1.22009	2.11664e-05	0.000121832
EVM0001682.2			novel	206	342	288	470	383	525	14.3104	18.7256	21.2043	34.7404	25.4933	27.5728	0.693687	0.000869419	0.00315221
EVM0001696.1				16	31	19	70	48	56	1.1111	1.6982	1.4003	5.2094	3.1934	2.9388	1.39858	6.97791e-06	4.57956e-05
EVM0001699.1	K06A1.1	K06A1.1		188	305	263	1285	655	867	13.0435	16.7197	19.3745	95.0432	43.586	45.524	1.90464	5.66111e-11	1.1389e-09
EVM0001701.1	R08F11.7	R08F11.7		5	6	4	16	19	12	0.3472	0.3287	0.2947	1.1993	1.28	0.6385	1.62319	0.000368589	0.00148879
EVM0001706.1	T10H9.5a	T10H9.5a		65	56	29	58	85	137	4.493	3.0647	2.1059	4.2821	5.624	7.1767	0.827147	0.00426924	0.0123969
EVM0001706.2				51	80	40	61	111	127	3.5072	4.3846	2.9621	4.5128	7.4071	6.6748	0.770678	0.00268172	0.00832962
EVM0001706.3				57	61	46	63	94	120	3.9623	3.3448	3.3708	4.6607	6.2843	6.3087	0.699693	0.00266914	0.00829467
EVM0001708.1	F10C2.6	F10C2.6		53	59	37	100	95	90	3.6805	3.2301	2.7027	7.4135	6.2881	4.7234	0.925295	0.000230644	0.000993616
EVM0001710.2			novel	28	35	21	37	52	56	1.96	1.9173	1.5474	2.7373	3.4596	2.9388	0.743035	0.00406188	0.0118849
EVM0001716.1	M03F4.3a	M03F4.3a		14	19	16	44	35	42	0.9722	1.0408	1.1768	3.252	2.3441	2.216	1.27521	2.60315e-05	0.000146774
EVM0001717.1	C37C3.6b	C37C3.6b		93	211	123	356	227	245	6.4652	11.5651	9.0666	26.373	15.1147	12.8605	0.99604	0.000401259	0.00160452
EVM0001717.2			novel	953	2230	1129	5212	3038	4151	66.1951	122.135	83.1535	385.587	202.144	217.816	1.56825	1.03796e-08	1.34177e-07
EVM0001718.1	Y24D9A.4	Y24D9A.4		50431	64878	67077	109127	110273	137818	3502.08	3554.11	4942.56	8073.24	7336.49	7232.45	0.916137	2.01063e-06	1.52299e-05
EVM0001718.2			novel	10239	14329	13892	21384	22936	27700	711.027	784.945	1023.65	1582.01	1525.94	1453.65	0.856363	4.26364e-06	2.95308e-05
EVM0001720.1	K07E8.7a	K07E8.7a		23	31	21	42	39	48	1.5972	1.7083	1.5474	3.1397	2.5947	2.5157	0.748453	0.00478239	0.0136796
EVM0001725.1	Y57G11C.9b	Y57G11C.9b		24	30	31	74	88	64	1.6548	1.64	2.2491	5.4409	5.857	3.3802	1.39964	1.4042e-06	1.11023e-05
EVM0001725.2			novel	374	625	540	848	858	1068	25.9964	34.2485	39.8018	62.7221	57.0932	56.055	0.813563	4.279e-05	0.000227655
EVM0001729.1	F40E10.2	F40E10.2		2	19	4	23	24	17	0.1481	1.0411	0.2947	1.6743	1.5827	0.8939	1.38159	0.00585359	0.0161932
EVM0001729.2			novel	38	85	65	164	123	134	2.6296	4.6381	4.7895	12.1599	8.1795	7.0332	1.17207	2.19786e-05	0.000125851
EVM0001732.1	W09B6.1a	W09B6.1a		610	1319	867	1876	1580	2033	42.3772	72.2574	63.8826	138.819	105.147	106.694	0.972935	9.64406e-06	6.08263e-05
EVM0001764.1	M01E5.5a	M01E5.5a		149	306	192	682	636	733	10.3374	16.7408	14.1638	50.473	42.3324	38.4796	1.66578	1.71387e-14	6.42103e-13
EVM0001766.1	W03F11.6a	W03F11.6a		14	10	9	37	23	26	0.9969	0.5213	0.628	2.7486	1.513	1.3402	1.36993	0.000583191	0.0022258
EVM0001766.2			novel	10	6	13	57	39	15	0.6944	0.3287	0.9579	4.1995	2.5791	0.7857	1.93192	0.000321091	0.00131966
EVM0001777.1	T24G10.2	T24G10.2		49	53	32	83	69	60	3.4364	2.9034	2.358	6.1403	4.5906	3.1644	0.658852	0.0201888	0.0461959
EVM0001780.1	ZK829.4	ZK829.4		5028	7211	6315	17811	13412	16129	349.163	395.032	465.308	1317.63	892.304	846.423	1.33735	2.23587e-10	4.00833e-09
EVM0001789.1	F47G9.4	F47G9.4		36	38	44	62	82	67	2.5017	2.0973	3.2118	4.5893	5.4698	3.5379	0.80292	0.00265592	0.00825906
EVM0001793.1	Y81G3A.3a	Y81G3A.3a		88	94	85	148	136	150	6.0978	5.1322	6.2305	10.9379	9.0162	7.8818	0.671175	0.00182273	0.00596559
EVM0001801.1	T22D2.1	T22D2.1		14	10	9	30	26	21	0.9722	0.5284	0.6347	2.2537	1.7008	1.1252	1.23378	0.00135137	0.00462448
EVM0001804.1	Y113G7A.11	Y113G7A.11		123	140	108	340	248	255	8.5418	7.6694	7.958	25.1517	16.4997	13.3899	1.1829	6.21738e-07	5.36553e-06
EVM0001814.1				30	42	20	91	61	54	2.1176	2.3008	1.4654	6.7551	4.0794	2.8229	1.18816	0.000361933	0.00146569
EVM0001814.2	F36H1.2a	F36H1.2a		32	44	25	119	99	97	2.1879	2.4105	1.8505	8.8055	6.5624	5.1017	1.64513	1.55099e-09	2.39016e-08
EVM0001831.2			novel	5	10	5	35	21	21	0.3472	0.5478	0.3684	2.5815	1.3971	1.102	1.93522	1.34853e-05	8.17569e-05
EVM0001842.1	Y39G8C.1	Y39G8C.1		147	184	127	323	241	294	10.2257	10.0836	9.383	23.9264	16.0347	15.4045	0.893861	2.94356e-05	0.000163657
EVM0001849.2			novel	404	589	374	626	853	1054	28.0268	32.2417	27.5581	46.2851	56.7404	55.3371	0.849786	4.59581e-06	3.15867e-05
EVM0001850.1	F13E6.6	F13E6.6		60	103	91	215	211	278	4.1707	5.6446	6.7053	15.8704	14.0079	14.5639	1.42667	1.82229e-11	4.04308e-10
EVM0001859.4				37	92	57	115	91	121	2.5988	5.0288	4.2151	8.4711	6.0708	6.3633	0.805723	0.00221392	0.00705684
EVM0001863.1	F43C9.3	F43C9.3		12	19	20	33	58	58	0.8333	1.0488	1.4737	2.4732	3.8687	3.0266	1.48774	1.38403e-06	1.09567e-05
EVM0001865.1	T20B12.1	T20B12.1		160	221	131	411	365	462	11.1007	12.1143	9.6462	30.3741	24.2669	24.2285	1.25764	9.77335e-11	1.88343e-09
EVM0001865.2			novel	21	13	10	34	31	20	1.4685	0.716	0.7434	2.4926	2.0629	1.0584	0.922717	0.0213456	0.0483979
EVM0001866.1				11	24	15	30	48	37	0.7351	1.3009	1.0813	2.2063	3.1953	1.9381	1.20419	0.000252247	0.00107216
EVM0001869.1				49	82	48	106	109	164	3.3788	4.4921	3.5461	7.8241	7.2201	8.6139	1.04293	2.78008e-06	2.02964e-05
EVM0001869.2			novel	49	96	50	145	130	178	3.4266	5.259	3.6801	10.734	8.6628	9.3415	1.20073	1.71559e-07	1.70289e-06
EVM0001875.1	C01C4.3e	C01C4.3e		272	297	173	280	438	487	18.9055	16.2711	12.7113	20.7155	29.148	25.5788	0.655348	0.001713	0.00565974
EVM0001886.2	Y105E8B.1r	Y105E8B.1r		22832	29522	21164	36860	37615	48418	1585.56	1617.25	1559.48	2726.9	2502.55	2540.88	0.70631	2.30546e-05	0.000131411
EVM0001888.1	Y75B8A.7	Y75B8A.7		21	63	31	100	89	97	1.4743	3.4348	2.3194	7.4323	5.9048	5.0864	1.32221	5.23846e-06	3.5548e-05
EVM0001888.2			novel	126	196	93	292	249	225	8.7753	10.719	6.8452	21.593	16.5758	11.7888	0.913326	0.000201917	0.000887582
EVM0001888.3			novel	189	328	187	318	324	501	13.1466	17.9756	13.7707	23.5573	21.5707	26.2955	0.667061	0.000667146	0.00250196
EVM0001888.4			novel	146	242	111	245	241	285	10.1705	13.2512	8.1484	18.1011	16.0385	14.9537	0.628113	0.00294106	0.0090099
EVM0001891.1	K07C5.1	K07C5.1		49	79	30	69	87	117	3.4027	4.335	2.2105	5.0815	5.7796	6.1176	0.75704	0.00321851	0.00971837
EVM0001896.1	Y55D9A.2b	Y55D9A.2b		35	70	45	55	93	86	2.4306	3.8347	3.2794	4.0689	6.1582	4.5111	0.617052	0.0178924	0.0418701
EVM0001902.1	C34D4.14a	C34D4.14a		4	15	6	38	38	21	0.2959	0.8149	0.4739	2.8464	2.5424	1.0818	1.95613	1.53827e-05	9.17485e-05
EVM0001902.2			novel	171	232	205	518	374	482	11.8771	12.7187	15.0826	38.2864	24.8636	25.3046	1.15517	1.10053e-07	1.1457e-06
EVM0001906.1	F36A2.4	F36A2.4		12	19	19	26	27	38	0.8426	1.0415	1.4	1.9427	1.7767	2.0114	0.811737	0.00720204	0.0193726
EVM0001907.1				21	56	42	84	66	98	1.4374	3.0862	3.0948	6.2143	4.391	5.1478	1.03608	0.000291698	0.00121455
EVM0001914.1	C33D9.1b	C33D9.1b		69	88	69	136	130	154	4.8176	4.841	5.0493	10.0681	8.6377	8.069	0.859646	3.40611e-05	0.000185939
EVM0001914.2			novel	16	34	22	72	83	72	1.1387	1.8362	1.6252	5.3257	5.519	3.7711	1.6419	5.50874e-09	7.58614e-08
EVM0001914.3			novel	24	25	17	53	45	51	1.7008	1.387	1.2379	3.9216	3.0141	2.6986	1.13844	5.35496e-05	0.000276437
EVM0001915.1				22	28	21	36	40	51	1.5574	1.5374	1.5481	2.6411	2.6727	2.6557	0.777026	0.00282265	0.00869971
EVM0001915.2				19	35	16	43	37	55	1.2973	1.9059	1.1857	3.1503	2.4881	2.8897	0.928128	0.00104734	0.00369801
EVM0001918.1	K08F4.1	K08F4.1		81	128	72	202	145	193	5.6474	7.039	5.3053	14.9483	9.6349	10.1337	0.936845	5.05865e-05	0.000263241
EVM0001934.1	C56E10.1	C56E10.1		183	377	235	459	505	695	12.7335	20.6293	17.2907	33.9592	33.6106	36.4916	1.03585	4.52576e-07	4.04324e-06
EVM0001935.1	C30F2.3	C30F2.3		212	313	255	912	507	634	14.7197	17.1549	18.7605	67.4455	33.7254	33.262	1.40673	1.27438e-07	1.31574e-06
EVM0001935.2			novel	248	406	252	1218	628	740	17.227	22.2192	18.5995	90.1022	41.7843	38.8311	1.55367	8.35731e-08	8.89771e-07
EVM0001939.2				342	371	323	733	629	874	23.7567	20.3313	23.8309	54.2412	41.8541	45.8507	1.06397	2.11427e-08	2.56694e-07
EVM0001943.1	Y80D3A.2a	Y80D3A.2a		231	285	244	549	417	484	16.0413	15.6202	17.9791	40.6288	27.7458	25.397	0.915961	1.84052e-05	0.000107569
EVM0001950.1	Y38F2AR.5a	Y38F2AR.5a		10	18	4	44	34	37	0.6858	0.997	0.2947	3.2475	2.2624	1.9616	1.8423	7.50422e-07	6.35533e-06
EVM0001950.2				2	7	3	17	34	15	0.1637	0.3996	0.221	1.226	2.2799	0.7814	2.35391	6.92718e-06	4.55104e-05
EVM0001953.1	JC8.13a	JC8.13a		28	48	37	80	105	143	1.9412	2.6096	2.7165	5.9411	6.9904	7.49	1.48966	5.89084e-10	9.80239e-09
EVM0001955.1				15	35	15	52	56	63	1.0401	1.9137	1.1046	3.8265	3.7205	3.2912	1.37441	1.40964e-06	1.11312e-05
EVM0001961.2			novel	3	11	6	15	14	19	0.2148	0.6191	0.4541	1.1397	0.9529	1.0199	1.20987	0.00254089	0.0079461
EVM0001970.1	H40L08.7	H40L08.7		4259	6341	6070	10608	7956	11434	295.75	347.367	447.288	784.807	529.311	600.061	0.811855	0.000108899	0.000516693
EVM0001971.1				13	13	8	43	23	32	0.8953	0.7305	0.5684	3.1855	1.5061	1.6658	1.5025	0.000104642	0.000498509
EVM0001972.1	K09B11.2a	K09B11.2a		29	63	37	95	99	92	2.0271	3.4413	2.7263	7.035	6.5917	4.8281	1.14918	1.21845e-05	7.47801e-05
EVM0001975.1	Y48B6A.12	Y48B6A.12		196	320	298	643	434	537	13.5908	17.5564	21.9883	47.558	28.8819	28.175	0.975951	7.39036e-05	0.000367268
EVM0001988.1				5	9	9	37	22	28	0.3374	0.5016	0.6415	2.7087	1.4554	1.4465	1.88943	3.96621e-06	2.76916e-05
EVM0001996.1				49	49	39	78	94	120	3.428	2.6843	2.8739	5.7415	6.244	6.2834	1.0292	5.79473e-06	3.8887e-05
EVM0001996.2			novel	9	9	11	22	29	32	0.6052	0.4981	0.7914	1.6107	1.8968	1.6596	1.46206	1.34002e-05	8.13048e-05
EVM0001996.3			novel	72	69	50	86	113	115	5.0088	3.7748	3.6842	6.3581	7.4884	6.0179	0.671448	0.00349238	0.01043
EVM0001996.5			novel	58	48	42	93	111	130	4.0322	2.6511	3.0868	6.8473	7.4179	6.8345	1.11718	1.71694e-06	1.32676e-05
EVM0002002.1	M142.6a	M142.6a		16	12	11	94	50	74	1.0769	0.6598	0.8113	6.9549	3.3273	3.8862	2.46939	5.83862e-12	1.40321e-10
EVM0002007.1	C46C2.1d	C46C2.1d		8	7	5	99	68	70	0.5756	0.3951	0.3837	7.2967	4.5117	3.6903	3.49008	6.57931e-20	5.2775e-18
EVM0002007.2				23	29	29	147	102	102	1.5887	1.5923	2.1544	10.8467	6.7678	5.3454	2.09985	8.83413e-12	2.05983e-10
EVM0002014.1	F09F7.3	F09F7.3		591	1068	494	953	963	1470	41.0698	58.5079	36.4003	70.4998	64.0894	77.1361	0.637289	0.00217103	0.0069421
EVM0002018.1	T05A12.3	T05A12.3		7	10	5	15	21	17	0.4861	0.5478	0.3684	1.1141	1.3988	0.8965	1.22887	0.0016822	0.00557268
EVM0002019.1	T07H6.3	T07H6.3		21394	34244	26783	66936	62689	69673	1485.65	1875.91	1973.5	4951.89	4170.72	3656.33	1.26017	8.42541e-11	1.64563e-09
EVM0002024.1	F29F11.5a	F29F11.5a		8	8	5	25	22	29	0.5738	0.445	0.3684	1.8577	1.4907	1.4992	1.77579	7.38062e-07	6.25437e-06
EVM0002024.2				25	48	34	219	157	189	1.7178	2.6295	2.5053	16.2043	10.4182	9.9411	2.40043	8.23302e-19	5.72347e-17
EVM0002031.1	C50D2.7	C50D2.7		24	20	12	43	35	50	1.6528	1.0956	0.8842	3.1472	2.3491	2.6239	1.15224	0.000124935	0.000583196
EVM0002031.3			novel	32	51	30	96	82	70	2.2283	2.7938	2.2108	7.0692	5.4651	3.6509	1.13916	6.7081e-05	0.000336481
EVM0002032.1				5	0	2	23	17	22	0.3472	0	0.1474	1.7069	1.1	1.1639	3.03476	2.93757e-09	4.28091e-08
EVM0002038.2			novel	19	12	8	48	50	37	1.3194	0.6774	0.5895	3.5515	3.3287	1.9418	1.75556	1.4085e-06	1.11269e-05
EVM0002043.2			novel	7	6	4	23	18	15	0.4861	0.3287	0.3013	1.6915	1.1975	0.7872	1.67226	0.000170475	0.000766791
EVM0002049.2			novel	47	75	48	100	120	115	3.2638	4.1086	3.5687	7.3981	7.9836	6.037	0.956403	3.29773e-05	0.000180989
EVM0002055.2				10	16	11	18	27	24	0.7069	0.8952	0.8105	1.3029	1.7799	1.2687	0.828027	0.0133047	0.0325933
EVM0002074.1	T27A3.2	T27A3.2		208	254	200	383	327	374	14.4534	13.9222	14.7534	28.3443	21.7877	19.6327	0.691244	0.000424534	0.00168361
EVM0002077.1	C50F4.11	C50F4.11		91	109	89	160	142	161	6.3342	5.9581	6.5867	11.8384	9.4709	8.4352	0.651591	0.00187112	0.00609738
EVM0002079.2			novel	8	12	10	27	48	33	0.5823	0.6576	0.7503	1.9975	3.1934	1.7214	1.77857	1.22017e-06	9.79582e-06
EVM0002084.1	ZK593.5e	ZK593.5e		23	46	34	91	56	72	1.6184	2.5303	2.5225	6.7	3.7448	3.772	1.07371	0.000353552	0.00143516
EVM0002084.2				25	42	26	61	47	54	1.7675	2.3149	1.9298	4.4983	3.1269	2.8199	0.770886	0.00523029	0.0147428
EVM0002096.1	B0395.3	B0395.3		281	350	348	597	492	614	19.536	19.1576	25.6741	44.1756	32.7317	32.2064	0.76152	0.000219016	0.000950722
EVM0002108.1	F10C2.5	F10C2.5		78	82	68	192	145	185	5.4406	4.5107	5.0423	14.2279	9.6694	9.7335	1.16278	2.95245e-07	2.77504e-06
EVM0002118.1				181	206	197	678	497	667	12.5884	11.3016	14.5017	50.1612	33.0733	34.9967	1.62322	6.90873e-14	2.27903e-12
EVM0002126.1				43	58	51	199	102	110	2.9718	3.1687	3.7945	14.7439	6.7797	5.7591	1.44994	1.02042e-05	6.38867e-05
EVM0002126.3				82	96	85	274	195	220	5.723	5.2483	6.2814	20.268	12.9593	11.5571	1.3731	1.21993e-08	1.55031e-07
EVM0002129.1	T26A5.5b	T26A5.5b		165	207	155	556	466	433	11.4581	11.3281	11.4211	41.1489	30.977	22.7273	1.46808	9.32615e-11	1.81108e-09
EVM0002134.1	C18H7.2a	C18H7.2a		31	29	24	50	78	69	2.1647	1.5925	1.7807	3.699	5.1977	3.6284	1.17909	1.34021e-05	8.13048e-05
EVM0002137.1	F47D12.1b	F47D12.1b		64	71	63	77	102	138	4.478	3.8659	4.6084	5.7311	6.7921	7.2599	0.62094	0.00495995	0.0140951
EVM0002141.1	F13H8.11	F13H8.11		19	13	21	39	45	42	1.3194	0.7122	1.5474	2.906	2.9719	2.1847	1.18994	0.000185272	0.000825043
EVM0002141.2			novel	106	115	66	173	153	156	7.361	6.2833	4.8632	12.7784	10.1868	8.184	0.742278	0.00149811	0.00504567
EVM0002142.1	ZK669.1a	ZK669.1a		21	52	43	70	70	62	1.4856	2.8303	3.1372	5.1826	4.6266	3.2795	0.797721	0.00673917	0.0182848
EVM0002143.1	C34D4.9	C34D4.9		66	94	40	95	120	169	4.5832	5.1749	2.9474	6.9928	7.9694	8.8613	0.898325	0.000178746	0.000799588
EVM0002146.1	R53.7a	R53.7a		8	7	4	13	11	15	0.5783	0.3835	0.2947	0.9617	0.7318	0.7872	0.959055	0.0213707	0.0484395
EVM0002148.2				110	146	137	282	251	277	7.6534	7.9746	10.0659	20.8598	16.7256	14.5509	1.01954	1.00334e-06	8.21315e-06
EVM0002148.3			novel	50	81	65	274	175	165	3.4751	4.4619	4.7664	20.239	11.6389	8.6771	1.66666	1.5605e-08	1.93593e-07
EVM0002156.1	C04H5.6a	C04H5.6a		135	230	133	269	276	317	9.4091	12.6086	9.794	19.9342	18.3641	16.6214	0.780414	6.72385e-05	0.000337018
EVM0002160.1				9	11	9	154	58	63	0.627	0.604	0.6656	11.3873	3.8487	3.3095	3.26771	4.99961e-12	1.21715e-10
EVM0002167.1	ZC101.2d	ZC101.2d		2	3	5	244	74	42	0.1664	0.1877	0.3858	18.0583	4.9471	2.1985	5.06408	3.37344e-13	1.00031e-11
EVM0002171.1	ZK20.4a	ZK20.4a		179	174	124	249	363	354	12.4118	9.5072	9.151	18.4258	24.1388	18.6032	0.977355	1.94745e-06	1.4805e-05
EVM0002177.1	C26C6.1a	C26C6.1a		252	363	288	591	438	552	17.505	19.8615	21.2389	43.7122	29.1197	28.9679	0.794542	0.00016122	0.000730767
EVM0002189.1	K01C8.3a	K01C8.3a		5	10	7	29	29	21	0.3472	0.5495	0.5158	2.1454	1.9524	1.1022	1.82547	6.78631e-06	4.47887e-05
EVM0002189.2				12	26	14	66	55	53	0.8333	1.4227	1.0316	4.8827	3.6361	2.7594	1.7358	5.30128e-08	5.93916e-07
EVM0002198.1	D1044.8	D1044.8		24	54	47	69	94	82	1.6965	2.9505	3.4875	5.1075	6.2676	4.3096	0.940155	0.000720383	0.00267225
EVM0002212.1	F13H8.2	F13H8.2		584	832	473	1024	1025	1432	40.5885	45.5625	34.8624	75.7595	68.1884	75.133	0.854986	3.02595e-06	2.18367e-05
EVM0002214.1	T22D1.4	T22D1.4		535	833	567	1109	1050	1356	37.1553	45.6293	41.805	82.0374	69.8246	71.1525	0.838752	3.74584e-06	2.63528e-05
EVM0002216.1				231	261	264	586	420	528	16.0414	14.3209	19.4589	43.3625	27.9589	27.72	0.991181	9.25085e-06	5.87211e-05
EVM0002221.1	F52B5.3	F52B5.3		207	358	166	393	327	462	14.3612	19.6272	12.2442	29.0876	21.7341	24.25	0.693615	0.00126509	0.00436502
EVM0002227.1	ZC410.7	ZC410.7		388	506	299	486	621	723	26.9449	27.7161	22.0319	35.9437	41.3291	37.9178	0.585482	0.00151242	0.00508565
EVM0002229.1	Y60A3A.1	Y60A3A.1		16	16	11	83	41	53	1.1111	0.8772	0.8105	6.1406	2.7577	2.764	2.03803	6.92161e-08	7.54057e-07
EVM0002235.2				15	15	12	19	36	29	1.0438	0.8217	0.8842	1.4056	2.3637	1.5222	0.943154	0.00530707	0.014924
EVM0002238.1				11	32	14	62	46	64	0.7601	1.753	1.0475	4.5683	3.048	3.3417	1.57553	6.67472e-07	5.71814e-06
EVM0002241.1				18	27	25	153	129	106	1.25	1.4855	1.8421	11.3262	8.578	5.542	2.4649	2.51476e-15	1.06072e-13
EVM0002249.3			novel	112	157	126	179	186	322	7.7757	8.6143	9.2861	13.2376	12.3558	16.8821	0.730146	0.000264769	0.0011178
EVM0002251.1	Y43F8C.12	Y43F8C.12		107	195	143	322	251	401	7.43	10.6615	10.5348	23.792	16.7141	21.032	1.10094	2.76584e-07	2.61932e-06
EVM0002254.1	T01H10.3	T01H10.3		145	184	146	222	259	314	10.0666	10.0798	10.758	16.4272	17.236	16.4823	0.698742	9.9374e-05	0.000476924
EVM0002267.3			novel	44	48	29	63	67	82	3.0555	2.6295	2.1284	4.6612	4.4575	4.2914	0.771496	0.00121978	0.00422655
EVM0002269.1	F46H5.7c	F46H5.7c		186	214	130	428	402	362	12.9211	11.7425	9.5629	31.6729	26.764	18.9859	1.17283	1.55772e-07	1.56188e-06
EVM0002276.1				123	143	139	1054	1076	1771	8.5414	7.8347	10.2421	77.9552	71.5819	92.9166	3.19061	6.77721e-51	5.30034e-48
EVM0002283.1	Y63D3A.5	Y63D3A.5		81	122	94	319	183	266	5.6562	6.668	6.8969	23.5975	12.1482	13.9622	1.36554	7.29768e-08	7.91777e-07
EVM0002289.2			novel	105	114	98	201	175	193	7.2675	6.2192	7.1862	14.8749	11.6461	10.1486	0.82421	0.000106181	0.000505233
EVM0002290.1	W05B2.2	W05B2.2		2	5	6	14	10	21	0.1389	0.2739	0.4421	1.0317	0.65	1.102	1.70353	0.000221884	0.00096059
EVM0002293.1				211	252	222	279	441	541	14.6848	13.8017	16.358	20.6196	29.371	28.407	0.809104	4.7466e-05	0.000248795
EVM0002293.2	Y46G5A.19b	Y46G5A.19b		360	425	339	431	685	740	25.0123	23.2899	24.9887	31.8561	45.5489	38.8369	0.666461	0.00054071	0.00208145
EVM0002293.3				289	414	236	355	497	661	20.066	22.6674	17.3952	26.2929	33.0561	34.6712	0.644119	0.000949358	0.00340196
EVM0002293.4			novel	23	28	12	35	33	44	1.603	1.5442	0.8842	2.5968	2.2061	2.3175	0.795837	0.00624696	0.0171326
EVM0002320.1	T03D8.6b	T03D8.6b		308	455	267	639	632	843	21.3945	24.9254	19.6937	47.2945	42.0323	44.2516	1.01425	4.42806e-08	5.07106e-07
EVM0002321.2	F52B5.1b	F52B5.1b		90	111	85	178	121	135	6.2459	6.0562	6.2954	13.1691	8.0609	7.0893	0.598916	0.0156805	0.0374408
EVM0002321.3			novel	46	59	54	109	81	87	3.2174	3.2437	3.9944	8.0632	5.3999	4.5811	0.779686	0.00300558	0.00917909
EVM0002325.2			novel	11	5	18	25	18	30	0.7639	0.2739	1.3263	1.8341	1.1975	1.5759	1.0049	0.0185726	0.0431607
EVM0002332.1	K11E4.5a	K11E4.5a		47	70	44	87	100	151	3.2542	3.8347	3.256	6.4363	6.6309	7.9051	1.01673	6.40965e-06	4.2512e-05
EVM0002335.1	F33H2.1	F33H2.1		25	35	27	47	42	55	1.7361	1.9173	1.9895	3.4771	2.7943	2.8869	0.689036	0.00676105	0.0183309
EVM0002343.3			novel	16	15	13	50	40	73	1.1111	0.8217	0.9404	3.68	2.6561	3.8147	1.82762	1.42309e-09	2.21671e-08
EVM0002352.1				4	8	7	35	42	65	0.2778	0.4364	0.5162	2.5893	2.7948	3.3992	2.82208	9.20462e-16	4.18331e-14
EVM0002355.1	C32F10.2	C32F10.2		58	79	71	135	119	130	4.0277	4.3005	5.2371	9.9643	7.943	6.8178	0.86167	0.000177069	0.000792841
EVM0002361.1				8	1	10	72	12	25	0.5555	0.0548	0.7368	5.2974	0.7984	1.312	2.47075	0.000395724	0.00158645
EVM0002363.1				22	32	15	44	42	57	1.5548	1.753	1.0752	3.2235	2.8112	2.9691	1.01236	0.000206449	0.000904964
EVM0002374.1				35	70	46	219	374	474	2.4239	3.83	3.3808	16.202	24.8823	24.8563	2.76635	6.89385e-29	1.28116e-26
EVM0002381.1	Y71A12B.9	Y71A12B.9		64	72	40	152	112	115	4.4136	3.9599	2.9202	11.2521	7.4782	6.0555	1.12069	3.48715e-05	0.000189524
EVM0002381.2				36	35	23	71	57	76	2.5314	1.933	1.7219	5.2454	3.8148	3.9626	1.06506	5.08027e-05	0.000264146
EVM0002389.1	Y46G5A.30	Y46G5A.30		240	195	204	360	326	523	16.6573	10.6833	15.0317	26.6259	21.6849	27.4357	0.842311	5.9724e-05	0.000304377
EVM0002395.1	C52A11.4f	C52A11.4f		21	17	17	185	112	113	1.4308	0.9103	1.2721	13.6581	7.4218	5.9434	2.90171	1.64634e-16	8.4895e-15
EVM0002395.2			novel	1	3	7	45	30	44	0.0733	0.1648	0.5257	3.3585	2.0128	2.3223	3.34195	3.99523e-14	1.38359e-12
EVM0002396.1				40	56	32	81	78	82	2.8116	3.0605	2.392	5.9774	5.2008	4.321	0.888745	0.000268416	0.00113158
EVM0002421.2				1	2	3	19	13	15	0.0694	0.1096	0.1846	1.3876	0.8351	0.7924	2.96486	7.70681e-08	8.29454e-07
EVM0002421.3				3	4	0	32	15	13	0.2083	0.2191	0	2.3305	0.998	0.6776	3.06454	9.0603e-07	7.49832e-06
EVM0002426.1	T28F12.2e	T28F12.2e		21	22	18	26	33	43	1.4583	1.2197	1.3563	1.9123	2.2262	2.2444	0.673733	0.0159979	0.0380487
EVM0002426.2				98	138	135	226	171	202	6.7996	7.5616	9.9371	16.7164	11.3677	10.5816	0.667764	0.00412723	0.0120442
EVM0002426.3			novel	20	36	29	40	43	50	1.4145	1.9673	2.1214	2.973	2.8389	2.6171	0.604941	0.0215852	0.0488621
EVM0002440.1	F46C8.7a	F46C8.7a		42	41	44	51	65	90	2.9198	2.221	3.2421	3.8069	4.2943	4.7107	0.630582	0.0104298	0.0265734
EVM0002446.1				36	55	36	52	64	97	2.4999	3.013	2.6527	3.847	4.2671	5.0917	0.694566	0.00403934	0.0118263
EVM0002453.1	Y116A8C.26a	Y116A8C.26a		48	84	73	143	131	164	3.3594	4.6026	5.3934	10.6115	8.737	8.5943	1.0613	3.35499e-06	2.39715e-05
EVM0002458.1	Y80D3A.7a	Y80D3A.7a		9	10	9	23	12	30	0.625	0.5478	0.6309	1.7235	0.7729	1.5789	1.17635	0.0028882	0.00887582
EVM0002458.3			novel	6	5	3	13	10	30	0.4108	0.2739	0.2291	0.9932	0.6653	1.578	1.83084	0.000129683	0.000603407
EVM0002459.1	F46H5.7a	F46H5.7a		187	295	199	503	404	513	12.9994	16.1336	14.6731	37.2234	26.8853	26.9177	1.05123	2.23409e-07	2.1704e-06
EVM0002460.1	Y71H2B.10	Y71H2B.10		268	467	290	588	325	722	18.5919	25.5977	21.3913	43.4822	21.6126	37.8954	0.649508	0.0085528	0.0224683
EVM0002477.1	Y45F10B.13a	Y45F10B.13a		818	1199	753	1805	2007	2406	56.7973	65.6698	55.4772	133.564	133.511	126.278	1.14348	5.09343e-11	1.03579e-09
EVM0002489.1				16	20	21	84	31	88	1.1233	1.0975	1.5496	6.1945	2.0803	4.6421	1.77636	2.10605e-06	1.58503e-05
EVM0002496.1				10	7	8	28	24	27	0.7262	0.3944	0.5895	2.0639	1.5972	1.3928	1.56183	1.80792e-05	0.000105913
EVM0002500.1	Y75B8A.26	Y75B8A.26		116	225	90	355	220	401	8.0554	12.3348	6.6316	26.259	14.6637	21.0188	1.18835	6.1145e-06	4.07561e-05
EVM0002501.1	R151.2a	R151.2a		707	1230	756	1517	1698	2087	49.1139	67.3754	55.7256	112.236	112.965	109.536	0.957734	1.71471e-07	1.70289e-06
EVM0002511.2				63	90	70	161	102	160	4.3417	4.9372	5.1778	11.8832	6.7996	8.4046	0.900142	0.000207022	0.000906647
EVM0002512.1				142	140	81	361	491	573	9.8609	7.6694	5.9685	26.7067	32.6781	30.0567	1.92663	2.25049e-19	1.65654e-17
EVM0002523.1	T13F2.3a	T13F2.3a		67	72	56	185	113	158	4.6279	3.9535	4.0918	13.6898	7.4918	8.2706	1.21108	2.86955e-06	2.0854e-05
EVM0002523.2			novel	50	49	42	93	65	96	3.4476	2.6571	3.0737	6.8614	4.3113	5.0378	0.819023	0.00126248	0.00435682
EVM0002527.1				84	136	91	167	167	236	5.8332	7.4429	6.7158	12.3841	11.1152	12.4105	0.840494	1.94401e-05	0.000112899
EVM0002534.1	D2085.1	D2085.1		67	112	102	225	170	245	4.6539	6.1355	7.5285	16.6569	11.2824	12.8661	1.1537	5.95462e-07	5.16489e-06
EVM0002535.3			novel	17	38	22	46	46	61	1.1805	2.0817	1.6211	3.4048	3.0604	3.2012	0.960383	0.000395127	0.00158439
EVM0002541.1	C09D8.1i	C09D8.1i		43	33	37	201	126	129	3.0025	1.789	2.7045	14.8876	8.412	6.7623	2.00493	2.73198e-10	4.81496e-09
EVM0002545.1	F25F2.2	F25F2.2		31	22	25	200	89	92	2.1557	1.179	1.8439	14.8159	5.9257	4.8512	2.30415	1.02242e-08	1.32442e-07
EVM0002553.2				7	7	12	20	11	22	0.4861	0.3835	0.856	1.5162	0.7318	1.1545	0.999264	0.0160935	0.0382567
EVM0002556.2				9	14	10	14	24	34	0.6256	0.7669	0.7381	1.0357	1.5967	1.7843	1.0605	0.00259055	0.00808926
EVM0002556.3			novel	25	28	25	40	45	56	1.7361	1.5339	1.8434	2.9621	2.9939	2.9388	0.804766	0.00157916	0.00528074
EVM0002565.1	F08F3.3	F08F3.3		561	836	476	1203	1332	1727	38.9587	45.8033	35.0468	89.018	88.6427	90.6293	1.16159	1.5111e-10	2.80271e-09
EVM0002569.2			novel	128	254	154	259	209	355	8.9072	13.8952	11.3526	19.1685	13.8746	18.621	0.593018	0.00623028	0.0170918
EVM0002575.1	C24H11.7a	C24H11.7a		121	154	135	711	377	409	8.4033	8.4363	9.9475	52.5706	25.0897	21.4788	1.88572	2.11695e-10	3.8097e-09
EVM0002578.1	K10B3.10b	K10B3.10b		424	804	648	2484	1467	1785	29.4539	44.0407	47.7366	183.775	97.5838	93.6555	1.62833	2.08117e-09	3.11512e-08
EVM0002578.2				451	871	654	2532	1521	1853	31.3092	47.7272	48.226	187.3	101.209	97.2206	1.59878	1.88276e-09	2.84536e-08
EVM0002580.1	D2013.5	D2013.5		133	193	118	323	273	283	9.2597	10.5792	8.6777	23.9299	18.1528	14.8486	0.98985	4.68586e-06	3.2135e-05
EVM0002583.1	C54D1.5	C54D1.5		362	496	271	732	565	728	25.1543	27.1533	19.9942	54.1487	37.5931	38.2168	0.842897	6.57858e-05	0.000331134
EVM0002594.1	F42G9.2	F42G9.2		1311	1584	1317	1796	2263	2766	91.024	86.7916	97.0085	132.876	150.548	145.141	0.641342	0.000158348	0.000718615
EVM0002606.2			novel	33	42	38	76	84	99	2.293	2.3087	2.8	5.6225	5.5888	5.1922	1.14923	7.88633e-07	6.62014e-06
EVM0002607.2			novel	82	123	64	253	191	228	5.7204	6.7185	4.7282	18.6903	12.7085	11.9635	1.32471	1.47403e-08	1.83837e-07
EVM0002610.1	F08F1.1a	F08F1.1a		140	190	135	213	233	275	9.7159	10.4202	9.944	15.7756	15.5037	14.4354	0.600742	0.000772066	0.00284206
EVM0002614.1	T25G12.6	T25G12.6		77	117	96	271	158	171	5.3471	6.4158	7.074	20.0614	10.4835	8.955	1.06193	0.000182628	0.000814817
EVM0002623.2			novel	57	91	59	124	88	133	3.9369	4.9851	4.3474	9.2076	5.8242	6.99	0.720535	0.00246666	0.0077514
EVM0002623.3			novel	53	95	73	154	93	157	3.6828	5.2042	5.3444	11.37	6.1951	8.246	0.852278	0.000955769	0.00341971
EVM0002626.1	C04F1.3	C04F1.3		62	100	76	151	117	163	4.2732	5.4781	5.6218	11.1861	7.7841	8.5725	0.834777	0.000214855	0.000935473
EVM0002629.1	K02F3.2a	K02F3.2a		27	31	19	46	48	42	1.8435	1.689	1.3794	3.3909	3.1995	2.2281	0.820943	0.00372585	0.0110481
EVM0002632.2				5	12	5	45	30	20	0.3564	0.6398	0.3776	3.2976	1.9959	1.0649	2.13815	5.30839e-06	3.59317e-05
EVM0002637.1	W04D2.6a	W04D2.6a		255	349	263	489	515	553	17.6828	19.1302	19.402	36.1887	34.2641	29.0053	0.821173	7.86286e-06	5.09093e-05
EVM0002637.2			novel	152	194	162	353	321	441	10.5384	10.6344	11.9152	26.1196	21.3695	23.1527	1.09418	4.04798e-09	5.73439e-08
EVM0002649.1	C38H2.1a	C38H2.1a		51	64	39	71	91	132	3.5285	3.4971	2.8524	5.2566	6.0513	6.9187	0.884064	0.000134901	0.000624437
EVM0002649.2				46	72	43	98	117	108	3.195	3.9562	3.1836	7.2557	7.7643	5.6557	0.984996	2.98749e-05	0.000165756
EVM0002661.1	F58A3.1a	F58A3.1a		93	86	72	188	146	200	6.4883	4.7112	5.3053	13.9386	9.6862	10.4974	1.04777	3.0013e-06	2.16754e-05
EVM0002662.1	R02E12.8	R02E12.8		12	22	19	30	34	45	0.8334	1.2052	1.4	2.2194	2.279	2.3615	0.994355	0.000626842	0.00237036
EVM0002662.2			novel	17	21	13	26	36	32	1.1805	1.1504	0.9579	1.9235	2.3951	1.6793	0.846123	0.00551918	0.0154159
EVM0002664.2			novel	16	25	12	46	46	67	1.1111	1.3696	0.8842	3.4031	3.0604	3.5161	1.54154	3.04878e-08	3.60363e-07
EVM0002666.1	ZK1236.2	ZK1236.2		544	536	429	898	944	1048	37.797	29.3385	31.6021	66.4335	62.8045	55.0143	0.900011	1.58435e-06	1.23395e-05
EVM0002666.2				523	568	445	726	826	910	36.3085	31.0954	32.7675	53.6765	54.9769	47.7671	0.64284	0.000376575	0.00151648
EVM0002672.1	C27B7.7a	C27B7.7a		73	132	88	137	126	206	5.0998	7.2406	6.481	10.1502	8.3694	10.791	0.63555	0.00298934	0.00913248
EVM0002676.1				50	55	51	150	91	117	3.4845	3.0233	3.7825	11.1317	6.0766	6.1502	1.17824	2.14063e-05	0.000123061
EVM0002676.2			novel	41	44	43	109	76	102	2.8355	2.4	3.1439	8.0291	5.0339	5.3374	1.13326	1.44025e-05	8.6507e-05
EVM0002686.3				14	6	6	41	16	35	0.9991	0.3295	0.4435	3.0361	1.0335	1.8242	1.73421	0.000217492	0.000945639
EVM0002686.4			novel	10	19	12	29	17	28	0.6944	1.0187	0.9057	2.1203	1.1377	1.4576	0.816101	0.0197658	0.0454327
EVM0002687.1				25	29	17	40	52	65	1.7361	1.5945	1.2623	2.9592	3.4273	3.4364	1.09141	2.86741e-05	0.000159992
EVM0002689.1	F52B5.1a	F52B5.1a		138	217	145	425	301	510	9.5832	11.8972	10.6843	31.4575	20.0473	26.7509	1.27918	1.62931e-09	2.50059e-08
EVM0002691.1	B0212.1b	B0212.1b		6	4	1	10	15	22	0.4184	0.2191	0.0737	0.7701	1.0113	1.1787	2.03584	1.36636e-05	8.25445e-05
EVM0002698.1	C42C1.11a	C42C1.11a		141	185	138	250	219	276	9.7981	10.1081	10.1603	18.4828	14.562	14.5008	0.657567	0.000490256	0.00190954
EVM0002700.1	K12D12.1	K12D12.1		123	190	160	822	603	630	8.5586	10.435	11.7804	60.8406	40.0996	33.0691	2.12031	9.91438e-18	6.08685e-16
EVM0002700.2				142	201	148	969	682	769	9.8439	11.0092	10.8985	71.6646	45.3542	40.3458	2.30629	6.45344e-22	6.44314e-20
EVM0002708.2			novel	76	106	80	119	139	181	5.263	5.7983	5.8634	8.8368	9.2236	9.5167	0.704392	0.000359542	0.00145758
EVM0002714.2			novel	37	30	26	32	59	85	2.5694	1.6434	1.8807	2.3914	3.9234	4.4671	0.843266	0.0045205	0.0130358
EVM0002714.3			novel	30	49	21	53	56	80	2.1142	2.6843	1.5354	3.8874	3.7529	4.1753	0.879134	0.000684419	0.00255602
EVM0002715.1				2489	2075	2843	4867	3564	4323	172.823	113.65	209.451	360.082	237.145	226.87	0.732864	0.00258489	0.00807294
EVM0002720.1	H38K22.5a	H38K22.5a		4	14	2	20	19	24	0.3047	0.7417	0.1613	1.4623	1.2915	1.2547	1.6157	7.95882e-05	0.000391476
EVM0002720.2				7	4	8	24	22	23	0.4592	0.2449	0.5755	1.7929	1.4388	1.1835	1.79778	5.20059e-06	3.53038e-05
EVM0002740.1				43	65	36	69	77	104	3.0076	3.5845	2.6196	5.0749	5.1531	5.4699	0.758541	0.00098798	0.00352153
EVM0002755.2			novel	37	47	37	79	57	78	2.5681	2.5569	2.7263	5.8445	3.7906	4.0869	0.79657	0.00185531	0.00605636
EVM0002762.1	F23B12.5	F23B12.5		881	1589	962	2321	1834	2712	61.1651	87.0444	70.906	171.73	121.994	142.324	0.991858	8.3117e-07	6.94616e-06
EVM0002777.2			novel	25	27	17	63	73	60	1.7125	1.4578	1.2526	4.6704	4.882	3.1347	1.50227	1.50793e-07	1.51682e-06
EVM0002777.3			novel	21	25	14	27	40	49	1.4583	1.3695	1.0278	1.9975	2.6523	2.5484	0.895859	0.00175879	0.00579267
EVM0002777.4			novel	10	26	12	41	41	41	0.6968	1.4243	0.9192	3.033	2.7256	2.1458	1.32758	3.22139e-05	0.000177318
EVM0002777.5			novel	10	8	10	15	18	41	0.6944	0.4579	0.7631	1.1258	1.1979	2.1754	1.27652	0.00139695	0.00475704
EVM0002777.7			novel	11	15	20	30	24	40	0.7875	0.8234	1.4737	2.2514	1.6248	2.1235	0.978372	0.0027081	0.00840182
EVM0002778.1	W06H8.8a	W06H8.8a		1	0	0	134	56	19	0.0694	0	0	9.918	3.7116	1.0211	7.35134	5.93828e-15	2.37152e-13
EVM0002780.2			novel	23	20	9	24	40	38	1.5972	1.0956	0.6958	1.7755	2.685	1.9688	0.914687	0.00586114	0.0162071
EVM0002781.1	T12D8.1	T12D8.1		82	82	67	292	135	142	5.6952	4.4921	4.9369	21.5695	8.9825	7.4691	1.32483	8.74676e-05	0.000425769
EVM0002782.1				15	33	34	47	44	51	1.0419	1.8338	2.504	3.5028	2.9504	2.6659	0.755187	0.0119515	0.0298588
EVM0002783.1	W06H8.8f	W06H8.8f		399	603	492	2432	1224	1044	27.7094	33.0542	36.2604	179.954	81.434	54.7712	1.70331	3.90268e-07	3.56291e-06
EVM0002792.1				75	76	65	173	143	214	5.1993	4.1558	4.8034	12.8079	9.4957	11.2228	1.24595	6.60079e-09	8.95856e-08
EVM0002792.2				48	49	48	117	103	141	3.325	2.6795	3.5572	8.6616	6.8275	7.4089	1.26491	4.93144e-08	5.56098e-07
EVM0002792.3	T01A4.1c	T01A4.1c		112	134	90	484	414	389	7.7674	7.3505	6.6302	35.8166	27.5184	20.4367	1.94046	4.71773e-17	2.63547e-15
EVM0002792.4			novel	42	43	31	180	181	170	2.9107	2.3647	2.3099	13.3268	12.0613	8.9129	2.17031	1.14213e-18	7.88154e-17
EVM0002792.5			novel	54	80	62	215	198	219	3.7376	4.391	4.5712	15.9189	13.1446	11.4822	1.66786	1.98952e-14	7.3366e-13
EVM0002809.1	F23B12.7	F23B12.7		441	799	402	1221	856	1107	30.6188	43.7761	29.6189	90.3304	56.9607	58.1115	0.979089	2.62171e-05	0.000147643
EVM0002815.1	C34C6.4	C34C6.4		21	43	29	45	59	94	1.4243	2.3538	2.157	3.3534	3.942	4.9567	1.04392	0.000143283	0.000656916
EVM0002826.2			novel	594	442	475	1148	673	882	41.2348	24.1873	35.0105	84.9233	44.7515	46.2857	0.80905	0.00253015	0.00791911
EVM0002826.3			novel	145	174	164	303	212	329	10.0668	9.5083	12.1051	22.4002	14.0881	17.2836	0.763619	0.000375054	0.00151165
EVM0002834.1	D1007.7	D1007.7		93	140	122	280	187	217	6.4368	7.6455	9.0132	20.6906	12.409	11.3617	0.94048	0.000156119	0.000709602
EVM0002834.2				193	273	217	531	352	478	13.3712	14.959	15.9627	39.3189	23.388	25.0677	0.984288	1.10782e-05	6.86038e-05
EVM0002843.1	T07H6.3	T07H6.3		12301	19285	11549	40257	40867	46448	854.194	1056.45	850.999	2978.18	2718.87	2437.5	1.55846	2.0147e-17	1.19482e-15
EVM0002847.1	F39H11.3	F39H11.3		93	108	78	151	123	194	6.4476	5.9125	5.7462	11.1757	8.1616	10.2023	0.704964	0.000700795	0.00260783
EVM0002847.2			novel	100	127	76	155	151	177	6.955	6.9486	5.5782	11.4304	10.0356	9.273	0.649834	0.00142506	0.00483959
EVM0002855.1	F56F10.1	F56F10.1		1505	2200	1529	2956	2375	3181	104.535	120.5	112.699	218.714	157.993	166.948	0.6863	0.000214021	0.000932491
EVM0002856.1	Y53H1C.2a	Y53H1C.2a		141	313	219	741	690	933	9.7915	17.1469	16.1053	54.8282	45.9275	48.937	1.79506	1.24918e-15	5.51695e-14
EVM0002857.1	B0412.3a	B0412.3a		149	204	155	357	317	342	10.3577	11.1746	11.4304	26.4016	21.06	17.9218	0.984145	1.02426e-06	8.35161e-06
EVM0002863.1	C04C3.2	C04C3.2		101	97	74	165	213	200	7.0202	5.3072	5.4395	12.203	14.1774	10.4769	1.05187	9.0689e-07	7.50213e-06
EVM0002874.2				11	7	5	17	23	23	0.7794	0.3845	0.396	1.2644	1.5175	1.2138	1.35896	0.000261234	0.00110536
EVM0002887.1	F54H5.4a	F54H5.4a		64	105	94	138	161	172	4.4444	5.7536	6.9422	10.2257	10.7138	9.0265	0.804438	0.000225029	0.000972554
EVM0002888.1	C34D4.14d	C34D4.14d		304	339	342	1123	574	1074	21.1144	18.5815	25.2039	83.0764	38.1574	56.3657	1.45264	2.31868e-08	2.78271e-07
EVM0002897.1				30	40	27	72	91	87	2.0833	2.1912	1.9895	5.3276	6.0818	4.5691	1.33823	5.4065e-08	6.04047e-07
EVM0002899.1	K07G5.1	K07G5.1		211	410	272	621	479	597	14.6772	22.4751	20.0431	45.9379	31.8389	31.3317	0.928321	3.18542e-05	0.000175544
EVM0002902.1	T07C12.12	T07C12.12		30	39	39	58	80	66	2.0833	2.1365	2.8737	4.2875	5.3224	3.4644	0.880968	0.000935723	0.00335951
EVM0002905.1	T12E12.4b	T12E12.4b		125	201	110	257	230	313	8.6619	10.9874	8.1267	19.0163	15.3321	16.4211	0.862369	1.2422e-05	7.61443e-05
EVM0002905.2				114	153	90	191	161	243	7.9499	8.4015	6.6114	14.1267	10.7097	12.7323	0.704637	0.000488942	0.00190641
EVM0002914.1	ZK1067.5	ZK1067.5		66	73	69	143	138	225	4.5754	4.0075	5.0495	10.6142	9.2102	11.791	1.22118	1.18437e-08	1.50921e-07
EVM0002920.1	Y38C1AB.8a	Y38C1AB.8a		100	152	138	446	313	359	6.9443	8.321	10.1657	33.0288	20.8405	18.8452	1.51323	6.458e-10	1.06611e-08
EVM0002932.2			novel	18	15	13	23	29	39	1.2251	0.8385	0.98	1.7364	1.9525	2.0466	0.931377	0.0021827	0.00697439
EVM0002934.1	W07E11.1a	W07E11.1a		545	929	640	1505	1389	2013	37.829	50.8678	47.1649	111.342	92.409	105.62	1.18632	3.1495e-10	5.47878e-09
EVM0002938.1	F34D6.3	F34D6.3		97	158	92	177	181	162	6.7191	8.6571	6.7438	13.0796	12.0327	8.4799	0.591212	0.00814894	0.0215673
EVM0002968.1	C34C6.4	C34C6.4		98	66	40	93	99	161	6.8394	3.6183	2.9273	6.8565	6.5699	8.4526	0.71364	0.0126631	0.0313034
EVM0002979.2			novel	105	155	82	155	176	227	7.2915	8.5015	6.0287	11.5034	11.739	11.9036	0.680617	0.000678797	0.00253755
EVM0002979.3			novel	99	126	107	144	173	228	6.9069	6.8922	7.8843	10.6405	11.4889	11.9714	0.657261	0.000596706	0.00227184
EVM0002980.1	T15B7.5	T15B7.5		13435	19809	19929	33460	32828	47243	932.987	1085.17	1468.49	2475.33	2184.03	2479.2	1.03382	2.25247e-07	2.18495e-06
EVM0002984.1	R06C7.8	R06C7.8		38	46	41	85	61	65	2.6047	2.5146	3.0211	6.266	4.0385	3.4084	0.741869	0.00740662	0.0198377
EVM0002992.1	ZK863.3	ZK863.3		20	25	35	127	107	69	1.4108	1.3891	2.6021	9.3773	7.1133	3.6032	1.89512	1.48109e-07	1.49382e-06
EVM0002993.1	C11H1.9	C11H1.9		125	101	99	197	197	300	8.6714	5.52	7.2948	14.563	13.0863	15.7467	1.02161	1.45741e-06	1.14746e-05
EVM0003001.1				94	146	92	294	235	280	6.5567	8.0183	6.7707	21.7857	15.6439	14.6874	1.27908	2.2938e-09	3.40891e-08
EVM0003001.2	C26D10.1	C26D10.1		121	175	103	352	232	283	8.4296	9.573	7.5979	26.0173	15.427	14.8533	1.12938	2.59554e-06	1.90978e-05
EVM0003012.1				28	75	42	111	128	130	1.9268	4.0876	3.0962	8.1927	8.5416	6.8415	1.35203	2.86654e-07	2.70648e-06
EVM0003012.2	K10F12.3b	K10F12.3b		11	24	10	19	44	33	0.7928	1.3017	0.7278	1.4135	2.9331	1.7463	1.07581	0.0035946	0.0106977
EVM0003012.3			novel	121	162	123	268	276	350	8.3988	8.8545	9.0709	19.7979	18.3674	18.3558	1.10082	1.48712e-09	2.30307e-08
EVM0003015.1	F53H1.4a	F53H1.4a		241	390	289	825	647	718	16.7352	21.3578	21.2936	61.0369	43.0685	37.6723	1.25296	1.34634e-08	1.69376e-07
EVM0003018.2			novel	25	27	37	67	54	55	1.7707	1.4807	2.7202	4.9292	3.6235	2.8868	0.940403	0.00178361	0.00585491
EVM0003020.1	Y23H5B.6a	Y23H5B.6a		234	253	132	295	311	357	16.2612	13.8576	9.7591	21.8007	20.658	18.7374	0.614338	0.00334995	0.0100509
EVM0003020.2			novel	200	239	151	338	269	346	13.8568	13.0955	11.1048	25.0365	17.8814	18.1563	0.678164	0.000848375	0.00308545
EVM0003024.2			novel	44	46	44	114	102	127	3.022	2.545	3.2575	8.4041	6.7689	6.6486	1.30793	2.42817e-08	2.90113e-07
EVM0003024.3			novel	29	34	29	73	41	71	1.9895	1.8491	2.1601	5.4238	2.7508	3.7329	0.983475	0.00074332	0.00274756
EVM0003024.5			novel	187	236	169	310	276	393	12.9917	12.9333	12.4788	22.9075	18.3781	20.6397	0.687749	0.00017534	0.000786035
EVM0003026.1	T17E9.1b	T17E9.1b		48	55	43	119	85	82	3.3333	3.013	3.1692	8.8098	5.6553	4.3036	0.968813	0.000549822	0.00211089
EVM0003032.2			novel	29456	48731	34134	94810	82416	106529	2045.55	2669.52	2515.13	7014.07	5483.16	5590.41	1.32288	4.57403e-12	1.12228e-10
EVM0003043.3			novel	57	73	53	95	82	106	3.9424	4.0246	3.912	7.0283	5.4423	5.5536	0.594061	0.00803473	0.0213071
EVM0003047.1	Y48B6A.12	Y48B6A.12		357	582	432	1281	899	1107	24.8146	31.8949	31.8472	94.798	59.8041	58.0911	1.26251	2.20992e-08	2.67269e-07
EVM0003052.2			novel	84	124	81	174	133	220	5.8323	6.8056	5.9748	12.8725	8.8761	11.5609	0.834481	8.75637e-05	0.000426127
EVM0003056.1	T02C5.5f	T02C5.5f		37	31	16	158	111	136	2.5854	1.702	1.1871	11.7038	7.4103	7.1516	2.25084	8.59197e-14	2.795e-12
EVM0003056.2				39	45	33	146	87	87	2.7146	2.4785	2.4665	10.7876	5.8044	4.5803	1.45493	3.75377e-06	2.63889e-05
EVM0003060.1	F12F6.6	F12F6.6		69	116	93	316	231	242	4.7916	6.3622	6.8541	23.3681	15.3481	12.6784	1.50681	1.92734e-09	2.90338e-08
EVM0003068.2			novel	80	82	142	193	158	185	5.5488	4.5112	10.4981	14.2926	10.4813	9.6955	0.750456	0.0088121	0.0230623
EVM0003068.3			novel	84	79	142	181	190	229	5.802	4.3546	10.4285	13.375	12.6129	12.0245	0.893169	0.000917198	0.00330121
EVM0003073.1	C38C10.2	C38C10.2		631	827	852	1116	1232	1667	43.817	45.32	62.7595	82.5314	81.9605	87.5054	0.7313	0.000139469	0.000641559
EVM0003079.1	Y55F3C.3g	Y55F3C.3g		113	134	79	144	215	191	7.8638	7.3588	5.8163	10.6613	14.2937	10.0462	0.7292	0.000802656	0.00293796
EVM0003080.1	E04F6.6	E04F6.6		167	277	171	383	335	418	11.5982	15.1851	12.5861	28.3661	22.2694	21.9377	0.876879	9.15199e-06	5.81526e-05
EVM0003080.2			novel	68	127	67	112	113	184	4.7423	6.9465	4.9369	8.2602	7.4918	9.6411	0.604467	0.00754429	0.0201747
EVM0003087.1	C04A2.7c	C04A2.7c		3	8	10	20	15	18	0.2142	0.4382	0.7442	1.4853	0.9979	0.9446	1.27789	0.00237973	0.00752847
EVM0003092.1	C48D1.2a	C48D1.2a		10	9	7	42	33	27	0.6944	0.493	0.5158	3.1072	2.1955	1.4169	1.95162	9.31359e-07	7.67074e-06
EVM0003095.1	Y43F4B.6	Y43F4B.6		36	54	32	77	60	85	2.4869	2.9582	2.3579	5.6805	3.978	4.4562	0.838381	0.00074284	0.00274633
EVM0003098.1	F09E10.8	F09E10.8		184	211	171	286	269	314	12.7659	11.5696	12.5856	21.1774	17.8821	16.5001	0.587974	0.00173731	0.00572896
EVM0003100.1	Y55B1BR.2	Y55B1BR.2		193	250	238	763	621	635	13.4031	13.6686	17.5358	56.4606	41.314	33.2978	1.55441	8.29989e-12	1.94736e-10
EVM0003104.1				253	401	234	524	398	450	17.5923	21.9742	17.2479	38.7355	26.5047	23.6056	0.640403	0.00363254	0.010795
EVM0003105.1	Y39A1B.3	Y39A1B.3		146	171	111	277	172	210	10.1506	9.3558	8.179	20.495	11.4493	11.022	0.627725	0.0109386	0.0276896
EVM0003121.2			novel	39	56	49	88	74	91	2.6959	3.0907	3.6059	6.5346	4.9232	4.7769	0.783055	0.00122916	0.00425358
EVM0003138.2			novel	18	23	15	26	33	32	1.25	1.2459	1.1053	1.9235	2.1955	1.6879	0.671813	0.0216326	0.0489409
EVM0003139.1				23	37	36	55	56	80	1.6283	2.0361	2.6527	4.0735	3.7482	4.1786	0.931064	0.000242726	0.00103616
EVM0003139.3				10	23	12	34	32	42	0.7274	1.26	0.8842	2.5489	2.1227	2.2167	1.22222	6.81073e-05	0.000340355
EVM0003139.5			novel	14	21	17	36	32	24	0.9478	1.1504	1.2526	2.6485	2.129	1.2595	0.81921	0.0175934	0.0412838
EVM0003139.6			novel	29	45	17	56	53	67	2.0085	2.4652	1.2584	4.1429	3.4995	3.502	0.929075	0.000664653	0.0024961
EVM0003139.7			novel	12	21	9	42	30	41	0.8088	1.1753	0.691	3.0735	1.9994	2.1516	1.38448	2.48564e-05	0.000140783
EVM0003142.1				3274	3732	4536	4311	9914	11583	227.345	204.456	334.233	318.943	659.578	607.852	1.05049	6.98334e-05	0.000348147
EVM0003149.1	Y48B6A.3	Y48B6A.3		23	28	16	59	35	42	1.6172	1.5383	1.1978	4.3322	2.3543	2.2267	1.00697	0.00207811	0.0066883
EVM0003149.2			novel	29	23	24	69	53	43	2.0079	1.26	1.7936	5.0802	3.5283	2.2567	1.09533	0.000964043	0.0034434
EVM0003150.1	C38C10.2	C38C10.2		321	425	582	750	583	766	22.2797	23.273	42.8848	55.5046	38.7854	40.187	0.605475	0.0185448	0.0431067
EVM0003155.3			novel	406	471	258	457	607	678	28.1644	25.8077	18.9832	33.7787	40.3878	35.5803	0.587775	0.00317315	0.00960647
EVM0003158.1	F25B4.9	F25B4.9		88	118	68	1027	831	1146	6.111	6.4642	5.0106	75.9992	55.3021	60.1356	3.43734	2.09719e-53	1.71149e-50
EVM0003161.1	F40F12.5a	F40F12.5a		173	280	190	341	340	440	12.0143	15.3136	14.0296	25.2279	22.6204	23.1122	0.775645	2.67394e-05	0.000150134
EVM0003169.1				1299	1779	1348	3055	1974	3077	90.2211	97.4477	99.3557	226.038	131.317	161.49	0.853767	4.31157e-05	0.000229064
EVM0003169.2	K11D9.2a	K11D9.2a		1534	2012	1543	4108	2790	4091	106.537	110.194	113.73	303.913	185.614	214.662	1.09121	7.95081e-08	8.49868e-07
EVM0003169.3			novel	146	283	193	659	459	642	10.1226	15.5146	14.1936	48.754	30.5591	33.6797	1.50041	1.31658e-10	2.46874e-09
EVM0003169.4			novel	1246	1740	1276	3126	2141	3235	86.5077	95.2933	94.0285	231.272	142.425	169.74	0.977922	1.23256e-06	9.88262e-06
EVM0003202.1				7	13	7	24	20	23	0.4783	0.6977	0.5158	1.7699	1.3284	1.1977	1.28711	0.000367131	0.00148354
EVM0003203.1	B0495.2a	B0495.2a		129	155	83	279	310	258	8.9357	8.4643	6.0846	20.674	20.609	13.5348	1.21521	9.72063e-08	1.02102e-06
EVM0003208.1				40	44	20	82	53	50	2.7816	2.4104	1.4533	6.0322	3.557	2.6066	0.853245	0.01132	0.0285088
EVM0003208.2	F22D3.1f	F22D3.1f		36	38	24	69	62	46	2.496	2.0817	1.7888	5.1389	4.1108	2.4394	0.857122	0.0049886	0.0141679
EVM0003209.3			novel	52	76	71	104	122	133	3.5834	4.1583	5.2179	7.7157	8.0997	7.0048	0.816649	0.000238124	0.00101906
EVM0003211.1				67	84	53	113	109	133	4.6591	4.6058	3.8963	8.3597	7.2202	6.9614	0.767622	0.000349589	0.00142091
EVM0003211.2			novel	50	78	48	74	79	130	3.4734	4.2932	3.569	5.4952	5.2336	6.8102	0.628218	0.00644898	0.0176018
EVM0003215.2			novel	73	111	78	207	218	254	5.0653	6.0794	5.77	15.2983	14.5078	13.3479	1.34489	6.57784e-12	1.56683e-10
EVM0003215.3			novel	3	2	2	12	11	21	0.2176	0.1163	0.1474	0.9008	0.7638	1.1279	2.52669	5.8402e-07	5.08916e-06
EVM0003227.1	F44E7.4b	F44E7.4b		179	292	188	411	328	451	12.4182	15.9842	13.8293	30.4239	21.8377	23.6548	0.841683	2.74698e-05	0.000153867
EVM0003227.4			novel	23	46	15	42	44	50	1.631	2.5166	1.1145	3.0826	2.9566	2.644	0.685176	0.0213584	0.0484176
EVM0003231.1	T10G3.3	T10G3.3		14	27	21	72	108	146	0.9783	1.4791	1.5681	5.2919	7.1636	7.6664	2.31677	7.14998e-17	3.89001e-15
EVM0003231.2				32	37	51	185	209	248	2.2222	2.0311	3.7372	13.7209	13.8928	13.011	2.36042	6.2584e-23	7.11941e-21
EVM0003245.1	F26B1.7	F26B1.7		25	28	25	54	43	43	1.7361	1.5339	1.8421	3.9949	2.8608	2.2566	0.820457	0.0050607	0.0143423
EVM0003260.3				40	34	46	74	79	90	2.7777	1.8685	3.4147	5.4821	5.2789	4.7219	0.955069	0.000219956	0.000954141
EVM0003261.1				8	9	0	23	15	15	0.5555	0.5119	0	1.7368	0.9853	0.8037	1.62702	0.00134847	0.00461709
EVM0003265.1				298	369	261	1027	488	1586	20.6933	20.233	19.2239	76.0001	32.4519	83.2325	1.67196	5.99745e-09	8.19899e-08
EVM0003265.2			novel	149	244	171	473	231	916	10.3279	13.3898	12.5937	34.9572	15.3973	48.0585	1.43836	5.53819e-06	3.73658e-05
EVM0003267.1	B0511.8	B0511.8		444	556	305	634	681	738	30.8547	30.4462	22.5	46.9388	45.3383	38.7304	0.642262	0.00103055	0.00365167
EVM0003271.1	Y43F8B.1a	Y43F8B.1a		994	1466	1211	1962	1698	2218	69.0583	80.3245	89.2584	145.158	113	116.382	0.649974	0.000498932	0.00193891
EVM0003273.1	F57F5.1	F57F5.1		2119	2991	1194	3155	3609	4521	147.143	163.845	87.9823	233.415	240.089	237.277	0.832583	0.000141446	0.00064988
EVM0003280.2			novel	278	411	339	601	424	581	19.3118	22.4959	24.9659	44.4501	28.2164	30.4847	0.625829	0.0035381	0.0105497
EVM0003290.1	T22D1.9	T22D1.9		567	959	587	1750	1325	1619	39.3742	52.528	43.2345	129.485	88.1555	84.9845	1.16145	4.96795e-08	5.59378e-07
EVM0003293.1				46	72	44	89	86	98	3.1944	3.9714	3.2444	6.599	5.7229	5.1396	0.730471	0.0015247	0.00511871
EVM0003297.1				14	32	16	56	31	52	0.966	1.7483	1.1574	4.1708	2.0533	2.7201	1.17203	0.000550806	0.00211424
EVM0003310.1	F17H10.1	F17H10.1		27	45	21	34	56	60	1.879	2.4481	1.5188	2.505	3.7132	3.1378	0.662096	0.0168028	0.0397265
EVM0003310.2				52	57	49	60	86	109	3.607	3.1116	3.5913	4.4558	5.7194	5.7173	0.634452	0.00586872	0.0162209
EVM0003313.1	Y46E12BL.1	Y46E12BL.1		14	8	8	19	24	26	0.9722	0.4382	0.5895	1.4056	1.5967	1.3644	1.14325	0.0013772	0.00469831
EVM0003314.2			novel	89	133	75	160	156	172	6.1563	7.2827	5.5467	11.8721	10.395	9.0081	0.708621	0.000754051	0.00278334
EVM0003314.3			novel	59	88	70	128	91	117	4.1235	4.845	5.1756	9.4797	6.0341	6.1477	0.60667	0.0124475	0.030872
EVM0003316.1				21	76	41	81	63	92	1.4701	4.1553	3.0463	6.0161	4.2112	4.8439	0.779036	0.0126913	0.0313648
EVM0003316.2			novel	1196	1913	1004	2831	2975	3591	83.0244	104.777	73.9841	209.462	197.957	188.435	1.18558	1.88835e-10	3.43085e-09
EVM0003319.3			novel	108	137	73	132	150	226	7.5028	7.4966	5.394	9.7768	9.9981	11.8746	0.632024	0.00257274	0.00803768
EVM0003320.1	Y105E8B.5	Y105E8B.5		1098	1493	777	1526	2298	2567	76.283	81.7894	57.2212	112.885	152.885	134.698	0.894784	6.83618e-06	4.50228e-05
EVM0003322.1	C27A7.5a	C27A7.5a		257	517	326	624	715	948	17.8469	28.303	24.0212	46.131	47.5368	49.7519	1.02929	4.09041e-07	3.71442e-06
EVM0003326.1				14	22	18	45	32	58	0.9811	1.1961	1.3407	3.358	2.1342	3.0461	1.27396	2.30712e-05	0.000131465
EVM0003334.3			novel	16	28	26	30	41	43	1.1266	1.5599	1.8804	2.2352	2.7058	2.2566	0.654144	0.0213765	0.0484454
EVM0003340.3			novel	46	75	56	63	86	128	3.1886	4.1022	4.1098	4.6436	5.6969	6.7156	0.5863	0.0137977	0.033608
EVM0003348.1	M03C11.5	M03C11.5		255	339	214	601	505	588	17.6889	18.5838	15.7783	44.4546	33.5931	30.874	1.06178	1.17051e-07	1.21384e-06
EVM0003348.2				270	342	249	440	409	488	18.7797	18.7122	18.3616	32.5301	27.2114	25.63	0.609988	0.000898284	0.00323934
EVM0003350.2				56	118	81	111	129	199	3.8888	6.4835	5.9685	8.1965	8.596	10.4415	0.734951	0.00156689	0.005245
EVM0003353.3			novel	284	377	310	529	448	512	19.6932	20.6501	22.8189	39.1138	29.791	26.8636	0.598669	0.00251775	0.00788952
EVM0003366.1	F07C6.4d	F07C6.4d		29	38	45	65	66	69	1.989	2.1039	3.3268	4.821	4.4128	3.6417	0.798055	0.0027907	0.00861537
EVM0003366.4			novel	35	47	44	95	83	84	2.4309	2.5747	3.2421	7.0172	5.5293	4.4295	1.03473	6.06655e-05	0.000308338
EVM0003366.5			novel	12	8	7	39	29	41	0.8651	0.4383	0.5372	2.9084	1.9475	2.1592	1.92994	4.27602e-08	4.90892e-07
EVM0003366.6			novel	57	54	62	110	97	150	3.9628	2.9582	4.5361	8.1386	6.4668	7.8979	0.984681	2.97806e-05	0.00016533
EVM0003367.2			novel	59	95	72	134	124	134	4.0848	5.2158	5.3406	9.9438	8.2617	7.0497	0.777598	0.00052728	0.00203559
EVM0003372.2				6	15	14	25	21	23	0.4445	0.8178	1.0359	1.8495	1.3971	1.2301	0.937525	0.0090529	0.023584
EVM0003376.1	K04D7.5a	K04D7.5a		34	47	40	99	84	97	2.3722	2.5763	2.9797	7.2968	5.6091	5.0643	1.17301	2.04872e-06	1.54684e-05
EVM0003395.3			novel	496	610	465	1369	1073	1177	34.4163	33.4214	34.2768	101.257	71.378	61.7828	1.19779	1.15261e-08	1.47576e-07
EVM0003396.1	T21B10.7	T21B10.7		1137	1485	1195	3713	1599	4832	78.934	81.3725	88.0882	274.656	106.379	253.567	1.35321	1.36698e-06	1.08491e-05
EVM0003402.1	B0303.7a	B0303.7a		30	58	32	73	59	70	2.0562	3.1865	2.39	5.412	3.9387	3.6727	0.745904	0.00511049	0.0144551
EVM0003402.3			novel	50	58	41	132	83	112	3.4493	3.2028	3.0243	9.7671	5.5096	5.8841	1.11885	2.92669e-05	0.000163009
EVM0003402.4			novel	19	38	21	48	33	49	1.3465	2.0701	1.5474	3.5633	2.2191	2.5576	0.719471	0.014611	0.0353049
EVM0003416.1	Y42H9B.2	Y42H9B.2		51	81	61	312	221	229	3.5433	4.4373	4.4948	23.0509	14.6966	12.035	1.98834	3.19337e-14	1.12881e-12
EVM0003422.1				22	16	24	148	102	52	1.5336	0.8621	1.7687	10.9344	6.7655	2.7228	2.29507	1.32363e-07	1.35911e-06
EVM0003426.2			novel	278	300	229	470	443	580	19.3217	16.4583	16.8796	34.7735	29.4964	30.4199	0.846237	4.04923e-06	2.8181e-05
EVM0003461.1	ZK675.1a	ZK675.1a		73	89	82	341	189	299	5.0521	4.8695	6.036	25.1962	12.606	15.6927	1.74384	1.78912e-11	3.97888e-10
EVM0003471.2	R02D3.1a	R02D3.1a		888	1169	775	1820	1522	1910	61.6614	64.0607	57.1414	134.638	101.236	100.251	0.877303	2.63456e-06	1.93514e-05
EVM0003475.1				28	22	4	59	62	31	1.9386	1.1849	0.273	4.3487	4.1348	1.6218	1.5481	0.00114957	0.00401233
EVM0003484.1				15	24	11	29	33	28	1.0279	1.3097	0.7812	2.1386	2.1765	1.4511	0.839921	0.00994899	0.0255742
EVM0003484.2			novel	9	22	17	33	37	36	0.642	1.2168	1.2513	2.4479	2.4947	1.8979	1.11031	0.000442853	0.00174666
EVM0003486.1	Y65B4BR.1	Y65B4BR.1		979	1237	867	1476	1510	2144	67.9553	67.7685	63.8922	109.203	100.455	112.53	0.690577	5.13146e-05	0.000266217
EVM0003489.1				5	17	13	14	34	29	0.3472	0.9262	0.9579	1.0357	2.259	1.5219	1.09503	0.00674014	0.0182848
EVM0003496.2				39	36	16	145	124	130	2.7083	1.9721	1.1526	10.7436	8.2523	6.8417	2.13108	2.29569e-13	6.98565e-12
EVM0003507.2			novel	26	20	13	34	33	38	1.8336	1.0716	0.9874	2.5175	2.189	1.9803	0.775889	0.0118921	0.0297382
EVM0003510.1	B0218.6a	B0218.6a		33	29	41	100	93	89	2.2641	1.5887	2.9941	7.4085	6.2012	4.6723	1.42455	4.24989e-07	3.82775e-06
EVM0003510.2			novel	30	26	35	107	87	78	2.1108	1.4243	2.5825	7.9054	5.7743	4.0933	1.54232	5.01433e-07	4.45007e-06
EVM0003511.3			novel	56	92	62	101	127	165	3.8888	5.0644	4.5685	7.4687	8.4215	8.648	0.856108	5.74377e-05	0.000293762
EVM0003515.1	F35H12.4	F35H12.4		40	53	36	86	104	104	2.7777	2.9096	2.682	6.3636	6.9384	5.4653	1.15498	5.69428e-07	4.97818e-06
EVM0003526.1	Y71F9B.8a	Y71F9B.8a		8	11	10	37	24	32	0.5795	0.624	0.7361	2.747	1.6238	1.6556	1.61101	9.33843e-06	5.91371e-05
EVM0003531.1	Y47G6A.23c	Y47G6A.23c		37	36	41	165	119	102	2.5583	1.9722	2.9845	12.1725	7.9123	5.3715	1.75872	1.59637e-08	1.97912e-07
EVM0003538.1				259	439	237	517	494	678	18.0123	24.046	17.4527	38.2522	32.8394	35.5788	0.838223	1.66223e-05	9.84537e-05
EVM0003544.1				18	15	14	28	34	40	1.2543	0.8217	1.0316	2.1031	2.2878	2.0759	1.06799	0.000331831	0.00135667
EVM0003545.1				313	358	298	801	506	691	21.7381	19.6239	21.9238	59.2889	33.6657	36.2465	1.02856	6.96905e-06	4.57534e-05
EVM0003552.3			novel	46	34	19	72	61	55	3.1883	1.873	1.4248	5.3401	4.0845	2.9005	0.914259	0.00444157	0.0128476
EVM0003557.1	F19F10.9	F19F10.9		422	673	400	979	886	1145	29.3056	36.889	29.4881	72.4525	58.9286	60.1021	0.998647	1.49674e-07	1.50718e-06
EVM0003567.1	C12D12.1b	C12D12.1b		162	226	208	2207	914	1012	11.2579	12.3986	15.3027	163.305	60.84	53.0953	2.8302	7.23691e-15	2.85371e-13
EVM0003571.1	C07G2.2a	C07G2.2a		46	24	23	105	48	97	3.225	1.3408	1.7263	7.7661	3.1817	5.1133	1.35499	0.00019418	0.000859614
EVM0003578.1	M03C11.7	M03C11.7		314	502	316	767	679	819	21.7881	27.52	23.2615	56.7663	45.2062	42.9761	0.995233	3.73562e-07	3.42204e-06
EVM0003601.1	ZK455.7	ZK455.7		34	34	26	148	73	76	2.3611	1.8709	1.9158	10.9806	4.8567	3.9883	1.67822	3.0757e-06	2.21616e-05
EVM0003603.1				74	164	107	197	136	206	5.1389	8.9701	7.8843	14.5665	9.0245	10.8088	0.637712	0.0101818	0.026069
EVM0003608.2			novel	54	64	54	173	163	249	3.7802	3.5275	3.9628	12.8012	10.8394	13.0887	1.70717	3.64036e-16	1.7702e-14
EVM0003611.1	C25F6.3	C25F6.3		1490	2099	1188	3205	2340	3067	103.487	115.004	87.5531	237.122	155.659	160.931	0.854632	3.59409e-05	0.000194862
EVM0003623.1	C29H12.2	C29H12.2		19	27	18	43	47	50	1.3427	1.4918	1.3263	3.1811	3.1356	2.6426	1.08664	5.42023e-05	0.000279116
EVM0003625.1	Y105C5B.21a	Y105C5B.21a		224	298	285	676	476	615	15.5523	16.3025	21.002	50.0239	31.6983	32.2806	1.10835	8.81961e-07	7.33469e-06
EVM0003627.1	F11H8.2a	F11H8.2a		29	50	29	55	58	93	1.9921	2.7328	2.1087	4.0826	3.8751	4.8734	0.900055	0.000335928	0.00137193
EVM0003629.1	C08F11.8	C08F11.8		50	50	29	236	285	331	3.4559	2.7391	2.1369	17.4803	18.9423	17.3633	2.68419	5.38152e-34	1.50763e-31
EVM0003629.2				14	14	12	57	63	101	0.9885	0.7669	0.8842	4.2182	4.1914	5.3003	2.3858	1.00585e-16	5.44086e-15
EVM0003631.1				313	486	350	793	739	967	21.7653	26.6372	25.7779	58.6596	49.19	50.7539	1.09481	5.35408e-09	7.39486e-08
EVM0003641.1	C05D11.1	C05D11.1		427	638	336	972	806	1117	29.6312	34.9447	24.7574	71.9084	53.6079	58.6137	1.04095	2.69201e-07	2.55713e-06
EVM0003653.1	K11D2.2	K11D2.2		212	292	222	509	310	456	14.7273	16.0195	16.322	37.6451	20.5969	23.9534	0.801675	0.000462844	0.00181445
EVM0003668.1	F58H7.2	F58H7.2		108	153	95	228	231	255	7.495	8.3771	7.0001	16.8528	15.3685	13.3848	0.987732	3.38349e-07	3.13294e-06
EVM0003675.2			novel	11834	20811	14333	68758	50108	58127	821.771	1140.02	1056.13	5086.71	3333.67	3050.39	1.92628	3.5552e-17	2.02215e-15
EVM0003682.2				98	195	99	286	167	247	6.8208	10.6577	7.3077	21.1734	11.0969	12.982	0.859013	0.00102499	0.0036348
EVM0003684.1	C30A5.7b	C30A5.7b		56	75	48	109	97	105	3.8564	4.1256	3.5616	8.0515	6.4606	5.5169	0.781629	0.000826677	0.0030153
EVM0003684.4			novel	98	118	119	201	164	260	6.8378	6.4542	8.7352	14.8938	10.9262	13.6628	0.845794	5.77497e-05	0.000295197
EVM0003688.1				41	82	45	84	136	113	2.8472	4.4972	3.3145	6.2143	9.0786	5.9349	0.979338	0.000172076	0.000773064
EVM0003691.1	W08D2.3a	W08D2.3a		18	24	20	30	36	38	1.2591	1.3147	1.4451	2.1924	2.3951	1.9759	0.700515	0.0122775	0.030523
EVM0003695.1	D2045.9	D2045.9		57	61	45	72	81	100	3.9314	3.3289	3.3158	5.3342	5.378	5.2673	0.596041	0.0069104	0.0186738
EVM0003703.1				54	45	50	95	70	106	3.7499	2.4652	3.6842	7.0422	4.6571	5.5737	0.809901	0.00160917	0.00536675
EVM0003712.1	W02G9.2a	W02G9.2a		30	28	31	61	41	82	2.0833	1.5339	2.2636	4.4933	2.7282	4.3274	0.987049	0.000500655	0.0019444
EVM0003714.2			novel	3	11	6	26	26	21	0.2414	0.6026	0.4537	1.9222	1.7233	1.116	1.79892	8.67735e-06	5.54937e-05
EVM0003714.3			novel	67	88	56	101	104	136	4.6545	4.8322	4.135	7.4594	6.9433	7.1202	0.654043	0.0017813	0.0058504
EVM0003714.4			novel	147	167	88	303	300	343	10.227	9.1752	6.4498	22.3872	19.9364	17.9913	1.21628	7.56388e-09	1.01049e-07
EVM0003714.5			novel	56	78	64	105	121	150	3.8607	4.2845	4.722	7.7735	8.0308	7.8593	0.879165	2.51428e-05	0.000142234
EVM0003718.1	C54G4.4	C54G4.4		8	20	16	50	47	66	0.5555	1.0956	1.179	3.6991	3.1269	3.4636	1.84354	5.43033e-10	9.09253e-09
EVM0003723.1	F54C9.9	F54C9.9		62	67	43	149	134	137	4.2829	3.6859	3.1599	10.9941	8.9113	7.213	1.2751	9.0163e-08	9.51834e-07
EVM0003733.1	ZK1067.2a	ZK1067.2a		6	5	3	39	42	22	0.4167	0.2739	0.2211	2.8852	2.7943	1.1678	2.86043	2.25028e-09	3.35486e-08
EVM0003735.1	Y46G5A.1b	Y46G5A.1b		45	55	43	132	104	123	3.1212	3.034	3.1372	9.7905	6.9455	6.4649	1.31175	8.81388e-08	9.34141e-07
EVM0003741.1	C08B11.5	C08B11.5		59	82	51	252	101	290	4.0974	4.4921	3.7417	18.6681	6.7364	15.2123	1.71448	4.23468e-08	4.86741e-07
EVM0003744.2			novel	16	11	8	24	17	31	1.0898	0.6294	0.5915	1.7401	1.1337	1.6118	0.96117	0.00686122	0.0185569
EVM0003745.1	F47G6.4a	F47G6.4a		5	17	9	26	22	35	0.3472	0.9077	0.6632	1.9548	1.475	1.8596	1.4164	6.34706e-05	0.000320858
EVM0003749.1	T01D3.6b	T01D3.6b		160	237	154	640	409	561	11.1338	12.9851	11.3243	47.3655	27.2111	29.4551	1.54926	3.01797e-11	6.37202e-10
EVM0003750.1	F08G12.1	F08G12.1		27	37	22	89	46	86	1.8441	2.0468	1.6537	6.6002	3.0314	4.5245	1.33573	1.36609e-05	8.25445e-05
EVM0003758.1	C29H12.3a	C29H12.3a		436	717	481	647	907	1123	30.3007	39.2847	35.4439	47.8674	60.3296	58.944	0.669867	0.00045014	0.00177056
EVM0003768.2	ZC477.9a	ZC477.9a		572	986	628	2180	1515	1731	39.696	54.0029	46.2934	161.254	100.788	90.8373	1.3324	1.11326e-08	1.43221e-07
EVM0003768.3				142	272	170	347	214	325	9.8408	14.8942	12.5098	25.6898	14.2279	17.0499	0.607651	0.0120576	0.0300828
EVM0003768.4			novel	275	505	370	674	502	703	19.093	27.6701	27.2583	49.8671	33.43	36.9158	0.697588	0.00138896	0.00473325
EVM0003768.6			novel	696	984	821	2016	1411	1777	48.3209	53.9267	60.4855	149.141	93.8473	93.2377	1.04634	1.36389e-06	1.08292e-05
EVM0003769.1	M163.3	M163.3		2694	4579	3217	11860	8900	7932	187.049	250.856	237.026	877.39	592.148	416.237	1.4821	1.91321e-09	2.88673e-08
EVM0003787.1				59	74	73	228	148	200	4.0751	4.0326	5.3772	16.9043	9.8683	10.4985	1.46549	7.32256e-09	9.83151e-08
EVM0003787.2			novel	89	102	72	353	271	292	6.1458	5.5899	5.2852	26.118	18.0394	15.31	1.79923	1.04259e-14	4.03493e-13
EVM0003787.3			novel	46	59	35	132	117	127	3.1723	3.224	2.6076	9.7429	7.7817	6.6734	1.41177	5.22878e-09	7.23244e-08
EVM0003787.4			novel	50	53	47	104	59	115	3.4402	2.9019	3.4568	7.7286	3.9369	6.0369	0.853476	0.00159932	0.0053396
EVM0003795.1				3	9	4	10	27	22	0.2083	0.493	0.3035	0.7477	1.8046	1.1553	1.82186	8.55261e-05	0.00041751
EVM0003795.2			novel	360	764	172	2622	7992	4198	24.9895	41.8528	12.6843	194.012	531.696	220.285	3.57016	1.41544e-16	7.40053e-15
EVM0003797.1	M01E11.4a	M01E11.4a		182	234	140	317	377	475	12.6163	12.7939	10.2906	23.454	25.0855	24.9097	1.03814	1.78148e-08	2.19268e-07
EVM0003806.1	ZK370.4a	ZK370.4a		146	275	234	563	366	508	10.1395	15.0648	17.2423	41.6541	24.3811	26.6506	1.12459	7.19313e-06	4.70435e-05
EVM0003809.1	C06G8.1	C06G8.1		11	25	20	112	92	43	0.7708	1.3695	1.466	8.2856	6.1422	2.2566	2.18909	2.34034e-07	2.25504e-06
EVM0003823.1	F37D6.6	F37D6.6		39	47	35	60	65	75	2.7142	2.5628	2.5965	4.4285	4.3481	3.9174	0.683992	0.00311016	0.0094524
EVM0003824.2				47	58	57	83	98	111	3.2641	3.1776	4.1976	6.1287	6.5207	5.8482	0.802552	0.000379285	0.00152543
EVM0003841.1	ZC373.4	ZC373.4		47	127	58	186	211	202	3.2638	6.9572	4.2737	13.7603	14.0685	10.5913	1.38906	9.89039e-08	1.03653e-06
EVM0003851.2			novel	20	20	9	28	20	41	1.4078	1.0956	0.6632	2.0715	1.3442	2.1394	0.802666	0.0177235	0.0415525
EVM0003860.1				49	72	48	184	110	128	3.4027	3.9652	3.5392	13.6057	7.3208	6.7103	1.32883	2.67497e-06	1.96206e-05
EVM0003861.1	R151.1a	R151.1a		10	13	6	27	43	35	0.6968	0.7122	0.4421	1.9975	2.8608	1.8423	1.81653	2.48698e-07	2.38288e-06
EVM0003862.1	D1022.7b	D1022.7b		8	22	12	34	21	42	0.5893	1.1954	0.8844	2.5488	1.3666	2.2042	1.16374	0.00104831	0.00370073
EVM0003862.4			novel	10	12	9	30	30	31	0.6607	0.6732	0.6801	2.2435	1.9735	1.6069	1.50418	6.01152e-06	4.01267e-05
EVM0003863.1	F49H12.6a	F49H12.6a		60	57	44	76	66	140	4.1412	3.1025	3.2372	5.6225	4.3782	7.3493	0.737361	0.00417234	0.0121588
EVM0003863.2				99	148	126	192	173	227	6.8486	8.0861	9.2813	14.1716	11.5123	11.9049	0.632646	0.00163431	0.00543417
EVM0003863.4			novel	41	61	29	62	61	78	2.8812	3.3417	2.1247	4.6194	4.06	4.0952	0.595048	0.0157107	0.037494
EVM0003866.1	F40F4.6a	F40F4.6a		745	1315	1486	2894	1638	1974	51.7478	72.0126	109.463	214.073	108.979	103.586	0.871105	0.0038138	0.0112715
EVM0003868.1				122	131	104	150	180	239	8.4841	7.1915	7.6651	11.0929	11.9754	12.5415	0.613465	0.00127001	0.00437879
EVM0003869.1	T15B7.5	T15B7.5		1858	3209	3089	4790	4686	7681	129.052	175.785	227.586	354.396	311.772	403.106	1.00614	2.88466e-06	2.09459e-05
EVM0003872.1	Y71F9AR.1	Y71F9AR.1		31	42	28	76	73	77	2.1528	2.3008	2.066	5.6052	4.8602	4.0664	1.1396	4.60737e-06	3.16546e-05
EVM0003877.1	C18D1.4	C18D1.4		40	62	38	137	113	169	2.776	3.3964	2.7999	10.1546	7.5179	8.8684	1.55235	2.0034e-11	4.40227e-10
EVM0003880.1	T05A1.1a	T05A1.1a		10	13	16	18	27	47	0.7066	0.7122	1.1588	1.3283	1.8261	2.481	1.16331	0.00111139	0.00389628
EVM0003883.1	F49E12.6	F49E12.6		4	5	3	16	10	13	0.2778	0.2739	0.2211	1.2048	0.6653	0.6619	1.63902	0.000663875	0.00249418
EVM0003883.3			novel	1	6	6	45	26	36	0.0694	0.3287	0.4421	3.308	1.7298	1.8892	2.9899	5.82367e-11	1.16909e-09
EVM0003887.1	T22A3.8	T22A3.8		260	424	254	723	463	606	18.0632	23.2106	18.7162	53.5107	30.789	31.7875	0.94882	5.42325e-05	0.000279174
EVM0003893.1	F26E4.3	F26E4.3		149	207	129	513	377	440	10.347	11.3579	9.5055	37.9583	25.0747	23.0776	1.45873	7.87816e-11	1.55003e-09
EVM0003901.1	C36B1.8b	C36B1.8b		81	116	101	129	139	197	5.6135	6.347	7.4226	9.5262	9.2374	10.3198	0.588791	0.00343545	0.0102746
EVM0003907.1	F31D4.5a	F31D4.5a		10	16	10	28	14	33	0.7283	0.8765	0.7368	2.0714	0.9096	1.7318	0.98918	0.00806098	0.0213647
EVM0003907.2				11	15	16	17	25	31	0.73	0.8217	1.179	1.2577	1.685	1.6268	0.762918	0.0196591	0.0452152
EVM0003926.1	ZK792.5	ZK792.5		359	553	312	610	619	767	24.9635	30.3037	22.9944	45.1141	41.19	40.2649	0.690769	0.000226148	0.000976939
EVM0003928.2				41	57	37	75	66	73	2.8472	3.1225	2.7433	5.5485	4.3921	3.8516	0.646042	0.00819022	0.0216644
EVM0003928.5				18	16	10	48	39	45	1.2491	0.8765	0.7368	3.5511	2.6101	2.3877	1.55954	7.79834e-07	6.56012e-06
EVM0003933.1	T04A8.14	T04A8.14		345	633	477	1208	883	1044	23.9399	34.6879	35.1775	89.3488	58.7474	54.7628	1.11115	1.79868e-06	1.38026e-05
EVM0003934.2			novel	6679	11448	6864	37825	22975	27833	463.816	627.152	505.773	2798.32	1528.54	1460.61	1.85769	1.54122e-13	4.83759e-12
EVM0003934.3			novel	11381	18328	11128	62650	37247	43793	790.304	1004.02	819.973	4634.82	2478.03	2298.19	1.84786	6.08078e-13	1.73723e-11
EVM0003934.4			novel	4460	8984	5340	24770	15817	21447	309.746	492.181	393.485	1832.47	1052.3	1125.49	1.74602	9.76878e-13	2.67289e-11
EVM0003939.2				20	17	15	51	33	36	1.3994	0.9128	1.1117	3.749	2.1636	1.9126	1.18065	0.000597529	0.00227451
EVM0003939.3				19	9	8	23	25	23	1.3154	0.5137	0.6149	1.7015	1.6939	1.1999	0.912766	0.0166933	0.0395173
EVM0003939.4				12	10	10	22	26	32	0.8182	0.5478	0.7677	1.6631	1.738	1.6808	1.26741	9.39557e-05	0.000453615
EVM0003939.5			novel	8	10	19	51	34	38	0.5673	0.5478	1.3762	3.7546	2.259	2.0123	1.69716	1.26074e-05	7.7082e-05
EVM0003953.2			novel	102	135	89	186	196	260	7.1172	7.3955	6.5579	13.7515	13.0724	13.6527	0.938481	5.42916e-07	4.76415e-06
EVM0003955.1	C35C5.6	C35C5.6		27	29	29	168	95	86	1.8981	1.6076	2.1518	12.4109	6.3204	4.5156	2.03261	9.57659e-09	1.25089e-07
EVM0003967.1	W08G11.4	W08G11.4		441	600	495	872	723	949	30.623	32.8716	36.5064	64.5268	48.1174	49.8008	0.699261	0.000291368	0.00121344
EVM0003971.1				18	33	17	35	42	60	1.2541	1.8074	1.2526	2.5893	2.7888	3.149	0.965649	0.000501429	0.001947
EVM0003971.2				19	28	33	40	54	76	1.3153	1.5536	2.4316	2.9597	3.5981	3.9883	1.01131	0.000327294	0.00134027
EVM0003987.1	C56G2.1a	C56G2.1a		295	403	329	633	593	739	20.4669	22.0637	24.2779	46.8509	39.4334	38.7721	0.903749	1.05646e-06	8.59549e-06
EVM0003987.2				418	456	463	1867	1240	1651	29.0187	24.99	34.1097	138.108	82.4855	86.63	1.80213	8.05276e-15	3.14242e-13
EVM0003987.3				204	241	201	263	289	480	14.1782	13.1852	14.7831	19.4843	19.2185	25.1651	0.603693	0.00156707	0.005245
EVM0004000.2			novel	174	293	142	344	355	381	12.0596	16.0618	10.4532	25.4488	23.6194	20.0096	0.833141	6.25741e-05	0.000317008
EVM0004010.2				44	56	52	144	112	150	3.0679	3.0726	3.8481	10.6223	7.4514	7.863	1.3753	7.45656e-09	9.97573e-08
EVM0004018.1	C56C10.12	C56C10.12		65	84	94	171	105	121	4.5138	4.6016	6.9605	12.665	6.9779	6.3626	0.690911	0.015801	0.0376615
EVM0004025.1	F13D11.2a	F13D11.2a		58	98	84	225	137	192	4.0277	5.3743	6.1763	16.6637	9.0871	10.0617	1.19558	5.80379e-06	3.89339e-05
EVM0004027.1				28	31	15	46	42	64	1.9444	1.6982	1.1053	3.4031	2.7944	3.3398	0.993218	0.000284397	0.00118995
EVM0004029.1	T06E6.2b	T06E6.2b		104	198	102	442	412	552	7.2221	10.856	7.5163	32.6991	27.4105	28.9551	1.78982	1.61887e-17	9.73917e-16
EVM0004031.1	Y18H1A.9	Y18H1A.9		3	8	6	16	15	16	0.2083	0.4126	0.4421	1.1837	0.9829	0.8428	1.44822	0.000548927	0.00210832
EVM0004031.4			novel	8	9	4	15	10	24	0.5556	0.5187	0.2947	1.1097	0.6653	1.2595	1.12972	0.00655755	0.017854
EVM0004034.1	Y54G2A.17b	Y54G2A.17b		137	171	133	209	230	270	9.5016	9.3824	9.8177	15.4337	15.3095	14.1804	0.645272	0.000311025	0.00128419
EVM0004035.1	F54G2.1a	F54G2.1a		74	55	38	84	87	149	5.1617	3.0188	2.8062	6.1815	5.8173	7.8234	0.858923	0.00122359	0.0042382
EVM0004035.2				12	12	11	28	32	36	0.8481	0.684	0.788	2.0396	2.1559	1.9148	1.39499	6.86699e-06	4.51782e-05
EVM0004035.3			novel	55	70	46	116	103	154	3.8097	3.8203	3.3892	8.5622	6.8222	8.0745	1.08506	7.67596e-07	6.47832e-06
EVM0004038.1	Y110A7A.8	Y110A7A.8		261	398	290	567	469	515	18.1093	21.8228	21.3686	41.9243	31.1732	27.0092	0.70453	0.000676645	0.00253102
EVM0004041.1	H24G06.1a	H24G06.1a		44	58	37	84	69	90	3.0473	3.2041	2.6916	6.1929	4.5955	4.7472	0.783209	0.00103072	0.00365167
EVM0004041.2				50	52	29	124	91	92	3.4615	2.8659	2.1418	9.2041	6.0467	4.8434	1.2319	1.82165e-05	0.000106651
EVM0004041.3				51	70	45	170	142	143	3.5166	3.8341	3.2827	12.5638	9.443	7.5062	1.45932	2.72943e-09	4.00558e-08
EVM0004044.2	F11C1.3	F11C1.3		31	29	21	65	77	64	2.1348	1.5982	1.5114	4.8203	5.1227	3.3683	1.33306	1.51547e-06	1.18523e-05
EVM0004044.3			novel	11	17	8	26	23	36	0.755	0.9213	0.5992	1.8892	1.5093	1.8974	1.18919	0.00026325	0.00111338
EVM0004046.1	ZC416.8a	ZC416.8a		132	226	170	349	289	353	9.1682	12.3669	12.4945	25.8216	19.2275	18.5092	0.897054	1.97637e-05	0.000114637
EVM0004059.1	F08F3.2a	F08F3.2a		32	55	59	111	112	126	2.2226	3.013	4.3571	8.196	7.4372	6.6076	1.21407	1.97186e-06	1.49542e-05
EVM0004077.1	Y45F10B.10a	Y45F10B.10a		121	159	124	188	181	285	8.4189	8.6966	9.1589	13.8936	12.0719	14.9568	0.641188	0.00066617	0.00249955
EVM0004091.1	Y62E10A.13a	Y62E10A.13a		349	340	299	443	666	878	24.2356	18.6256	22.0318	32.787	44.2914	46.0863	0.927116	4.67345e-06	3.20617e-05
EVM0004093.1	W09G10.4a	W09G10.4a		232	292	176	442	446	470	16.1031	15.98	12.9687	32.7173	29.6622	24.6626	0.946073	1.1957e-06	9.62402e-06
EVM0004099.1	M05B5.5a	M05B5.5a		11	16	13	42	25	32	0.7639	0.8765	0.96	3.0844	1.6633	1.6793	1.27894	0.000328663	0.00134518
EVM0004108.1	F55A4.5	F55A4.5		48	82	39	254	212	207	3.3333	4.4921	2.8755	18.7927	14.1246	10.846	2.01324	6.76886e-15	2.69748e-13
EVM0004117.1	K10B4.3	K10B4.3		47	61	59	119	93	114	3.233	3.3283	4.3682	8.8046	6.1893	5.9824	0.937878	0.000147116	0.000672685
EVM0004118.2			novel	20	26	21	35	31	41	1.3889	1.4243	1.5312	2.5939	2.0624	2.1397	0.63699	0.0206932	0.0471487
EVM0004119.1	F31D5.4	F31D5.4		15	38	30	57	41	45	1.0417	2.0817	2.2005	4.223	2.7444	2.3625	0.787332	0.0151305	0.0363132
EVM0004123.1	R05G6.5	R05G6.5		34	37	26	57	77	109	2.3611	2.0274	1.9158	4.2169	5.1228	5.7201	1.26213	4.47943e-07	4.00501e-06
EVM0004134.1	T01B7.5a	T01B7.5a		130	178	91	247	272	288	8.9933	9.7337	6.7129	18.2976	18.1053	15.1016	1.00911	5.90222e-07	5.12892e-06
EVM0004141.2			novel	1214	1832	1006	2176	1617	3054	84.3217	100.338	74.157	160.972	107.598	160.294	0.728079	0.000422902	0.00167893
EVM0004154.2			novel	101	159	107	165	201	234	7.0248	8.7326	7.888	12.1838	13.3956	12.2996	0.67555	0.000406256	0.00162139
EVM0004157.1	Y55F3AL.1a	Y55F3AL.1a		80	125	117	291	242	286	5.5533	6.8485	8.6087	21.5435	16.1078	15.0203	1.32405	2.54508e-09	3.75855e-08
EVM0004162.1				8	12	12	58	44	40	0.5555	0.6573	0.8842	4.2909	2.9273	2.0991	2.131	6.3357e-09	8.61747e-08
EVM0004164.1	Y34B4A.3	Y34B4A.3		80	121	94	133	145	192	5.5555	6.6285	6.9474	9.8427	9.6469	10.0763	0.627368	0.00142795	0.00484502
EVM0004168.1	F09A5.2b	F09A5.2b		36	32	39	89	75	67	2.5162	1.7359	2.8845	6.592	5.0217	3.5247	1.08538	0.000220132	0.000954464
EVM0004173.1	K08A8.1a	K08A8.1a		111	154	112	178	190	248	7.7144	8.437	8.2508	13.1705	12.6407	13.015	0.668278	0.000292762	0.00121817
EVM0004182.1	F47G6.1a	F47G6.1a		144	245	136	193	309	395	9.9919	13.4223	9.9855	14.3121	20.5459	20.7407	0.733147	0.000633255	0.00238967
EVM0004186.1	C44F1.5	C44F1.5		68	95	53	147	120	134	4.7205	5.2198	3.9263	10.9015	7.9691	7.0087	0.885944	0.000175671	0.000786955
EVM0004186.3			novel	71	67	61	127	136	122	4.8968	3.643	4.5025	9.3945	9.0797	6.3829	0.928953	8.59012e-05	0.000419123
EVM0004188.1				53	73	61	102	95	126	3.7072	4.0033	4.4945	7.5141	6.3476	6.6248	0.745524	0.000640151	0.00241326
EVM0004191.2			novel	20	18	20	23	35	53	1.3883	0.9618	1.4404	1.7281	2.3399	2.8018	0.891112	0.00403462	0.0118143
EVM0004197.1	T27C10.6	T27C10.6		78	104	91	230	179	247	5.3975	5.6973	6.7071	16.998	11.9105	12.9541	1.23201	9.39805e-09	1.23099e-07
EVM0004202.1				130	160	109	207	181	231	8.9986	8.7887	8.0413	15.3266	12.0624	12.1322	0.608758	0.0017052	0.00563893
EVM0004203.4			novel	134	198	135	299	332	459	9.276	10.8463	9.951	22.0925	22.062	24.0772	1.17998	1.34078e-10	2.51163e-09
EVM0004203.5			novel	125	185	126	261	268	326	8.6867	10.11	9.2475	19.3014	17.832	17.0843	0.94648	2.98318e-07	2.80057e-06
EVM0004210.1	F20G4.3	F20G4.3		31	63	48	265	163	200	2.1527	3.4512	3.5369	19.6053	10.8492	10.4995	2.15298	1.40872e-13	4.4665e-12
EVM0004211.4			novel	8	13	15	26	22	23	0.5279	0.7122	1.1155	1.9235	1.4637	1.2081	0.952267	0.00832546	0.0219602
EVM0004211.5			novel	28	30	31	53	57	70	1.9308	1.6434	2.2546	3.8887	3.7923	3.6735	0.970934	9.16782e-05	0.000443963
EVM0004212.1	F28F9.1	F28F9.1		74	78	63	117	103	131	5.1388	4.2794	4.6421	8.6557	6.8673	6.8764	0.669825	0.00206292	0.00664509
EVM0004222.4			novel	20	18	17	56	43	45	1.4218	1.0078	1.2603	4.157	2.8918	2.3824	1.345	1.78098e-05	0.000104564
EVM0004224.1	Y20F4.2	Y20F4.2		28	30	24	144	72	94	1.9662	1.6657	1.7655	10.6489	4.8066	4.9166	1.9059	1.23888e-08	1.57014e-07
EVM0004224.2			novel	4	5	1	32	24	25	0.2893	0.2742	0.0791	2.3418	1.5741	1.295	2.91006	3.01787e-10	5.27633e-09
EVM0004224.3			novel	33	47	29	121	72	134	2.2584	2.5524	2.1343	8.9753	4.7772	7.0372	1.56965	1.27894e-08	1.61872e-07
EVM0004240.1	F07A5.3	F07A5.3		45	42	47	112	116	184	3.1239	2.3008	3.4632	8.316	7.7157	9.6697	1.54682	6.76913e-11	1.34451e-09
EVM0004240.2				33	48	40	127	126	190	2.2916	2.6295	2.9106	9.3982	8.4102	9.9866	1.82738	7.92871e-16	3.69452e-14
EVM0004240.4			novel	40	66	50	166	182	199	2.7777	3.6158	3.7197	12.2453	12.1157	10.4658	1.77636	3.98443e-16	1.92256e-14
EVM0004244.1	C54C6.2	C54C6.2		1829	3459	1878	3979	3142	3852	127.019	189.464	138.385	294.348	209.049	202.144	0.632617	0.00292024	0.00895343
EVM0004245.1	Y51H4A.17c	Y51H4A.17c		158	183	157	325	304	287	10.9374	10.0018	11.5685	24.0239	20.2468	15.0592	0.865424	4.22415e-05	0.000224992
EVM0004246.1				14	17	19	58	53	45	0.9876	0.9313	1.4	4.3128	3.5261	2.3683	1.61359	6.11862e-07	5.29002e-06
EVM0004246.2				14	19	10	46	29	35	0.9713	1.0408	0.7369	3.3941	1.8967	1.8467	1.33758	0.000133444	0.000618689
EVM0004246.3			novel	3	4	6	27	20	24	0.2083	0.2215	0.4422	1.9975	1.3633	1.2595	2.38971	2.52546e-08	3.01353e-07
EVM0004250.1				6	10	2	11	15	18	0.4172	0.5478	0.1474	0.8189	0.998	0.9446	1.23865	0.00331677	0.0099705
EVM0004261.1				232	285	215	679	608	794	16.1163	15.603	15.866	50.2565	40.428	41.6829	1.47493	2.41445e-15	1.0207e-13
EVM0004261.2	M01E11.7a	M01E11.7a		209	271	184	633	623	759	14.4962	14.8605	13.5914	46.8086	41.4211	39.8457	1.57393	1.40897e-17	8.50367e-16
EVM0004267.1	Y39B6A.14	Y39B6A.14		856	1524	911	2352	1878	2468	59.4576	83.4748	67.1035	174.023	124.975	129.538	1.02765	4.12179e-07	3.73568e-06
EVM0004295.1	Y56A3A.1a	Y56A3A.1a		7	9	9	13	27	26	0.5201	0.4876	0.6263	0.9471	1.7897	1.3508	1.33183	0.000468564	0.00183381
EVM0004295.3			novel	21	25	17	45	41	54	1.4772	1.3436	1.2757	3.3476	2.7191	2.8194	1.10643	4.30203e-05	0.000228751
EVM0004295.4			novel	30	41	35	66	70	69	2.1137	2.2636	2.5602	4.875	4.6347	3.6096	0.910118	0.00026891	0.00113298
EVM0004303.2				19	18	21	23	47	43	1.3194	0.9861	1.5474	1.7015	3.1161	2.2572	0.895747	0.00519799	0.0146606
EVM0004317.1	Y116A8C.36d	Y116A8C.36d		64	93	79	293	191	219	4.4525	5.0838	5.8515	21.6993	12.6758	11.4739	1.57008	1.74098e-09	2.6546e-08
EVM0004317.3			novel	26	44	34	86	86	105	1.7973	2.392	2.5175	6.3769	5.732	5.49	1.38229	8.54742e-09	1.13142e-07
EVM0004324.1	C34B7.4	C34B7.4		48	82	54	89	95	95	3.349	4.4921	3.9627	6.5806	6.3204	4.9794	0.585039	0.0122201	0.0304004
EVM0004327.1				83	141	91	235	157	248	5.7357	7.698	6.7201	17.352	10.4662	13.0087	1.01106	1.03504e-05	6.46511e-05
EVM0004327.2				69	122	97	182	148	182	4.8064	6.7095	7.1513	13.4749	9.8587	9.5332	0.809749	0.000375337	0.00151247
EVM0004337.2				44	80	51	80	97	126	3.0295	4.3789	3.7595	5.9525	6.4704	6.6349	0.763954	0.000808186	0.00295647
EVM0004345.1	F54B3.1a	F54B3.1a		47	67	47	168	119	117	3.2614	3.6804	3.4903	12.3991	7.9175	6.1639	1.33148	1.07887e-06	8.75506e-06
EVM0004346.1	Y71G12B.20a	Y71G12B.20a		121	195	133	184	227	300	8.406	10.67	9.8332	13.6468	15.0894	15.7425	0.620263	0.000951475	0.00340694
EVM0004350.1				34	40	23	59	39	60	2.3902	2.1912	1.6948	4.3361	2.579	3.141	0.66417	0.0168938	0.0399081
EVM0004350.2	C34G6.4a	C34G6.4a		31	52	35	81	47	69	2.1828	2.8707	2.579	6.0009	3.1193	3.6239	0.721812	0.0122359	0.0304316
EVM0004356.1	F20H11.2	F20H11.2		63	97	44	275	233	234	4.3819	5.3218	3.2346	20.3076	15.4871	12.2865	1.87763	5.42782e-14	1.82909e-12
EVM0004356.2			novel	52	80	54	240	170	205	3.6041	4.3891	3.9866	17.7879	11.3259	10.7834	1.72493	2.40739e-12	6.1395e-11
EVM0004356.3			novel	5	7	0	47	42	33	0.3484	0.3835	0	3.5005	2.7776	1.7252	3.32119	7.21073e-13	2.03843e-11
EVM0004359.1	F36A4.7	F36A4.7		184	295	191	1603	780	1044	12.786	16.1511	14.1019	118.574	51.8949	54.775	2.38511	7.56264e-16	3.53992e-14
EVM0004364.2			novel	307	381	260	508	555	739	21.3296	20.8787	19.1427	37.5972	36.9284	38.8032	0.884757	5.18112e-07	4.57215e-06
EVM0004367.1				20	3	13	90	43	9	1.3551	0.1557	0.948	6.6781	2.8887	0.4586	2.02766	0.00509067	0.0144099
EVM0004369.1	B0240.1	B0240.1		51	52	49	98	139	186	3.5416	2.8494	3.6106	7.25	9.2704	9.7627	1.40496	1.07113e-09	1.70816e-08
EVM0004370.1	F02E8.2b	F02E8.2b		27	36	29	55	55	74	1.8853	1.9721	2.1369	4.0425	3.6594	3.8849	0.949408	8.38335e-05	0.000410528
EVM0004372.2			novel	77	79	56	127	130	153	5.3333	4.3139	4.137	9.4198	8.6158	8.0281	0.916179	1.5338e-05	9.15112e-05
EVM0004377.1				15	19	20	88	64	49	1.0416	1.0408	1.4737	6.5104	4.2579	2.5714	1.89625	1.3481e-07	1.38266e-06
EVM0004379.1	Y105E8B.3	Y105E8B.3		873	1068	733	1755	1533	1863	60.6558	58.4957	54.0036	129.828	102.018	97.7584	0.927886	5.1239e-07	4.53017e-06
EVM0004382.1	C25A11.4a	C25A11.4a		156	216	226	887	578	598	10.8372	11.8308	16.6668	65.5855	38.4664	31.3637	1.78302	7.7652e-11	1.53263e-09
EVM0004382.2				161	260	198	1058	613	702	11.1656	14.2257	14.5795	78.241	40.758	36.8493	1.9606	1.05534e-12	2.87083e-11
EVM0004386.2				43	46	25	67	65	99	2.973	2.5027	1.8138	4.9509	4.3174	5.1941	0.983106	8.11242e-05	0.000398404
EVM0004409.1				12	12	12	24	18	27	0.8336	0.6574	0.8842	1.7755	1.1814	1.4169	0.883132	0.0089001	0.0232537
EVM0004424.1	Y105E8A.23a	Y105E8A.23a		87	119	67	290	204	253	6.0415	6.519	4.9386	21.4542	13.586	13.302	1.45612	7.22634e-10	1.18565e-08
EVM0004427.1				40	43	46	111	80	76	2.7777	2.3645	3.3859	8.2183	5.2969	3.9949	1.03293	0.000417969	0.00166178
EVM0004427.2	Y110A2AL.8a	Y110A2AL.8a		33	47	47	89	72	92	2.3199	2.5864	3.4907	6.5734	4.7852	4.8415	0.946423	0.000194827	0.000861868
EVM0004432.1				349	521	296	544	565	675	24.2356	28.5316	21.8301	40.2456	37.5811	35.4368	0.599564	0.00126786	0.00437298
EVM0004434.1	F49B2.6	F49B2.6		209	308	176	269	365	544	14.4861	16.8815	12.9406	19.923	24.3089	28.5282	0.715085	0.000410485	0.00163688
EVM0004434.2				185	281	161	204	296	487	12.8706	15.4145	11.8992	15.0877	19.7137	25.5673	0.588145	0.00759472	0.0203009
EVM0004434.3			novel	304	468	226	830	791	950	21.1032	25.6485	16.6316	61.3972	52.6261	49.8573	1.36653	4.5729e-11	9.39095e-10
EVM0004440.1				4	6	2	50	76	67	0.2891	0.3287	0.1474	3.6672	5.0575	3.5307	3.91819	2.28464e-24	2.95743e-22
EVM0004456.1	F10E7.9	F10E7.9		32	40	27	65	57	78	2.1877	2.1911	1.9566	4.8204	3.7771	4.088	0.99066	5.53104e-05	0.000284043
EVM0004470.1	T23G5.5	T23G5.5		155	189	137	269	256	263	10.7968	10.3586	10.1118	19.9156	17.0318	13.7815	0.693539	0.000485311	0.00189342
EVM0004475.1	M88.5a	M88.5a		192	238	215	730	530	506	13.3341	13.0379	15.8424	54.0373	35.2632	26.5608	1.4551	4.99534e-09	6.94537e-08
EVM0004480.2				6	12	15	29	21	19	0.3999	0.6644	1.1053	2.1747	1.4075	1.0125	1.06399	0.0102967	0.0263121
EVM0004480.3			novel	9	6	5	43	20	28	0.6583	0.3217	0.3746	3.2045	1.3477	1.455	2.12916	3.49983e-06	2.48738e-05
EVM0004485.1	Y39G10AR.14a	Y39G10AR.14a		158	276	175	315	308	342	10.9498	15.1021	12.9105	23.3137	20.484	17.9549	0.658608	0.000915892	0.00329777
EVM0004490.1	T04C12.4	T04C12.4		51	150	99	211	173	228	3.529	8.2276	7.2817	15.6321	11.4931	11.9399	1.02881	0.000141508	0.000649893
EVM0004490.2			novel	4354	7148	4731	24163	15199	17971	302.334	391.577	348.586	1787.54	1011.19	943.067	1.84354	4.30488e-14	1.4799e-12
EVM0004494.1	F47G3.1	F47G3.1		16	38	23	78	59	79	1.1379	2.1	1.6785	5.7909	3.8972	4.1674	1.46655	3.08696e-07	2.88557e-06
EVM0004494.2				22	34	23	39	38	51	1.5622	1.8626	1.6984	2.9176	2.5151	2.6764	0.650101	0.0123251	0.0306291
EVM0004494.3				27	43	26	82	77	120	1.8831	2.3748	1.9032	6.0875	5.1341	6.2758	1.49276	9.62765e-10	1.54322e-08
EVM0004512.1	F35G12.8	F35G12.8		250	427	301	747	558	737	17.3679	23.4189	22.2034	55.292	37.1327	38.683	1.05502	8.78789e-07	7.31805e-06
EVM0004516.1	T24H7.2	T24H7.2		206	299	145	412	449	605	14.3398	16.389	10.7103	30.4912	29.8458	31.7511	1.14753	8.58523e-09	1.13562e-07
EVM0004516.2			novel	29	35	21	80	81	63	2.0445	1.9389	1.5683	5.9299	5.4032	3.3123	1.37851	1.89197e-06	1.44242e-05
EVM0004517.1	F32D1.10	F32D1.10		269	453	238	831	605	798	18.6588	24.8163	17.5567	61.4682	40.275	41.8884	1.2308	3.93459e-08	4.56442e-07
EVM0004528.1	F11C1.5a	F11C1.5a		34	69	51	156	98	120	2.3282	3.757	3.79	11.5632	6.5462	6.3071	1.29371	8.69337e-06	5.55772e-05
EVM0004528.2			novel	105	187	118	501	459	580	7.2916	10.2401	8.7015	37.0301	30.5535	30.4448	1.89522	9.7172e-21	8.68532e-19
EVM0004530.2			novel	12	4	3	37	24	37	0.8333	0.2191	0.2211	2.7654	1.6145	1.9218	2.30785	9.87524e-08	1.03563e-06
EVM0004532.1	C54D1.6	C54D1.6		38	48	27	83	74	79	2.6082	2.6087	1.9902	6.1369	4.9337	4.126	1.05669	3.74909e-05	0.000202214
EVM0004532.2				25	20	27	44	40	64	1.7131	1.1172	1.9977	3.2361	2.6508	3.3342	0.958089	0.000711837	0.00264385
EVM0004534.3			novel	12	11	8	20	24	23	0.807	0.625	0.5895	1.4995	1.5699	1.222	1.06767	0.00177961	0.0058469
EVM0004542.2			novel	13	17	24	38	48	67	0.9305	0.9313	1.7684	2.8449	3.2095	3.512	1.42429	1.96426e-06	1.49147e-05
EVM0004547.1	B0416.6	B0416.6		74	132	87	111	166	185	5.1417	7.2534	6.4114	8.2118	11.0232	9.7073	0.618199	0.00414954	0.0121019
EVM0004554.1	Y54E5A.6	Y54E5A.6		9	10	12	22	26	29	0.625	0.5478	0.8509	1.6173	1.7222	1.5092	1.26999	0.000137572	0.000634298
EVM0004558.1				38	31	40	134	61	57	2.6168	1.7002	2.9798	9.9057	4.0535	3.0148	1.2143	0.00208718	0.00671403
EVM0004558.2				18	42	31	91	61	59	1.2307	2.279	2.2564	6.7451	4.04	3.0846	1.24494	0.000201827	0.000887398
EVM0004558.3	F13B9.1b	F13B9.1b		29	30	37	89	55	47	1.9865	1.6635	2.7228	6.5837	3.6574	2.4525	0.987523	0.00511996	0.0144731
EVM0004570.1	T01C2.1	T01C2.1		44	27	21	48	57	59	3.0542	1.4655	1.5781	3.5167	3.7795	3.109	0.776187	0.0087252	0.0228636
EVM0004571.2				10	25	9	31	28	35	0.6944	1.3695	0.6632	2.3014	1.8333	1.8564	1.0777	0.00136208	0.00465603
EVM0004571.3				14	16	9	24	25	39	0.9376	0.8765	0.6647	1.7755	1.6522	2.0709	1.14249	0.000301252	0.00124878
EVM0004571.6			novel	3	10	11	29	20	22	0.2083	0.548	0.8356	2.1486	1.3486	1.1439	1.51648	0.000355662	0.00144279
EVM0004572.1	C08F8.8	C08F8.8		47	76	44	98	94	106	3.2638	4.1635	3.2421	7.25	6.2539	5.5643	0.821021	0.000415669	0.00165404
EVM0004574.1				31	28	22	44	44	56	2.1527	1.5184	1.6546	3.237	2.9594	2.9143	0.777426	0.00281236	0.00867369
EVM0004574.2	C04G6.3	C04G6.3		16	28	22	47	24	44	1.1427	1.537	1.5862	3.503	1.5967	2.2895	0.775087	0.0192529	0.044488
EVM0004574.3				20	37	16	72	48	50	1.3573	2.0034	1.2113	5.3318	3.1614	2.6276	1.24467	0.000160759	0.000728852
EVM0004579.1	Y106G6D.5a	Y106G6D.5a		3	14	8	22	18	26	0.2258	0.7734	0.6102	1.6441	1.1861	1.3703	1.32767	0.000518188	0.00200792
EVM0004590.1	ZK675.1a	ZK675.1a		26	42	35	265	133	187	1.8096	2.3078	2.5526	19.5851	8.8511	9.8282	2.51138	3.72247e-15	1.52556e-13
EVM0004590.2			novel	16	11	7	84	54	66	1.139	0.6145	0.5483	6.2119	3.5974	3.4623	2.51419	1.92023e-12	4.99208e-11
EVM0004594.1	H09G03.2b	H09G03.2b		134	219	137	262	279	376	9.3089	11.9702	10.1146	19.3871	18.5372	19.7487	0.873303	2.99427e-06	2.16388e-05
EVM0004595.1	F53F1.2	F53F1.2		248	289	371	348	505	617	17.2219	15.8575	27.3371	25.763	33.5985	32.3816	0.606267	0.0077364	0.0206004
EVM0004613.2				92	134	115	207	116	225	6.4053	7.3451	8.4785	15.3363	7.6863	11.8133	0.646583	0.00961783	0.0248317
EVM0004613.3				16	22	16	39	33	41	1.0945	1.2076	1.193	2.9012	2.2036	2.171	1.03818	0.000352345	0.00143088
EVM0004614.1	C52A11.4f	C52A11.4f		213	311	217	687	592	765	14.7779	17.0167	16.0055	50.789	39.3884	40.1266	1.44418	5.55689e-14	1.86255e-12
EVM0004624.1	C41C4.6	C41C4.6		37	48	32	54	75	81	2.5785	2.6079	2.3579	4.0148	5.006	4.233	0.807683	0.000651816	0.00245379
EVM0004627.1	F35H8.5	F35H8.5		39	55	53	67	79	82	2.7037	2.9981	3.9053	4.9635	5.2264	4.3042	0.593488	0.0131728	0.0323291
EVM0004628.1	T22B11.4a	T22B11.4a		1381	1969	1252	3127	2802	3865	95.8858	107.862	92.2829	231.346	186.425	202.846	1.06741	1.61143e-09	2.47516e-08
EVM0004631.1				24	38	26	66	63	107	1.6667	2.0817	1.9158	4.879	4.1914	5.6152	1.36985	6.18278e-08	6.80251e-07
EVM0004635.1	T23D8.4	T23D8.4		653	1051	666	1358	1217	1469	45.3325	57.6013	49.0865	100.455	80.9441	77.0673	0.76423	5.36478e-05	0.000276564
EVM0004641.1	C52D10.3b	C52D10.3b		23	31	18	42	48	31	1.5687	1.7201	1.3448	3.0732	3.2133	1.635	0.743187	0.0201305	0.0461128
EVM0004648.1	F26E4.5	F26E4.5		31	41	21	48	45	72	2.1197	2.2581	1.5773	3.5335	3.0145	3.7984	0.786433	0.00218335	0.00697439
EVM0004650.1	B0286.4a	B0286.4a		11	13	10	39	26	33	0.7801	0.7278	0.7545	2.914	1.7298	1.7331	1.46965	2.74864e-05	0.000153914
EVM0004650.4			novel	8	15	20	19	29	37	0.5726	0.8381	1.5045	1.4341	1.9419	1.9302	0.887696	0.0116675	0.0292468
EVM0004657.2				127	154	124	190	189	266	8.8193	8.4482	9.1627	14.0474	12.5881	13.9846	0.621535	0.000711881	0.00264385
EVM0004663.1	ZK637.8b	ZK637.8b		578	719	564	1610	1121	1314	40.1199	39.3969	41.5498	119.122	74.5704	68.9542	1.11641	4.00411e-07	3.64663e-06
EVM0004668.1	ZC404.8	ZC404.8		9	6	6	14	12	18	0.6075	0.3287	0.4421	1.0325	0.7984	0.9354	1.01831	0.0111429	0.0281233
EVM0004669.1	R11G10.1a	R11G10.1a		189	275	160	506	513	663	13.1158	15.0453	11.8114	37.4246	34.1583	34.7978	1.40793	5.1286e-14	1.74076e-12
EVM0004681.1	R05D3.12a	R05D3.12a		21	35	25	72	47	51	1.4584	1.9254	1.8422	5.3468	3.0961	2.6803	1.0661	0.000633203	0.00238967
EVM0004686.1	D2092.3	D2092.3		30	29	30	72	77	84	2.0864	1.6023	2.2324	5.2909	5.1409	4.3842	1.32886	1.05207e-07	1.1001e-06
EVM0004687.1	C27C12.7	C27C12.7		145	220	140	239	234	312	10.0693	12.0476	10.3159	17.6629	15.5799	16.3776	0.609052	0.00100178	0.0035653
EVM0004693.1				2	8	9	11	17	14	0.139	0.4383	0.6632	0.8138	1.154	0.7347	1.10513	0.013344	0.032664
EVM0004700.1	Y18D10A.8	Y18D10A.8		629	961	708	2635	2250	2628	43.6634	52.6183	52.1369	194.936	149.661	137.938	1.70013	4.77518e-18	3.123e-16
EVM0004720.1				420	620	463	1121	906	1222	29.1645	33.9753	34.1371	82.9068	60.2823	64.1456	1.09067	1.95458e-08	2.3854e-07
EVM0004722.4				59	76	50	101	123	126	4.0698	4.1392	3.6735	7.5043	8.1627	6.6064	0.898479	3.79568e-05	0.000204551
EVM0004739.1	C48A7.1b	C48A7.1b		40	67	49	354	215	203	2.7867	3.6535	3.611	26.1631	14.3064	10.649	2.33719	5.38176e-14	1.81683e-12
EVM0004751.1	T01B11.2a	T01B11.2a		485	617	467	808	945	1189	33.6712	33.8157	34.3938	59.7869	62.8815	62.3898	0.861167	6.5216e-07	5.59719e-06
EVM0004751.2			novel	657	699	542	922	1052	1159	45.6561	38.2901	39.9347	68.2227	69.9855	60.8388	0.684076	0.000139489	0.000641559
EVM0004754.1	VW02B12L.1	VW02B12L.1		2473	3233	2410	4400	3503	4579	171.7	177.104	177.551	325.48	233.059	240.293	0.6016	0.0010462	0.00369535
EVM0004760.1	ZC247.2	ZC247.2		369	547	303	458	701	799	25.6253	29.9761	22.3266	33.8832	46.6708	41.9227	0.650998	0.00111846	0.00391669
EVM0004768.1	ZK328.2	ZK328.2		219	324	199	501	419	568	15.2248	17.7494	14.6948	37.091	27.9018	29.807	0.988025	3.6762e-07	3.37436e-06
EVM0004780.1	F56H1.1	F56H1.1		368	404	314	523	598	724	25.5534	22.1316	23.1335	38.7279	39.7855	37.9747	0.718373	5.09619e-05	0.000264827
EVM0004780.2			novel	13	17	13	32	29	31	0.9082	0.9406	0.9624	2.3674	1.9394	1.6296	1.05453	0.000780974	0.00286866
EVM0004782.1	F54F3.1a	F54F3.1a		61	137	60	232	155	209	4.2671	7.5261	4.4278	17.1824	10.3052	10.9417	1.22914	5.59359e-06	3.7672e-05
EVM0004796.1	C49H3.5c	C49H3.5c		77	107	80	341	262	348	5.3471	5.8667	5.8948	25.2109	17.4035	18.2756	1.82662	9.92316e-18	6.08685e-16
EVM0004799.1	T05C12.2	T05C12.2		4	6	4	12	15	19	0.2841	0.3364	0.3059	0.9169	0.9835	1.0225	1.6299	9.33209e-05	0.000451231
EVM0004812.1	R08F11.7	R08F11.7		65	59	68	163	141	184	4.5482	3.2527	4.9943	12.0746	9.3941	9.6623	1.28965	1.94302e-08	2.37438e-07
EVM0004813.1	F37C12.7	F37C12.7		29	51	42	142	104	134	2.0138	2.7783	3.1272	10.4968	6.9431	7.0386	1.61914	8.30911e-10	1.34566e-08
EVM0004821.2			novel	12	24	15	52	37	56	0.8333	1.3147	1.1053	3.847	2.46	2.9388	1.47707	1.37665e-06	1.0912e-05
EVM0004824.1	C34E11.3e	C34E11.3e		108	165	118	446	336	339	7.4999	9.0364	8.6949	32.9918	22.3862	17.7757	1.53012	1.49806e-10	2.78678e-09
EVM0004826.1	Y32F6A.4	Y32F6A.4		833	732	887	1833	1522	2049	57.8501	40.0963	65.3816	135.578	101.255	107.535	1.07705	5.34342e-07	4.70211e-06
EVM0004828.1	ZK328.1a	ZK328.1a		114	141	101	227	196	261	7.9177	7.7388	7.4165	16.781	13.0718	13.7109	0.91315	2.42931e-06	1.79945e-05
EVM0004832.1				133	178	150	329	211	302	9.2617	9.7271	11.0569	24.3107	14.0138	15.8574	0.848002	0.000195917	0.000865464
EVM0004832.2	F08C6.1a	F08C6.1a		160	192	143	315	186	322	11.1198	10.4932	10.5719	23.3091	12.3594	16.8733	0.704752	0.00210659	0.00676397
EVM0004838.1	Y39B6A.38	Y39B6A.38		39	49	26	64	62	58	2.7083	2.6843	1.9158	4.7347	4.1249	3.0437	0.68117	0.0108246	0.0274662
EVM0004841.1	Y38C1AB.8a	Y38C1AB.8a		4	13	5	28	25	21	0.2778	0.7221	0.3719	2.0432	1.6466	1.1056	1.71277	3.55775e-05	0.000193003
EVM0004851.5			novel	7	9	4	12	14	16	0.4872	0.4984	0.2931	0.8833	0.928	0.8173	0.993766	0.0133226	0.0326286
EVM0004862.1	LLC1.3a	LLC1.3a		2168	3467	2145	3504	3623	4937	150.524	189.951	158.031	259.197	241.024	259.104	0.606787	0.000451384	0.0017749
EVM0004864.2			novel	162	223	137	223	281	327	11.282	12.1995	10.1154	16.4771	18.7137	17.1516	0.636554	0.000544128	0.00209331
EVM0004864.3			novel	175	266	185	287	289	437	12.1549	14.5534	13.6275	21.201	19.2583	22.919	0.651102	0.000402358	0.00160858
EVM0004873.1	C04F5.1	C04F5.1		31	31	42	51	58	62	2.157	1.7	3.1016	3.7735	3.866	3.25	0.658835	0.014565	0.0352072
EVM0004874.1	F58B4.1a	F58B4.1a		38	39	37	53	55	74	2.6579	2.1107	2.7263	3.9095	3.6652	3.8705	0.620793	0.00977904	0.0251891
EVM0004876.1	C23G10.4a	C23G10.4a		7	12	3	34	24	25	0.4899	0.668	0.2516	2.5491	1.5865	1.3186	1.86942	6.22584e-06	4.14394e-05
EVM0004881.1	C47C12.3a	C47C12.3a		5	14	14	19	23	21	0.3637	0.7669	1.024	1.3707	1.5098	1.0888	0.863598	0.0195192	0.0449707
EVM0004883.1	Y37E3.1	Y37E3.1		20	38	25	40	44	66	1.3889	2.0817	1.8423	2.9597	2.9205	3.4638	0.807223	0.00216563	0.00692603
EVM0004886.1	C02B10.3	C02B10.3		226	268	203	416	346	474	15.6882	14.6879	14.9704	30.7567	23.038	24.8849	0.793648	2.63403e-05	0.000148248
EVM0004888.1	F15B9.4	F15B9.4		9	20	12	27	22	38	0.6451	1.0956	0.9052	1.9821	1.4405	1.986	1.00875	0.00201607	0.00651159
EVM0004894.2			novel	18	34	15	28	33	56	1.2533	1.8854	1.0982	2.0714	2.2277	2.9327	0.756301	0.0126167	0.0312134
EVM0004894.3			novel	23	52	23	47	72	76	1.5635	2.857	1.6948	3.5132	4.7899	3.9891	0.981985	0.000464925	0.00182071
EVM0004894.4			novel	17	36	13	40	39	61	1.1652	1.9967	0.9309	2.951	2.613	3.1948	1.06193	0.000478629	0.00186969
EVM0004894.5			novel	29	42	13	51	61	76	1.9947	2.2991	0.9579	3.7955	4.0317	4.0048	1.14409	5.3722e-05	0.000276794
EVM0004894.6			novel	14	13	7	20	23	32	0.9722	0.7159	0.5503	1.5042	1.5038	1.6558	1.05541	0.00137091	0.00467797
EVM0004901.1				33	38	22	104	77	66	2.2712	2.063	1.6299	7.7024	5.1367	3.4583	1.43059	4.87997e-06	3.32485e-05
EVM0004901.2				37	33	28	161	82	78	2.5922	1.7843	2.0883	11.8815	5.4455	4.0686	1.71927	2.6915e-06	1.97265e-05
EVM0004905.1				12	19	3	48	28	30	0.8636	1.0681	0.2395	3.568	1.8638	1.5527	1.62207	0.000203754	0.000894822
EVM0004905.2	Y40B1B.6	Y40B1B.6		14	14	8	31	24	23	0.9627	0.7934	0.6259	2.317	1.5977	1.2304	1.07423	0.00289343	0.00888739
EVM0004926.1	T08B1.2a	T08B1.2a		1416	2091	1549	3765	3674	4791	98.3257	114.556	114.169	278.564	244.451	251.419	1.24337	6.32899e-13	1.80285e-11
EVM0004926.2				1827	2397	1864	3551	3397	4507	126.869	131.299	137.344	262.721	226.004	236.51	0.874634	2.16738e-07	2.11553e-06
EVM0004933.1	Y45G5AM.9a	Y45G5AM.9a		24	21	21	50	41	50	1.6836	1.1584	1.5474	3.7082	2.7126	2.6354	1.04538	0.000268457	0.00113158
EVM0004933.2			novel	10	18	12	29	29	31	0.7156	0.9861	0.8692	2.119	1.9417	1.6062	1.10552	0.000489379	0.00190653
EVM0004933.5			novel	19	19	13	30	34	45	1.342	1.0408	0.9579	2.2452	2.2807	2.3843	1.04928	0.000254215	0.00107906
EVM0004934.1	C04C11.2	C04C11.2		74	74	65	129	98	137	5.1681	4.0538	4.7924	9.5439	6.5313	7.1969	0.731295	0.00147707	0.00498914
EVM0004940.1	H15N14.2a	H15N14.2a		393	525	372	804	764	917	27.2771	28.7864	27.3831	59.483	50.8176	48.1365	0.923516	4.26452e-07	3.83909e-06
EVM0004942.1	C42C1.2	C42C1.2		39	45	34	55	79	78	2.7272	2.466	2.5212	4.0689	5.2561	4.0953	0.797235	0.000977053	0.00348523
EVM0004944.1	VC5.3a	VC5.3a		1052	2085	945	5069	3048	3529	73.0821	114.239	69.6131	374.969	202.784	185.189	1.56921	1.30996e-08	1.65513e-07
EVM0004947.1	Y73E7A.8	Y73E7A.8		13	13	10	28	24	27	0.9028	0.7122	0.7407	2.0656	1.612	1.4381	1.10032	0.000876368	0.00317246
EVM0004950.1	F59A7.4	F59A7.4		6487	9993	7587	16883	16028	18355	450.459	547.449	559.081	1249.02	1066.37	963.248	1.07426	4.22723e-09	5.97029e-08
EVM0004952.1	Y48G9A.8	Y48G9A.8		39	41	32	58	54	70	2.6829	2.246	2.3861	4.2741	3.5926	3.6533	0.653216	0.00660952	0.0179772
EVM0004958.1	Y105E8A.1a	Y105E8A.1a		173	248	104	249	292	391	11.9942	13.5631	7.6929	18.4022	19.394	20.5281	0.805531	0.000202634	0.000890319
EVM0004958.2				103	174	67	163	218	221	7.1787	9.5486	4.9232	12.0467	14.4983	11.5804	0.805224	0.0006776	0.00253408
EVM0004958.4			novel	838	1044	494	1136	1401	1874	58.2018	57.195	36.3898	84.0552	93.2071	98.3207	0.859669	3.49377e-05	0.000189751
EVM0004970.2	F57F10.1e	F57F10.1e		68	73	57	114	102	95	4.7459	4.0259	4.1757	8.4077	6.7972	4.9664	0.630962	0.0104863	0.0266957
EVM0004973.1	Y39D8B.2	Y39D8B.2		20	22	23	46	38	37	1.3889	1.2052	1.6947	3.403	2.5282	1.9418	0.86729	0.00491574	0.0139864
EVM0004977.1	Y48C3A.14a	Y48C3A.14a		21	15	6	34	37	17	1.4411	0.8219	0.4472	2.5506	2.4354	0.8926	1.08903	0.0160362	0.0381351
EVM0005001.1	B0348.4l	B0348.4l		20	27	18	65	53	65	1.3674	1.4572	1.2981	4.7789	3.5413	3.4032	1.4864	6.10016e-08	6.71948e-07
EVM0005001.2				19	26	21	68	50	56	1.3189	1.4466	1.5412	5.053	3.3115	2.9129	1.37016	4.29516e-06	2.97381e-05
EVM0005001.3				30	41	26	106	67	62	2.1141	2.2264	1.8859	7.8376	4.4661	3.2771	1.30319	5.50265e-05	0.000282739
EVM0005001.4				54	72	62	167	156	157	3.7647	3.9579	4.5977	12.3373	10.3535	8.2579	1.32385	7.42403e-09	9.95291e-08
EVM0005001.5				25	21	15	43	45	41	1.724	1.1453	1.0938	3.2144	2.9738	2.171	1.06461	0.000422989	0.00167893
EVM0005003.1				13	10	12	50	24	39	0.9103	0.529	0.8636	3.6626	1.5996	2.0601	1.66829	1.87794e-05	0.000109469
EVM0005011.1	F53B3.3	F53B3.3		38	64	55	221	167	167	2.6389	3.4964	4.0628	16.3237	11.1337	8.7757	1.8216	1.55064e-11	3.48986e-10
EVM0005012.1	T10H10.1	T10H10.1		49	67	49	137	97	132	3.4027	3.6706	3.6106	10.1352	6.4535	6.9294	1.12931	3.82535e-06	2.68324e-05
EVM0005013.1	C27A12.9	C27A12.9		260	345	280	465	454	657	18.0539	18.9012	20.5949	34.3944	30.2347	34.4681	0.784529	1.32707e-05	8.05861e-05
EVM0005019.2				34	49	39	92	91	89	2.3533	2.6967	2.8573	6.7875	6.0633	4.6879	1.1378	3.84532e-06	2.69617e-05
EVM0005019.3			novel	19	23	17	28	29	39	1.2903	1.26	1.2526	2.0714	1.9529	2.0573	0.674696	0.0159227	0.0379035
EVM0005020.2			novel	199	257	165	251	378	404	13.8012	14.1008	12.1369	18.5993	25.1496	21.1871	0.696315	0.000279133	0.00116949
EVM0005020.3			novel	204	241	144	270	283	377	14.1752	13.1863	10.5975	19.9653	18.8611	19.7605	0.623955	0.000894305	0.0032281
EVM0005023.1	M01F1.5	M01F1.5		102	130	112	216	164	291	7.0921	7.0964	8.2527	15.9797	10.8872	15.2581	0.910352	1.54838e-05	9.22637e-05
EVM0005026.1	M02B1.2	M02B1.2		15	21	15	25	43	69	1.072	1.1291	1.1053	1.8836	2.8369	3.6105	1.34441	2.77867e-05	0.000155456
EVM0005026.3			novel	180	237	137	227	263	379	12.5008	12.9807	10.082	16.7857	17.5094	19.8876	0.606138	0.00144377	0.00489514
EVM0005038.1	W07B8.5	W07B8.5		4925	8670	2828	7324	9534	10441	342.034	474.969	208.382	541.836	634.315	547.914	0.749393	0.00243242	0.00766049
EVM0005039.1	C33F10.5d	C33F10.5d		57	79	53	103	80	129	3.9624	4.3446	3.9053	7.6226	5.3509	6.7529	0.685771	0.00270282	0.00838682
EVM0005039.2				56	76	68	146	148	159	3.8746	4.1529	5.0122	10.8035	9.8157	8.3285	1.14807	1.42873e-07	1.45115e-06
EVM0005039.3				44	67	51	66	84	119	3.0886	3.6816	3.7576	4.8903	5.569	6.2388	0.669243	0.00339719	0.0101748
EVM0005045.1	C32E12.5	C32E12.5		33	38	30	77	68	100	2.2916	2.0817	2.2105	5.6965	4.5242	5.2478	1.23159	2.7562e-07	2.61205e-06
EVM0005048.1	R13H8.1b	R13H8.1b		104	126	89	227	208	212	7.1937	6.9004	6.5415	16.7774	13.865	11.1047	1.01006	1.82833e-06	1.40016e-05
EVM0005048.2				59	99	73	173	157	196	4.0712	5.4403	5.4158	12.773	10.4338	10.3007	1.15922	5.45967e-08	6.08539e-07
EVM0005052.1	C15H9.6a	C15H9.6a		1137	2109	1501	5311	4099	5943	78.9358	115.514	110.595	392.921	272.691	311.903	1.67966	1.18832e-15	5.31068e-14
EVM0005053.1				30	58	16	106	132	110	2.0742	3.1579	1.1863	7.8185	8.7692	5.7586	1.76612	5.57468e-09	7.6657e-08
EVM0005066.1	C53A5.17	C53A5.17		175	288	166	330	383	472	12.1698	15.7537	12.203	24.4058	25.4932	24.7615	0.891354	2.09371e-06	1.57764e-05
EVM0005072.1	K07C11.2	K07C11.2		50	80	48	112	89	100	3.4808	4.3716	3.5369	8.2858	5.8993	5.2239	0.752373	0.00251279	0.00787527
EVM0005104.1	F14E5.2a	F14E5.2a		34	57	32	101	62	89	2.36	3.1249	2.3269	7.441	4.097	4.6914	1.03452	0.000231	0.000994399
EVM0005104.2				35	51	27	72	44	78	2.4317	2.7727	2.0238	5.354	2.957	4.0985	0.763214	0.00588424	0.0162566
EVM0005106.3			novel	2053	2136	1659	3159	2512	3579	142.542	117.007	122.208	233.704	167.109	187.844	0.624696	0.000870652	0.00315546
EVM0005120.1				181	192	151	264	266	358	12.5667	10.5311	11.0996	19.4966	17.6679	18.7801	0.711201	0.000101008	0.000483531
EVM0005120.2	ZK822.3b	ZK822.3b		58	102	47	111	122	193	4.0387	5.5745	3.4381	8.2135	8.102	10.1087	1.00746	1.61053e-05	9.56334e-05
EVM0005133.1	R10F2.5	R10F2.5		59	80	56	89	134	152	4.0652	4.4032	4.1603	6.5515	8.9289	7.9583	0.89149	4.85293e-05	0.000253519
EVM0005133.2				61	90	61	90	144	154	4.2679	4.9174	4.4948	6.6922	9.5588	8.0979	0.829499	0.000177797	0.000795722
EVM0005150.1				24	34	32	39	40	66	1.689	1.8879	2.3903	2.8774	2.6805	3.4553	0.608786	0.020429	0.0466485
EVM0005150.3			novel	55	83	45	90	97	103	3.797	4.5517	3.2835	6.6347	6.486	5.4165	0.656412	0.00434808	0.0126103
EVM0005153.1	F26D11.10d	F26D11.10d		23	27	12	32	40	40	1.5975	1.4638	0.8847	2.3674	2.6639	2.0953	0.827986	0.00498394	0.0141569
EVM0005157.1				34	59	31	104	90	70	2.3793	3.2443	2.3008	7.6779	5.9752	3.6818	1.10536	0.000187221	0.000832733
EVM0005159.1	C02C2.4	C02C2.4		16	29	5	43	49	70	1.1299	1.5887	0.3684	3.206	3.2711	3.695	1.67077	5.79238e-07	5.05453e-06
EVM0005159.2			novel	51	65	60	266	287	318	3.5228	3.5554	4.4211	19.6617	19.1146	16.7106	2.27194	5.82016e-28	9.93131e-26
EVM0005161.1				95	127	87	81	327	231	6.5971	6.9572	6.3919	6.0257	21.7537	12.1141	0.999706	0.00314595	0.00954411
EVM0005166.1	C42D8.8b	C42D8.8b		1582	2289	1666	3577	2803	3717	109.868	125.376	122.769	264.61	186.51	195.07	0.851538	6.64295e-06	4.38888e-05
EVM0005172.1	C09E8.3	C09E8.3		4	8	2	35	32	25	0.2778	0.4384	0.1474	2.5893	2.129	1.312	2.6915	1.43901e-09	2.23966e-08
EVM0005174.1	R05H10.2	R05H10.2		33	70	44	63	76	100	2.2907	3.819	3.2357	4.6906	5.0364	5.2484	0.671124	0.00613918	0.016878
EVM0005174.2			novel	382	647	306	683	746	978	26.4953	35.432	22.5408	50.5332	49.5996	51.3343	0.839762	3.42735e-05	0.000186901
EVM0005188.2				0	4	3	9	16	13	0	0.2214	0.2224	0.6797	1.0645	0.6822	2.34133	1.36421e-05	8.24676e-05
EVM0005194.1	Y51H7C.6a	Y51H7C.6a		77	108	75	130	150	173	5.3808	5.9248	5.544	9.5916	9.9796	9.104	0.76238	0.000116424	0.000548101
EVM0005202.1	T06D10.1	T06D10.1		1644	2467	2348	3202	3478	4368	114.156	135.143	172.979	236.897	231.403	229.2	0.724146	0.000125316	0.000584682
EVM0005225.1	Y47G6A.17	Y47G6A.17		72	155	108	180	161	185	5.0222	8.469	7.9732	13.2798	10.7123	9.6824	0.641517	0.00573086	0.0159078
EVM0005228.1	F58H1.8	F58H1.8		33	53	38	76	106	88	2.2916	2.9034	2.8	5.6191	7.0501	4.6354	1.10201	1.28951e-05	7.8585e-05
EVM0005232.1				188	171	150	423	533	835	13.0573	9.3866	11.0748	31.2867	35.4411	43.84	1.72598	2.52352e-16	1.25975e-14
EVM0005232.2				1386	1295	1018	3835	5684	7344	96.2781	70.9572	75.0007	283.677	378.178	385.396	2.11248	1.23263e-25	1.71381e-23
EVM0005235.1				343	554	449	7124	2135	2763	23.7975	30.3502	33.0872	527.068	142.034	145.017	3.22168	2.69959e-14	9.70713e-13
EVM0005236.1	H05G16.1a	H05G16.1a		38	41	36	158	142	167	2.645	2.2435	2.6194	11.6539	9.469	8.7609	1.99156	2.36583e-17	1.38339e-15
EVM0005239.1	F52H2.4	F52H2.4		65	97	53	158	140	187	4.5085	5.3243	3.8784	11.6865	9.3281	9.8203	1.15666	8.97662e-08	9.48178e-07
EVM0005247.1				25	30	23	62	46	64	1.7361	1.6434	1.6979	4.5729	3.0604	3.3588	1.10363	4.06717e-05	0.000217433
EVM0005255.1	T23H2.1	T23H2.1		331	556	348	830	583	824	22.9967	30.4608	25.6635	61.4033	38.7931	43.2306	0.855645	7.88595e-05	0.000388604
EVM0005263.1	H17B01.4a	H17B01.4a		480	841	564	1332	1027	1152	33.3328	46.0741	41.5703	98.542	68.3079	60.4573	0.908151	3.66406e-05	0.00019814
EVM0005266.1	F58E10.1a	F58E10.1a		262	306	218	363	392	494	18.195	16.7776	16.0819	26.8496	26.0871	25.9485	0.627169	0.000372868	0.00150446
EVM0005274.1	K08E3.4	K08E3.4		63	94	72	179	109	155	4.3715	5.1615	5.2797	13.2255	7.2292	8.1339	0.940891	0.000210003	0.000917969
EVM0005281.1	F55F10.1b	F55F10.1b		590	1149	543	3224	1990	2213	40.9461	62.9466	40.0087	238.483	132.388	116.122	1.7572	1.63659e-10	3.01165e-09
EVM0005284.2			novel	12	16	13	30	22	35	0.8037	0.8765	0.9579	2.2404	1.49	1.8167	1.06001	0.000924956	0.00332276
EVM0005291.3			novel	20	20	13	30	29	31	1.3889	1.0964	0.9579	2.1913	1.9013	1.6155	0.710852	0.0191945	0.0443805
EVM0005293.2				61	38	33	103	51	93	4.2118	2.0851	2.46	7.5958	3.4258	4.8783	0.860722	0.00898887	0.02344
EVM0005296.1	Y32H12A.8a	Y32H12A.8a		127	123	103	241	154	167	8.8317	6.7162	7.5895	17.8292	10.2235	8.7821	0.666467	0.0108331	0.0274818
EVM0005300.1				34	35	40	145	116	110	2.3314	1.9062	2.9237	10.7558	7.739	5.7878	1.76207	6.43789e-10	1.06372e-08
EVM0005300.2				32	44	22	61	63	96	2.2119	2.4294	1.6497	4.5133	4.2051	5.0144	1.11391	7.85114e-06	5.08509e-05
EVM0005302.1	C08C3.1c	C08C3.1c		99	107	87	149	168	213	6.8749	5.8616	6.4106	11.0433	11.2004	11.1814	0.806527	2.78043e-05	0.000155508
EVM0005309.3			novel	43	77	57	80	82	116	2.9513	4.2302	4.1652	5.9018	5.4325	6.1069	0.616336	0.0073797	0.0197768
EVM0005328.1	T01B10.4b	T01B10.4b		231	279	206	845	768	919	16.0492	15.2648	15.1617	62.5138	51.0784	48.2014	1.79823	1.19631e-20	1.04929e-18
EVM0005330.1	B0334.5	B0334.5		65	47	42	135	111	103	4.4845	2.5541	3.1157	10.0102	7.3806	5.4258	1.16598	4.32661e-05	0.000229667
EVM0005331.1	T05A1.3a	T05A1.3a		28	44	36	119	69	98	1.9487	2.4335	2.6526	8.8018	4.6029	5.1494	1.38781	1.96659e-06	1.49244e-05
EVM0005349.1	T28B8.4	T28B8.4		59	58	48	205	148	155	4.0974	3.1773	3.5716	15.1995	9.8424	8.1213	1.60796	1.27005e-09	2.00495e-08
EVM0005354.1				66	74	68	102	107	114	4.5832	4.0309	5.0106	7.5742	7.1187	6.0018	0.602585	0.00625348	0.0171435
EVM0005366.1	C09D1.1n	C09D1.1n		33	78	40	2260	1131	645	2.3259	4.2487	2.9738	167.218	75.2403	33.8369	4.84492	8.171e-24	1.02246e-21
EVM0005380.1	H06H21.10a	H06H21.10a		22	32	21	50	57	85	1.5117	1.7624	1.5474	3.6772	3.798	4.4462	1.30122	3.11376e-07	2.90628e-06
EVM0005380.2				17	21	15	38	28	27	1.1965	1.141	1.1108	2.7766	1.8862	1.4108	0.787312	0.017835	0.0417567
EVM0005386.1	C49A1.4a	C49A1.4a		252	244	216	310	354	597	17.5018	13.3691	15.9244	22.9474	23.5523	31.3511	0.738822	0.000249917	0.00106395
EVM0005389.1				227	256	168	467	547	595	15.7441	14.0024	12.3772	34.5346	36.4232	31.2072	1.27636	1.14256e-11	2.61535e-10
EVM0005389.3	K10D11.4	K10D11.4		213	226	156	402	470	522	14.7819	12.3912	11.4835	29.7551	31.2813	27.3822	1.19256	2.00819e-10	3.62788e-09
EVM0005389.4			novel	243	248	171	434	525	583	16.8812	13.5709	12.6246	32.0884	34.9009	30.57	1.17887	7.07293e-10	1.16149e-08
EVM0005389.5			novel	52	59	36	85	86	106	3.6277	3.2321	2.6731	6.2794	5.7098	5.5409	0.870878	0.000131312	0.000609928
EVM0005404.2	C01G10.11f	C01G10.11f		63	78	60	136	152	177	4.3434	4.2528	4.4	10.0663	10.1368	9.309	1.18103	6.04596e-09	8.25596e-08
EVM0005404.3			novel	249	230	153	311	402	519	17.3227	12.6047	11.2874	23.0358	26.7344	27.2437	0.903178	1.01813e-05	6.38076e-05
EVM0005408.2			novel	49	60	41	76	78	107	3.3689	3.2891	3.0318	5.5962	5.1659	5.6038	0.753377	0.000651748	0.00245379
EVM0005418.1	T04C12.4	T04C12.4		10	46	34	69	51	56	0.6918	2.5266	2.5155	5.0814	3.4259	2.9399	0.978233	0.00850961	0.0223725
EVM0005418.2			novel	4273	6757	4700	22845	17191	21214	296.734	370.161	346.298	1690.07	1143.72	1113.27	1.96173	6.37927e-21	5.75667e-19
EVM0005424.1	C14C11.8a	C14C11.8a		0	3	2	10	10	12	0	0.1643	0.1474	0.7398	0.6653	0.6299	2.55443	1.18737e-05	7.30242e-05
EVM0005429.1	F31B9.1	F31B9.1		51	47	21	127	100	166	3.5557	2.6001	1.5291	9.3733	6.6593	8.6979	1.67759	1.40387e-09	2.19223e-08
EVM0005438.1				169	406	141	394	362	431	11.7022	22.2635	10.4235	29.1845	24.0819	22.6145	0.76651	0.00334395	0.0100361
EVM0005438.2	Y46E12BL.2a	Y46E12BL.2a		192	441	169	482	335	458	13.3026	24.1583	12.461	35.6474	22.2706	24.0333	0.709143	0.00787278	0.020922
EVM0005442.1	ZK652.6a	ZK652.6a		413	526	447	631	658	898	28.6864	28.8251	32.9173	46.7107	43.7607	47.105	0.606071	0.000696751	0.00259433
EVM0005442.2			novel	398	537	411	843	919	1076	27.6724	29.413	30.3213	62.3563	61.1435	56.4921	1.04152	4.85293e-09	6.77246e-08
EVM0005443.1	F42G9.5a	F42G9.5a		200	262	177	373	373	436	13.9196	14.3527	13.0539	27.6223	24.8	22.8797	0.862408	2.38786e-06	1.77295e-05
EVM0005446.1	DY3.2	DY3.2		843	1264	797	1521	1287	1840	58.5446	69.2319	58.739	112.516	85.6209	96.5402	0.658903	0.000353854	0.00143608
EVM0005446.3			novel	808	1182	695	1372	1249	1646	56.1172	64.7409	51.1745	101.484	83.0853	86.4035	0.654241	0.000361163	0.00146371
EVM0005452.3			novel	54	115	66	159	162	203	3.7499	6.3155	4.8704	11.7576	10.7461	10.6507	1.13768	3.11216e-07	2.90623e-06
EVM0005466.4			novel	151	196	156	317	244	264	10.4768	10.7538	11.4666	23.4363	16.2017	13.8707	0.706239	0.00124726	0.00430904
EVM0005481.1				195	277	247	620	389	674	13.5496	15.1633	18.2318	45.8532	25.8644	35.3774	1.18953	2.10815e-07	2.06416e-06
EVM0005491.1	C37F5.1a	C37F5.1a		113	142	121	459	286	383	7.872	7.752	8.9515	33.9606	19.0474	20.1021	1.57073	7.84099e-11	1.54596e-09
EVM0005526.2			novel	12	12	16	22	23	29	0.8333	0.6738	1.179	1.6276	1.5302	1.5219	0.821493	0.0113173	0.0285058
EVM0005528.1	C34G6.1	C34G6.1		68	98	61	146	93	113	4.7174	5.367	4.4966	10.8211	6.1572	5.9536	0.640388	0.0140488	0.0341266
EVM0005531.1	K08E4.1	K08E4.1		199	343	301	1022	584	761	13.8432	18.7899	22.1717	75.5872	38.884	39.9526	1.49312	4.11583e-08	4.74826e-07
EVM0005540.2			novel	97	125	89	185	136	197	6.7261	6.8256	6.5768	13.6611	9.0622	10.3201	0.710001	0.000872279	0.00316014
EVM0005543.2			novel	40	67	39	122	68	105	2.7803	3.6703	2.8984	9.0004	4.5241	5.4932	1.00826	0.000384621	0.00154556
EVM0005547.1	C49H3.1	C49H3.1		9	26	8	44	24	22	0.625	1.4243	0.5895	3.2551	1.5967	1.1545	1.12521	0.0119116	0.029783
EVM0005549.1				313	461	471	706	635	1181	21.7314	25.2621	34.7419	52.2413	42.2411	61.9748	0.93833	2.63222e-05	0.00014819
EVM0005550.1	K01G5.6	K01G5.6		34	50	32	48	53	79	2.347	2.7276	2.3427	3.5243	3.5477	4.1536	0.595758	0.013069	0.0321123
EVM0005550.2			novel	59	79	50	105	95	128	4.1136	4.3392	3.6995	7.7946	6.3023	6.7401	0.769481	0.000452832	0.00177966
EVM0005554.1	C34H4.4	C34H4.4		4899	6732	6447	11780	10189	12729	340.18	368.802	475.032	871.472	677.907	667.969	0.905153	3.11978e-06	2.24447e-05
EVM0005562.1	Y54F10AM.8	Y54F10AM.8		1487	2230	1205	2375	2575	3855	103.285	122.165	88.7659	175.672	171.328	202.277	0.805342	1.24421e-05	7.62202e-05
EVM0005565.1	ZK1128.6a	ZK1128.6a		38	38	37	67	69	67	2.6389	2.0872	2.7263	4.9353	4.6047	3.5308	0.809001	0.00141943	0.00482569
EVM0005568.1	F10E9.6a	F10E9.6a		54	47	35	157	115	159	3.7346	2.5748	2.582	11.6031	7.662	8.3607	1.63311	1.17015e-10	2.21242e-09
EVM0005571.1	F01E11.1	F01E11.1		36	44	18	51	72	59	2.5273	2.425	1.3615	3.7364	4.7829	3.1201	0.861237	0.00261094	0.00814616
EVM0005579.1	F01G10.1	F01G10.1		2112	2927	1971	5426	4853	6223	146.664	160.327	145.214	401.419	322.894	326.58	1.21623	3.80116e-12	9.41263e-11
EVM0005582.2	F56D1.4b	F56D1.4b		6	10	5	27	13	29	0.4167	0.5524	0.3684	2.0032	0.8438	1.5344	1.66407	8.50359e-05	0.000415766
EVM0005584.1				49	38	39	133	134	129	3.4017	2.08	2.8728	9.8386	8.9112	6.7629	1.6145	3.14839e-10	5.47878e-09
EVM0005593.1	C27B7.4a	C27B7.4a		66	48	60	171	114	116	4.5755	2.6295	4.4256	12.6339	7.5647	6.0826	1.17719	9.43713e-05	0.00045536
EVM0005599.1	C13G5.1	C13G5.1		183	266	215	304	346	443	12.6764	14.5936	15.8425	22.4852	22.9907	23.2488	0.672999	0.000201248	0.00088568
EVM0005600.1	Y47D3A.6a	Y47D3A.6a		13	22	16	57	42	54	0.9028	1.2052	1.1791	4.2537	2.7943	2.8361	1.56336	3.05513e-07	2.86009e-06
EVM0005602.1				3	11	4	32	25	31	0.2083	0.6034	0.2947	2.3675	1.6633	1.6359	2.25434	1.54673e-08	1.92139e-07
EVM0005611.1	K04D7.4a	K04D7.4a		58	74	52	97	74	133	4.0278	4.0566	3.8316	7.1761	4.9379	6.9813	0.678981	0.0035724	0.0106418
EVM0005613.1				237	296	250	756	539	805	16.4908	16.2071	18.4445	55.955	35.8361	42.2524	1.38968	2.66562e-11	5.69211e-10
EVM0005614.1				220	248	230	443	319	548	15.2975	13.5703	16.945	32.7692	21.1959	28.7524	0.853747	3.97627e-05	0.000213059
EVM0005615.2			novel	46	96	41	88	98	139	3.1953	5.2366	3.0298	6.4889	6.5096	7.2945	0.809009	0.00120067	0.00416882
EVM0005618.1	M163.3	M163.3		648	1110	781	3541	2631	1981	44.9728	60.8293	57.5741	261.976	175.029	103.947	1.72644	5.41488e-10	9.07475e-09
EVM0005618.2			novel	400	712	508	2087	1589	1316	27.8114	38.9775	37.4143	154.423	105.702	69.0361	1.65799	3.69567e-10	6.37571e-09
EVM0005631.1				44	41	31	83	58	50	3.0392	2.2476	2.2845	6.1675	3.8611	2.6306	0.727695	0.0212052	0.0481284
EVM0005642.1				138	179	121	421	308	340	9.612	9.7915	8.9262	31.1345	20.5235	17.8666	1.29	1.52004e-08	1.89073e-07
EVM0005642.2				257	376	304	612	503	692	17.8294	20.6025	22.3658	45.3044	33.4801	36.3026	0.919529	2.44226e-06	1.80756e-05
EVM0005642.3	F52B10.1b	F52B10.1b		107	187	124	406	282	368	7.4203	10.2661	9.1188	30.0547	18.7587	19.3303	1.33973	6.78974e-09	9.16859e-08
EVM0005660.1	C28H8.3	C28H8.3		616	1205	603	1398	1214	1564	42.8025	66.0339	44.4427	103.404	80.7957	82.0651	0.794793	0.000169615	0.000763653
EVM0005662.1	T07D1.4a	T07D1.4a		576	718	678	1009	1093	1274	39.9796	39.3108	49.9915	74.613	72.7202	66.8648	0.728873	6.76528e-05	0.000338444
EVM0005667.1				341	530	450	954	835	1213	23.6654	29.0371	33.171	70.5667	55.5285	63.6757	1.14381	6.70434e-09	9.05979e-08
EVM0005667.2	T08B2.7a	T08B2.7a		435	653	524	1168	986	1266	30.2344	35.7882	38.6352	86.4278	65.614	66.4183	1.06089	5.40514e-08	6.04047e-07
EVM0005674.1	F52H3.3	F52H3.3		13	10	7	24	23	32	0.9053	0.5393	0.5158	1.8054	1.5226	1.6616	1.3466	7.4634e-05	0.000370603
EVM0005674.2				6	13	12	24	14	25	0.4167	0.7206	0.8842	1.7615	0.9529	1.3297	0.982561	0.00940199	0.0243663
EVM0005675.1	T03D8.5c	T03D8.5c		58	82	57	196	88	166	4.0279	4.4921	4.2	14.4777	5.8547	8.6863	1.18233	5.74973e-05	0.000293986
EVM0005680.1	M01B12.5a	M01B12.5a		280	457	222	389	462	612	19.4452	25.0532	16.3437	28.8107	30.7427	32.1077	0.588208	0.00320774	0.00969554
EVM0005688.1	K02H8.1d	K02H8.1d		49	62	79	128	98	151	3.4317	3.4194	5.8475	9.4652	6.5272	7.916	0.919522	0.000345819	0.00140681
EVM0005688.2				54	86	75	164	136	162	3.7633	4.7348	5.5574	12.1067	9.0472	8.4756	1.07088	4.0304e-06	2.80811e-05
EVM0005688.3				79	84	81	138	113	136	5.4885	4.5825	5.9332	10.1786	7.5031	7.126	0.631383	0.0052574	0.0148081
EVM0005700.1				8	9	4	67	121	53	0.5555	0.493	0.2947	4.9567	8.0393	2.7813	3.51044	1.40593e-15	6.10864e-14
EVM0005706.1	DY3.7	DY3.7		169	251	173	320	243	392	11.7601	13.7379	12.7493	23.6576	16.1668	20.5897	0.656891	0.000991197	0.00353166
EVM0005711.1	H12D21.10a	H12D21.10a		35	27	21	34	52	52	2.4154	1.4804	1.5517	2.5023	3.4676	2.7537	0.686813	0.0155662	0.0372027
EVM0005716.1				36	51	50	106	84	93	2.5	2.7941	3.6843	7.8119	5.6051	4.8614	1.02034	0.00010019	0.000480596
EVM0005716.2	B0261.2a	B0261.2a		45	45	29	76	52	83	3.125	2.4651	2.1372	5.6505	3.4447	4.3785	0.795148	0.00294845	0.00902961
EVM0005717.2			novel	30	39	22	83	102	103	2.1052	2.1365	1.6211	6.1403	6.7861	5.4167	1.62864	3.98248e-11	8.2781e-10
EVM0005719.3			novel	154	186	110	353	301	402	10.6868	10.2144	8.1002	26.1078	20.0299	21.0931	1.20824	1.84067e-09	2.79074e-08
EVM0005719.4			novel	172	223	127	377	369	413	11.9559	12.2336	9.3577	27.8833	24.5612	21.6847	1.13822	7.46524e-09	9.98024e-08
EVM0005723.1	C08F11.8	C08F11.8		8	8	12	23	23	43	0.5555	0.4382	0.8842	1.7016	1.5484	2.2768	1.59636	1.00002e-05	6.28612e-05
EVM0005723.4			novel	23	28	21	74	112	124	1.5972	1.5437	1.5474	5.504	7.4801	6.5293	2.05492	1.01106e-15	4.56192e-14
EVM0005727.2			novel	11	10	8	24	19	30	0.7764	0.559	0.5895	1.7883	1.2732	1.5989	1.27323	0.000220341	0.000954929
EVM0005744.1	M03A1.6b	M03A1.6b		53	72	36	98	89	96	3.6957	3.9535	2.6743	7.2868	5.9374	5.0581	0.806307	0.00106969	0.00376628
EVM0005744.2			novel	49	54	34	92	84	88	3.4027	2.9832	2.5176	6.8215	5.5872	4.6195	0.922361	0.000191542	0.000849339
EVM0005758.1				54	70	66	134	166	132	3.7625	3.8486	4.8868	9.8882	11.0264	6.9184	1.15246	1.85441e-06	1.41723e-05
EVM0005767.1				78	110	74	154	159	165	5.4182	6.0208	5.468	11.3725	10.5546	8.6396	0.845453	4.7049e-05	0.000246816
EVM0005767.2				48	35	41	110	94	94	3.3498	1.9445	3.054	8.1023	6.2778	4.9476	1.21474	1.06933e-05	6.64831e-05
EVM0005770.1	C41D11.8	C41D11.8		64	92	56	95	138	164	4.456	5.0532	4.1324	7.0544	9.1746	8.6179	0.861193	6.58082e-05	0.000331158
EVM0005778.2			novel	16	23	19	29	25	41	1.1111	1.2623	1.4	2.1797	1.6891	2.1264	0.668153	0.0216336	0.0489409
EVM0005785.1	C34G6.4a	C34G6.4a		57	72	61	131	94	153	3.9583	3.9709	4.4948	9.6914	6.2641	8.0176	0.947046	4.63035e-05	0.000243518
EVM0005806.1	C42D8.3	C42D8.3		40	72	44	50	105	117	2.7489	3.9514	3.2421	3.699	6.992	6.1264	0.755866	0.00552025	0.0154166
EVM0005806.2			novel	50	57	43	74	120	95	3.4998	3.147	3.139	5.4745	7.9563	4.9655	0.906277	0.000317806	0.0013073
EVM0005809.1	M163.3	M163.3		75	143	106	273	213	228	5.2197	7.8362	7.8232	20.224	14.1489	11.9484	1.1422	2.50435e-06	1.84847e-05
EVM0005809.2			novel	21	75	58	196	194	170	1.4599	4.11	4.2828	14.5254	12.9069	8.9228	1.87301	3.94441e-09	5.60458e-08
EVM0005810.1	ZK154.7	ZK154.7		34	48	39	80	72	84	2.3611	2.6452	2.8737	5.9426	4.7902	4.4119	0.933345	0.000120404	0.000564293
EVM0005828.1	B0511.12a	B0511.12a		100	149	129	220	158	225	6.945	8.1624	9.5135	16.2753	10.5118	11.8071	0.645712	0.00355752	0.0106025
EVM0005834.1	C24B9.3	C24B9.3		1551	2141	1489	4471	3216	3619	107.69	117.297	109.686	330.789	213.948	189.906	1.13378	1.39685e-07	1.42339e-06
EVM0005835.1				16	36	24	46	60	56	1.0854	1.9721	1.7684	3.4022	3.9918	2.9294	1.07391	0.000149419	0.000682095
EVM0005839.2				966	1106	831	1408	1609	1878	67.0616	60.5751	61.2132	104.141	107.071	98.5547	0.713871	3.03977e-05	0.000168457
EVM0005845.1	F53A9.10	F53A9.10		879	1471	1064	1458	1803	2583	61.05	80.5975	78.4152	107.855	119.928	135.533	0.723344	0.000110684	0.000523869
EVM0005845.2				1600	2216	1597	3110	3748	4266	111.099	121.383	117.661	230.077	249.387	223.869	1.00605	2.26484e-09	3.37389e-08
EVM0005846.1	T24B8.6	T24B8.6		22	42	22	72	95	167	1.5277	2.3008	1.6211	5.3266	6.3039	8.7646	1.89179	1.79221e-11	3.98104e-10
EVM0005847.1	E03A3.6a	E03A3.6a		161	268	239	892	735	829	11.1824	14.6572	17.5846	66.0015	48.8833	43.5095	1.86584	4.81267e-16	2.31033e-14
EVM0005855.3			novel	23	28	12	37	46	33	1.5979	1.537	0.8947	2.7464	3.0552	1.7554	0.873926	0.00681486	0.0184528
EVM0005870.1	D1022.7b	D1022.7b		8	6	10	13	15	28	0.5759	0.3514	0.7368	0.9437	1.0213	1.4909	1.1114	0.00474269	0.0135867
EVM0005870.3			novel	30	51	38	97	78	90	2.1059	2.7983	2.8	7.1756	5.2017	4.7467	1.13754	9.9576e-06	6.26354e-05
EVM0005874.1	C42C1.4a	C42C1.4a		71	116	48	173	155	150	4.9304	6.3581	3.5369	12.8177	10.3122	7.8718	1.04725	4.67394e-05	0.000245536
EVM0005875.2				40	53	44	138	84	91	2.7992	2.8888	3.2474	10.183	5.5955	4.7872	1.19255	5.74013e-05	0.000293656
EVM0005875.4			novel	149	218	153	309	237	309	10.3743	11.9241	11.2756	22.8558	15.7794	16.2096	0.703159	0.000586079	0.00223592
EVM0005886.1	Y48G8AL.5a	Y48G8AL.5a		982	1585	751	1968	1871	2457	68.2274	86.8164	55.3101	145.605	124.449	128.952	0.922307	3.60231e-06	2.54768e-05
EVM0005887.2			novel	23	27	27	31	55	67	1.5972	1.4795	1.9929	2.315	3.6618	3.5104	0.922686	0.00105826	0.00373095
EVM0005887.3			novel	27	28	16	40	35	41	1.8751	1.5339	1.179	2.9495	2.3286	2.1516	0.676232	0.0186571	0.04333
EVM0005892.2				13	16	8	38	27	22	0.8782	0.872	0.618	2.824	1.7642	1.1524	1.23225	0.00169291	0.00560324
EVM0005892.3	C02H7.3a	C02H7.3a		13	28	13	53	64	68	0.8795	1.5242	0.9328	3.8876	4.2671	3.5435	1.76651	5.60875e-10	9.37456e-09
EVM0005894.1				15	17	7	21	26	37	1.0517	0.9097	0.5158	1.5536	1.7298	1.9417	1.06393	0.00119488	0.00415099
EVM0005896.1	ZK270.2b	ZK270.2b		24	65	49	123	88	67	1.673	3.5491	3.6213	9.136	5.8809	3.5135	1.05248	0.00290864	0.008927
EVM0005899.1	K11C4.2	K11C4.2		27	84	76	89	102	131	1.875	4.6016	5.5782	6.5935	6.802	6.8751	0.748055	0.0133789	0.0327408
EVM0005900.1	ZC168.1	ZC168.1		1141	1828	1190	2831	2678	3772	79.2126	100.115	87.6968	209.458	178.136	197.924	1.13218	2.07924e-10	3.74902e-09
EVM0005912.1	C52B9.8	C52B9.8		25	35	21	41	49	48	1.7675	1.9173	1.515	3.0216	3.2867	2.5201	0.742216	0.00501688	0.0142354
EVM0005913.1	T05H10.5c	T05H10.5c		63	76	66	119	100	118	4.3749	4.1714	4.8632	8.8036	6.6549	6.2046	0.687655	0.0025258	0.00790815
EVM0005914.1	F31C3.6a	F31C3.6a		24	41	27	74	51	80	1.638	2.2267	1.9608	5.4676	3.3743	4.1736	1.14213	2.8528e-05	0.000159319
EVM0005914.2			novel	16	22	13	81	59	76	1.1397	1.2302	0.9867	6.0098	3.944	3.9798	2.02662	7.20979e-12	1.70438e-10
EVM0005919.1	T28F2.4a	T28F2.4a		290	338	214	1585	1014	994	20.1069	18.4993	15.8019	117.255	67.4496	52.1398	2.12007	6.9449e-15	2.75012e-13
EVM0005936.1	W02A2.3a	W02A2.3a		144	171	140	390	277	352	9.9998	9.3643	10.3159	28.8352	18.4581	18.472	1.1454	1.62567e-07	1.62594e-06
EVM0005941.1	C01F1.6	C01F1.6		10	21	14	25	28	30	0.7287	1.1504	1.0346	1.8796	1.8689	1.5872	0.843272	0.00697432	0.0188221
EVM0005944.1	C54G10.2a	C54G10.2a		208	199	150	561	346	461	14.4781	10.9202	11.0527	41.509	23.0193	24.2012	1.2817	1.88051e-07	1.85482e-06
EVM0005947.1	C52E12.2b	C52E12.2b		36	57	32	90	73	121	2.5182	3.1225	2.3841	6.6435	4.8854	6.3284	1.14121	2.75957e-06	2.01624e-05
EVM0005948.1	F32H2.5	F32H2.5		82	146	88	555	337	399	5.6943	7.9981	6.4846	41.0384	22.4048	20.9262	2.05617	2.69005e-14	9.6914e-13
EVM0005953.1	K08E3.6	K08E3.6		49	53	32	92	69	96	3.4028	2.9035	2.358	6.8172	4.5993	5.0456	0.915392	0.000302695	0.00125366
EVM0005961.1	Y102A11A.8	Y102A11A.8		23	49	30	107	106	123	1.5972	2.6843	2.2105	7.9019	7.081	6.4759	1.70299	8.56029e-12	2.00345e-10
EVM0005961.2			novel	48	95	50	259	185	234	3.3464	5.2072	3.6672	19.1814	12.2793	12.2932	1.82376	6.32968e-13	1.80285e-11
EVM0005962.3				10	2	3	30	10	14	0.6995	0.1274	0.2375	2.2173	0.6887	0.7265	1.7602	0.00307196	0.00935596
EVM0005963.5			novel	46	51	47	69	93	110	3.1944	2.7816	3.4981	5.097	6.1702	5.77	0.855507	0.000183665	0.000818857
EVM0005964.2			novel	9	5	7	20	14	15	0.625	0.2739	0.5158	1.4796	0.9314	0.7872	1.17358	0.00649877	0.0177222
EVM0005971.1	E02H9.8a	E02H9.8a		57	61	81	93	105	157	3.9554	3.3326	5.9888	6.8604	6.9804	8.2583	0.749651	0.00242123	0.00763205
EVM0005974.1	C34E10.5	C34E10.5		460	736	411	829	797	914	31.9611	40.2957	30.2989	61.3631	52.994	47.9651	0.659888	0.000724393	0.00268607
EVM0005977.1				60	80	60	558	340	254	4.1666	4.3825	4.4211	41.2984	22.616	13.3386	2.56895	2.02407e-14	7.43479e-13
EVM0005984.1				97	122	91	157	163	194	6.735	6.7102	6.7332	11.6052	10.8479	10.1852	0.690658	0.00029902	0.00124133
EVM0005985.1	F31D4.7	F31D4.7		26	27	19	53	54	67	1.8055	1.4791	1.4	3.9209	3.5926	3.5161	1.22944	1.49097e-06	1.16948e-05
EVM0005988.1	T04F8.2	T04F8.2		56	73	63	92	88	143	3.8858	3.999	4.6151	6.804	5.8383	7.4881	0.692996	0.00181607	0.00594587
EVM0005988.3			novel	42	34	28	49	49	74	2.9168	1.8627	2.0376	3.625	3.2462	3.8648	0.666226	0.00998543	0.0256561
EVM0005990.1	F20A1.7a	F20A1.7a		25	37	12	63	48	53	1.7051	2.0285	0.8843	4.6254	3.1607	2.8049	1.1587	0.000264168	0.00111651
EVM0005990.2				18	33	17	51	41	42	1.2814	1.8067	1.2527	3.8083	2.7605	2.1809	0.972983	0.00157756	0.00527632
EVM0006005.1	F40F11.2	F40F11.2		51	70	58	337	210	334	3.5416	3.8431	4.2476	24.9178	13.9953	17.5402	2.27547	3.21336e-20	2.68066e-18
EVM0006006.1	W02B12.3a	W02B12.3a		1009	1766	1339	1838	2037	2658	70.102	96.734	98.6321	135.947	135.527	139.474	0.630223	0.00069266	0.00258126
EVM0006009.1	F52C9.1	F52C9.1		16	17	14	32	30	23	1.1111	0.9313	1.0316	2.3722	1.9959	1.2071	0.834556	0.0151416	0.0363298
EVM0006023.1	F26H11.2c	F26H11.2c		85	88	66	257	164	165	5.9144	4.8231	4.8931	18.9925	10.9171	8.6501	1.29677	3.14753e-06	2.26184e-05
EVM0006023.7			novel	8	4	2	18	15	15	0.5652	0.23	0.1478	1.3428	1.0295	0.8021	1.71505	0.000184034	0.000820115
EVM0006030.1	R06C7.8	R06C7.8		39	54	49	96	62	84	2.6747	2.9342	3.589	7.0945	4.153	4.4284	0.762055	0.00463367	0.0133069
EVM0006036.1				12	17	13	109	42	80	0.8333	0.9314	0.9579	8.0719	2.7757	4.2004	2.44768	4.87643e-10	8.23858e-09
EVM0006036.2	C06C3.1c	C06C3.1c		7	5	4	49	11	42	0.4861	0.276	0.2994	3.6499	0.7473	2.2195	2.61872	1.40647e-06	1.11156e-05
EVM0006036.3				4	8	7	21	10	19	0.2778	0.4537	0.5418	1.519	0.6955	0.9725	1.28853	0.00309304	0.00941098
EVM0006036.4			novel	18	14	14	74	81	48	1.2583	0.7486	1.0324	5.5082	5.4218	2.5212	2.14114	2.97645e-09	4.33085e-08
EVM0006036.5			novel	39	33	25	159	107	108	2.7083	1.8153	1.869	11.7823	7.0922	5.6528	1.93305	5.00383e-10	8.43106e-09
EVM0006039.1				28	21	24	56	57	51	1.9444	1.1632	1.7693	4.1441	3.7933	2.6825	1.1255	0.000124293	0.000580633
EVM0006044.1	W02B9.1b	W02B9.1b		46	110	58	180	125	136	3.1717	6.026	4.2837	13.3321	8.3103	7.1234	1.07717	0.00018047	0.000806147
EVM0006044.2			novel	56	120	72	171	116	141	3.8793	6.5533	5.3054	12.6219	7.7387	7.412	0.806163	0.00239221	0.00756178
EVM0006046.1	T07F10.1a	T07F10.1a		9	7	4	9	14	28	0.657	0.3835	0.2947	0.6658	0.9314	1.4694	1.2268	0.0057846	0.0160403
EVM0006056.1	Y51A2D.19j	Y51A2D.19j		30	36	31	136	100	125	2.064	1.9906	2.3134	10.0923	6.677	6.5829	1.86868	1.56279e-12	4.1373e-11
EVM0006056.2				67	71	47	174	137	151	4.6509	3.8788	3.4782	12.9064	9.1374	7.8984	1.30984	9.19169e-08	9.68715e-07
EVM0006056.3				26	59	31	65	72	85	1.8264	3.2134	2.3137	4.8184	4.7899	4.48	0.915825	0.000342133	0.00139363
EVM0006056.4				52	69	43	116	104	135	3.617	3.7941	3.1685	8.5463	6.9441	7.0741	1.08218	1.32313e-06	1.05412e-05
EVM0006066.1	F38B2.1a	F38B2.1a		1094	1303	1009	2593	2210	2458	75.9863	71.3738	74.3513	191.862	147.009	128.975	1.0769	1.94287e-08	2.37438e-07
EVM0006069.1	R173.3	R173.3		16	18	10	22	29	34	1.1111	0.9861	0.7369	1.628	1.9298	1.7969	0.907007	0.0033077	0.00994961
EVM0006087.1	Y53F4B.18	Y53F4B.18		126	118	102	150	179	231	8.7677	6.4878	7.5158	11.0808	11.9089	12.0968	0.629121	0.00147088	0.00497091
EVM0006089.1	T24H10.7a	T24H10.7a		151	219	188	354	274	361	10.5105	11.9907	13.8469	26.2093	18.2581	18.9673	0.801438	0.000117718	0.000553358
EVM0006089.3			novel	182	233	173	361	260	304	12.6198	12.7906	12.735	26.6741	17.3005	15.93	0.646868	0.00310863	0.00945077
EVM0006098.1	C54H2.3	C54H2.3		29	25	21	34	40	47	2.0445	1.3744	1.544	2.5217	2.6783	2.4508	0.631316	0.0204176	0.0466396
EVM0006098.3			novel	15	18	12	32	45	41	1.0386	0.9947	0.8615	2.3564	2.9727	2.1678	1.35434	7.27172e-06	4.75079e-05
EVM0006101.1	R144.7b	R144.7b		499	694	484	3095	1992	1962	34.6506	38.0147	35.6748	228.988	132.547	102.971	2.09907	9.16461e-16	4.18331e-14
EVM0006105.2			novel	46	36	22	66	52	62	3.213	1.9901	1.6376	4.8956	3.4912	3.2536	0.758051	0.00944835	0.0244682
EVM0006111.2			novel	80	107	87	157	142	187	5.5357	5.877	6.4414	11.6183	9.4631	9.7986	0.788106	8.97469e-05	0.000435622
EVM0006118.1	F55F3.3a	F55F3.3a		985	1365	1163	5000	3208	4336	68.4112	74.7731	85.7027	369.879	213.447	227.57	1.82466	1.06946e-15	4.79089e-14
EVM0006119.3			novel	94	138	121	254	176	223	6.5608	7.5566	8.9209	18.821	11.7027	11.7025	0.870301	0.000197419	0.000871278
EVM0006120.1				2	4	3	9	11	12	0.1418	0.2197	0.2211	0.6763	0.7355	0.6448	1.76172	0.000500172	0.00194293
EVM0006128.1	F59A3.1	F59A3.1		55	39	32	95	69	83	3.8131	2.1365	2.3628	7.0059	4.6133	4.3695	0.941269	0.00106132	0.00374034
EVM0006135.1	M03A1.1	M03A1.1		43	55	37	84	57	82	3.0008	3.0122	2.7611	6.2063	3.8163	4.3001	0.694987	0.00677117	0.0183504
EVM0006138.2			novel	280	394	298	492	406	614	19.4475	21.602	21.9757	36.3684	27.0305	32.2442	0.600816	0.00142553	0.00484029
EVM0006145.1	ZC581.9d	ZC581.9d		85	103	104	227	138	259	5.9027	5.6425	7.6632	16.7934	9.1812	13.5922	1.04452	1.84369e-05	0.000107707
EVM0006147.2			novel	90	94	60	110	140	185	6.2527	5.1726	4.4472	8.1223	9.29	9.6932	0.773529	0.000282797	0.00118405
EVM0006151.2	F36A2.8	F36A2.8		1	3	4	16	20	15	0.0694	0.1647	0.2948	1.22	1.3126	0.79	2.59555	2.2488e-07	2.18253e-06
EVM0006162.1	T01H10.1	T01H10.1		27	28	18	53	54	95	1.8463	1.538	1.3263	3.9302	3.6019	5.0023	1.41536	1.42435e-07	1.44827e-06
EVM0006183.1	F28C1.3c	F28C1.3c		28	48	24	141	104	81	1.9192	2.6243	1.7553	10.4656	6.9312	4.2593	1.75706	8.87656e-08	9.39194e-07
EVM0006183.2				37	41	33	167	117	134	2.5843	2.2529	2.4156	12.3782	7.793	7.0379	1.90008	3.52631e-12	8.77836e-11
EVM0006184.2	C54D1.3d	C54D1.3d		40	60	45	106	71	72	2.7444	3.2926	3.3052	7.8117	4.728	3.7993	0.791125	0.00572314	0.0158934
EVM0006191.1	R13A5.5	R13A5.5		117	127	137	214	229	288	8.1177	6.9655	10.1259	15.8591	15.2336	15.0994	0.879128	7.81311e-06	5.0622e-05
EVM0006219.3			novel	270	478	222	383	525	605	18.7187	26.1632	16.3257	28.3063	34.9239	31.7623	0.630668	0.00273611	0.00847753
EVM0006225.4			novel	50	66	32	153	89	78	3.4627	3.6398	2.3478	11.2877	5.9078	4.0863	1.15426	0.000719807	0.00267064
EVM0006225.6			novel	49	56	43	127	78	89	3.3721	3.0524	3.202	9.3881	5.2054	4.6787	0.991114	0.000520468	0.0020151
EVM0006227.1	T05H10.1	T05H10.1		77	106	66	157	130	131	5.3483	5.8068	4.8371	11.6503	8.651	6.8669	0.752208	0.00149526	0.00503787
EVM0006232.1	C45G7.4	C45G7.4		56	76	56	109	91	133	3.8982	4.1716	4.1263	8.0881	6.0643	6.9799	0.788288	0.000371469	0.00149913
EVM0006242.1	D1054.15a	D1054.15a		80	98	73	162	157	138	5.5521	5.3688	5.3792	11.9849	10.4453	7.2376	0.855949	0.000213345	0.00092998
EVM0006244.1	ZC504.4c	ZC504.4c		148	213	154	459	388	467	10.278	11.6688	11.3317	33.9563	25.8095	24.5	1.33657	2.31509e-11	5.02361e-10
EVM0006246.1	C03C10.3	C03C10.3		164	222	147	282	257	321	11.3717	12.1581	10.855	20.8969	17.1041	16.8489	0.669189	0.000358637	0.00145423
EVM0006246.3			novel	118	178	105	245	213	268	8.2149	9.7742	7.7397	18.1206	14.1588	14.04	0.84	2.34938e-05	0.000133549
EVM0006248.1	Y73B6BL.18a	Y73B6BL.18a		26	37	31	51	42	72	1.829	2.0428	2.3082	3.797	2.7761	3.7821	0.747357	0.00373254	0.0110626
EVM0006250.1	C18F3.2b	C18F3.2b		11	8	15	143	92	73	0.7675	0.4383	1.1124	10.5971	6.1236	3.8079	3.15763	2.5192e-14	9.11087e-13
EVM0006250.2				28	29	11	307	181	151	1.9116	1.5893	0.8337	22.7304	12.0098	7.9403	3.27934	2.01788e-17	1.19482e-15
EVM0006250.3			novel	2	7	9	48	36	32	0.1389	0.4047	0.6632	3.5418	2.3799	1.6964	2.6297	1.52979e-09	2.36421e-08
EVM0006250.4			novel	24	28	24	309	205	215	1.6995	1.5514	1.7588	22.8836	13.6706	11.2604	3.24827	7.79877e-27	1.24053e-24
EVM0006258.1	Y94H6A.1	Y94H6A.1		4	7	3	21	16	18	0.2778	0.3835	0.2211	1.5547	1.0974	0.9447	1.93621	8.38816e-06	5.39198e-05
EVM0006258.2				1	8	3	20	17	25	0.0694	0.4383	0.2211	1.4798	1.0981	1.312	2.29189	1.91005e-07	1.88189e-06
EVM0006270.3			novel	11	3	3	23	44	39	0.7431	0.1643	0.2211	1.7015	2.9206	2.0466	2.58036	3.0861e-09	4.47306e-08
EVM0006274.1				21	29	22	56	42	51	1.4679	1.6025	1.6009	4.1466	2.7639	2.6533	1.01427	0.000373061	0.00150491
EVM0006283.1	C31C9.2	C31C9.2		12	21	17	37	50	41	0.8486	1.1309	1.2527	2.7493	3.3506	2.1776	1.3389	1.31283e-05	7.98762e-05
EVM0006306.1	M163.3	M163.3		247	435	297	901	763	574	17.1671	23.8515	21.9028	66.6668	50.7509	30.1292	1.22671	2.92317e-06	2.11763e-05
EVM0006306.2			novel	51	102	74	316	231	182	3.5124	5.5702	5.4641	23.391	15.3819	9.5548	1.72346	1.31808e-08	1.66377e-07
EVM0006311.1				9	10	6	14	13	20	0.6268	0.5478	0.4421	1.0403	0.8719	1.0541	0.864378	0.0204605	0.0466866
EVM0006314.1	C34B7.1	C34B7.1		144	155	108	374	373	488	9.9998	8.4911	7.9647	27.6692	24.7882	25.6089	1.56004	1.51157e-16	7.88114e-15
EVM0006334.1	F46A9.6	F46A9.6		215	297	249	442	375	525	14.9252	16.2763	18.3475	32.6992	24.9331	27.5351	0.780848	4.57971e-05	0.000241532
EVM0006341.1	F48E8.4	F48E8.4		234	283	221	509	470	551	16.215	15.5162	16.3115	37.6658	31.2712	28.9345	1.02514	4.71752e-08	5.35355e-07
EVM0006344.1				14	26	19	43	38	38	0.9722	1.4366	1.3928	3.1811	2.5282	1.9942	0.989532	0.0011757	0.004093
EVM0006344.2			novel	4	11	2	18	14	13	0.2778	0.6027	0.1546	1.3316	0.9314	0.6822	1.38189	0.00323813	0.00976408
EVM0006354.1	C41G11.3a	C41G11.3a		66	82	63	155	134	151	4.5968	4.4921	4.6424	11.4887	8.9141	7.9037	1.03698	2.99077e-06	2.16349e-05
EVM0006355.1	C34F6.4	C34F6.4		46	69	33	56	93	102	3.1944	3.7799	2.4316	4.1429	6.1939	5.3529	0.728672	0.00411964	0.0120295
EVM0006356.1	T04F8.6	T04F8.6		60	66	42	78	91	97	4.1424	3.623	3.1057	5.7434	6.0516	5.077	0.627238	0.00579208	0.0160587
EVM0006374.1	H19N07.1a	H19N07.1a		495	686	451	1022	955	1225	34.3776	37.5828	33.2351	75.6153	63.5063	64.3103	0.95008	1.45982e-07	1.47634e-06
EVM0006378.1				105	113	124	237	188	221	7.2848	6.1635	9.129	17.5267	12.5281	11.6117	0.884983	0.000100369	0.000481329
EVM0006378.2	B0464.5a	B0464.5a		77	90	104	217	148	206	5.3398	4.9343	7.666	16.0849	9.8433	10.8159	1.03607	2.92599e-05	0.000163009
EVM0006380.2				14	31	18	42	44	51	0.9722	1.6982	1.3263	3.0852	2.9273	2.6774	1.08929	0.000115213	0.00054281
EVM0006385.1	C11D2.6d	C11D2.6d		50	69	56	151	128	148	3.4564	3.7781	4.1264	11.2041	8.5113	7.747	1.26662	3.62191e-08	4.22781e-07
EVM0006387.2			novel	295	533	338	665	753	901	20.4735	29.1728	24.875	49.1917	50.1087	47.2832	0.973728	4.14309e-07	3.74956e-06
EVM0006389.1	M28.7	M28.7		5	14	5	10	15	23	0.3472	0.7669	0.3684	0.7398	0.998	1.207	0.949126	0.0216374	0.0489437
EVM0006394.1	B0393.3	B0393.3		43	91	49	132	101	151	2.9861	4.999	3.6106	9.7653	6.7446	7.9354	1.05998	2.02659e-05	0.000117187
EVM0006398.2	F08B6.4a	F08B6.4a		1340	3189	2440	4312	3604	4938	93.0726	174.696	179.779	319.012	239.765	259.139	0.869662	0.000265749	0.00112143
EVM0006400.1	F56D12.1a	F56D12.1a		515	675	514	1569	1425	2185	35.7786	36.9606	37.9015	116.08	94.8204	114.653	1.55691	7.55655e-18	4.77564e-16
EVM0006410.1	F28D1.10	F28D1.10		90	103	68	178	142	158	6.274	5.6424	4.9946	13.1599	9.4474	8.2982	0.861551	0.000172542	0.000774975
EVM0006411.1	K11C4.4	K11C4.4		342	667	520	2132	2365	3040	23.7817	36.5334	38.3253	157.761	157.351	159.557	2.26594	2.55737e-27	4.17407e-25
EVM0006420.1	Y51B9A.6a	Y51B9A.6a		16	19	7	40	47	52	1.1164	1.0408	0.5158	2.9592	3.1269	2.7289	1.68586	2.53072e-08	3.01789e-07
EVM0006422.1	F36H2.1b	F36H2.1b		70	110	69	189	103	138	4.8683	6.0217	5.051	13.9607	6.8527	7.2678	0.805778	0.0035862	0.0106761
EVM0006431.1	R74.1	R74.1		726	1370	714	1911	1687	2466	50.4032	75.0653	52.6376	141.406	112.211	129.435	1.10342	5.28213e-08	5.92267e-07
EVM0006440.1	F26E4.3	F26E4.3		258	431	214	840	624	691	17.9297	23.6311	15.7686	62.1549	41.5223	36.2541	1.28296	8.15163e-08	8.69847e-07
EVM0006443.1	T19B4.2	T19B4.2		62	120	66	357	239	324	4.3221	6.5501	4.8632	26.3796	15.9275	16.9863	1.90166	1.56727e-14	5.90718e-13
EVM0006443.2			novel	47	103	75	284	223	287	3.2494	5.666	5.5341	21.009	14.8484	15.0495	1.80813	1.04009e-13	3.36015e-12
EVM0006446.1	C07E3.2	C07E3.2		595	931	539	1398	1161	1436	41.3102	50.9771	39.6885	103.416	77.2154	75.3553	0.953944	1.46194e-06	1.15007e-05
EVM0006449.2			novel	29	38	26	48	47	60	2.0369	2.0817	1.8879	3.5559	3.0945	3.1286	0.692276	0.00486536	0.0138703
EVM0006451.1	R10E9.1	R10E9.1		68	96	89	212	130	183	4.7558	5.2409	6.5401	15.6627	8.6489	9.5902	1.03235	5.15519e-05	0.000267153
EVM0006451.2				79	86	73	197	128	147	5.4569	4.736	5.4093	14.5844	8.4932	7.7099	0.975282	0.000169409	0.000763091
EVM0006451.3			novel	90	86	72	200	120	159	6.2157	4.7352	5.3023	14.7725	7.9578	8.3305	0.930483	0.000391446	0.00157165
EVM0006457.3			novel	26	53	23	41	65	68	1.8284	2.8998	1.7191	3.0332	4.3214	3.5537	0.737114	0.0078534	0.0208853
EVM0006466.1				23	45	24	88	103	167	1.5972	2.4655	1.7684	6.4982	6.8533	8.7658	1.90762	1.99802e-13	6.16823e-12
EVM0006466.2				8	11	4	15	29	44	0.5555	0.6026	0.2947	1.1218	1.9294	2.3091	1.86021	3.7687e-06	2.6474e-05
EVM0006483.1	R08E3.1a	R08E3.1a		381	664	429	826	658	820	26.4582	36.3759	31.577	61.1109	43.7861	43.014	0.645331	0.00200002	0.00646469
EVM0006485.1	M01E5.5a	M01E5.5a		10	6	10	27	36	20	0.7041	0.3375	0.7531	1.9844	2.4158	1.0264	1.60085	0.000182372	0.000813867
EVM0006495.1				8	3	3	16	12	19	0.5555	0.1643	0.2211	1.1837	0.7984	0.9971	1.67398	0.000206704	0.000905655
EVM0006501.1	F22B7.10	F22B7.10		58	80	48	107	106	144	4.0353	4.3781	3.5377	7.9332	7.0762	7.5352	0.907227	2.30926e-05	0.000131542
EVM0006506.9			novel	26	39	18	52	46	70	1.835	2.1629	1.2977	3.8342	3.0749	3.6732	0.976154	0.000250909	0.00106744
EVM0006509.1	K12D12.2	K12D12.2		58	79	61	191	139	161	4.021	4.3014	4.5207	14.152	9.244	8.4415	1.30206	9.37257e-08	9.87223e-07
EVM0006522.1	F21A10.2c	F21A10.2c		117	147	89	256	204	276	8.0945	8.0326	6.5896	18.9263	13.5546	14.4754	1.04113	4.16843e-07	3.77067e-06
EVM0006522.2				81	133	121	217	193	246	5.6564	7.2954	8.8843	16.0666	12.8583	12.9173	0.936672	1.3035e-05	7.93858e-05
EVM0006525.2			novel	15	13	10	20	33	37	1.0416	0.7122	0.7488	1.469	2.1955	1.943	1.17569	0.000337535	0.00137699
EVM0006536.1	ZC376.5	ZC376.5		170	375	212	353	362	454	11.8179	20.5439	15.5848	26.097	24.075	23.8097	0.621027	0.00359691	0.0107023
EVM0006541.1	T10E9.3	T10E9.3		105	121	64	266	208	181	7.3213	6.6493	4.7366	19.6991	13.8326	9.5006	1.19273	9.14532e-06	5.81299e-05
EVM0006546.1	C27A12.5	C27A12.5		18	24	11	23	30	38	1.25	1.3186	0.8105	1.6728	2.0275	1.9962	0.736852	0.0147211	0.0355252
EVM0006550.1	ZK455.2	ZK455.2		10	32	15	39	27	52	0.6944	1.753	1.1053	2.8852	1.7963	2.7289	1.0268	0.00273119	0.00846507
EVM0006554.1	F28H1.3	F28H1.3		588	1265	624	1738	1416	1815	40.8519	69.2924	46.0157	128.553	94.1855	95.2341	1.02404	6.24006e-06	4.15193e-05
EVM0006556.1				6	9	12	20	21	26	0.4167	0.493	0.8842	1.4796	1.3971	1.3691	1.256	0.000397641	0.00159277
EVM0006558.1	T27F2.1	T27F2.1		359	423	305	630	563	671	24.9512	23.1694	22.5102	46.5939	37.4532	35.2346	0.75444	6.27789e-05	0.000317874
EVM0006558.2			novel	333	415	331	780	592	723	23.1363	22.7164	24.3819	57.7255	39.3715	37.9319	0.94163	5.32297e-06	3.60174e-05
EVM0006569.1	M106.1	M106.1		40	29	18	121	76	78	2.7964	1.6155	1.3077	8.9334	5.0417	4.0855	1.64869	1.95549e-06	1.48601e-05
EVM0006575.1	Y54F10AM.4a	Y54F10AM.4a		32	33	21	53	54	62	2.2037	1.8057	1.5609	3.9162	3.6043	3.2335	0.938078	0.000233146	0.00100116
EVM0006575.2			novel	239	325	229	529	587	664	16.625	17.8194	16.8799	39.1489	39.0698	34.8614	1.13768	2.25971e-10	4.04335e-09
EVM0006579.2	T21C12.1e	T21C12.1e		129	189	133	244	285	311	8.9887	10.355	9.8055	18.0553	18.9826	16.321	0.868417	2.72345e-06	1.99295e-05
EVM0006584.1	W06E11.1	W06E11.1		43	56	26	54	80	74	2.9928	3.0862	1.9158	3.9939	5.3224	3.8898	0.708342	0.0068521	0.0185418
EVM0006586.1				16	23	18	44	34	28	1.105	1.2497	1.2976	3.2489	2.2904	1.4633	0.910045	0.00771607	0.0205609
EVM0006586.2	C01H6.9	C01H6.9		18	20	12	34	27	27	1.2175	1.0942	0.8476	2.539	1.8003	1.3919	0.824676	0.0138779	0.033763
EVM0006587.1				60	48	38	210	240	171	4.171	2.6295	2.8	15.5358	15.9672	8.9994	2.07492	5.4647e-14	1.83493e-12
EVM0006593.1	K10D11.4	K10D11.4		344	536	277	1057	1000	1055	23.9207	29.3741	20.4233	78.1606	66.5088	55.3752	1.43682	7.42842e-12	1.74945e-10
EVM0006593.2			novel	334	485	261	785	741	803	23.176	26.5925	19.234	58.0877	49.3099	42.1341	1.11224	4.83713e-08	5.47275e-07
EVM0006608.1	C18A3.8	C18A3.8		7	7	5	14	15	22	0.4861	0.3663	0.3413	1.0269	0.998	1.1489	1.40749	0.000319099	0.00131176
EVM0006615.1	F11C1.6a	F11C1.6a		126	190	114	209	219	233	8.7504	10.4085	8.4001	15.4684	14.5749	12.2419	0.609457	0.00170868	0.00564647
EVM0006620.1				15	11	5	13	23	30	1.0417	0.6222	0.3561	0.9619	1.5417	1.5717	1.01814	0.00860681	0.0225881
EVM0006620.2	K08H10.4	K08H10.4		15	31	13	32	38	37	1.0416	1.6824	0.9767	2.3906	2.5607	1.9548	0.856588	0.00515301	0.0145534
EVM0006622.1				41	78	39	77	87	116	2.8712	4.2767	2.859	5.6947	5.7681	6.1027	0.796878	0.000831367	0.00303005
EVM0006624.1				71	74	62	137	109	105	4.908	4.0494	4.5578	10.1438	7.2253	5.521	0.753159	0.00300421	0.00917642
EVM0006627.1	F22E10.3	F22E10.3		34	36	41	90	81	94	2.3627	1.989	2.9893	6.6791	5.3559	4.9087	1.21063	1.85226e-06	1.41617e-05
EVM0006628.1	C44H4.1	C44H4.1		2	7	6	11	11	16	0.1389	0.3602	0.4421	0.8138	0.7318	0.8396	1.31803	0.0031218	0.00948158
EVM0006634.1				10	24	15	30	25	45	0.6927	1.3332	1.073	2.2194	1.6928	2.3779	1.00016	0.00172579	0.00569299
EVM0006641.1	K07C5.8b	K07C5.8b		73	78	55	190	146	182	5.0368	4.2874	4.0606	14.0608	9.7411	9.5565	1.31146	1.38381e-08	1.73624e-07
EVM0006651.1	K01A6.2a	K01A6.2a		28	52	30	190	120	159	1.9737	2.8486	2.2105	14.0562	8.01	8.3447	2.09264	1.21827e-13	3.88234e-12
EVM0006652.1	ZK1067.1d	ZK1067.1d		40	64	45	84	79	113	2.7777	3.5076	3.3163	6.2143	5.256	5.93	0.850972	0.00017502	0.000784787
EVM0006660.1	T27E9.7	T27E9.7		1448	2328	1560	2679	3656	5328	100.565	127.546	114.921	198.206	243.216	279.623	1.0717	1.85352e-08	2.2739e-07
EVM0006672.1	W02D9.1a	W02D9.1a		53	96	58	121	99	117	3.6805	5.2663	4.2737	8.9734	6.5916	6.1247	0.698974	0.00365721	0.0108565
EVM0006672.2			novel	14	27	12	36	23	38	0.9722	1.4914	0.8842	2.6993	1.5154	1.9923	0.850676	0.0106608	0.0270996
EVM0006681.1				302	262	315	939	556	533	20.9426	14.3648	23.1825	69.4699	36.9865	27.9854	1.20057	5.7999e-05	0.00029631
EVM0006685.1	Y45F10A.6b	Y45F10A.6b		84	90	79	162	135	165	5.8332	4.9189	5.8015	11.9761	8.9816	8.6568	0.837486	0.000119343	0.000560158
EVM0006687.2			novel	62	65	69	123	102	181	4.3276	3.5849	5.1141	9.073	6.7808	9.4913	0.969786	2.98684e-05	0.000165756
EVM0006691.1	T24C4.2	T24C4.2		35	58	41	67	55	94	2.4305	3.1774	3.0211	4.9567	3.662	4.916	0.644753	0.00851036	0.0223725
EVM0006693.1				16	18	12	30	45	46	1.1111	0.9667	0.8481	2.2548	3.0258	2.3966	1.38195	3.97667e-06	2.77377e-05
EVM0006693.3				26	21	23	71	42	45	1.8296	1.1389	1.7299	5.2677	2.8116	2.3694	1.14796	0.000895485	0.00323174
EVM0006697.1	F54D5.15b	F54D5.15b		9	8	6	21	15	15	0.6441	0.4431	0.4495	1.5742	0.998	0.7879	1.09284	0.00814615	0.021566
EVM0006697.2				123	158	88	236	179	266	8.5417	8.6343	6.4782	17.4876	11.9089	13.971	0.867904	4.75321e-05	0.000249072
EVM0006697.3			novel	19	32	19	61	55	65	1.3003	1.7799	1.4185	4.5284	3.6392	3.4359	1.33877	5.51173e-07	4.83209e-06
EVM0006701.1	H38K22.1	H38K22.1		508	764	458	944	892	1181	35.2974	41.838	33.7703	69.8463	59.351	61.9958	0.783983	1.87467e-05	0.000109312
EVM0006702.4			novel	264	438	281	526	522	707	18.3309	23.9997	20.7059	38.879	34.7475	37.0834	0.810153	1.28914e-05	7.8585e-05
EVM0006707.1				33	59	36	92	80	85	2.2756	3.2081	2.6623	6.7717	5.3494	4.4625	1.00481	8.69537e-05	0.000423597
EVM0006707.2				38	37	28	53	59	57	2.6066	2.0002	2.0632	3.9141	3.9532	3.0102	0.698934	0.00618275	0.0169738
EVM0006711.1	F35D11.11a	F35D11.11a		10	10	10	24	21	38	0.6768	0.5708	0.7111	1.7816	1.3794	1.9862	1.40694	3.7075e-05	0.000200143
EVM0006711.2				11	37	21	38	39	56	0.7308	2.0422	1.512	2.8063	2.573	2.9206	0.927178	0.00342588	0.0102492
EVM0006715.2	F16F9.5	F16F9.5		34	34	20	46	55	69	2.351	1.8668	1.4771	3.4389	3.6307	3.6309	0.90625	0.000377299	0.00151842
EVM0006716.1	F45E12.2a	F45E12.2a		110	169	100	227	255	268	7.6429	9.2624	7.3735	16.8192	16.9594	14.0536	0.969849	5.5554e-07	4.86584e-06
EVM0006728.1	C09E10.2a	C09E10.2a		76	82	61	167	132	143	5.2797	4.4683	4.5105	12.3743	8.7983	7.5162	1.00197	2.59704e-05	0.000146474
EVM0006741.1	Y71G12B.25a	Y71G12B.25a		25	37	15	198	145	220	1.7361	2.0269	1.113	14.6678	9.6469	11.5386	2.84956	6.03607e-26	8.51857e-24
EVM0006745.1				10	16	13	54	43	51	0.6944	0.8765	0.9579	3.9996	2.8608	2.6537	1.88804	2.4935e-09	3.68818e-08
EVM0006753.1	K08C7.3d	K08C7.3d		387	551	244	798	696	855	26.8623	30.1704	18.0134	59.0108	46.2977	44.8773	0.997614	6.85048e-06	4.51012e-05
EVM0006757.1	F58B4.1a	F58B4.1a		553	903	516	1248	1149	1353	38.3908	49.449	37.9947	92.3508	76.4112	71.0249	0.928187	1.65179e-06	1.28329e-05
EVM0006759.1				226	406	288	475	432	525	15.7203	22.2341	21.1914	35.1211	28.7538	27.5467	0.625362	0.00186451	0.00608111
EVM0006762.2			novel	50	72	43	86	86	130	3.4722	3.9392	3.198	6.3411	5.6984	6.8372	0.825649	0.000225081	0.000972554
EVM0006763.1	F15H10.7	F15H10.7		33	56	37	126	138	197	2.2916	3.0677	2.7263	9.3215	9.1503	10.3366	1.82423	4.89025e-16	2.34158e-14
EVM0006777.1	F53H8.3	F53H8.3		55	80	41	97	92	122	3.7899	4.3983	3.0211	7.1788	6.1085	6.4281	0.800704	0.00047371	0.00185202
EVM0006777.3			novel	176	281	126	411	487	544	12.2517	15.3678	9.285	30.4361	32.3923	28.5343	1.30109	4.48922e-10	7.64633e-09
EVM0006777.4			novel	21	34	13	22	43	58	1.4909	1.8875	0.9579	1.6374	2.8503	3.0419	0.78582	0.0166971	0.0395213
EVM0006781.1	Y70G10A.3	Y70G10A.3		69	60	49	105	100	134	4.8198	3.2869	3.613	7.7679	6.6816	7.0415	0.878063	0.000131165	0.000609702
EVM0006787.1	C46G7.4q	C46G7.4q		37	60	37	103	83	98	2.5378	3.2982	2.7383	7.5859	5.5337	5.1516	1.07308	1.73547e-05	0.000102307
EVM0006793.1	T20B5.3b	T20B5.3b		317	487	331	613	589	794	22.041	26.6728	24.4099	45.3661	39.219	41.6824	0.786403	1.67777e-05	9.93116e-05
EVM0006793.2			novel	321	542	348	691	652	918	22.2909	29.6941	25.6236	51.1535	43.3668	48.19	0.876877	3.949e-06	2.7596e-05
EVM0006802.1	F27E5.2	F27E5.2		31	24	21	68	58	72	2.1527	1.3147	1.5474	5.0018	3.8423	3.7843	1.33391	1.07802e-06	8.75189e-06
EVM0006804.1	JC8.10a	JC8.10a		39	41	42	167	122	177	2.7083	2.246	3.0821	12.3652	8.1176	9.2917	1.89297	3.12947e-14	1.1104e-12
EVM0006810.2				77	74	47	117	120	125	5.3582	4.0663	3.4953	8.6763	7.9959	6.5443	0.83923	0.000325919	0.00133599
EVM0006810.3				13	13	9	21	22	19	0.8694	0.7221	0.6818	1.5667	1.4762	1.0141	0.806447	0.0204417	0.0466534
EVM0006821.1	F55C7.7a	F55C7.7a		216	188	172	342	250	340	15.0249	10.2718	12.6828	25.3346	16.6352	17.8319	0.655135	0.00307052	0.00935429
EVM0006825.1	T24F1.6a	T24F1.6a		16	51	20	40	42	64	1.0944	2.7938	1.4988	2.9895	2.7894	3.3712	0.736322	0.0201396	0.0461169
EVM0006844.1	ZK858.1	ZK858.1		8	12	12	31	36	27	0.5555	0.6575	0.8847	2.3108	2.3655	1.4196	1.51906	2.18248e-05	0.000125046
EVM0006845.1	H28G03.2a	H28G03.2a		248	390	252	629	468	592	17.207	21.3669	18.5723	46.5119	31.111	31.0462	0.923701	1.30721e-05	7.958e-05
EVM0006846.1	F55C12.5b	F55C12.5b		10	12	11	23	29	28	0.7038	0.6835	0.7888	1.7255	1.9114	1.4655	1.21658	0.000197097	0.000870066
EVM0006855.1				46	58	34	98	65	104	3.2065	3.1773	2.5053	7.2505	4.3046	5.472	0.925812	0.000337226	0.00137603
EVM0006856.1	B0432.7a	B0432.7a		6	10	9	12	19	23	0.4167	0.5566	0.6632	0.8689	1.2856	1.207	1.04529	0.00500859	0.0142161
EVM0006864.1	F22G12.4a	F22G12.4a		135	204	118	235	233	308	9.3856	11.1851	8.7081	17.4011	15.5045	16.1711	0.739093	8.04519e-05	0.000395413
EVM0006870.1				49	72	42	97	110	155	3.3851	3.9445	3.0653	7.1853	7.3277	8.1115	1.11457	5.0657e-07	4.48717e-06
EVM0006870.2				119	154	91	244	216	279	8.2962	8.4363	6.7053	18.0405	14.3619	14.6373	0.998266	4.40191e-07	3.9514e-06
EVM0006870.3	B0365.6	B0365.6		115	165	80	237	203	233	7.9868	9.0515	5.8881	17.5028	13.4968	12.2526	0.905096	4.41156e-05	0.000233516
EVM0006872.3			novel	20	46	15	41	42	61	1.3923	2.5358	1.0885	3.0053	2.7712	3.1827	0.802742	0.00869252	0.0227812
EVM0006880.1				108	157	96	548	368	373	7.5039	8.5772	7.1101	40.5453	24.4973	19.5781	1.86095	9.04048e-13	2.49177e-11
EVM0006880.2				97	146	97	453	314	348	6.7181	7.9762	7.159	33.5422	20.8663	18.2366	1.72644	1.625e-12	4.29595e-11
EVM0006880.3	K11C4.5g	K11C4.5g		88	154	95	342	289	304	6.1251	8.4375	7.026	25.291	19.2453	15.9763	1.47782	5.18971e-11	1.04969e-09
EVM0006891.1	W08G11.1	W08G11.1		36	34	49	55	87	67	2.4656	1.8794	3.5901	4.0946	5.7876	3.5042	0.763811	0.00910127	0.0236936
EVM0006891.2				34	35	33	58	70	68	2.3489	1.9303	2.4067	4.2918	4.6664	3.5521	0.904117	0.000308111	0.001273
EVM0006902.1	B0302.1a	B0302.1a		33	64	37	91	74	91	2.2622	3.5148	2.7212	6.7635	4.9375	4.7685	0.93324	0.00028699	0.00119867
EVM0006902.2			novel	34	50	40	85	47	80	2.3385	2.7636	2.9698	6.3189	3.1127	4.2148	0.748204	0.00867772	0.0227455
EVM0006911.1	Y39B6A.20	Y39B6A.20		5227	6980	7743	15980	9008	11337	363.005	382.369	570.577	1182.17	599.323	594.941	0.852664	0.00153293	0.00514355
EVM0006914.1	F33H1.1a	F33H1.1a		47	53	37	60	66	87	3.2624	2.9022	2.7263	4.4269	4.37	4.5615	0.587378	0.00975298	0.0251357
EVM0006914.2			novel	59	84	52	105	98	132	4.0664	4.5807	3.866	7.7423	6.4897	6.9038	0.747429	0.000564299	0.00216161
EVM0006914.3			novel	59	85	49	95	96	114	4.1119	4.6615	3.5793	7.0308	6.3751	5.9576	0.635845	0.00408349	0.0119388
EVM0006915.1	ZK370.7	ZK370.7		28	43	29	82	88	80	1.9444	2.3556	2.1369	6.0524	5.8401	4.1988	1.30337	4.02015e-07	3.65769e-06
EVM0006916.1				9	13	9	25	16	26	0.6485	0.7384	0.6632	1.8773	1.0853	1.3826	1.05464	0.00307026	0.00935429
EVM0006916.2	Y81G3A.3a	Y81G3A.3a		18	15	9	42	35	56	1.2275	0.7954	0.6633	3.0793	2.3329	2.9221	1.62929	1.45553e-07	1.47359e-06
EVM0006929.1	T04H1.4a	T04H1.4a		134	202	125	264	205	280	9.279	11.042	9.2211	19.558	13.667	14.6986	0.691287	0.00066087	0.00248505
EVM0006934.2				29	21	17	38	37	52	1.9971	1.1378	1.2551	2.8407	2.4317	2.7051	0.870919	0.00266461	0.00828333
EVM0006936.1	F36A4.10	F36A4.10		7	9	6	21	24	23	0.4861	0.493	0.4421	1.52	1.5967	1.1941	1.56263	1.7368e-05	0.000102354
EVM0006953.1	R06A4.7	R06A4.7		126	161	117	219	209	302	8.7246	8.8198	8.6127	16.2175	13.9074	15.8672	0.813264	8.59814e-06	5.50621e-05
EVM0006961.1	ZK688.2	ZK688.2		22	42	38	53	72	79	1.5278	2.3039	2.8	3.9209	4.7902	4.1458	0.95426	0.000294661	0.00122552
EVM0006964.1	F31E3.4	F31E3.4		363	547	303	616	652	761	25.1739	29.9461	22.3322	45.5403	43.3736	39.9599	0.731671	0.000107665	0.000511485
EVM0006966.2				334	367	283	516	648	802	23.187	20.1149	20.8889	38.201	43.1107	42.0877	0.943829	1.63085e-07	1.62912e-06
EVM0006969.1	Y48G1A.5a	Y48G1A.5a		300	549	340	680	551	663	20.8359	30.0579	25.0608	50.3148	36.6388	34.807	0.677655	0.00149441	0.00503771
EVM0006971.1	W03A3.1	W03A3.1		97	77	73	153	68	252	6.736	4.219	5.3559	11.3267	4.5118	13.2097	0.837884	0.0110541	0.0279291
EVM0006987.1				46	41	31	83	72	96	3.1792	2.2543	2.32	6.127	4.7962	5.0252	1.03946	2.62086e-05	0.00014764
EVM0006987.2				60	50	54	77	79	123	4.2008	2.7637	3.9543	5.6807	5.2619	6.4691	0.687896	0.0041556	0.0121157
EVM0006987.3				39	33	35	80	79	105	2.7103	1.8313	2.6082	5.9552	5.2547	5.4943	1.23544	4.20712e-07	3.79834e-06
EVM0006987.4	F40F8.7	F40F8.7		67	49	57	83	99	134	4.6627	2.709	4.1881	6.1658	6.5637	7.0344	0.788368	0.00122648	0.00424585
EVM0006987.5			novel	67	78	57	101	94	123	4.6616	4.2828	4.2222	7.494	6.2483	6.4761	0.61539	0.00420492	0.0122404
EVM0006991.2			novel	228	289	200	414	560	681	15.8488	15.8045	14.7613	30.6082	37.2536	35.7234	1.15793	2.96241e-10	5.19182e-09
EVM0006991.4			novel	581	745	485	838	1131	1328	40.3252	40.7866	35.7658	61.982	75.262	69.697	0.823824	4.87029e-06	3.32057e-05
EVM0006992.1	K04C2.5	K04C2.5		16	32	15	30	56	61	1.1111	1.753	1.1053	2.2194	3.7257	3.2012	1.18282	0.000119444	0.000560489
EVM0006998.1	Y48C3A.7	Y48C3A.7		337	493	311	651	571	656	23.406	26.9938	22.9037	48.1657	37.9886	34.4038	0.714745	0.000255617	0.00108428
EVM0007000.3			novel	34	43	26	75	63	51	2.3297	2.3382	1.9158	5.5366	4.1913	2.7024	0.894208	0.00248449	0.00780091
EVM0007006.1	T28F12.3a	T28F12.3a		5	7	7	37	31	26	0.3687	0.3762	0.4956	2.7429	2.0302	1.3555	2.27187	3.38954e-08	3.97387e-07
EVM0007011.1	F27E11.2	F27E11.2		48	83	65	94	118	167	3.3333	4.5468	4.7895	6.9896	7.881	8.7899	0.902589	6.0614e-05	0.000308159
EVM0007013.1				148	199	137	303	247	277	10.2475	10.8873	10.0948	22.4125	16.4178	14.5425	0.767443	0.000220304	0.000954929
EVM0007021.1				1389	1682	1448	4255	5828	6787	96.4511	92.1624	106.659	314.817	387.713	356.159	1.84243	4.01388e-25	5.30567e-23
EVM0007038.1	T01B11.7	T01B11.7		15	18	15	44	66	68	1.0424	1.0128	1.1061	3.2431	4.367	3.572	1.81997	1.04036e-10	1.99057e-09
EVM0007038.2			novel	16	19	13	32	36	53	1.1111	1.0141	0.9624	2.3412	2.3633	2.8061	1.28536	8.7413e-06	5.58455e-05
EVM0007047.1	F34D10.6a	F34D10.6a		31	39	26	66	72	74	2.1299	2.1223	1.8919	4.8929	4.7902	3.8626	1.12582	5.58909e-06	3.76551e-05
EVM0007047.2			novel	11	10	9	17	27	41	0.7867	0.562	0.687	1.2577	1.7963	2.1743	1.38833	9.12123e-05	0.000441935
EVM0007048.1	Y108G3AL.7a	Y108G3AL.7a		406	701	526	1553	1111	1390	28.2255	38.4066	38.7667	114.88	73.9265	72.9545	1.3111	5.7024e-09	7.82413e-08
EVM0007051.1	F39C12.3a	F39C12.3a		70	88	89	124	136	142	4.8543	4.8012	6.558	9.1476	9.0241	7.4688	0.662554	0.00241566	0.00762432
EVM0007051.2			novel	50	78	49	79	101	133	3.4602	4.2612	3.6143	5.843	6.7028	6.9876	0.781098	0.000443366	0.00174795
EVM0007051.3			novel	44	86	54	102	128	180	3.0551	4.6962	3.9755	7.5617	8.4904	9.4214	1.11298	1.15897e-06	9.34444e-06
EVM0007065.2				36	62	30	82	57	79	2.4999	3.3964	2.2105	6.0726	3.7726	4.1314	0.762095	0.00510658	0.0144484
EVM0007079.1	ZK524.3a	ZK524.3a		17	25	7	64	35	57	1.1531	1.3713	0.5181	4.7097	2.3271	2.9821	1.67505	3.92365e-06	2.74597e-05
EVM0007079.3			novel	12	7	5	37	25	28	0.8333	0.3835	0.3684	2.7433	1.6368	1.4875	1.87018	4.69491e-06	3.21675e-05
EVM0007079.4			novel	15	15	7	33	28	38	1.0754	0.7996	0.5158	2.461	1.8628	1.9754	1.37319	2.87834e-05	0.000160507
EVM0007088.2			novel	51	74	42	181	127	178	3.5622	4.0737	3.1036	13.3858	8.4788	9.3268	1.52446	4.18833e-10	7.17289e-09
EVM0007088.4			novel	42	51	41	127	103	115	2.8884	2.7776	3.0176	9.376	6.8235	6.044	1.34926	6.00632e-08	6.63169e-07
EVM0007091.1	K04G7.1	K04G7.1		49	48	34	96	92	86	3.3887	2.6295	2.5053	7.1141	6.1208	4.5354	1.05047	4.30114e-05	0.000228751
EVM0007100.1	T23G7.3	T23G7.3		2879	4324	3504	6027	4929	5740	199.898	236.861	258.17	445.897	327.904	301.231	0.62924	0.00136586	0.00466642
EVM0007111.1				41	65	53	78	110	97	2.8472	3.5406	3.9053	5.7704	7.3164	5.0904	0.815048	0.000802589	0.00293796
EVM0007115.3			novel	15	16	15	30	17	42	1.0143	0.8888	1.1053	2.2169	1.1167	2.1906	0.886587	0.0105825	0.0269115
EVM0007127.1	F01F1.6	F01F1.6		947	1606	1272	5918	4468	5775	65.772	87.9683	93.7242	437.819	297.239	303.052	2.06832	1.299e-21	1.25681e-19
EVM0007128.1	K12H4.8	K12H4.8		109	148	100	226	225	268	7.5829	8.0851	7.3757	16.7006	14.9803	14.0752	0.984192	1.42751e-07	1.4507e-06
EVM0007128.2				41	37	30	62	60	119	2.8335	2.0377	2.2034	4.6142	3.9803	6.2366	1.08097	5.12024e-05	0.000266003
EVM0007133.1	T22H9.1b	T22H9.1b		320	402	233	547	525	637	22.2079	22.0255	17.1706	40.4672	34.9331	33.4424	0.822991	1.62277e-05	9.63082e-05
EVM0007143.1	EEED8.10a	EEED8.10a		32	33	21	56	61	66	2.2222	1.8242	1.5474	4.1429	4.0723	3.4745	1.05213	3.3904e-05	0.000185209
EVM0007144.1				100	143	102	553	375	369	6.9444	7.8391	7.5443	40.9099	24.9582	19.3491	1.92721	1.80827e-13	5.6194e-12
EVM0007158.2			novel	13	16	16	83	96	116	0.87	0.8934	1.2027	6.1403	6.3677	6.0793	2.65036	4.04799e-23	4.69017e-21
EVM0007166.1	W01B6.3	W01B6.3		65	77	55	124	93	117	4.5138	4.2181	4.0527	9.1644	6.1873	6.1424	0.741005	0.00179281	0.00587981
EVM0007170.1	D2023.2a	D2023.2a		680	1206	783	2100	1277	1727	47.2246	66.0442	57.6628	155.338	84.9354	90.6422	0.951882	7.46217e-05	0.000370603
EVM0007171.2				39	76	60	125	145	188	2.7349	4.1365	4.4483	9.2206	9.6544	9.8429	1.34002	2.8262e-09	4.12823e-08
EVM0007177.1	F40F11.2	F40F11.2		6	7	8	22	25	25	0.4167	0.3835	0.6156	1.6561	1.6504	1.3332	1.70871	2.50052e-06	1.84637e-05
EVM0007191.1	ZK617.1h	ZK617.1h		652	1249	646	3521	2077	1764	45.2781	68.4391	47.5752	260.457	138.212	92.5784	1.60556	2.55423e-07	2.43736e-06
EVM0007191.2			novel	13	9	9	682	313	157	0.9067	0.4985	0.6698	50.4722	20.8206	8.2502	5.25455	4.23244e-21	3.87527e-19
EVM0007193.1				825	1107	964	1567	1060	1912	57.2748	60.6424	70.9971	115.938	70.5463	100.364	0.602611	0.00391661	0.0115191
EVM0007193.2	K09E9.4	K09E9.4		948	1178	998	1650	1204	2148	65.8254	64.5596	73.5392	122.069	80.1013	112.748	0.627133	0.00144878	0.00490858
EVM0007194.2				78	123	77	149	151	158	5.3831	6.727	5.6737	11.0343	10.0294	8.2931	0.7121	0.000780556	0.00286769
EVM0007196.1	C23G10.3	C23G10.3		12538	19205	19217	30729	29693	35392	870.702	1052.06	1415.97	2273.35	1975.46	1857.31	0.870961	2.1806e-05	0.000124977
EVM0007202.1	C23H4.6a	C23H4.6a		108	130	82	229	241	217	7.509	7.1195	6.0758	16.9688	16.0567	11.4137	1.0945	3.64704e-07	3.35726e-06
EVM0007205.1	C10E2.6	C10E2.6		49	38	54	92	84	130	3.4031	2.0821	3.979	6.8132	5.5885	6.8222	1.03925	6.02024e-05	0.000306316
EVM0007210.2			novel	302	357	234	393	431	576	21.0029	19.547	17.2337	29.074	28.6876	30.2256	0.606103	0.000753288	0.00278112
EVM0007211.1	C30F8.4a	C30F8.4a		69	99	63	168	174	201	4.8222	5.4373	4.6389	12.4635	11.5876	10.5438	1.2062	2.53993e-09	3.75389e-08
EVM0007211.2				59	91	41	154	166	187	4.0658	5.0009	3.0248	11.3838	11.0163	9.8326	1.39731	6.02292e-10	9.98677e-09
EVM0007211.4				17	23	16	32	17	64	1.2092	1.2352	1.179	2.3324	1.1418	3.3462	0.922204	0.013534	0.0330685
EVM0007215.2			novel	3	3	3	27	27	20	0.2083	0.1643	0.2211	1.9975	1.7809	1.0496	2.96809	5.98422e-10	9.93136e-09
EVM0007218.1				17	23	13	41	40	44	1.1805	1.26	0.9579	3.0352	2.6612	2.3207	1.20858	2.63878e-05	0.000148471
EVM0007223.1	F32A11.6	F32A11.6		17	16	25	45	31	35	1.1805	0.8619	1.8115	3.3401	2.0624	1.818	0.910018	0.00924026	0.0240188
EVM0007223.2			novel	3	13	15	19	20	28	0.2083	0.7051	1.113	1.3729	1.3306	1.4882	1.05242	0.00778362	0.0207232
EVM0007234.2			novel	24	19	26	28	43	50	1.6754	1.0527	1.9346	2.0714	2.8738	2.6467	0.732198	0.0143331	0.0347183
EVM0007240.1	Y45G5AL.2a	Y45G5AL.2a		23	32	26	33	45	73	1.5825	1.7261	1.9194	2.4413	3.0104	3.8263	0.843009	0.00221432	0.00705684
EVM0007242.1	C48A7.2a	C48A7.2a		171	192	149	601	442	531	11.851	10.5387	10.9539	44.4887	29.417	27.8705	1.60793	3.04647e-13	9.09097e-12
EVM0007242.2			novel	17	15	15	32	26	25	1.1805	0.8227	1.1164	2.3674	1.73	1.3166	0.783682	0.0204919	0.0467525
EVM0007242.3			novel	70	89	61	122	78	174	4.8864	4.856	4.5133	9.0413	5.21	9.1361	0.71409	0.00394525	0.0115924
EVM0007255.1				500	766	553	962	869	1078	34.6907	41.9703	40.7494	71.1925	57.7877	56.5528	0.658835	0.000413086	0.00164558
EVM0007262.1	D2085.5k	D2085.5k		267	402	293	826	650	767	18.5139	22.0006	21.5624	61.1275	43.24	40.2448	1.21776	6.6641e-09	9.02491e-08
EVM0007266.1	Y95B8A.10a	Y95B8A.10a		47	55	30	83	65	78	3.2363	3.0325	2.1953	6.1415	4.3167	4.0779	0.762846	0.00353483	0.0105433
EVM0007269.1	C34E10.8	C34E10.8		108	194	131	317	260	328	7.533	10.6108	9.6315	23.4438	17.3065	17.1925	1.05448	6.26173e-07	5.39635e-06
EVM0007271.1				2	4	6	27	23	24	0.1494	0.2192	0.4301	2.0333	1.5451	1.2605	2.57449	2.89045e-09	4.2188e-08
EVM0007271.2	K05F1.6c	K05F1.6c		23	26	35	83	89	93	1.5903	1.4067	2.5598	6.1275	5.9387	4.8749	1.6195	2.01017e-09	3.01847e-08
EVM0007280.1	F32A5.2b	F32A5.2b		234	436	278	537	384	590	16.2837	23.8846	20.5051	39.6929	25.5737	30.9607	0.662365	0.0023596	0.00747126
EVM0007281.1	Y104H12BR.1a	Y104H12BR.1a		112	195	181	708	516	729	7.7778	10.6734	13.3373	52.362	34.3362	38.266	1.97422	1.3888e-16	7.3019e-15
EVM0007283.1	ZK1098.10d	ZK1098.10d		117	170	142	271	242	248	8.0933	9.328	10.4361	20.085	16.0772	13.0149	0.815634	0.000117657	0.000553214
EVM0007283.2				114	134	130	285	241	215	7.919	7.3422	9.5499	21.0792	16.0525	11.2968	0.962287	5.14466e-05	0.000266829
EVM0007302.1	Y48G8AL.11a	Y48G8AL.11a		178	242	154	348	325	430	12.3609	13.2635	11.3475	25.7476	21.6259	22.5637	0.91587	6.75208e-07	5.77387e-06
EVM0007308.1	F54D5.5a	F54D5.5a		39	47	39	61	76	91	2.6954	2.5669	2.8614	4.514	5.0548	4.7774	0.82391	0.000325642	0.00133515
EVM0007310.1	C30C11.4	C30C11.4		635	1112	639	4599	3661	4826	44.0866	60.9371	47.1175	340.238	243.552	253.233	2.45845	2.13898e-31	4.95663e-29
EVM0007312.2			novel	28	22	23	46	43	53	1.9444	1.2024	1.7173	3.4031	2.8637	2.7813	0.904657	0.00102457	0.00363401
EVM0007312.3			novel	59	50	29	80	108	114	4.0979	2.7118	2.1369	5.9256	7.1755	5.9675	1.08982	2.31645e-05	0.000131877
EVM0007312.4			novel	43	39	30	79	82	100	2.9751	2.1637	2.2105	5.8778	5.4631	5.244	1.17423	8.99184e-07	7.45193e-06
EVM0007322.1	F47E1.20	F47E1.20		152	167	151	209	233	355	10.5553	9.1598	11.1481	15.4903	15.5129	18.6297	0.691077	0.000275864	0.00115838
EVM0007332.1	R07B7.5	R07B7.5		63	77	31	109	127	158	4.3749	4.2297	2.2842	8.06	8.459	8.2923	1.1759	1.51451e-06	1.18523e-05
EVM0007332.2			novel	40	55	30	66	116	135	2.7777	3.0351	2.2105	4.9097	7.7483	7.0845	1.29284	4.46116e-07	3.99123e-06
EVM0007332.3			novel	34	75	33	96	133	165	2.3611	4.1086	2.4316	7.105	8.8746	8.6784	1.45081	1.31035e-08	1.65513e-07
EVM0007338.1	Y69A2AR.16a	Y69A2AR.16a		108	224	116	281	226	274	7.4653	12.2591	8.5511	20.7838	15.021	14.3834	0.81804	0.000382046	0.00153588
EVM0007341.1	T09A5.7	T09A5.7		57	98	52	108	143	144	3.9443	5.3486	3.8312	8.0071	9.5182	7.5319	0.919326	4.53829e-05	0.000239617
EVM0007346.1	Y37E3.13a	Y37E3.13a		58	88	59	100	125	161	4.0046	4.8319	4.3265	7.4245	8.3274	8.4461	0.874873	3.17152e-05	0.000174829
EVM0007348.1	Y48C3A.12	Y48C3A.12		15	15	18	40	47	45	1.0089	0.8262	1.3021	2.9338	3.1124	2.3852	1.43251	1.57977e-06	1.2314e-05
EVM0007353.2			novel	107	114	82	147	169	179	7.4598	6.2519	6.0633	10.8917	11.2436	9.4055	0.670973	0.000854594	0.00310566
EVM0007354.1	F18C12.2b	F18C12.2b		7	18	22	64	39	30	0.4862	0.9863	1.6463	4.7513	2.5866	1.5864	1.50336	0.000658973	0.00247924
EVM0007357.1	ZK1128.1	ZK1128.1		43	56	24	54	63	80	3.0121	3.0677	1.7684	4.0226	4.1914	4.2019	0.647653	0.011042	0.027906
EVM0007358.1	Y102A5A.1	Y102A5A.1		258	343	259	749	521	599	17.9026	18.8033	19.0582	55.4434	34.654	31.4179	1.12137	7.64374e-07	6.45984e-06
EVM0007367.2			novel	15	21	10	31	31	26	1.0587	1.1292	0.7369	2.3155	2.0318	1.3785	0.925252	0.0055835	0.0155678
EVM0007368.1				517	735	507	1170	2304	2309	35.9032	40.252	37.3796	86.5206	153.294	121.189	1.66857	2.50905e-14	9.10925e-13
EVM0007374.1	F45H11.1a	F45H11.1a		15	20	9	38	35	48	1.0451	1.0956	0.6632	2.802	2.3241	2.5052	1.41222	2.34519e-06	1.74541e-05
EVM0007377.1	W04G3.1a	W04G3.1a		24	22	26	83	74	98	1.6666	1.2046	1.9158	6.1403	4.8911	5.1444	1.7686	1.94702e-11	4.29442e-10
EVM0007379.1	B0240.4	B0240.4		83	159	92	183	153	171	5.7983	8.7243	6.7912	13.5395	10.1812	8.9808	0.605723	0.00852591	0.0224071
EVM0007385.1	F26D10.3	F26D10.3		2027	4059	1918	8384	6062	7339	140.739	222.345	141.316	620.264	403.294	385.145	1.48116	5.91975e-10	9.83306e-09
EVM0007385.2			novel	1644	3730	1620	6402	5205	6724	114.16	204.352	119.355	473.623	346.315	352.846	1.42068	2.34578e-09	3.47791e-08
EVM0007385.3			novel	156	363	134	317	372	560	10.8311	19.9002	9.8733	23.4477	24.7252	29.4041	0.928498	0.000215078	0.00093601
EVM0007392.1	F57F4.3	F57F4.3		2099	5922	3405	11667	6726	9119	145.783	324.433	250.909	863.099	447.464	478.527	1.31063	8.66561e-06	5.54564e-05
EVM0007399.1	F25H8.3a	F25H8.3a		38	33	24	88	75	104	2.6695	1.8078	1.7538	6.5396	4.9842	5.473	1.44627	2.27264e-08	2.73797e-07
EVM0007399.2				22	18	10	53	39	63	1.4989	0.9597	0.7368	3.8967	2.6236	3.289	1.60926	2.29695e-07	2.22065e-06
EVM0007399.3				13	11	11	59	27	50	0.9028	0.6289	0.8405	4.3607	1.7766	2.6198	1.87812	9.40395e-07	7.7368e-06
EVM0007405.1	F54C1.1	F54C1.1		176	369	226	630	636	904	12.2241	20.2291	16.6528	46.5867	42.3419	47.4246	1.46995	2.53358e-12	6.42639e-11
EVM0007409.1	C28C12.9	C28C12.9		86	198	121	214	198	277	5.9739	10.8467	8.9159	15.8237	13.1734	14.5428	0.751721	0.000764696	0.00281974
EVM0007415.1				16	15	9	32	22	31	1.0955	0.8016	0.6674	2.3828	1.4566	1.6174	1.06828	0.00181823	0.00595191
EVM0007430.1	F15B9.7a	F15B9.7a		20	41	27	90	74	86	1.3889	2.246	1.9808	6.6311	4.924	4.5155	1.49361	4.21594e-08	4.84885e-07
EVM0007433.2	F16B3.1b	F16B3.1b		17	14	16	33	32	29	1.1806	0.7669	1.2006	2.46	2.1002	1.4989	0.942483	0.00424352	0.0123318
EVM0007434.1	C46G7.4q	C46G7.4q		207	339	198	533	399	512	14.3523	18.5543	14.5541	39.4257	26.522	26.8624	0.962717	7.74848e-06	5.02207e-05
EVM0007434.2			novel	130	227	133	273	212	297	9.0308	12.4498	9.8268	20.2319	14.1083	15.5944	0.666524	0.00163186	0.00542796
EVM0007436.1				31	72	52	131	68	116	2.1357	3.9443	3.8316	9.7204	4.5365	6.109	1.02773	0.000959102	0.00342902
EVM0007436.2	H39E23.1b	H39E23.1b		54	78	42	127	80	108	3.736	4.2641	3.0948	9.3795	5.3344	5.6499	0.860158	0.00134546	0.00460845
EVM0007436.3				45	62	41	143	78	134	3.0911	3.4024	3.0211	10.5629	5.1682	7.0239	1.24764	6.87998e-06	4.52176e-05
EVM0007437.1	Y42H9AR.1	Y42H9AR.1		71	151	100	404	303	412	4.9305	8.2697	7.3686	29.9154	20.1256	21.5987	1.79272	3.703e-14	1.29433e-12
EVM0007445.1	R05C11.3	R05C11.3		52	55	42	80	72	82	3.5829	3.0326	3.0948	5.9186	4.7683	4.29	0.617802	0.00937509	0.0243087
EVM0007445.2				11	12	18	37	26	29	0.7465	0.6697	1.3277	2.709	1.7298	1.5401	1.12518	0.00197388	0.0063956
EVM0007449.2			novel	146	149	95	243	183	184	10.1548	8.1892	7.0336	17.9958	12.1783	9.6393	0.643298	0.00902788	0.0235319
EVM0007449.3			novel	147	202	128	261	222	268	10.1906	11.0473	9.4413	19.3261	14.7512	14.0857	0.644153	0.00106802	0.00376181
EVM0007458.2			novel	110	166	105	219	195	209	7.638	9.1017	7.7122	16.1806	13.0008	10.9748	0.70665	0.000727081	0.00269443
EVM0007481.1	M163.3	M163.3		317	657	478	2439	1593	1586	22.0004	36.0154	35.2467	180.472	105.964	83.2309	1.98549	2.06555e-12	5.34604e-11
EVM0007486.2			novel	30	44	33	49	56	77	2.0963	2.4109	2.4316	3.6446	3.7481	4.0419	0.720865	0.00246179	0.00773741
EVM0007487.1				298	624	478	2128	1530	1824	20.7057	34.2031	35.2389	157.414	101.81	95.7456	1.97607	5.64712e-15	2.26488e-13
EVM0007487.2	Y67D8C.10b	Y67D8C.10b		310	374	310	993	721	724	21.5308	20.5153	22.8763	73.4935	47.9953	37.9839	1.29515	4.99602e-08	5.62202e-07
EVM0007488.1	F18C5.2	F18C5.2		73	100	74	192	177	248	5.0694	5.4781	5.4532	14.2044	11.7759	13.0355	1.28279	9.33037e-11	1.81108e-09
EVM0007490.1	F22B5.9	F22B5.9		526	850	585	895	896	1250	36.5079	46.5668	43.1143	66.2238	59.637	65.6063	0.600751	0.000956686	0.00342234
EVM0007491.1	C01B7.1c	C01B7.1c		155	237	151	357	385	411	10.7929	12.9606	11.1135	26.3893	25.6409	21.5751	1.07266	1.42321e-08	1.78091e-07
EVM0007495.2			novel	105	125	67	151	199	274	7.2657	6.842	4.9141	11.2057	13.232	14.3822	1.02691	1.48643e-06	1.16738e-05
EVM0007495.3			novel	35	47	45	61	55	117	2.4564	2.5664	3.2796	4.4781	3.667	6.1159	0.79431	0.00286391	0.0088124
EVM0007507.1				51	49	45	106	73	94	3.5316	2.6843	3.3158	7.8419	4.8567	4.926	0.883507	0.000765762	0.00282162
EVM0007513.1				15	31	11	76	80	43	1.0475	1.7216	0.8118	5.6325	5.3132	2.2675	1.84005	1.38355e-06	1.09567e-05
EVM0007513.2				8	24	14	61	42	20	0.5555	1.296	1.0443	4.5456	2.7754	1.0281	1.48979	0.00162604	0.00541053
EVM0007513.3				9	13	5	29	18	23	0.5962	0.7284	0.3762	2.1088	1.1742	1.2143	1.33848	0.000671516	0.00251383
EVM0007513.4				2	11	5	31	20	18	0.1389	0.6169	0.3825	2.3299	1.3305	0.9246	1.91573	7.71201e-05	0.000381293
EVM0007513.5				12	11	5	26	23	19	0.8333	0.5769	0.392	1.9517	1.5176	1.0023	1.26934	0.00129745	0.00446273
EVM0007513.6				16	23	22	90	65	54	1.1142	1.2512	1.6151	6.632	4.3427	2.8374	1.78118	1.80513e-07	1.78234e-06
EVM0007513.7	B0496.3e	B0496.3e		27	25	21	84	58	50	1.8949	1.3688	1.5802	6.2026	3.8914	2.6045	1.37824	3.93351e-05	0.000211129
EVM0007527.3			novel	86	104	83	123	187	172	5.956	5.6787	6.116	9.0847	12.4506	9.0142	0.782798	0.00023034	0.000992991
EVM0007528.1	Y57A10A.20	Y57A10A.20		45	53	44	86	71	84	3.1499	2.9034	3.2159	6.3992	4.7237	4.4012	0.736677	0.0024489	0.00770206
EVM0007529.2			novel	6	15	6	14	22	33	0.4193	0.8095	0.4421	1.0676	1.4947	1.7325	1.32606	0.000447323	0.00176096
EVM0007533.1	Y54G2A.2a	Y54G2A.2a		365	495	368	761	702	882	25.3462	27.1203	27.1167	56.3278	46.7053	46.2675	0.906491	7.8722e-07	6.61124e-06
EVM0007536.1				2	10	3	14	11	12	0.1389	0.5478	0.2211	1.0106	0.7318	0.6408	1.26277	0.0078176	0.0207989
EVM0007537.1	C27A12.9	C27A12.9		37	39	45	88	69	82	2.5552	2.1292	3.2811	6.4769	4.6235	4.3237	0.955191	0.000332642	0.00135969
EVM0007554.1	T16G1.4	T16G1.4		56	44	58	90	106	96	3.9058	2.401	4.2936	6.6555	7.0621	5.054	0.832196	0.00151367	0.00508803
EVM0007559.1	F40F8.7	F40F8.7		171	124	112	198	227	327	11.9081	6.7816	8.2219	14.6724	15.0734	17.1708	0.807904	0.000254194	0.00107906
EVM0007562.1				9	12	5	19	17	26	0.6231	0.6574	0.3686	1.4093	1.1324	1.3768	1.21128	0.0006662	0.00249955
EVM0007568.1	F07A5.7a	F07A5.7a		8357	15523	11328	26067	17937	19989	580.371	850.364	834.72	1928.41	1193.37	1048.98	0.880425	0.000252141	0.00107196
EVM0007573.1	F59F5.5	F59F5.5		128	161	135	204	284	406	8.8896	8.8217	9.9475	15.092	18.9038	21.2858	1.00357	4.77551e-07	4.25574e-06
EVM0007575.2				45	62	36	118	88	85	3.096	3.4209	2.6252	8.7497	5.8272	4.4577	1.03928	0.000193689	0.000858205
EVM0007582.1	C01C7.1b	C01C7.1b		70	78	62	181	127	148	4.861	4.2974	4.5725	13.3839	8.4502	7.7925	1.10326	7.89802e-06	5.1084e-05
EVM0007592.1	F08B4.6	F08B4.6		147	235	142	270	242	319	10.2086	12.8736	10.4638	19.9709	16.1003	16.7371	0.648607	0.000807581	0.00295483
EVM0007594.1	Y105C5B.28a	Y105C5B.28a		2632	3800	2697	10463	6801	10257	182.805	208.155	198.717	774.076	452.482	538.256	1.58132	6.75528e-14	2.23627e-12
EVM0007595.1	F37B12.1	F37B12.1		6	10	8	17	14	37	0.4167	0.5478	0.5895	1.2577	0.9314	1.9637	1.42806	0.000474496	0.00185432
EVM0007603.1	Y66D12A.9	Y66D12A.9		329	497	270	509	619	643	22.8359	27.2516	19.9192	37.645	41.149	33.7611	0.681816	0.000396619	0.00158935
EVM0007604.1	C14F11.2	C14F11.2		38	53	34	79	65	89	2.6388	2.9034	2.5053	5.8444	4.3385	4.6708	0.870977	0.000292272	0.00121667
EVM0007609.1	F53B6.2c	F53B6.2c		102	163	123	272	256	356	7.0523	8.9373	9.0379	20.1377	17.0642	18.6611	1.15556	2.32501e-09	3.44984e-08
EVM0007609.2			novel	191	333	205	577	439	494	13.2715	18.2642	15.1037	42.6795	29.2095	25.9451	1.06397	2.4145e-06	1.78989e-05
EVM0007611.1	C08B11.3b	C08B11.3b		30	34	26	100	88	104	2.0833	1.8626	1.9158	7.4115	5.8854	5.4825	1.6716	2.35841e-11	5.11171e-10
EVM0007616.1	F42H10.5a	F42H10.5a		32	51	35	89	62	72	2.2222	2.7938	2.5819	6.5842	4.1432	3.7804	0.914506	0.000893364	0.00322532
EVM0007624.1	Y105C5A.3	Y105C5A.3		2	0	2	30	19	24	0.1389	0	0.1474	2.2194	1.2643	1.2595	4.04171	1.17371e-12	3.1653e-11
EVM0007645.1	F27C1.11a	F27C1.11a		45	63	50	174	166	197	3.1449	3.4512	3.6843	12.8408	11.0276	10.3391	1.72919	1.19984e-15	5.34942e-14
EVM0007646.1				4	23	9	32	40	39	0.2977	1.2768	0.6463	2.3703	2.6286	2.0655	1.6006	1.68728e-05	9.97801e-05
EVM0007646.2				8	12	6	25	19	28	0.5555	0.6429	0.4085	1.819	1.2681	1.4705	1.45639	4.55002e-05	0.000240168
EVM0007646.3	F35D11.11a	F35D11.11a		2	16	8	37	26	27	0.1516	0.8765	0.5895	2.7682	1.699	1.4195	1.78997	4.34406e-05	0.000230463
EVM0007646.4				8	17	10	20	17	25	0.5736	0.9483	0.7011	1.4534	1.164	1.3204	0.787412	0.0202758	0.046361
EVM0007648.1	F10E7.8a	F10E7.8a		77	109	76	157	144	178	5.3499	5.9506	5.6317	11.6034	9.5931	9.3339	0.843575	3.4779e-05	0.000189163
EVM0007652.2			novel	13	10	10	22	23	28	0.9028	0.5478	0.7369	1.6259	1.5302	1.4694	1.09105	0.00101782	0.00361347
EVM0007653.1	C49H3.6a	C49H3.6a		5	5	3	12	11	17	0.3296	0.2816	0.2384	0.8602	0.7633	0.8683	1.52602	0.000564128	0.0021614
EVM0007653.2			novel	50	47	48	99	94	120	3.4778	2.5958	3.5234	7.3516	6.2501	6.293	1.05782	5.25294e-06	3.56334e-05
EVM0007659.1	K07E8.7a	K07E8.7a		30	61	47	58	59	103	2.0882	3.3417	3.4632	4.279	3.9309	5.3824	0.614105	0.0184058	0.0428153
EVM0007661.1	Y73F8A.5	Y73F8A.5		36	34	21	106	64	76	2.53	1.8443	1.5442	7.8713	4.2507	3.9787	1.43022	6.58088e-06	4.35247e-05
EVM0007672.1	F54B3.1a	F54B3.1a		3	6	7	27	14	14	0.2126	0.3415	0.5291	1.9753	0.933	0.756	1.71785	0.000516202	0.00200064
EVM0007672.2				90	134	67	295	224	311	6.2538	7.3228	4.9702	21.8134	14.8848	16.2949	1.50382	1.27489e-11	2.89707e-10
EVM0007691.1	F29C12.4	F29C12.4		322	436	249	1000	886	1084	22.3615	23.8946	18.3313	73.9504	58.9379	56.8753	1.55202	7.81929e-15	3.05767e-13
EVM0007691.2			novel	55	76	62	200	181	191	3.7955	4.1665	4.5627	14.822	12.0497	10.0306	1.55298	5.02685e-12	1.2222e-10
EVM0007691.3			novel	86	145	64	156	178	265	6.0026	7.9514	4.7126	11.559	11.8137	13.8934	0.988747	9.05225e-06	5.76359e-05
EVM0007695.1	F46H5.4	F46H5.4		100	114	98	239	175	217	6.9297	6.2398	7.2499	17.6618	11.6318	11.411	0.992443	8.96341e-06	5.71312e-05
EVM0007703.1	R07B5.9a	R07B5.9a		191	228	218	416	284	314	13.2428	12.4833	16.0979	30.7767	18.8732	16.4793	0.65892	0.00597851	0.0164734
EVM0007703.2			novel	12	13	21	63	35	46	0.8381	0.7281	1.5298	4.6888	2.3059	2.413	1.60706	2.07308e-05	0.000119581
EVM0007703.3			novel	55	35	42	181	117	115	3.8317	1.9362	3.0768	13.3657	7.7651	6.0476	1.62114	5.41119e-07	4.75061e-06
EVM0007704.1	Y47D3A.29a	Y47D3A.29a		39	81	44	219	145	118	2.7083	4.4373	3.2423	16.2261	9.6469	6.1926	1.60985	7.99594e-07	6.70915e-06
EVM0007720.1	R08F11.7	R08F11.7		8	6	5	12	18	32	0.5556	0.3287	0.3693	0.8806	1.1975	1.6823	1.61492	0.000108586	0.000515468
EVM0007725.1	Y48G1A.4	Y48G1A.4		651	1116	535	1815	1472	1554	45.1768	61.1374	39.4231	134.295	97.919	81.5509	1.10432	1.48976e-06	1.16948e-05
EVM0007735.1	C36F7.1	C36F7.1		23	34	21	60	47	43	1.6122	1.8627	1.5219	4.4286	3.1353	2.2699	0.947204	0.00177702	0.00584111
EVM0007742.1	T01H10.6	T01H10.6		10	10	6	19	50	29	0.6944	0.5671	0.4383	1.3893	3.3074	1.5134	1.84685	1.75834e-05	0.000103461
EVM0007744.1	T25B6.2	T25B6.2		2030	2557	2417	5056	3517	4273	140.945	140.065	178.099	374.05	234	224.26	0.85816	8.96178e-05	0.000435108
EVM0007745.1	F26F4.7	F26F4.7		26	25	29	274	129	136	1.8055	1.3695	2.1369	20.2419	8.5824	7.1361	2.75849	3.08004e-13	9.17658e-12
EVM0007756.1	C08F11.8	C08F11.8		158	172	276	233	364	410	10.9574	9.4159	20.3037	17.213	24.1892	21.5287	0.634663	0.0163498	0.0387875
EVM0007760.1	Y48G8AL.1a	Y48G8AL.1a		418	495	386	669	600	811	29.0521	27.09	28.4396	49.5049	39.9141	42.5794	0.641745	0.000414853	0.00165149
EVM0007763.1	F28E10.1c	F28E10.1c		99	139	96	389	366	411	6.8702	7.6036	7.0657	28.7747	24.3726	21.5444	1.7884	3.41949e-19	2.50718e-17
EVM0007763.2				21	30	19	206	196	164	1.472	1.6568	1.4137	15.2494	13.0322	8.5886	3.00153	4.65677e-26	6.72366e-24
EVM0007763.4			novel	85	165	98	158	219	271	5.9266	9.0335	7.2555	11.7105	14.5837	14.2362	0.862405	4.80224e-05	0.000251221
EVM0007764.1	C36E8.4	C36E8.4		85	93	88	113	152	172	5.9123	5.1187	6.4954	8.39	10.1041	9.0176	0.656342	0.00145784	0.00493395
EVM0007774.1	K09A9.6a	K09A9.6a		225	462	229	640	602	765	15.65	25.2981	16.9045	47.3126	40.0338	40.1574	1.13539	1.28199e-07	1.32209e-06
EVM0007774.2			novel	114	149	114	341	284	267	7.9108	8.1827	8.3939	25.2616	18.888	14.0158	1.24301	5.68169e-08	6.30291e-07
EVM0007777.1	F48C1.1b	F48C1.1b		12	13	5	18	18	31	0.8333	0.7122	0.3772	1.3316	1.1975	1.627	1.09775	0.00210399	0.00675884
EVM0007780.2			novel	60	70	55	228	188	273	4.1666	3.8347	4.0563	16.8469	12.4801	14.3496	1.85548	3.02186e-18	2.01136e-16
EVM0007783.1	F30A10.10b	F30A10.10b		15	16	13	47	31	48	1.0418	0.8846	0.9769	3.4797	2.0761	2.5193	1.46547	3.85824e-06	2.7036e-05
EVM0007789.1	C24H10.1	C24H10.1		96	44	46	84	88	202	6.6963	2.4298	3.4089	6.2396	5.8546	10.5984	0.867817	0.011158	0.0281499
EVM0007794.1	C44B7.6a	C44B7.6a		17	19	7	28	51	46	1.1806	1.0408	0.5158	2.0714	3.3919	2.414	1.49956	8.56414e-06	5.48819e-05
EVM0007797.1	C43E11.3a	C43E11.3a		7	19	17	34	25	26	0.4861	1.0409	1.2526	2.5153	1.6633	1.3644	0.967527	0.00977706	0.0251874
EVM0007801.1	Y71F9AL.17	Y71F9AL.17		271	429	326	878	434	713	18.8355	23.4757	23.9905	64.9603	28.8834	37.3959	0.983326	0.000210315	0.000918692
EVM0007819.1	K08E7.3	K08E7.3		10	24	15	57	51	55	0.6944	1.3147	1.1053	4.1967	3.4143	2.8869	1.71487	1.71976e-08	2.12368e-07
EVM0007820.2			novel	32	43	20	84	60	81	2.2462	2.3729	1.4737	6.2202	3.9918	4.2325	1.22106	1.16953e-05	7.19976e-05
EVM0007824.1				85	109	74	150	133	191	5.9032	5.9711	5.4314	11.0705	8.8453	10.0478	0.787913	9.81707e-05	0.000471752
EVM0007824.2			novel	44	55	47	75	74	84	3.0552	3.0175	3.4466	5.5489	4.9264	4.4104	0.640643	0.00536682	0.0150621
EVM0007846.1	T01E8.3	T01E8.3		4	12	9	36	35	26	0.2843	0.6574	0.6663	2.6633	2.3217	1.3686	1.93258	1.29196e-06	1.03104e-05
EVM0007848.1	Y54G11A.7	Y54G11A.7		464	591	396	539	871	1053	32.249	32.3548	29.185	39.9	57.9641	55.25	0.707495	0.000344791	0.00140324
EVM0007863.1	Y48E1B.14a	Y48E1B.14a		26	41	38	52	49	67	1.8055	2.2684	2.8	3.8825	3.2636	3.516	0.632985	0.0121627	0.0302857
EVM0007873.1	F01G4.1	F01G4.1		244	354	315	1131	666	752	16.929	19.4072	23.2001	83.6946	44.2768	39.4859	1.4907	3.6199e-08	4.22781e-07
EVM0007877.1	T23F1.5	T23F1.5		21	27	23	33	41	40	1.4583	1.4791	1.6947	2.4413	2.7277	2.0993	0.643521	0.0189456	0.0438861
EVM0007882.2			novel	4	0	3	10	14	17	0.2778	0	0.2211	0.7398	0.9314	0.8921	2.43661	2.97149e-06	2.15098e-05
EVM0007884.1				53	45	48	58	71	116	3.6995	2.4506	3.5139	4.3109	4.749	6.0899	0.668198	0.0084777	0.0223045
EVM0007895.1	C53B4.4a	C53B4.4a		100	136	96	201	193	217	6.9624	7.4502	7.0737	14.866	12.8403	11.3699	0.856574	1.3586e-05	8.22609e-05
EVM0007921.1	ZK632.2	ZK632.2		164	268	122	356	340	359	11.4215	14.6647	8.9538	26.3728	22.619	18.8181	0.944268	1.77262e-05	0.000104138
EVM0007924.1	T21E12.4a	T21E12.4a		225	370	185	947	610	755	15.6101	20.2889	13.6468	70.029	40.5944	39.6082	1.59593	2.519e-10	4.46054e-09
EVM0007929.2				17	15	16	34	32	32	1.197	0.8217	1.2029	2.5407	2.103	1.6558	0.965079	0.00237913	0.00752804
EVM0007929.3				27	19	15	44	32	46	1.8942	1.0597	1.1324	3.2243	2.129	2.3986	0.923116	0.0031403	0.00953008
EVM0007941.1				33	28	25	59	61	63	2.2916	1.5339	1.8536	4.3703	4.0584	3.2874	1.04447	7.59936e-05	0.000376558
EVM0007944.1	Y45G5AL.2a	Y45G5AL.2a		13	7	7	49	66	67	0.9028	0.3835	0.5158	3.6001	4.3759	3.516	2.68548	1.54952e-16	8.05666e-15
EVM0007961.1	ZC21.3e	ZC21.3e		35	51	47	131	89	120	2.4013	2.7677	3.4899	9.6579	5.9129	6.2764	1.33046	6.16541e-07	5.32802e-06
EVM0007961.2			novel	1816	3077	2341	6299	5572	7473	126.125	168.57	172.471	466.014	370.719	392.18	1.39516	2.17334e-13	6.65476e-12
EVM0007961.3			novel	535	640	465	2882	1946	2301	37.1286	35.068	34.2404	213.224	129.494	120.764	2.12175	3.27975e-20	2.72394e-18
EVM0007968.1				769	1102	586	1372	1294	1453	53.4198	60.3572	43.1517	101.466	86.0832	76.2486	0.747631	0.000136048	0.000628197
EVM0007968.2	Y94H6A.5a	Y94H6A.5a		325	583	307	764	659	846	22.5655	31.962	22.6519	56.495	43.8728	44.3996	0.904018	1.36286e-05	8.24492e-05
EVM0007970.1	F18A1.5	F18A1.5		386	614	368	784	709	888	26.7922	33.6588	27.1163	58.0283	47.1405	46.5808	0.790694	4.08855e-05	0.000218265
EVM0007973.3			novel	20	16	8	23	38	30	1.3548	0.8765	0.5895	1.7015	2.5597	1.5743	1.03439	0.00356097	0.0106111
EVM0007982.1				82	141	98	122	163	216	5.6776	7.7328	7.2211	9.0257	10.831	11.3495	0.596387	0.00410543	0.0119973
EVM0007984.1	CC8.2b	CC8.2b		8	20	15	31	38	45	0.5784	1.0999	1.1392	2.2995	2.5368	2.3693	1.33718	1.22906e-05	7.53902e-05
EVM0007984.2			novel	22	21	31	107	76	74	1.5278	1.1593	2.2581	7.8953	5.056	3.8812	1.77144	6.9219e-08	7.54057e-07
EVM0007984.3			novel	25	20	27	101	71	78	1.7132	1.0825	2.0004	7.5001	4.7223	4.0916	1.77227	1.83365e-08	2.25099e-07
EVM0007997.1	M18.5	M18.5		30	52	26	63	57	67	2.0833	2.8289	1.9158	4.661	3.7922	3.5171	0.783062	0.00248956	0.00781348
EVM0007998.1	F40F9.7a	F40F9.7a		107	119	128	243	164	192	7.4458	6.519	9.4113	17.9784	10.9392	10.0693	0.736553	0.003152	0.00955938
EVM0008008.1	F47C12.2	F47C12.2		20	24	21	44	40	41	1.3891	1.3147	1.548	3.2584	2.6714	2.1518	0.913561	0.00151013	0.00508159
EVM0008009.1	F54D1.6	F54D1.6		168	244	211	485	313	441	11.6506	13.3815	15.5451	35.8936	20.8521	23.1278	0.97515	2.34009e-05	0.000133101
EVM0008023.1	F26F4.10a	F26F4.10a		342	371	270	699	660	594	23.7657	20.3253	19.91	51.6774	43.8866	31.1838	0.9839	4.66693e-06	3.20286e-05
EVM0008045.1	Y51A2D.15a	Y51A2D.15a		18	19	13	49	34	45	1.25	1.0468	0.9913	3.6025	2.2488	2.35	1.30023	3.13791e-05	0.000173282
EVM0008045.2				14	13	13	32	27	22	0.9722	0.6918	0.9245	2.3899	1.7632	1.151	1.01742	0.00543433	0.0152242
EVM0008045.3			novel	11	12	7	24	20	17	0.7639	0.6752	0.5158	1.7755	1.3104	0.9167	0.986652	0.00928819	0.0241233
EVM0008051.4			novel	6	10	9	14	27	26	0.4167	0.5729	0.6632	1.0029	1.7963	1.3891	1.33773	0.000375489	0.00151247
EVM0008056.1	T10E9.3	T10E9.3		391	500	408	1213	941	1109	27.1731	27.3833	30.0708	89.736	62.614	58.2015	1.31408	2.26633e-10	4.05133e-09
EVM0008067.1	F49E2.5a	F49E2.5a		705	1227	674	2159	2118	2282	48.9527	67.2276	49.6396	159.713	140.936	119.743	1.34049	1.72472e-11	3.85392e-10
EVM0008067.2				299	484	276	834	717	798	20.7352	26.507	20.3377	61.7087	47.6928	41.8794	1.15898	3.24491e-08	3.81623e-07
EVM0008067.3				490	826	496	999	1025	991	34.0273	45.2607	36.524	73.885	68.2109	51.9945	0.742668	0.00023782	0.00101846
EVM0008067.4			novel	220	349	227	871	652	625	15.253	19.104	16.6969	64.4341	43.4046	32.7867	1.45828	2.07478e-09	3.10802e-08
EVM0008069.1	F56A11.1	F56A11.1		16	31	14	49	29	30	1.0911	1.6898	1.0619	3.625	1.9294	1.5906	0.851447	0.0196492	0.0452034
EVM0008093.1	Y94H6A.1	Y94H6A.1		20	16	11	26	43	43	1.395	0.8807	0.8157	1.9596	2.863	2.2772	1.20296	0.000135282	0.000625432
EVM0008096.1	T25C12.3	T25C12.3		485	1010	831	1987	1107	1340	33.7107	55.3339	61.2554	146.98	73.6524	70.3109	0.95204	0.00100402	0.00357191
EVM0008097.1	Y6B3B.5a	Y6B3B.5a		146	205	143	238	314	351	10.1136	11.2081	10.5263	17.6272	20.8774	18.4053	0.835556	5.67962e-06	3.82102e-05
EVM0008097.2			novel	66	108	60	78	116	193	4.5633	5.8919	4.4123	5.7409	7.7464	10.152	0.670197	0.00710713	0.0191448
EVM0008106.1				67	82	59	88	106	175	4.6527	4.4921	4.3474	6.5102	7.0585	9.1837	0.760288	0.00066919	0.0025077
EVM0008111.1	F10G7.2	F10G7.2		351	636	361	937	788	1004	24.4085	34.8154	26.6363	69.341	52.4106	52.6685	1.01966	9.04168e-07	7.48621e-06
EVM0008130.1	W04C9.6	W04C9.6		43	38	45	74	105	113	2.9652	2.0762	3.3158	5.4526	6.967	5.93	1.14896	3.60136e-06	2.54768e-05
EVM0008130.2			novel	11	6	3	15	11	17	0.7639	0.3348	0.2211	1.1097	0.7345	0.9083	1.05121	0.0158909	0.0378567
EVM0008141.2			novel	7	8	6	20	25	30	0.5205	0.4145	0.4102	1.462	1.6545	1.5955	1.80037	3.31742e-07	3.08105e-06
EVM0008155.1				482	798	652	1991	1088	1217	33.444	43.6928	48.0292	147.319	72.357	63.8888	1.17887	2.92387e-05	0.000162948
EVM0008157.1				37	59	31	760	794	687	2.5694	3.2321	2.2842	56.2296	52.8386	36.0341	4.14842	2.34e-58	2.09151e-55
EVM0008167.1	Y57A10A.26	Y57A10A.26		126	132	130	162	202	277	8.7686	7.2278	9.602	11.9659	13.4391	14.5598	0.650412	0.000971943	0.00346946
EVM0008170.1	Y39G10AR.18a	Y39G10AR.18a		34	33	43	98	56	94	2.364	1.8078	3.1685	7.25	3.7257	4.955	1.12382	0.000189074	0.000839585
EVM0008172.1				85	215	101	524	482	681	5.8869	11.7687	7.4686	38.731	32.0836	35.7614	2.07487	8.84112e-18	5.51321e-16
EVM0008172.2			novel	1930	2873	1633	9679	8557	11332	134.005	157.4	120.362	716.048	569.331	594.687	2.19036	3.25107e-31	7.26459e-29
EVM0008179.2			novel	22	24	28	123	68	98	1.5189	1.2894	2.053	9.0997	4.5163	5.1461	1.94951	1.47389e-09	2.28636e-08
EVM0008180.1				16	25	19	51	35	41	1.1134	1.3466	1.4198	3.7498	2.331	2.1612	1.06409	0.000698438	0.0026001
EVM0008183.2			novel	4960	6589	6092	19671	16841	20361	344.438	360.98	448.876	1455.28	1120.41	1068.48	1.65859	2.31491e-17	1.35784e-15
EVM0008193.1	F40F8.4	F40F8.4		83	110	68	106	161	222	5.7534	6.0259	5.0106	7.8665	10.7119	11.6748	0.850639	0.000111456	0.000527093
EVM0008197.2	D2013.8a	D2013.8a		70	120	97	233	211	206	4.8559	6.5512	7.1715	17.2011	14.0647	10.8133	1.1732	4.24614e-07	3.82621e-06
EVM0008204.1				47	72	46	130	117	122	3.2328	3.9427	3.3761	9.5965	7.7913	6.4203	1.15902	1.14557e-06	9.24833e-06
EVM0008204.2	C25H3.11d	C25H3.11d		64	64	62	152	112	137	4.4347	3.5017	4.551	11.2238	7.4305	7.1893	1.04817	1.88018e-05	0.000109565
EVM0008204.3			novel	5	6	2	16	12	13	0.3493	0.3287	0.1474	1.168	0.803	0.7053	1.60906	0.000490417	0.00190978
EVM0008210.1	F18C5.3	F18C5.3		31	82	33	97	75	71	2.1843	4.467	2.4414	7.157	4.9643	3.7146	0.773607	0.0147569	0.035596
EVM0008210.2			novel	229	473	225	778	549	622	15.9308	25.9217	16.5692	57.5242	36.5212	32.6387	1.11197	1.33771e-05	8.12056e-05
EVM0008220.1	Y48E1B.17	Y48E1B.17		84	74	68	195	129	104	5.8027	4.0772	5.0152	14.4201	8.5739	5.4635	0.92882	0.0026839	0.00833502
EVM0008233.1	C02F4.1	C02F4.1		65	102	92	259	249	283	4.5216	5.5988	6.7893	19.1615	16.566	14.8724	1.57938	1.04556e-13	3.37203e-12
EVM0008235.1	W02A2.1a	W02A2.1a		4526	5759	4933	8576	6664	8081	314.299	315.466	363.455	634.468	443.378	424.055	0.596507	0.002156	0.00690348
EVM0008236.1				11	17	8	34	23	19	0.7639	0.9313	0.5895	2.4948	1.4978	1.0001	1.07273	0.0077023	0.0205301
EVM0008236.2				6	6	4	13	21	13	0.4167	0.3287	0.2947	0.9823	1.4296	0.6822	1.53022	0.000723558	0.0026835
EVM0008256.1	C04A2.7c	C04A2.7c		82	115	84	237	177	186	5.6774	6.3017	6.2211	17.4996	11.7455	9.7847	1.09278	4.69573e-06	3.21675e-05
EVM0008256.2			novel	101	103	80	183	136	145	7.0284	5.6425	5.897	13.5328	9.0683	7.6269	0.697165	0.00392818	0.0115477
EVM0008257.2			novel	8525	11281	6954	20442	17553	22172	592.011	617.984	512.427	1512.33	1167.8	1163.56	1.15795	3.42836e-10	5.94185e-09
EVM0008259.2				52	61	48	93	81	113	3.5973	3.3545	3.5231	6.8481	5.3645	5.9172	0.789155	0.000429579	0.00169859
EVM0008265.1	T13H5.1a	T13H5.1a		7	10	2	17	15	13	0.4912	0.554	0.1741	1.2449	1.0057	0.7054	1.18612	0.00632629	0.0173198
EVM0008274.1	Y48G1BR.1	Y48G1BR.1		4	6	6	19	26	18	0.2778	0.331	0.4634	1.4056	1.7549	0.9448	1.90629	7.94552e-06	5.13382e-05
EVM0008275.1	F21C10.7	F21C10.7		171	337	164	792	689	750	11.8439	18.4446	12.0843	58.6275	45.8084	39.3564	1.75654	3.97873e-14	1.38042e-12
EVM0008275.2				128	338	154	666	579	770	8.8666	18.5342	11.3475	49.2972	38.5388	40.384	1.71964	8.71832e-12	2.03536e-10
EVM0008286.1	T28F4.1	T28F4.1		82	133	98	150	154	204	5.6948	7.294	7.2213	11.096	10.2464	10.7143	0.662231	0.000817691	0.00298659
EVM0008291.1	F27E11.2	F27E11.2		117	153	115	178	244	295	8.1271	8.3974	8.4783	13.1848	16.2414	15.4857	0.846156	6.16561e-06	4.10822e-05
EVM0008296.1	F20B10.1	F20B10.1		50	64	56	84	79	101	3.4874	3.5132	4.1263	6.2252	5.2559	5.2747	0.589461	0.00831458	0.0219439
EVM0008301.1	F46A9.5	F46A9.5		16	24	7	24	37	39	1.1111	1.3147	0.5158	1.7843	2.4479	2.0371	1.05415	0.00149619	0.00504012
EVM0008306.1	E02H4.3a	E02H4.3a		67	71	53	226	189	162	4.6571	3.8955	3.9053	16.7275	12.5871	8.5239	1.59617	9.11654e-10	1.46756e-08
EVM0008307.1	Y41D4B.19b	Y41D4B.19b		99	208	93	321	229	318	6.8606	11.3682	6.8361	23.7633	15.2354	16.7044	1.14152	4.05487e-06	2.82098e-05
EVM0008309.1	Y24D9A.1a	Y24D9A.1a		384	679	529	1901	1219	1813	26.6661	37.1871	38.9805	140.616	81.1253	95.16	1.62278	6.12954e-12	1.46562e-10
EVM0008321.1	F59F3.1	F59F3.1		61	116	97	175	143	219	4.236	6.3576	7.1474	12.9467	9.5145	11.5065	0.934599	4.9518e-05	0.000258038
EVM0008326.1	F36A4.10	F36A4.10		255	304	319	489	436	617	17.7088	16.6535	23.5299	36.1791	29.0071	32.3777	0.754791	0.000150984	0.000688523
EVM0008334.4			novel	133	171	110	193	269	308	9.2409	9.3793	8.0833	14.2665	17.8844	16.1888	0.854382	5.92652e-06	3.96131e-05
EVM0008335.1	T23F6.4a	T23F6.4a		625	888	423	1382	1173	1258	43.4033	48.6545	31.1551	102.246	78.026	66.0143	0.997043	7.69453e-06	4.99227e-05
EVM0008343.1	Y54E5A.6	Y54E5A.6		39	30	20	65	69	92	2.7428	1.6371	1.484	4.7838	4.5961	4.8381	1.28123	1.46646e-06	1.15266e-05
EVM0008343.3			novel	12	13	5	18	26	21	0.8303	0.7052	0.3914	1.3437	1.7319	1.0951	1.07416	0.00359443	0.0106977
EVM0008351.2				43	84	44	85	90	117	3.0055	4.5768	3.2421	6.2908	5.9576	6.155	0.750608	0.00140397	0.00477833
EVM0008356.1				85	151	84	218	166	226	5.883	8.2871	6.2087	16.1573	11.0441	11.849	0.927452	3.62684e-05	0.000196297
EVM0008368.1	F18A1.6a	F18A1.6a		10	12	10	27	33	23	0.6808	0.6712	0.7395	1.9698	2.2203	1.2134	1.34246	0.00021242	0.000926163
EVM0008370.1	C36F7.1	C36F7.1		20	58	59	145	113	126	1.3889	3.1773	4.3729	10.7464	7.5179	6.6147	1.47169	6.37414e-06	4.23514e-05
EVM0008381.1				20	31	31	28	65	63	1.3889	1.712	2.2614	2.0714	4.3245	3.3061	0.864922	0.00570156	0.0158405
EVM0008382.2			novel	126	193	91	234	269	369	8.7242	10.5719	6.7053	17.3317	17.8942	19.3651	1.06332	2.13117e-07	2.08344e-06
EVM0008393.1	E01A2.4	E01A2.4		202	286	184	481	359	393	14.0073	15.6693	13.5617	35.6085	23.8995	20.6469	0.885686	6.55695e-05	0.000330222
EVM0008406.1	C01G5.25	C01G5.25		422	358	281	546	495	690	29.3326	19.6075	20.7071	40.4103	32.9247	36.2049	0.653988	0.0014039	0.00477833
EVM0008412.1	F07A11.1	F07A11.1		21	24	15	42	51	56	1.4583	1.3014	1.0789	3.0702	3.3875	2.9639	1.28291	2.04269e-06	1.54324e-05
EVM0008412.2			novel	6	5	5	25	26	35	0.4167	0.2808	0.3948	1.8833	1.7359	1.8625	2.32967	1.80527e-10	3.30263e-09
EVM0008428.1				21	26	25	67	54	73	1.4745	1.4434	1.8184	4.9452	3.5907	3.8295	1.38173	2.36194e-07	2.27352e-06
EVM0008428.2				16	14	13	55	43	56	1.0935	0.7666	0.9579	4.0399	2.8662	2.9562	1.80465	3.19297e-09	4.61726e-08
EVM0008428.3				12	13	5	39	20	19	0.8333	0.696	0.3684	2.8751	1.3269	0.9936	1.40405	0.00213631	0.00684625
EVM0008428.5	F31B12.1f	F31B12.1f		10	20	20	40	41	46	0.7121	1.1057	1.481	2.955	2.7064	2.4065	1.28221	2.07975e-05	0.000119892
EVM0008428.6				45	67	52	140	98	117	3.103	3.6728	3.8304	10.3358	6.5031	6.1506	1.10579	1.9093e-05	0.000111055
EVM0008439.2			novel	20	24	26	44	36	43	1.4196	1.3342	1.9471	3.2699	2.4118	2.2461	0.751757	0.00952769	0.0246295
EVM0008456.1	W01G7.3	W01G7.3		274	310	161	414	377	326	19.054	17.0013	11.8272	30.6325	25.0913	17.0833	0.599981	0.0135742	0.0331454
EVM0008462.1				170	205	146	365	362	282	11.7823	11.2043	10.7651	26.9802	24.0684	14.8002	0.959704	2.79226e-05	0.00015611
EVM0008462.2			novel	178	221	147	458	449	309	12.3283	12.1255	10.8317	33.8524	29.8643	16.207	1.17513	2.85945e-06	2.0803e-05
EVM0008470.1	T12D8.9a	T12D8.9a		572	1022	536	4152	3252	3391	39.6959	55.9781	39.478	307.177	216.388	177.948	2.3742	1.69896e-23	2.0442e-21
EVM0008470.2			novel	119	202	159	299	342	394	8.2918	11.0853	11.7325	22.1184	22.7215	20.6667	1.07215	3.96175e-08	4.59025e-07
EVM0008470.3			novel	156	248	157	308	331	423	10.8324	13.5824	11.5783	22.7844	21.999	22.2138	0.892386	1.16385e-06	9.37978e-06
EVM0008473.1				67	85	61	127	100	115	4.6527	4.6624	4.4823	9.3678	6.6663	6.0367	0.66784	0.00423866	0.0123238
EVM0008485.1	ZK84.1	ZK84.1		1	3	2	56	15	22	0.0694	0.1643	0.1474	4.1615	0.9979	1.1556	3.92982	7.42889e-09	9.95291e-08
EVM0008485.2			novel	14	40	27	95	81	92	0.9722	2.1912	1.9895	7.0099	5.3889	4.8532	1.71875	3.49874e-09	5.02075e-08
EVM0008501.1	T13F2.7	T13F2.7		250	264	201	424	363	362	17.3514	14.4853	14.8161	31.3539	24.1807	19.0142	0.673498	0.00161888	0.00539149
EVM0008505.1	T04B2.3a	T04B2.3a		29	42	29	87	52	87	2.0138	2.3103	2.1431	6.4363	3.4712	4.5773	1.15009	3.78771e-05	0.000204182
EVM0008518.2				70	69	58	99	103	121	4.8399	3.7712	4.3056	7.3224	6.844	6.3293	0.667246	0.00228297	0.0072531
EVM0008519.3			novel	35	56	49	55	70	99	2.4281	3.0467	3.5925	4.0946	4.6787	5.1719	0.628309	0.00981179	0.025263
EVM0008523.3			novel	78	102	96	105	130	204	5.4204	5.591	7.0385	7.7645	8.6241	10.6843	0.59408	0.00643573	0.0175758
EVM0008529.1	C50C3.9a	C50C3.9a		69	80	62	128	110	155	4.7809	4.363	4.5426	9.4463	7.3142	8.1273	0.860919	4.93455e-05	0.000257425
EVM0008529.4			novel	40	65	50	87	68	126	2.8072	3.5547	3.6847	6.424	4.5169	6.5888	0.802428	0.00105285	0.00371466
EVM0008530.1	Y106G6H.5	Y106G6H.5		29	27	19	56	45	36	1.9892	1.4947	1.4325	4.1133	2.9781	1.9144	0.853628	0.00811735	0.0214989
EVM0008532.1	F57C7.3a	F57C7.3a		151	251	245	556	499	496	10.5135	13.7456	18.0516	41.1122	33.1759	26.0485	1.24475	1.45059e-07	1.46937e-06
EVM0008538.1	W08D2.7	W08D2.7		119	177	96	228	220	247	8.2637	9.7177	7.0737	16.8862	14.6249	12.9844	0.818993	5.09447e-05	0.000264811
EVM0008545.2	F30A10.2	F30A10.2		10	8	4	15	20	14	0.6944	0.4384	0.2947	1.1097	1.3306	0.7347	1.11583	0.00807133	0.0213861
EVM0008554.1	Y54F10BM.2	Y54F10BM.2		787	1309	707	3526	2386	2734	54.6626	71.6985	52.1003	260.828	158.747	143.487	1.65643	5.33051e-12	1.29102e-10
EVM0008563.1	F22B5.7	F22B5.7		19	24	17	66	51	51	1.3194	1.3147	1.2329	4.8469	3.3764	2.6727	1.47091	1.44527e-06	1.13886e-05
EVM0008563.2			novel	10	12	6	19	23	24	0.6944	0.6574	0.4619	1.4021	1.5514	1.2336	1.17201	0.000681124	0.00254477
EVM0008569.2				68	87	63	127	96	109	4.7124	4.7501	4.6645	9.4245	6.3587	5.7025	0.594733	0.0135835	0.0331595
EVM0008569.5				85	130	94	198	143	153	5.8788	7.1432	6.901	14.6497	9.525	8.0379	0.68396	0.00485273	0.0138407
EVM0008578.1	D1022.6	D1022.6		62	70	58	117	107	152	4.2737	3.8258	4.2737	8.6556	7.1251	7.9967	0.943928	9.77652e-06	6.1641e-05
EVM0008579.1	F53A2.8c	F53A2.8c		67	103	93	157	135	176	4.6527	5.6424	6.8527	11.5876	9.0054	9.2277	0.796341	0.00029621	0.00123115
EVM0008583.1	T02E9.3a	T02E9.3a		136	167	141	267	189	290	9.4557	9.1492	10.4211	19.7527	12.5549	15.209	0.709934	0.000661232	0.00248529
EVM0008587.1	C49C3.4a	C49C3.4a		127	309	181	453	371	412	8.8314	16.9029	13.324	33.5075	24.6997	21.6431	1.02571	3.38481e-05	0.000184957
EVM0008590.1	F42A8.2	F42A8.2		422	585	476	815	772	1333	29.2888	32.0336	35.0699	60.2758	51.3861	69.9347	0.914516	1.69416e-06	1.31294e-05
EVM0008596.1				16	28	14	45	40	66	1.0781	1.5068	1.062	3.3357	2.6778	3.4546	1.35304	1.873e-06	1.42911e-05
EVM0008596.2	F39C12.2a	F39C12.2a		16	15	15	29	27	53	1.0799	0.8411	1.0782	2.1179	1.8203	2.7616	1.18234	0.000176846	0.000792029
EVM0008596.3				36	39	18	45	47	70	2.4836	2.1129	1.3263	3.314	3.1118	3.6807	0.763693	0.00444142	0.0128476
EVM0008596.5			novel	10	24	9	26	30	34	0.6717	1.3348	0.6889	1.949	2.0055	1.7707	1.03235	0.00179769	0.00589184
EVM0008605.1	B0218.3	B0218.3		38	40	41	81	59	74	2.6669	2.1953	3.0298	5.9662	3.958	3.8979	0.806822	0.00239415	0.00756664
EVM0008612.1				27	31	26	56	57	50	1.9035	1.715	1.9363	4.1242	3.8138	2.6155	0.913451	0.000860392	0.00312371
EVM0008613.1				53	89	53	118	92	105	3.6805	4.8756	3.9187	8.7461	6.1208	5.5187	0.692363	0.00526923	0.0148348
EVM0008625.1	ZC373.7	ZC373.7		6969	12280	8379	32043	20379	26679	483.919	672.709	617.375	2370.53	1355.79	1400.06	1.53084	8.4799e-11	1.65373e-09
EVM0008635.1	F54E7.3a	F54E7.3a		37	34	26	142	104	122	2.5855	1.8823	1.9415	10.5329	6.9202	6.4172	1.89093	6.74e-12	1.60342e-10
EVM0008635.2				40	41	24	137	118	146	2.7622	2.2263	1.8019	10.1667	7.8432	7.6499	1.90765	2.7977e-14	1.00215e-12
EVM0008636.1				15	12	10	64	29	55	1.064	0.6574	0.7368	4.7342	1.9489	2.8985	1.9545	2.98413e-07	2.80057e-06
EVM0008645.1	B0252.1	B0252.1		40	42	48	83	69	121	2.7903	2.301	3.5369	6.11	4.6031	6.3339	0.995777	7.60572e-05	0.000376773
EVM0008652.1	B0464.2a	B0464.2a		102	114	76	269	186	207	7.0993	6.245	5.6334	19.9075	12.3446	10.8723	1.17753	1.828e-06	1.40016e-05
EVM0008654.1	F58H12.1	F58H12.1		212	212	147	334	266	339	14.7096	11.6027	10.8146	24.6859	17.6781	17.7868	0.69366	0.000954308	0.00341643
EVM0008654.2				229	278	150	339	312	339	15.8873	15.2188	11.0891	25.0514	20.7769	17.8115	0.587664	0.00490667	0.013967
EVM0008683.2			novel	66	124	70	107	134	162	4.613	6.7899	5.1492	7.8932	8.8905	8.525	0.604021	0.00543989	0.0152353
EVM0008683.4			novel	71	128	93	152	174	213	4.9228	7.0248	6.879	11.2164	11.5541	11.1719	0.84599	3.72411e-05	0.000200982
EVM0008687.2			novel	15	19	22	20	35	50	1.0269	1.0408	1.6211	1.4996	2.3286	2.5987	0.830688	0.0100502	0.0257815
EVM0008692.2			novel	31	40	30	62	63	76	2.1283	2.1777	2.2375	4.5649	4.2057	4.0058	0.958769	5.73459e-05	0.000293452
EVM0008706.1	R10E11.5a	R10E11.5a		25	35	22	59	57	64	1.7636	1.9011	1.6514	4.3777	3.7632	3.3749	1.09598	1.58497e-05	9.42643e-05
EVM0008706.2			novel	94	142	80	177	183	240	6.5001	7.7534	5.9084	13.1296	12.1996	12.5961	0.903595	4.19475e-06	2.90967e-05
EVM0008711.1	C18C4.7a	C18C4.7a		94	93	93	226	167	177	6.5029	5.0785	6.8606	16.7309	11.1283	9.2947	1.00896	4.39433e-05	0.000232736
EVM0008715.1	W07E6.4	W07E6.4		209	308	172	390	355	425	14.4876	16.8966	12.6649	28.8312	23.6327	22.3144	0.758049	0.000111332	0.000526638
EVM0008725.1	C03C10.1	C03C10.1		24	32	20	44	33	49	1.667	1.753	1.4737	3.2224	2.1961	2.5717	0.69027	0.012387	0.0307343
EVM0008726.1	Y111B2A.11	Y111B2A.11		1277	1761	1500	2517	1990	2485	88.6647	96.4794	110.541	186.22	132.388	130.425	0.602441	0.00207558	0.00668243
EVM0008730.1	T01H10.7	T01H10.7		19	20	9	62	78	102	1.3515	1.1147	0.6975	4.5778	5.1851	5.3584	2.24111	5.55158e-16	2.65148e-14
EVM0008732.1	C04A11.4a	C04A11.4a		102	121	100	259	227	276	7.0692	6.6515	7.3688	19.1618	15.0872	14.4751	1.20608	1.23489e-09	1.95438e-08
EVM0008738.1				40	63	35	144	82	101	2.8123	3.4691	2.5754	10.6352	5.4312	5.3006	1.25264	3.06934e-05	0.000169895
EVM0008738.3			novel	13	16	12	57	33	47	0.9028	0.885	0.8842	4.2003	2.1954	2.4481	1.70401	7.27179e-07	6.1717e-06
EVM0008738.4			novel	13	14	13	74	50	37	0.9028	0.7422	0.9579	5.4412	3.3533	1.9375	2.02751	2.88756e-07	2.71949e-06
EVM0008740.2			novel	110	157	112	216	203	221	7.6083	8.5891	8.2455	15.9572	13.4738	11.6128	0.741209	0.000192398	0.000852728
EVM0008744.1	C48B4.1	C48B4.1		679	937	898	1232	1643	1769	47.1503	51.3352	66.1674	91.1094	109.316	92.8174	0.833134	1.43473e-05	8.62582e-05
EVM0008755.1	K08E3.1	K08E3.1		36	38	20	66	43	47	2.5296	2.1056	1.4737	4.9103	2.8721	2.4665	0.723951	0.0220536	0.0497591
EVM0008757.3			novel	26	36	34	42	52	59	1.8055	1.9894	2.5053	3.078	3.4596	3.0905	0.615805	0.0143219	0.0346957
EVM0008764.1				10	8	10	12	22	22	0.6944	0.4382	0.7368	0.8929	1.469	1.1545	0.94167	0.0116052	0.0291192
EVM0008771.1	C52D10.12	C52D10.12		148	176	153	321	354	505	10.2786	9.6262	11.2974	23.7546	23.5679	26.498	1.24553	1.39369e-11	3.15176e-10
EVM0008778.1	C08H9.2	C08H9.2		449	954	762	1198	979	1338	31.1666	52.2793	56.1382	88.658	65.162	70.205	0.681794	0.00308941	0.00940145
EVM0008782.1	F25H2.10	F25H2.10		14961	15178	12123	39558	35618	43934	1038.94	831.449	893.313	2926.5	2369.7	2305.58	1.45974	3.67326e-15	1.50869e-13
EVM0008791.2			novel	95	113	86	127	141	206	6.6073	6.2058	6.3244	9.3934	9.414	10.8106	0.63367	0.00118375	0.00411693
EVM0008792.1	ZK1151.1k	ZK1151.1k		20	43	27	509	272	146	1.3956	2.33	2.0102	37.6851	18.127	7.673	3.45472	2.49676e-14	9.08221e-13
EVM0008792.2				182	260	219	943	555	516	12.6681	14.2188	16.1406	69.7295	36.9248	27.0801	1.63403	2.3464e-08	2.81418e-07
EVM0008792.3				182	301	193	2192	1051	727	12.6388	16.5016	14.2031	162.129	69.9427	38.1681	2.6382	1.92951e-11	4.26583e-10
EVM0008795.1				31	36	31	43	45	66	2.1835	1.9504	2.3049	3.1681	2.9825	3.4401	0.58561	0.016746	0.0396256
EVM0008798.1				52	75	63	160	274	260	3.611	4.1087	4.6421	11.8368	18.2316	13.63	1.82158	3.28134e-15	1.35364e-13
EVM0008799.2			novel	2	4	2	17	19	13	0.144	0.2191	0.1474	1.2772	1.2832	0.6831	2.54857	7.1537e-07	6.0868e-06
EVM0008815.2				23	29	20	88	50	66	1.5993	1.5833	1.4737	6.5077	3.3155	3.4598	1.49379	2.51781e-06	1.85549e-05
EVM0008815.4				8	16	9	39	21	29	0.5635	0.8765	0.68	2.893	1.3845	1.5154	1.40265	0.00032922	0.00134717
EVM0008815.5			novel	8	4	5	28	19	14	0.5826	0.2191	0.3684	2.0747	1.2641	0.7187	1.77601	0.00031519	0.00129825
EVM0008815.6			novel	3	2	0	20	14	20	0.2083	0.1096	0	1.4513	0.9058	1.0352	3.27867	1.38476e-09	2.16962e-08
EVM0008829.1				839	1774	828	2607	2662	3831	58.2314	97.1799	60.9878	192.887	177.097	201.036	1.39862	7.85567e-11	1.54723e-09
EVM0008829.2	K07H8.10	K07H8.10		1432	2476	1401	5722	4144	5468	99.4385	135.635	103.238	423.294	275.694	286.931	1.54243	7.60736e-13	2.12802e-11
EVM0008835.1	C44E4.1d	C44E4.1d		215	417	245	766	534	730	14.9135	22.8274	18.081	56.6374	35.5568	38.2847	1.22107	1.37367e-07	1.40205e-06
EVM0008840.1				427	640	419	799	634	830	29.637	35.0842	30.8372	59.1081	42.1961	43.5352	0.597915	0.00251933	0.00789314
EVM0008840.2	Y55F3AM.3a	Y55F3AM.3a		534	772	523	1204	965	1343	37.1109	42.3119	38.5102	89.0684	64.2085	70.5005	0.922831	1.27693e-06	1.02078e-05
EVM0008841.1				197	316	232	629	555	788	13.6674	17.302	17.0949	46.567	36.9302	41.3742	1.37553	1.18134e-12	3.18131e-11
EVM0008843.2			novel	1	2	2	18	13	13	0.0694	0.1096	0.1474	1.3317	0.8649	0.7045	3.03563	8.85321e-08	9.37252e-07
EVM0008848.1				81	109	76	156	158	164	5.6047	5.9718	5.5893	11.5074	10.5394	8.6052	0.828311	6.10405e-05	0.00030985
EVM0008851.4			novel	8	12	5	22	13	26	0.5557	0.6469	0.3684	1.6299	0.8649	1.3644	1.25241	0.00129002	0.00444126
EVM0008861.1	T05F1.6	T05F1.6		315	483	377	1230	699	932	21.8572	26.4562	27.7909	91.0263	46.5303	48.8988	1.2913	4.2419e-07	3.82607e-06
EVM0008861.2			novel	58	78	50	291	196	179	4.003	4.2904	3.6717	21.5153	13.0565	9.4015	1.86741	6.51902e-11	1.30311e-09
EVM0008869.1	C54D2.5e	C54D2.5e		97	119	78	213	178	256	6.7223	6.5349	5.7478	15.7345	11.8329	13.4431	1.10488	4.54964e-08	5.1787e-07
EVM0008869.2				79	103	77	236	185	273	5.4586	5.6265	5.6735	17.4623	12.3219	14.3213	1.3926	2.36836e-11	5.12736e-10
EVM0008874.1	R07B7.10	R07B7.10		27	27	19	50	80	73	1.875	1.4536	1.4011	3.6871	5.3009	3.831	1.43586	1.66847e-07	1.66051e-06
EVM0008874.2			novel	17	32	19	56	77	66	1.1805	1.7784	1.4344	4.1384	5.1487	3.4636	1.51056	7.59552e-08	8.20298e-07
EVM0008885.1	F25F6.1	F25F6.1		1	3	7	16	15	19	0.0694	0.1757	0.5461	1.1616	1.0291	1.0129	2.03862	9.19319e-06	5.83749e-05
EVM0008888.1	C23H4.6a	C23H4.6a		70	107	52	130	93	131	4.8465	5.8857	3.8161	9.6413	6.1583	6.8985	0.627221	0.0109659	0.0277373
EVM0008888.2				15	27	15	59	39	52	1.047	1.4587	1.1186	4.3884	2.6011	2.7097	1.38615	1.02784e-05	6.42442e-05
EVM0008891.2			novel	56	90	54	116	90	134	3.8888	4.9079	3.979	8.5801	5.9886	7.0405	0.747037	0.00122009	0.00422684
EVM0008896.1	F54C9.5	F54C9.5		15443	22229	16181	31791	26219	31958	1072.43	1217.72	1192.27	2351.93	1744.33	1677.12	0.729276	0.000102106	0.000487544
EVM0008899.1	F11A10.1a	F11A10.1a		33	53	29	115	112	97	2.3086	2.8914	2.1406	8.5388	7.4353	5.0792	1.49774	2.27636e-08	2.74069e-07
EVM0008899.2				35	63	36	132	100	99	2.4053	3.433	2.6679	9.7682	6.6665	5.2212	1.32768	2.02732e-06	1.53254e-05
EVM0008903.1	F40A3.3a	F40A3.3a		24	34	35	63	96	114	1.6666	1.857	2.579	4.6683	6.3869	5.9588	1.48913	1.15501e-08	1.47782e-07
EVM0008903.2			novel	47	76	61	129	176	218	3.2638	4.1689	4.4948	9.5353	11.7097	11.4151	1.45312	2.40793e-11	5.20702e-10
EVM0008918.1	F29D11.1	F29D11.1		199	341	257	677	401	532	13.8229	18.6826	18.9378	50.1022	26.6671	27.9248	1.02236	5.17293e-05	0.000267851
EVM0008920.1	F40F9.9	F40F9.9		23	36	31	166	176	278	1.6004	1.9721	2.2842	12.2848	11.7093	14.5834	2.71963	3.54159e-30	7.13214e-28
EVM0008929.1	C35B8.2a	C35B8.2a		28	32	26	47	46	50	1.9687	1.7315	1.9164	3.4737	3.0595	2.6262	0.697486	0.00692746	0.0187091
EVM0008931.3			novel	3	6	1	10	14	18	0.2083	0.3287	0.0737	0.7398	0.9314	0.9446	1.99058	2.93839e-05	0.000163515
EVM0008949.1	Y18D10A.6a	Y18D10A.6a		12	9	6	44	41	39	0.8333	0.493	0.4421	3.2655	2.6979	2.0276	2.15437	1.48482e-09	2.3014e-08
EVM0008949.3			novel	25	49	33	65	82	81	1.7126	2.7032	2.4316	4.8422	5.45	4.2516	1.06982	2.67174e-05	0.000150055
EVM0008953.1	W09D10.2	W09D10.2		105	166	134	250	211	270	7.2991	9.0724	9.8825	18.5302	14.0211	14.1492	0.827319	5.04489e-05	0.000262597
EVM0008955.1	K02C4.5	K02C4.5		59	79	75	309	233	292	4.1256	4.3068	5.5493	22.8895	15.4825	15.3158	1.94044	6.92572e-17	3.77895e-15
EVM0008955.2				27	44	21	83	57	73	1.852	2.4313	1.5275	6.1278	3.7658	3.8085	1.20817	3.30265e-05	0.000181154
EVM0008956.1	F46C5.10	F46C5.10		1090	1996	1587	2926	3401	3543	75.6866	109.351	116.942	216.484	226.297	185.95	1.05769	1.36295e-07	1.39339e-06
EVM0008961.3			novel	26	19	15	35	46	39	1.772	1.0408	1.1053	2.594	3.0604	2.0466	0.97201	0.00169063	0.00559767
EVM0008961.4			novel	5	5	7	18	10	18	0.3207	0.2739	0.5158	1.3316	0.6826	0.9448	1.41468	0.00132216	0.00453527
EVM0008961.5			novel	16	17	7	23	28	38	1.1115	0.9313	0.5158	1.7015	1.8785	1.995	1.10777	0.000620032	0.00234827
EVM0008961.6			novel	12	12	4	17	27	42	0.8333	0.6574	0.2947	1.2577	1.8275	2.2065	1.55607	4.3903e-05	0.000232588
EVM0008964.1				57	71	51	187	146	208	3.972	3.8895	3.7421	13.8538	9.7324	10.891	1.56536	2.08625e-12	5.37897e-11
EVM0008966.1	C34B7.4	C34B7.4		21	54	33	52	61	65	1.4787	2.9842	2.4115	3.8675	4.0753	3.4118	0.702637	0.0103386	0.0263986
EVM0008966.2			novel	32	64	46	103	96	107	2.2222	3.5223	3.3997	7.6054	6.4017	5.5992	1.0863	1.29273e-05	7.87557e-05
EVM0008977.1	C05D11.11a	C05D11.11a		1535	2099	1491	2117	2839	3829	106.561	114.976	109.85	156.595	188.863	200.938	0.721566	3.88715e-05	0.000209
EVM0008979.1	ZK742.1a	ZK742.1a		42	72	32	76	79	94	2.8849	3.9601	2.3315	5.6516	5.2532	4.9433	0.76636	0.00197092	0.00638821
EVM0008982.1				80	119	73	106	174	233	5.5554	6.5323	5.379	7.8419	11.5976	12.2288	0.85853	0.000142867	0.00065549
EVM0008990.1	R10E4.4	R10E4.4		357	637	338	806	699	889	24.8053	34.8838	24.9059	59.6296	46.5294	46.6472	0.849915	3.99559e-05	0.000214033
EVM0008995.2			novel	27	64	35	62	74	73	1.8601	3.4961	2.5929	4.5991	4.9354	3.839	0.727973	0.0064729	0.0176594
EVM0008998.1	C47E12.4d	C47E12.4d		1310	1867	1592	2417	2794	3461	90.9382	102.251	117.273	178.826	185.893	181.624	0.815507	3.05291e-06	2.20228e-05
EVM0008998.2				1259	1798	1457	1896	2245	2982	87.4594	98.4937	107.358	140.267	149.34	156.473	0.605079	0.000470451	0.00184081
EVM0008998.3			novel	1310	1916	1661	2348	2798	3664	90.9363	104.973	122.412	173.671	186.179	192.268	0.794722	9.25977e-06	5.87579e-05
EVM0009006.1	M6.3	M6.3		22	43	35	69	77	87	1.5277	2.3556	2.5792	5.1373	5.1288	4.5545	1.18802	2.59336e-06	1.90892e-05
EVM0009006.2			novel	32	45	24	64	82	87	2.2336	2.4652	1.7684	4.7604	5.4497	4.5789	1.17592	1.54261e-06	1.20445e-05
EVM0009007.2				11	26	13	33	29	36	0.7845	1.4216	0.9944	2.4666	1.93	1.8671	0.92542	0.00324942	0.00979471
EVM0009022.1	D2092.1a	D2092.1a		15	26	16	55	65	77	1.0536	1.4025	1.1506	4.0502	4.3059	4.0296	1.75736	1.98987e-11	4.38003e-10
EVM0009022.2			novel	15	10	9	20	40	33	1.0419	0.5248	0.6915	1.4934	2.6612	1.7204	1.39144	0.000161923	0.000733598
EVM0009024.2			novel	24	26	28	101	57	62	1.632	1.4492	2.0632	7.4501	3.8023	3.2538	1.48834	1.15655e-05	7.13156e-05
EVM0009029.1	F56D1.4a	F56D1.4a		53	105	72	137	146	140	3.6773	5.7475	5.3059	10.1209	9.7278	7.3429	0.872938	0.000204273	0.000896892
EVM0009030.1	Y82E9BR.18	Y82E9BR.18		202	232	166	333	288	334	14.057	12.701	12.2405	24.633	19.1773	17.5239	0.649976	0.000954497	0.00341646
EVM0009044.2			novel	8	12	5	21	25	9	0.5556	0.6847	0.3992	1.5657	1.6638	0.4747	1.11238	0.0206295	0.0470265
EVM0009048.2				352	502	282	646	625	735	24.4138	27.5087	20.811	47.7949	41.5994	38.5781	0.812043	2.28752e-05	0.000130547
EVM0009048.3				425	602	403	717	742	826	29.524	32.951	29.7153	53.0315	49.3647	43.3387	0.658812	0.000306764	0.00126828
EVM0009050.3			novel	36	55	32	61	82	76	2.5	2.9967	2.3736	4.5284	5.4385	3.9794	0.808886	0.00100921	0.00358767
EVM0009052.3			novel	46	45	20	59	61	73	3.1944	2.4416	1.4749	4.3526	4.0643	3.8246	0.771807	0.00469805	0.0134712
EVM0009052.4			novel	18	23	9	29	48	39	1.25	1.2512	0.6872	2.1787	3.1726	2.0663	1.18782	0.000239777	0.0010257
[truncated: 5,312 more rows]

## Sheet: 60‰ vs. 30‰ DETs
gene	C.elegans ortholog transcript_name	C.elegans ortholog name	isoform	Count_30‰_1	Count_30‰_2	Count_30‰_3	Count_60‰_1	Count_60‰_2	Count_60‰_3	normalized_Count_30‰_1	normalized_Count_30‰_2	normalized_Count_30‰_3	normalized_Count_60‰_1	normalized_Count_60‰_2	normalized_Count_60‰_3	logFC	PValue	FDR
EVM0000016.1				110	29	61	189	227	209	8.168	1.9379	3.2132	10.4776	12.1938	12.3515	1.40473	9.19138e-05	0.000328771
EVM0000018.1	T05A8.3	T05A8.3		1780	2870	3212	7095	5159	5670	132.128	191.798	169.18	393.54	276.904	334.558	1.02696	2.74111e-08	1.94076e-07
EVM0000019.1	F35E8.9	F35E8.9		53	37	74	283	373	385	3.9333	2.4641	3.8786	15.6926	20.0266	22.694	2.50095	6.77016e-28	4.52379e-26
EVM0000021.2				229	283	357	596	510	568	17.026	18.9119	18.7946	33.0774	27.3665	33.5006	0.777682	4.77768e-06	2.22835e-05
EVM0000025.1				46	98	77	133	147	146	3.3881	6.564	4.0621	7.3499	7.8812	8.5913	0.764043	0.00128974	0.0035381
EVM0000031.1				14	22	37	55	59	49	1.039	1.4701	1.9487	3.0288	3.1922	2.8914	0.995139	0.0001281	0.000442418
EVM0000032.2			novel	102	114	150	225	207	214	7.5379	7.6198	7.9147	12.4627	11.1186	12.6451	0.648314	0.000239992	0.000781323
EVM0000044.3			novel	9	24	20	33	47	41	0.6951	1.6038	1.0699	1.8303	2.5225	2.4193	0.993924	0.00109886	0.00307457
EVM0000045.5			novel	152	137	196	277	307	268	11.2983	9.1244	10.3442	15.3775	16.4999	15.7868	0.632509	0.000224671	0.000736678
EVM0000052.1	R07G3.1	R07G3.1		5	7	11	90	109	95	0.3744	0.4678	0.5793	5.0153	5.8709	5.6135	3.48527	4.31097e-33	4.34347e-31
EVM0000055.2	Y38F2AR.3b	Y38F2AR.3b		396	541	609	825	878	928	29.3701	36.1478	32.0981	45.7803	47.1427	54.7636	0.596634	0.000367198	0.00114398
EVM0000058.1	F54G8.4a	F54G8.4a		865	499	1251	1611	2897	2205	64.1945	33.3283	65.9084	89.3701	155.462	130.129	1.19765	2.48994e-06	1.22674e-05
EVM0000058.2				432	461	773	1530	2064	1697	32.0937	30.8111	40.7368	84.8756	110.791	100.162	1.51114	4.41911e-17	1.0308e-15
EVM0000070.1	Y37B11A.1a	Y37B11A.1a		40	31	64	108	118	94	2.9327	2.0934	3.3704	5.9898	6.3366	5.5529	1.07851	1.51221e-06	7.77476e-06
EVM0000072.1	K06A4.3	K06A4.3		332	312	429	903	1065	730	24.6072	20.8321	22.5902	50.0993	57.1613	43.0548	1.14448	5.85615e-11	6.39228e-10
EVM0000073.1	ZK177.5	ZK177.5		26	14	17	95	88	67	1.9296	0.9056	0.8953	5.2433	4.7229	3.9536	1.93337	1.04266e-11	1.26115e-10
EVM0000073.2			novel	23	28	25	101	107	82	1.707	1.8711	1.3241	5.6197	5.738	4.8385	1.73791	1.85096e-13	2.81135e-12
EVM0000076.2				21	28	29	51	52	32	1.5585	1.8711	1.5165	2.8288	2.7908	1.8906	0.609216	0.0224579	0.0437473
EVM0000078.1				122	150	204	986	1135	900	9.0404	10.0045	10.7382	54.6771	60.9194	53.1226	2.49765	2.19605e-45	5.21739e-43
EVM0000078.2	F20D1.8	F20D1.8		84	78	131	791	878	613	6.2512	5.1887	6.901	43.8931	47.12	36.1666	2.78825	1.02315e-44	2.34398e-42
EVM0000081.1				37	40	37	93	98	90	2.7677	2.6909	1.9488	5.177	5.2575	5.2882	1.10163	6.33277e-07	3.508e-06
EVM0000081.2				9	1	8	15	16	12	0.6679	0.0668	0.4213	0.8513	0.8587	0.7147	1.07648	0.0138357	0.0286645
EVM0000081.3			novel	6	10	13	28	29	40	0.4496	0.6682	0.6847	1.5393	1.5659	2.3675	1.56231	5.84851e-06	2.67973e-05
EVM0000081.4			novel	104	127	177	292	302	324	7.6921	8.4719	9.3293	16.2125	16.2178	19.1052	1.0094	1.49129e-08	1.10209e-07
EVM0000088.2			novel	11	16	21	26	28	32	0.8163	1.0692	1.106	1.4421	1.4828	1.9063	0.666205	0.025228	0.0483362
EVM0000088.3			novel	11	16	16	30	36	34	0.8164	1.1	0.8427	1.6876	1.9321	1.9814	1.01874	0.000414514	0.00127528
EVM0000090.1	Y71H2AR.3	Y71H2AR.3		85	98	114	159	160	191	6.3148	6.5487	6.0044	8.8188	8.5957	11.2618	0.603549	0.00201177	0.00525157
EVM0000096.1	K06A1.4	K06A1.4		18	18	37	38	57	60	1.358	1.2029	1.9487	2.1076	3.0712	3.5404	0.923599	0.00139846	0.00379859
EVM0000097.1	R148.5a	R148.5a		60	52	63	164	162	152	4.4626	3.453	3.3177	9.0958	8.6822	8.9717	1.26103	4.16526e-10	3.97995e-09
EVM0000097.2			novel	52	57	92	128	182	152	3.881	3.8071	4.86	7.0874	9.7497	8.9808	1.03097	1.54619e-06	7.93889e-06
EVM0000099.1	T10E9.8	T10E9.8		88	68	92	354	369	330	6.4981	4.513	4.8434	19.6587	19.786	19.4844	1.90106	2.60509e-23	1.17132e-21
EVM0000101.1	Y57G7A.10	Y57G7A.10		763	828	993	1658	1797	1765	56.6335	55.3028	52.3145	91.9566	96.4606	104.133	0.833074	6.92125e-08	4.52574e-07
EVM0000107.1				86	142	114	339	292	233	6.3828	9.4769	5.9786	18.8007	15.6962	13.7538	1.14659	1.01647e-07	6.43664e-07
EVM0000108.1	F55C10.3	F55C10.3		657	601	1028	4053	3986	3478	48.7449	40.153	54.1183	224.798	213.901	205.242	2.16966	1.36084e-38	2.07841e-36
EVM0000108.2				10356	7147	12559	25581	24595	29807	768.56	477.599	661.437	1418.79	1320.03	1758.81	1.23742	5.89832e-10	5.52616e-09
EVM0000112.1	F07F6.8	F07F6.8		14	14	18	40	29	27	1.0619	0.9585	0.948	2.2189	1.5309	1.6084	0.854079	0.00448952	0.0107378
EVM0000113.1				922	1350	2053	3195	2956	2584	68.4441	90.1927	108.148	177.198	158.644	152.453	0.870954	1.52985e-06	7.86126e-06
EVM0000113.2			novel	1389	2023	2553	5678	4632	4466	103.088	135.17	134.442	314.942	248.62	263.503	1.14947	9.52286e-12	1.15766e-10
EVM0000118.2			novel	11	8	6	39	69	49	0.8164	0.5346	0.317	2.1878	3.698	2.9203	2.44311	5.10476e-12	6.43748e-11
EVM0000118.3			novel	16	14	8	79	77	83	1.1906	0.9355	0.4203	4.4061	4.1413	4.884	2.44904	1.85713e-17	4.47851e-16
EVM0000121.4			novel	13	13	29	32	43	28	0.9648	0.8947	1.5483	1.7942	2.2973	1.6245	0.713415	0.0186965	0.0373037
EVM0000122.1	F52B10.2	F52B10.2		31	58	66	124	121	86	2.3009	3.8757	3.476	6.8969	6.4963	5.0843	0.92659	7.96355e-05	0.000288825
EVM0000122.2				5	20	20	33	36	24	0.4032	1.3579	1.0533	1.8354	1.9069	1.4162	0.845381	0.0125834	0.0263899
EVM0000122.3			novel	8	12	20	24	34	24	0.5616	0.7805	1.0552	1.3069	1.85	1.4162	0.889698	0.00638732	0.0146296
EVM0000123.1				46	59	69	163	151	140	3.4177	3.9343	3.6238	9.0242	8.1122	8.269	1.20802	8.77942e-10	8.02238e-09
EVM0000123.2			novel	20	22	25	108	71	60	1.5198	1.4576	1.3168	6.0121	3.7855	3.541	1.63831	8.3998e-09	6.4918e-08
EVM0000127.1	Y42G9A.1	Y42G9A.1		24	27	33	52	57	59	1.796	1.8042	1.7381	2.9053	3.0591	3.4606	0.817863	0.000523492	0.00157506
EVM0000135.1				18	22	33	273	259	319	1.3708	1.4533	1.7125	15.1621	13.874	18.8315	3.37895	1.53231e-45	3.68598e-43
EVM0000139.1	Y55B1AR.1	Y55B1AR.1		109	156	226	264	324	245	8.0731	10.3943	11.8996	14.6551	17.3841	14.4406	0.607496	0.0014816	0.00400447
EVM0000154.1	W06A7.3c	W06A7.3c		82	54	52	169	171	254	6.0852	3.6242	2.7639	9.401	9.1818	14.9679	1.43985	4.78703e-07	2.71105e-06
EVM0000154.3			novel	1107	800	1074	1608	1874	1693	82.1904	53.4467	56.5522	89.1887	100.551	99.8831	0.592705	0.00144948	0.00392369
EVM0000165.2			novel	29	36	32	68	54	47	2.1884	2.4106	1.7005	3.7619	2.8983	2.7727	0.59609	0.0168009	0.0339833
EVM0000165.3			novel	19	14	42	60	51	57	1.4101	0.9357	2.212	3.3099	2.7253	3.3408	1.00451	0.00048709	0.00147731
EVM0000166.1	F09G8.3	F09G8.3		2591	2993	3660	7380	6512	7424	192.262	199.984	192.758	409.343	349.484	438.099	1.03275	1.401e-11	1.66836e-10
EVM0000183.1				34	66	59	149	89	81	2.5267	4.4422	3.1231	8.2536	4.7897	4.7552	0.816143	0.0033945	0.00837055
EVM0000184.2				130	156	190	251	298	291	9.6611	10.4079	10.0216	13.9258	15.9858	17.1672	0.64442	0.000204427	0.000677223
EVM0000194.1	ZK673.2	ZK673.2		125	154	178	609	669	589	9.2767	10.2921	9.3787	33.7713	35.8796	34.7706	1.85045	5.34252e-27	3.37086e-25
EVM0000195.2			novel	51	69	101	138	154	98	3.7849	4.6427	5.3139	7.6362	8.2651	5.7902	0.649997	0.00314383	0.00781752
EVM0000201.1	T27A10.2	T27A10.2		11	14	18	30	36	33	0.8163	0.9355	0.948	1.6374	1.9506	1.9472	1.02028	0.000398406	0.00123065
EVM0000201.2			novel	68	94	103	200	156	167	5.0465	6.2814	5.4077	11.1194	8.3539	9.8543	0.807424	5.82735e-05	0.000217433
EVM0000203.1	M01E11.3	M01E11.3		5	9	13	22	19	19	0.3748	0.6023	0.6897	1.2202	1.0208	1.1213	0.962363	0.00500931	0.0118397
EVM0000206.1	R11.2	R11.2		368	624	710	1472	1272	1229	27.3299	41.6752	37.395	81.6359	68.2893	72.4969	1.0623	1.19275e-08	8.97316e-08
EVM0000209.1	F38B7.1a	F38B7.1a		433	279	408	1204	1389	1661	32.1153	18.6367	21.5021	66.7755	74.5367	97.9864	1.72944	9.24685e-15	1.63554e-13
EVM0000209.2			novel	7	9	13	38	40	42	0.5195	0.6309	0.6905	2.0951	2.1734	2.4994	1.84417	1.23026e-09	1.09861e-08
EVM0000210.1	Y69F12A.2a	Y69F12A.2a		279	269	376	1021	1024	1079	20.7211	17.976	19.8032	56.6305	54.9684	63.6686	1.58275	1.85847e-21	6.91768e-20
EVM0000211.3				35	61	40	188	144	94	2.6109	4.0463	2.1067	10.4529	7.7217	5.5725	1.44549	4.45648e-07	2.53729e-06
EVM0000211.4				14	16	14	40	22	25	1.038	1.0594	0.7582	2.1935	1.1802	1.4962	0.783445	0.0199939	0.0395317
EVM0000211.5				22	45	65	183	130	115	1.6327	3.0132	3.4342	10.1499	6.9678	6.7629	1.5415	8.98906e-09	6.91665e-08
EVM0000212.1	F36A2.7	F36A2.7		8329	12410	14550	21898	19447	19683	618.133	829.244	766.323	1214.56	1043.69	1161.46	0.627349	0.000187109	0.000623936
EVM0000229.1	C27C12.4	C27C12.4		63	79	126	240	232	156	4.7117	5.2491	6.6393	13.3082	12.4557	9.2336	1.06683	6.49694e-07	3.58861e-06
EVM0000229.2				64	106	151	271	248	215	4.7312	7.1096	7.9704	15.007	13.3301	12.6573	1.0379	6.35044e-07	3.51677e-06
EVM0000229.3			novel	71	65	109	153	152	152	5.2469	4.359	5.7385	8.486	8.1432	8.9646	0.731665	0.000192739	0.000641041
EVM0000229.4			novel	119	140	167	298	311	295	8.832	9.3618	8.8035	16.5319	16.7079	17.4056	0.907328	6.2578e-08	4.12839e-07
EVM0000232.1				32	26	38	90	109	95	2.405	1.759	2.0191	4.9668	5.8592	5.6231	1.41524	3.1419e-10	3.05676e-09
EVM0000233.1	B0410.3	B0410.3		74	103	113	773	637	474	5.4918	6.8915	5.9497	42.8734	34.1846	27.9767	2.51655	1.12732e-32	1.10122e-30
EVM0000234.1	W07B3.2d	W07B3.2d		178	103	134	223	260	276	13.2308	6.9161	7.0381	12.3493	13.9609	16.2722	0.65446	0.00732675	0.0165043
EVM0000234.2				182	137	176	251	280	388	13.4907	9.1741	9.2748	13.9304	15.0183	22.9194	0.702464	0.00211192	0.00549511
EVM0000241.1				95	94	77	243	193	158	7.0503	6.2646	4.0625	13.4764	10.3454	9.3495	0.944118	5.4074e-05	0.000203481
EVM0000243.1	C49C3.1	C49C3.1		75	70	63	215	203	225	5.5586	4.6747	3.3004	11.9118	10.8894	13.2796	1.42811	4.84144e-11	5.3576e-10
EVM0000243.2			novel	7	7	10	38	27	25	0.5195	0.4678	0.5451	2.1331	1.4491	1.4956	1.70862	9.27584e-07	4.9502e-06
EVM0000253.2			novel	61	114	236	311	336	262	4.5618	7.6022	12.4141	17.2757	18.0251	15.4703	1.03489	0.000130768	0.000450179
EVM0000261.2			novel	9	9	13	30	17	19	0.6882	0.6051	0.6879	1.6448	0.936	1.1024	0.884298	0.0129927	0.0271331
EVM0000266.1	Y24D9B.1	Y24D9B.1		42	28	39	111	109	120	3.1503	1.8711	2.054	6.1565	5.8624	7.0809	1.44576	9.4356e-10	8.59341e-09
EVM0000269.1	F36D1.2	F36D1.2		8	12	11	25	22	27	0.5937	0.8019	0.5793	1.3866	1.1858	1.5932	1.07184	0.00104587	0.00294337
EVM0000271.1	M02B7.2a	M02B7.2a		79	93	114	174	177	142	5.8629	6.2146	5.9898	9.6685	9.4995	8.3791	0.608468	0.00107173	0.00300734
EVM0000272.1				57	92	104	126	159	154	4.2456	6.1781	5.4774	6.9921	8.5296	9.0872	0.623876	0.00308256	0.007699
EVM0000274.1				9	8	12	34	30	32	0.6679	0.5346	0.632	1.8858	1.6101	1.8882	1.53978	8.60492e-07	4.63716e-06
EVM0000277.2				273	277	337	544	571	466	20.2327	18.5259	17.745	30.1842	30.657	27.488	0.646341	8.96828e-05	0.000321448
EVM0000277.3			novel	92	108	156	431	502	333	6.833	7.2304	8.2085	23.9158	26.9626	19.6514	1.65806	3.0666e-18	8.15105e-17
EVM0000278.1	C14F5.1b	C14F5.1b		343	228	357	1091	1196	1095	25.4606	15.2462	18.81	60.4889	64.1949	64.6032	1.67128	1.28601e-17	3.1526e-16
EVM0000279.1				6	8	5	51	23	48	0.4453	0.5346	0.2633	2.8287	1.2344	2.8324	2.47983	8.30945e-09	6.4323e-08
EVM0000280.1				5	9	11	23	16	20	0.3711	0.6014	0.5793	1.2757	0.8587	1.1801	1.05607	0.00354813	0.00870144
EVM0000287.1	F54G8.5	F54G8.5		11	20	26	49	42	47	0.8377	1.3369	1.3484	2.7177	2.2541	2.7733	1.10627	4.36693e-05	0.000167105
EVM0000289.1				10	10	9	43	29	27	0.7421	0.6682	0.4741	2.385	1.5426	1.6208	1.57699	5.04667e-06	2.34472e-05
EVM0000295.1	W03F8.9a	W03F8.9a		367	406	491	1039	981	832	27.2352	27.1326	25.8578	57.6487	52.671	49.1164	0.991346	7.45759e-10	6.86013e-09
EVM0000298.1				57	86	108	364	307	314	4.2274	5.7544	5.6881	20.1615	16.4748	18.5247	1.80639	1.92396e-20	6.52993e-19
EVM0000299.1	T09F3.2	T09F3.2		21	9	23	75	65	75	1.5729	0.6014	1.1934	4.1697	3.4966	4.4158	1.84271	4.50601e-11	5.01235e-10
EVM0000301.1				588	588	947	23027	15742	22960	43.6704	39.2895	49.8855	1277.18	844.883	1354.82	4.70899	2.18986e-96	1.40473e-92
EVM0000304.1				8	11	11	21	15	23	0.5937	0.7351	0.5793	1.1647	0.805	1.3572	0.79331	0.0252377	0.0483498
EVM0000310.1	F55A11.2	F55A11.2		182	170	297	420	539	428	13.4969	11.3529	15.6537	23.3049	28.9463	25.2818	0.933417	4.32589e-07	2.46952e-06
EVM0000315.2			novel	111	139	187	316	274	313	8.2093	9.294	9.8717	17.527	14.7229	18.4893	0.884976	8.80939e-07	4.72749e-06
EVM0000318.1	E01G4.4a	E01G4.4a		501	409	527	848	914	857	37.192	27.3232	27.7626	47.0511	49.0502	50.5558	0.670276	0.000115395	0.000402805
EVM0000318.2			novel	214	179	287	526	537	463	15.8925	11.9327	15.1187	29.1606	28.7971	27.294	0.988988	1.6185e-08	1.19016e-07
EVM0000331.1	F31D4.8	F31D4.8		386	310	594	888	828	645	28.667	20.7225	31.2648	49.2259	44.4424	38.0858	0.706838	0.000215691	0.000709653
EVM0000334.3			novel	20	37	45	66	69	48	1.4843	2.4725	2.3708	3.6616	3.6923	2.8205	0.669716	0.00756917	0.016963
EVM0000341.1	F44E5.4	F44E5.4		44	71	101	234	203	375	3.2787	4.7407	5.2953	13.0036	10.8749	22.1281	1.77726	1.26024e-10	1.29968e-09
EVM0000341.2				60	87	108	250	253	383	4.453	5.8175	5.6685	13.8767	13.5802	22.5968	1.6439	3.4087e-12	4.38775e-11
EVM0000345.1	R08A2.1	R08A2.1		6	9	13	58	31	50	0.4453	0.6014	0.6847	3.2169	1.6638	2.9504	2.13608	3.24312e-09	2.69359e-08
EVM0000347.1	C38C3.5	C38C3.5		1111	1390	1591	2681	2541	2396	82.4431	92.897	83.7788	148.709	136.352	141.367	0.718663	1.50934e-06	7.76207e-06
EVM0000355.1				9	12	16	25	22	22	0.6679	0.8098	0.8247	1.3866	1.1808	1.3134	0.732801	0.0174683	0.0351448
EVM0000355.2				8	3	8	16	14	13	0.5937	0.2005	0.4394	0.8874	0.7514	0.7693	0.963707	0.017012	0.034355
EVM0000358.1	F13E9.13	F13E9.13		123	209	225	421	354	411	9.1393	13.9605	11.8293	23.3251	19.0214	24.2406	0.927327	1.77362e-06	8.99144e-06
EVM0000363.2			novel	6	6	9	15	22	12	0.4453	0.4009	0.474	0.834	1.1807	0.7083	1.03301	0.00868924	0.0191278
EVM0000374.1				169	88	95	173	202	301	12.5401	5.8758	5.0172	9.6174	10.8612	17.7614	0.713086	0.0248477	0.0477393
EVM0000381.1	F52B5.1a	F52B5.1a		303	241	364	560	599	639	22.4873	16.1254	19.1859	31.0562	32.1503	37.7115	0.804817	9.28953e-06	4.08425e-05
EVM0000386.1	F48D6.1	F48D6.1		423	514	578	922	854	1015	31.3713	34.3744	30.4223	51.1292	45.8536	59.8807	0.705825	3.03198e-05	0.000119736
EVM0000390.1	Y18D10A.16	Y18D10A.16		174	316	432	605	524	505	12.9307	21.0868	22.7645	33.5642	28.1066	29.7965	0.683455	0.00104653	0.00294478
EVM0000404.1	F32A6.2	F32A6.2		43	68	71	115	151	103	3.202	4.5336	3.737	6.3704	8.084	6.0691	0.837074	0.000145783	0.000498213
EVM0000406.2	T21B10.2c	T21B10.2c		661	855	1451	1665	1986	1421	49.0731	57.1007	76.4074	92.3482	106.588	83.8425	0.629659	0.000879932	0.00251686
EVM0000407.1				13	10	27	104	62	53	0.9648	0.6747	1.4297	5.7625	3.3049	3.1185	1.95547	5.59086e-09	4.47734e-08
EVM0000416.2			novel	30	39	66	84	80	75	2.2264	2.604	3.4977	4.6387	4.3086	4.4256	0.660652	0.00343607	0.00846545
EVM0000420.1	Y57G11C.31	Y57G11C.31		31	24	47	164	158	134	2.2981	1.5955	2.4495	9.1037	8.4669	7.9027	1.99405	7.5794e-19	2.14497e-17
EVM0000421.1				314	575	731	2015	1502	1500	23.3026	38.4164	38.5224	111.762	80.5992	88.5235	1.48432	3.29091e-12	4.24466e-11
EVM0000422.1	M18.8	M18.8		52	70	64	123	137	135	3.8659	4.6776	3.3942	6.7963	7.379	7.958	0.895664	1.72069e-05	7.16729e-05
EVM0000422.2				25	27	49	70	80	49	1.881	1.8245	2.5641	3.8809	4.2935	2.8935	0.804144	0.00148944	0.00402115
EVM0000422.3			novel	59	87	101	159	150	143	4.3786	5.7975	5.329	8.825	8.0542	8.4325	0.701517	0.000334646	0.00105262
EVM0000422.4			novel	31	46	66	102	92	101	2.3276	3.0739	3.4719	5.6628	4.9627	5.9732	0.885015	6.8612e-05	0.000252364
EVM0000425.1	F48F7.2	F48F7.2		347	380	542	871	989	716	25.7596	25.4054	28.5328	48.2862	53.0695	42.2256	0.848267	3.99398e-07	2.29434e-06
EVM0000426.1	F30A10.3	F30A10.3		34	21	26	75	86	52	2.5286	1.4033	1.3743	4.1651	4.6081	3.0583	1.18164	2.4298e-05	9.80684e-05
EVM0000429.1	F08F8.8	F08F8.8		140	148	193	390	340	361	10.4138	9.8679	10.1428	21.6436	18.2672	21.3198	1.00845	3.58246e-09	2.94871e-08
EVM0000433.1	F36A2.6	F36A2.6		2	1	4	15	21	21	0.1774	0.069	0.2043	0.8226	1.1522	1.2575	2.74781	1.07186e-08	8.14001e-08
EVM0000434.4			novel	16	19	20	32	39	30	1.2221	1.2397	1.0533	1.796	2.0931	1.7702	0.697295	0.0107398	0.0230228
EVM0000436.2			novel	859	913	1230	1823	1684	1744	63.7222	61.0346	64.787	101.093	90.3738	102.907	0.634835	3.64468e-05	0.000142003
EVM0000440.1				797	945	1428	6419	6675	5757	59.1562	63.138	75.1997	356.006	358.244	339.717	2.41467	1.09309e-50	3.44843e-48
EVM0000440.2			novel	825	1014	1470	6865	6906	5935	61.2336	67.7375	77.4435	380.759	370.65	350.222	2.41487	4.73259e-51	1.59779e-48
EVM0000450.1	B0365.9	B0365.9		0	7	7	14	15	12	0	0.4938	0.3687	0.7776	0.7987	0.6917	1.30571	0.0036241	0.00886742
EVM0000458.1				7	2	10	46	35	48	0.5195	0.1336	0.5267	2.5514	1.8816	2.835	2.57579	2.36636e-12	3.11906e-11
EVM0000470.1				300	309	393	599	596	698	22.2692	20.6485	20.6812	33.2119	31.9633	41.186	0.74194	1.726e-05	7.18785e-05
EVM0000470.2				53	71	71	150	162	142	3.9267	4.7432	3.7429	8.3404	8.7129	8.3774	1.03756	1.34203e-07	8.32831e-07
EVM0000475.1	Y77E11A.2	Y77E11A.2		86	148	159	220	253	311	6.368	9.8911	8.3501	12.1975	13.578	18.3485	0.837761	0.000117071	0.000408135
EVM0000477.1				416	506	566	1643	1397	1386	30.8748	33.8452	29.8353	91.1514	74.9826	81.7851	1.39087	2.98648e-17	7.06041e-16
EVM0000478.1				34	41	42	74	72	76	2.5041	2.7398	2.2015	4.1274	3.8433	4.4837	0.747293	0.000673778	0.00197535
EVM0000484.1				140	261	313	757	729	781	10.39	17.4409	16.4849	42.0014	39.111	46.0959	1.51659	9.07721e-14	1.42831e-12
EVM0000486.1				846	898	1360	9764	8396	8994	62.798	59.9906	71.65	541.524	450.585	530.701	2.96847	7.60659e-71	1.12601e-67
EVM0000488.1	R06B9.5	R06B9.5		35	42	45	173	138	153	2.5622	2.8107	2.3726	9.5683	7.392	9.0201	1.74716	1.64411e-15	3.19265e-14
EVM0000489.1	R08C7.2a	R08C7.2a		4	14	13	23	17	24	0.2969	0.9355	0.6847	1.2757	0.9124	1.4162	0.872556	0.0188672	0.0375977
EVM0000509.1	ZK455.8a	ZK455.8a		26	38	49	78	80	46	1.9086	2.5584	2.569	4.3308	4.3175	2.6889	0.680333	0.00830763	0.0183994
EVM0000511.1	R13H8.1d	R13H8.1d		2	4	2	14	17	17	0.1364	0.2412	0.1029	0.7856	0.9293	1.0167	2.48574	1.79842e-07	1.09383e-06
EVM0000519.1	H19J13.1	H19J13.1		27	51	49	214	160	87	1.9726	3.3918	2.5889	11.8608	8.5642	5.1598	1.68081	3.06109e-08	2.15306e-07
EVM0000521.1	W07A8.2a	W07A8.2a		328	313	369	624	810	837	24.3401	20.9372	19.4108	34.6127	43.4492	49.3642	0.979685	1.24976e-07	7.80353e-07
EVM0000525.1	H12D21.9b	H12D21.9b		71	102	135	233	260	211	5.2397	6.8476	7.0894	12.9061	13.9515	12.4331	1.027	5.65866e-08	3.7602e-07
EVM0000525.2			novel	251	311	416	753	721	675	18.6313	20.7937	21.9207	41.7864	38.683	39.8033	0.96903	3.39536e-09	2.81034e-08
EVM0000528.1	C13B9.2	C13B9.2		1110	1128	1324	2254	1957	2291	82.4066	75.41	69.706	125.032	105.057	135.162	0.683294	2.29117e-05	9.29019e-05
EVM0000535.1				61	60	88	199	186	208	4.5316	4.0293	4.6099	11.0295	9.9645	12.2873	1.33307	1.24411e-11	1.48983e-10
EVM0000535.2	T07F12.1	T07F12.1		93	93	99	182	195	189	6.8966	6.1814	5.2074	10.1134	10.4828	11.1317	0.802426	2.49401e-05	0.000100407
EVM0000535.3			novel	38	18	35	81	91	78	2.8303	1.2197	1.8434	4.4977	4.8811	4.614	1.26073	1.04413e-06	5.52316e-06
EVM0000536.1				6	12	18	38	33	19	0.4453	0.8019	0.9555	2.1076	1.7711	1.1211	1.14287	0.00135043	0.00368672
EVM0000548.1				5	23	10	42	43	31	0.3711	1.5477	0.5267	2.3308	2.3182	1.8387	1.40944	0.000193213	0.000642508
EVM0000551.1	ZK228.3	ZK228.3		3	4	5	45	36	37	0.2226	0.2673	0.2636	2.4758	1.9321	2.1558	3.07459	3.18e-16	6.76197e-15
EVM0000551.2				5	9	9	36	51	45	0.3711	0.6014	0.474	2.0168	2.7374	2.6828	2.3366	1.46144e-12	1.97777e-11
EVM0000556.1				35	23	42	56	89	75	2.603	1.5558	2.2025	3.1112	4.7984	4.4488	0.95932	0.00024487	0.000795053
EVM0000556.2				5	20	14	57	57	45	0.3893	1.3225	0.7605	3.1412	3.0505	2.6815	1.8238	2.35938e-09	2.01616e-08
EVM0000556.3				16	11	12	40	51	33	1.2244	0.7143	0.6511	2.2211	2.7134	1.9455	1.44284	3.17711e-06	1.53234e-05
EVM0000556.4				3	12	18	34	43	23	0.2455	0.8188	0.9685	1.8983	2.3184	1.3811	1.40304	0.000137444	0.000471727
EVM0000560.1	Y106G6H.14	Y106G6H.14		35	51	62	86	90	83	2.5654	3.4208	3.2498	4.7431	4.8218	4.8911	0.636842	0.00270719	0.00685217
EVM0000587.1	Y47D9A.1a	Y47D9A.1a		153	166	256	404	413	351	11.3834	11.0909	13.4819	22.4237	22.1596	20.7039	0.856433	4.3461e-07	2.48032e-06
EVM0000587.2				131	210	248	438	406	390	9.7101	14.0265	13.0547	24.2715	21.8022	23.0312	0.905211	7.71648e-07	4.19125e-06
EVM0000590.1				8	8	22	24	45	42	0.5937	0.5284	1.1439	1.3489	2.4049	2.4783	1.40566	0.000111827	0.000391484
EVM0000605.2			novel	7	6	11	21	22	12	0.5195	0.4096	0.5885	1.1647	1.1551	0.7084	0.978753	0.00927136	0.0202518
EVM0000606.1				31	20	27	57	33	54	2.2968	1.3365	1.422	3.1614	1.7711	3.1963	0.696976	0.0235089	0.0454999
EVM0000619.1	F58B4.1a	F58B4.1a		10	7	5	21	28	20	0.7421	0.4678	0.2695	1.1647	1.5027	1.1802	1.43663	0.00011567	0.000403692
EVM0000623.1				7	7	19	36	15	24	0.5195	0.436	1.0007	1.9755	0.805	1.4421	1.05634	0.0110922	0.0236474
EVM0000628.1	M04B2.2	M04B2.2		55	74	112	139	168	175	4.0916	4.9236	5.893	7.7108	8.9921	10.3424	0.846797	6.83047e-05	0.000251474
EVM0000629.1	C02F4.2a	C02F4.2a		38	18	56	74	70	80	2.8521	1.2342	2.9692	4.1252	3.7694	4.7339	0.828363	0.00280009	0.00706318
EVM0000631.2			novel	225	258	469	615	653	559	16.7187	17.2263	24.6862	34.1254	35.0422	32.9728	0.79613	2.22605e-05	9.05479e-05
EVM0000636.2			novel	167	309	359	543	462	447	12.3871	20.6333	18.8862	30.1046	24.7813	26.3818	0.643417	0.00148656	0.00401563
EVM0000639.1	Y80D3A.10	Y80D3A.10		760	1226	1507	3375	2971	2740	56.3743	81.9194	79.3933	187.165	159.47	161.659	1.22245	5.23005e-12	6.58254e-11
EVM0000641.1				54	56	91	123	124	136	4.0116	3.7421	4.8077	6.8489	6.6678	8.0167	0.766927	0.000199995	0.000663914
EVM0000641.2				118	133	180	306	277	292	8.7587	8.9102	9.4732	16.9471	14.8674	17.2143	0.849946	8.37777e-07	4.52616e-06
EVM0000659.1	T25G12.4	T25G12.4		185	277	358	526	600	541	13.7411	18.5204	18.8786	29.1927	32.2131	31.9295	0.864203	1.4052e-06	7.26341e-06
EVM0000667.1				44	55	68	151	115	117	3.2654	3.6753	3.5814	8.375	6.172	6.9039	1.02299	1.74714e-06	8.86888e-06
EVM0000678.1	F09A5.2b	F09A5.2b		128	145	218	271	322	274	9.4993	9.6913	11.4649	15.0324	17.2683	16.182	0.656495	0.000159944	0.000541801
EVM0000686.1	F58A3.4	F58A3.4		224	311	379	797	650	615	16.6589	20.7807	19.9637	44.205	34.8936	36.2693	1.00512	1.67509e-08	1.22989e-07
EVM0000686.2				249	335	338	814	627	621	18.4447	22.3559	17.7997	45.1611	33.6772	36.644	0.979265	9.26238e-08	5.90021e-07
EVM0000689.1	R06F6.9	R06F6.9		6	4	19	33	35	18	0.4695	0.273	0.9892	1.8394	1.8613	1.0799	1.39872	0.000478187	0.00145329
EVM0000694.1				15	25	25	34	43	40	1.1132	1.6706	1.2912	1.8858	2.2839	2.3603	0.674256	0.0122244	0.0257381
EVM0000709.1				144	198	228	387	320	299	10.6964	13.2373	12.0164	21.4855	17.1711	17.6525	0.645781	0.000293392	0.000934775
EVM0000714.1	F49E11.2	F49E11.2		13	27	26	66	55	45	0.9648	1.8042	1.3694	3.6606	2.9518	2.6553	1.15141	2.57725e-05	0.000103348
EVM0000720.1				3	10	11	28	41	31	0.2227	0.6682	0.5725	1.5379	2.2189	1.8035	1.87445	1.18359e-07	7.42889e-07
EVM0000733.2	C04G6.4	C04G6.4		25	25	34	64	54	59	1.8637	1.6852	1.8023	3.5666	2.8982	3.4766	0.889686	0.000173019	0.000581384
EVM0000766.2			novel	11	7	15	31	24	14	0.8164	0.4685	0.79	1.6927	1.2893	0.8333	0.871739	0.0186613	0.0372414
EVM0000768.2				65	78	91	170	213	159	4.7883	5.2333	4.8168	9.4044	11.4395	9.3544	1.02556	1.49265e-07	9.18599e-07
EVM0000769.1	Y53C12B.2	Y53C12B.2		6491	9398	10558	18661	15384	17110	481.69	628.022	556.054	1035	825.639	1009.61	0.784928	3.69917e-06	1.7577e-05
EVM0000771.1				35	16	26	60	65	70	2.5831	1.0536	1.3589	3.3064	3.4928	4.1231	1.14994	6.34709e-05	0.000235072
EVM0000775.1	W04E12.8	W04E12.8		170	286	344	522	465	515	12.649	19.0805	18.1356	28.9538	24.9462	30.3855	0.75349	9.29962e-05	0.000332334
EVM0000781.1	F38A6.3b	F38A6.3b		132	102	170	268	278	337	9.8173	6.8457	8.9395	14.8398	14.9306	19.908	0.955429	2.17364e-06	1.08311e-05
EVM0000781.2			novel	64	50	83	116	137	134	4.7618	3.3129	4.3669	6.4146	7.36	7.922	0.801173	0.00016053	0.000543592
EVM0000781.3			novel	105	90	98	152	183	292	7.7715	5.9943	5.1631	8.4282	9.8172	17.2165	0.909327	0.000732559	0.00212956
EVM0000781.4			novel	54	53	73	115	122	130	3.9883	3.5498	3.8265	6.395	6.5478	7.664	0.856707	2.41531e-05	9.7504e-05
EVM0000787.1	R06B9.6	R06B9.6		58	72	108	364	333	294	4.2749	4.8298	5.7086	20.2082	17.847	17.3601	1.89199	5.47545e-23	2.37319e-21
EVM0000787.2			novel	11	15	34	79	94	64	0.8334	0.9838	1.7721	4.3919	5.0215	3.748	1.82527	7.21853e-11	7.75619e-10
EVM0000791.1				107	186	184	490	357	410	7.9409	12.4056	9.6956	27.1784	19.1535	24.1905	1.22867	2.50934e-09	2.13671e-08
EVM0000800.1	R10E11.8	R10E11.8		297	440	561	1059	950	933	22.0529	29.3882	29.5262	58.7184	51.0064	55.0456	1.02266	4.85198e-09	3.92482e-08
EVM0000807.1	F42H10.6	F42H10.6		51	70	61	183	213	207	3.7972	4.6776	3.2195	10.1242	11.4401	12.2327	1.53694	2.01359e-13	3.04156e-12
EVM0000809.3				8	14	40	58	51	56	0.5937	0.9355	2.1067	3.2345	2.7412	3.2815	1.2876	0.000125428	0.000434282
EVM0000811.1	T08A9.1	T08A9.1		193	168	317	393	507	367	14.3357	11.1957	16.6885	21.7779	27.1918	21.6442	0.73907	0.000141478	0.000484433
EVM0000814.1				414	647	826	2075	1950	1641	30.742	43.2604	43.4788	115.096	104.643	96.8325	1.42833	2.27155e-15	4.34763e-14
EVM0000819.1	Y71F9B.9a	Y71F9B.9a		16	20	34	80	84	77	1.1875	1.3561	1.7652	4.4136	4.4823	4.5436	1.61056	1.5893e-11	1.87657e-10
EVM0000822.1	C14B9.10	C14B9.10		4548	7097	6848	14791	11147	12503	337.496	474.24	360.647	820.341	598.256	737.799	0.87916	1.66612e-06	8.5061e-06
EVM0000831.1				840	2422	2421	6572	5443	4252	62.3216	161.851	127.509	364.52	292.145	250.901	1.36732	4.74425e-07	2.6892e-06
EVM0000835.1				33	25	31	86	90	74	2.4412	1.6706	1.6093	4.7699	4.8099	4.3457	1.3019	2.69994e-08	1.91373e-07
EVM0000835.3			novel	15	9	11	39	51	39	1.1132	0.6082	0.5793	2.1631	2.7116	2.3229	1.67827	4.34927e-08	2.9596e-07
EVM0000858.1				7	7	7	20	18	11	0.516	0.4601	0.357	1.1284	0.9649	0.6567	1.06659	0.00693864	0.0157276
EVM0000867.1				181	249	309	765	580	605	13.4327	16.6714	16.2528	42.4127	31.1042	35.6802	1.23351	2.48215e-11	2.85003e-10
EVM0000871.1	M02F4.8a	M02F4.8a		965	1161	1641	4470	4523	3918	71.6108	77.568	86.4461	247.928	242.721	231.192	1.61435	8.75739e-26	4.88485e-24
EVM0000873.1	C36A4.2	C36A4.2		154	173	193	352	292	287	11.4369	11.5547	10.1897	19.5073	15.6882	16.9412	0.654077	0.000179552	0.000601234
EVM0000881.2			novel	82	73	126	166	156	174	6.0485	4.8781	6.6286	9.1859	8.3561	10.2531	0.656616	0.0010035	0.00283293
EVM0000881.3			novel	20	20	41	71	57	76	1.4843	1.3365	2.1781	3.9208	3.0839	4.4885	1.17069	1.0041e-05	4.39157e-05
EVM0000885.2			novel	166	175	304	460	551	460	12.2835	11.7187	15.9872	25.5005	29.5644	27.1308	1.03421	1.28797e-08	9.6405e-08
EVM0000885.3			novel	124	125	223	383	386	364	9.207	8.3455	11.7438	21.2578	20.7137	21.4523	1.10713	9.90691e-10	8.99286e-09
EVM0000891.1	W03C9.3	W03C9.3		24	30	46	100	97	135	1.7483	2.0318	2.4469	5.5202	5.212	7.9387	1.5634	7.30882e-10	6.73293e-09
EVM0000894.1				71	142	219	504	338	279	5.2766	9.4895	11.5378	27.9264	18.1345	16.4567	1.24099	4.06992e-06	1.92342e-05
EVM0000895.1	ZK287.5	ZK287.5		584	1019	1227	2143	1953	2014	43.3309	68.0732	64.6049	118.882	104.793	118.857	0.959345	2.4835e-07	1.47553e-06
EVM0000909.1				10	18	13	51	23	50	0.7421	1.1937	0.6847	2.8287	1.2244	2.9504	1.4157	0.000201248	0.000667611
EVM0000910.1				68	115	135	181	234	168	5.0171	7.7113	7.1122	10.0513	12.5737	9.9339	0.70883	0.00066294	0.00194624
EVM0000916.1	T01D1.4a	T01D1.4a		155	231	286	745	616	621	11.5108	15.416	15.0477	41.3098	33.0488	36.6146	1.39888	2.91736e-14	4.83564e-13
EVM0000920.1				795	1453	1784	27004	19541	25376	59.0239	97.1048	93.9802	1497.76	1048.76	1497.36	4.01428	5.53004e-64	3.94148e-61
EVM0000921.1	Y110A7A.7	Y110A7A.7		50	70	93	153	157	139	3.7332	4.6528	4.9002	8.4985	8.4189	8.1776	0.907596	3.91442e-06	1.85494e-05
EVM0000926.2			novel	128	80	132	172	177	253	9.5015	5.3403	6.9662	9.5181	9.4897	14.9521	0.641047	0.00958864	0.0208337
EVM0000929.1	R12H7.2	R12H7.2		1521	1872	2513	5309	4838	4310	112.844	125.087	132.337	294.473	259.677	254.294	1.12615	1.42835e-13	2.19021e-12
EVM0000930.1	C06G3.5a	C06G3.5a		978	1166	1619	4731	5061	4311	72.5566	77.9381	85.281	262.406	271.615	254.388	1.74079	3.39718e-30	2.71267e-28
EVM0000939.1				17	41	32	72	57	48	1.2319	2.7368	1.6896	3.9934	3.0473	2.8298	0.798594	0.00503145	0.0118877
EVM0000946.1				86	83	146	247	267	254	6.3834	5.553	7.6924	13.7202	14.3274	15.0174	1.1253	2.31592e-09	1.98431e-08
EVM0000946.2	T23G7.5a	T23G7.5a		66	69	114	158	188	167	4.8774	4.5832	6.0288	8.7723	10.0799	9.8368	0.879803	8.17241e-06	3.63882e-05
EVM0000949.1	Y45G12B.2a	Y45G12B.2a		156	170	226	488	460	474	11.5826	11.3617	11.9094	27.0766	24.6881	27.9864	1.19263	1.53585e-12	2.06685e-11
EVM0000967.1				459	525	761	1222	1405	1187	34.0429	35.1083	40.1025	67.8012	75.4058	70.0389	0.963422	2.54765e-09	2.1655e-08
EVM0000972.1	C31E10.7	C31E10.7		1773	2726	3479	5345	4772	4676	131.602	182.131	183.229	296.427	256.135	275.893	0.73682	1.1517e-05	4.97159e-05
EVM0000981.2			novel	179	206	290	497	583	489	13.2543	13.7412	15.2935	27.5925	31.268	28.8482	1.04958	4.9346e-10	4.6687e-09
EVM0000981.3			novel	15	19	36	83	71	53	1.1276	1.2885	1.8979	4.5826	3.7856	3.1479	1.38441	3.06537e-07	1.79628e-06
EVM0000991.1				4	7	3	25	22	17	0.2969	0.4678	0.158	1.4025	1.1807	1.0031	1.98857	1.17985e-06	6.18331e-06
EVM0000996.1				1446	1656	2198	4576	4467	3919	107.283	110.66	115.782	253.795	239.716	231.233	1.11854	2.68693e-14	4.48848e-13
EVM0001000.1	F32D1.11	F32D1.11		9	5	13	17	14	26	0.6679	0.3341	0.6847	0.9429	0.7514	1.5342	0.905992	0.0250401	0.0480478
EVM0001003.1	K02E10.5	K02E10.5		10	15	12	55	58	32	0.7421	0.9953	0.649	3.0609	3.0926	1.8595	1.75598	5.51439e-08	3.67575e-07
EVM0001003.2			novel	31	46	64	96	88	76	2.2894	3.0641	3.345	5.3163	4.7431	4.4606	0.723708	0.00111459	0.00311353
EVM0001005.1	ZK6.6	ZK6.6		32	41	56	100	104	98	2.3662	2.7647	2.9639	5.5378	5.567	5.7549	1.04579	6.66859e-07	3.67301e-06
EVM0001010.1	C50B6.9	C50B6.9		66	133	122	391	339	319	4.8981	8.8777	6.426	21.6783	18.1747	18.8398	1.53515	3.8421e-13	5.57176e-12
EVM0001022.1				16	13	26	45	45	34	1.1874	0.8687	1.3694	2.4959	2.3935	2.0063	0.991059	0.000333611	0.00105022
EVM0001024.1	C02B4.2	C02B4.2		204	323	328	553	566	471	15.1234	21.5574	17.2953	30.6579	30.3643	27.7775	0.717544	6.99623e-05	0.000256938
EVM0001025.2			novel	339	379	683	962	1034	912	25.1445	25.3302	35.9941	53.376	55.5039	53.7979	0.908511	5.54056e-07	3.09546e-06
EVM0001026.3			novel	32	37	50	83	82	67	2.3972	2.4522	2.6547	4.6054	4.4268	3.9757	0.787402	0.000258912	0.000835852
EVM0001027.1				19	19	37	53	41	53	1.3915	1.2532	1.946	2.9396	2.2114	3.1163	0.819844	0.00252811	0.0064464
EVM0001030.1				449	599	691	1214	1089	1210	33.3215	40.0314	36.3885	67.3562	58.4482	71.401	0.844898	3.87858e-07	2.23471e-06
EVM0001066.1	C42D4.3	C42D4.3		36	39	53	101	122	115	2.6527	2.6061	2.7861	5.5939	6.574	6.7859	1.23059	6.88235e-09	5.42358e-08
EVM0001066.2			novel	30	29	25	88	93	78	2.2264	1.9379	1.3167	4.9072	4.9928	4.6026	1.42917	2.09903e-09	1.8041e-08
EVM0001066.3			novel	98	66	81	252	250	236	7.2729	4.409	4.2751	13.9971	13.4176	13.937	1.38574	1.50487e-10	1.53502e-09
EVM0001068.1	C34D4.2	C34D4.2		3	2	9	22	26	17	0.2226	0.1336	0.474	1.2202	1.3954	1.0031	2.01773	1.01904e-06	5.40085e-06
EVM0001068.2				3	5	14	25	24	13	0.2226	0.3341	0.7373	1.3866	1.289	0.7671	1.32515	0.00166301	0.00443994
EVM0001077.1	Y111B2A.18	Y111B2A.18		32	31	39	50	71	63	2.3834	2.0715	2.0765	2.7775	3.8175	3.7224	0.663581	0.00535968	0.0125461
EVM0001077.3			novel	38	37	68	103	104	118	2.8201	2.4765	3.5785	5.7247	5.5879	6.9628	1.02549	4.68866e-06	2.19055e-05
EVM0001082.2			novel	8	5	9	26	25	23	0.5937	0.335	0.474	1.4421	1.3222	1.3572	1.54971	5.70479e-06	2.61949e-05
EVM0001087.1				17	31	41	125	114	111	1.282	2.083	2.1593	6.9104	6.1416	6.5386	1.8001	1.24751e-14	2.1667e-13
EVM0001089.1				884	1374	1778	2466	2252	2050	65.5708	91.8387	93.6199	136.776	120.87	120.967	0.59196	0.000613733	0.00181703
EVM0001091.1				7	18	16	37	35	43	0.5256	1.2255	0.8427	2.0527	1.8831	2.539	1.29709	2.95857e-05	0.000117029
EVM0001098.1	ZK1055.7	ZK1055.7		129	142	159	278	304	264	9.5748	9.4889	8.3701	15.4289	16.3122	15.5788	0.789812	3.99315e-06	1.88995e-05
EVM0001110.1				5	6	9	29	21	14	0.3889	0.4009	0.4908	1.5835	1.1419	0.7989	1.43223	0.000347805	0.0010909
EVM0001110.2				42	63	68	321	242	244	3.0968	4.2099	3.5659	17.7881	13.0066	14.4272	2.05152	9.85586e-22	3.72625e-20
EVM0001110.3	H06I04.6b	H06I04.6b		6	7	6	29	30	37	0.4181	0.4481	0.3362	1.607	1.599	2.1736	2.15513	1.69843e-09	1.48028e-08
EVM0001110.4				51	61	93	307	242	224	3.8051	4.0668	4.8857	17.0201	12.9626	13.2223	1.74924	3.97131e-17	9.29731e-16
EVM0001110.5				57	66	57	273	223	211	4.2078	4.4103	3.0148	15.1315	11.9592	12.4531	1.77595	8.1463e-17	1.85086e-15
EVM0001110.6				41	48	53	260	152	170	3.0665	3.2376	2.7981	14.4251	8.1492	10.024	1.84147	1.89619e-13	2.87778e-12
EVM0001110.7			novel	66	76	106	274	247	301	4.8616	5.1103	5.5827	15.1925	13.2379	17.7445	1.56282	1.86694e-15	3.61079e-14
EVM0001110.8			novel	22	17	30	73	68	75	1.6182	1.1313	1.5823	4.0554	3.6404	4.4319	1.47461	1.83565e-09	1.59266e-08
EVM0001110.9			novel	24	19	42	108	91	116	1.787	1.2945	2.2345	6.0098	4.8718	6.8323	1.71313	1.35803e-11	1.62121e-10
EVM0001115.1				1190	1877	2130	4477	3781	3618	88.3181	125.402	112.187	248.333	202.914	213.495	1.02789	2.08558e-09	1.79334e-08
EVM0001116.1	F40B1.1	F40B1.1		10	16	13	27	20	32	0.7421	1.0692	0.6742	1.499	1.0747	1.8603	0.83497	0.0135754	0.0281998
EVM0001119.1	T19C4.5a	T19C4.5a		181	202	298	498	633	508	13.4525	13.5208	15.6792	27.6442	33.981	29.9922	1.10006	3.36668e-10	3.26225e-09
EVM0001120.1				4	9	8	28	21	23	0.2969	0.6014	0.4335	1.532	1.1133	1.3581	1.55862	1.7309e-05	7.2036e-05
EVM0001127.1	K11D12.7	K11D12.7		26	24	25	175	118	116	1.9296	1.6038	1.3167	9.6818	6.333	6.8449	2.24979	1.236e-17	3.04553e-16
EVM0001132.1	T05H4.5	T05H4.5		169	229	263	1157	1243	868	12.5731	15.3329	13.8369	64.1722	66.7337	51.2374	2.1243	2.76022e-31	2.36079e-29
EVM0001132.2			novel	95	104	165	747	787	515	7.0608	6.9502	8.6683	41.4471	42.253	30.3772	2.32467	1.81026e-30	1.4699e-28
EVM0001133.6			novel	3	8	22	27	28	18	0.2243	0.543	1.1751	1.4975	1.5177	1.0903	0.998826	0.0138312	0.0286608
EVM0001136.1	C18A11.3	C18A11.3		40	46	76	112	92	100	2.9539	3.0579	3.9976	6.2123	4.9486	5.9008	0.753553	0.000580518	0.00172853
EVM0001142.1	F27E5.3	F27E5.3		8	7	5	21	22	18	0.6304	0.4793	0.277	1.138	1.1858	1.0774	1.34321	0.00022929	0.000750291
EVM0001147.1	C27D8.1	C27D8.1		0	1	4	11	18	14	0	0.0668	0.2107	0.6299	0.9661	0.8261	2.85959	2.05999e-07	1.24271e-06
EVM0001152.1	BE10.2	BE10.2		27	39	41	158	182	176	2.0038	2.634	2.1594	8.7633	9.749	10.3856	2.0837	7.44317e-22	2.85331e-20
EVM0001153.1				4	3	8	11	19	15	0.2969	0.2005	0.4213	0.6101	1.0363	0.8851	1.40155	0.00127408	0.00350213
EVM0001155.1				493	837	788	2261	1597	1647	36.5876	55.9311	41.5199	125.425	85.6915	97.2029	1.20151	2.76334e-09	2.33133e-08
EVM0001163.2			novel	10	6	9	18	16	16	0.7421	0.4009	0.474	0.9984	0.8587	0.9441	0.812191	0.0250916	0.0481274
EVM0001164.1	Y57G11C.48	Y57G11C.48		22	26	39	46	48	57	1.6358	1.7135	2.0457	2.5602	2.5594	3.3699	0.635032	0.0113844	0.0241892
EVM0001167.2			novel	59	110	152	220	232	203	4.406	7.3573	8.0112	12.1938	12.4335	11.9827	0.876962	4.62273e-05	0.000176228
EVM0001194.1				43	42	79	100	114	77	3.1729	2.7959	4.1756	5.5377	6.1447	4.5695	0.667783	0.00360469	0.00882648
EVM0001194.2			novel	32	31	35	91	100	64	2.3474	2.1	1.8656	5.0295	5.359	3.7894	1.1784	8.76407e-07	4.7058e-06
EVM0001201.1	T27E9.3	T27E9.3		122	224	267	383	461	334	9.0195	14.9596	14.0721	21.2235	24.7382	19.7136	0.783052	0.00012013	0.000417515
EVM0001203.1	F40F9.5	F40F9.5		65	62	70	137	145	143	4.8525	4.1701	3.6814	7.6059	7.7912	8.4404	0.916402	4.47729e-06	2.10149e-05
EVM0001203.2			novel	36	36	50	124	108	112	2.7071	2.4341	2.631	6.8522	5.8092	6.5856	1.30524	7.23911e-10	6.67191e-09
EVM0001203.3			novel	33	27	42	60	81	66	2.4702	1.8253	2.2072	3.314	4.3216	3.9177	0.830572	0.000409828	0.00126309
EVM0001210.1	F37H8.3a	F37H8.3a		26	40	31	134	120	89	1.9521	2.6961	1.6223	7.4321	6.4395	5.2517	1.61868	9.81409e-11	1.03035e-09
EVM0001212.1	Y57G11C.13	Y57G11C.13		730	992	1233	1867	1874	1721	54.2064	66.2918	64.9192	103.537	100.588	101.572	0.720557	4.828e-06	2.24909e-05
EVM0001218.1	F42A10.8	F42A10.8		42	34	77	582	415	471	3.1172	2.2565	4.0554	32.288	22.2983	27.7854	3.10966	3.4796e-40	5.7232e-38
EVM0001229.1	F23C8.7	F23C8.7		10	9	16	30	22	20	0.7421	0.6014	0.8427	1.6639	1.1807	1.1801	0.860467	0.00893991	0.0196057
EVM0001236.1	B0218.6a	B0218.6a		99	67	76	245	261	186	7.3798	4.4772	3.9917	13.5972	14.0043	10.9754	1.29654	3.23058e-08	2.26235e-07
EVM0001239.1				27	24	26	85	71	80	2.0038	1.6038	1.3694	4.7144	3.8105	4.7206	1.42696	5.35496e-09	4.29558e-08
EVM0001240.1				47	124	112	186	182	146	3.488	8.3042	5.8834	10.3046	9.7937	8.64	0.696219	0.00621502	0.0142825
EVM0001244.1	H43I07.1b	H43I07.1b		55	132	106	182	182	187	4.0694	8.833	5.5699	10.1142	9.7672	11.049	0.740827	0.00230284	0.00593013
EVM0001247.1				10	12	11	35	42	38	0.7421	0.8019	0.5793	1.9412	2.2541	2.2423	1.61051	7.06548e-08	4.61065e-07
EVM0001247.2			novel	65	83	83	407	378	316	4.8239	5.5463	4.3714	22.5754	20.2892	18.6464	2.06445	2.68532e-27	1.72254e-25
EVM0001250.1	Y73F8A.34c	Y73F8A.34c		63	112	128	315	231	222	4.647	7.5038	6.7228	17.4476	12.4127	13.0979	1.17992	7.31067e-08	4.75893e-07
EVM0001250.2			novel	55	94	119	253	184	220	4.1051	6.3074	6.2911	14.0341	9.8995	12.9867	1.13414	2.54138e-07	1.50759e-06
EVM0001252.1				355	502	702	1001	896	768	26.3571	33.5469	36.9726	55.4997	48.1021	45.3207	0.618166	0.00055094	0.00164837
EVM0001263.1	F58F6.1	F58F6.1		19	22	30	387	361	320	1.4101	1.46	1.58	21.4763	19.3747	18.8824	3.73307	8.33036e-64	5.72534e-61
EVM0001267.1	Y55F3BL.4	Y55F3BL.4		60	65	74	151	163	153	4.4605	4.3435	3.8904	8.3819	8.7743	9.0338	1.04898	5.64262e-08	3.75083e-07
EVM0001267.2				61	58	97	205	179	217	4.5012	3.8799	5.1157	11.3597	9.5827	12.7848	1.31253	2.15109e-10	2.14485e-09
EVM0001273.3			novel	75	235	108	532	264	193	5.5407	15.6865	5.6951	29.5006	14.1676	11.4062	1.03338	0.00818103	0.0181542
EVM0001277.1	F17C11.2	F17C11.2		1012	1306	1677	3342	2897	2846	75.0787	87.2865	88.3136	185.346	155.465	167.946	1.02054	6.50375e-11	7.04719e-10
EVM0001282.1				17	24	29	71	79	67	1.2616	1.6038	1.5369	3.9379	4.2399	3.9521	1.44915	6.89228e-10	6.37241e-09
EVM0001287.1				43	31	51	63	86	65	3.2174	2.045	2.6874	3.473	4.5912	3.864	0.590093	0.0129673	0.0270899
EVM0001287.2	F52F12.6a	F52F12.6a		37	38	48	65	71	76	2.7397	2.556	2.533	3.6269	3.8323	4.4574	0.606315	0.00548071	0.012803
EVM0001295.1				7	10	12	32	18	16	0.5195	0.6682	0.632	1.7748	0.9661	0.9441	1.00238	0.00885136	0.019438
EVM0001298.1				13	22	30	274	287	314	0.9643	1.4808	1.585	15.1963	15.4148	18.5547	3.57709	3.90264e-51	1.34111e-48
EVM0001324.1	T13B5.4	T13B5.4		7	12	13	96	69	119	0.5195	0.8019	0.6847	5.3248	3.7032	6.9926	2.9709	2.30995e-19	6.92411e-18
EVM0001329.2				1	4	3	16	17	11	0.0742	0.2673	0.158	0.8874	0.9124	0.6491	2.2327	4.34236e-06	2.04464e-05
EVM0001330.1				4	3	14	14	34	40	0.3199	0.2052	0.7535	0.7823	1.8055	2.3471	1.86757	0.000107435	0.000377899
EVM0001330.2			novel	27	54	50	199	320	284	2.0094	3.6053	2.6074	11.046	17.173	16.7754	2.44543	3.99592e-22	1.58879e-20
EVM0001330.3			novel	3	7	8	101	99	87	0.2226	0.4581	0.4163	5.576	5.3141	5.111	3.80917	2.77342e-36	3.78523e-34
EVM0001347.2				5	8	8	23	25	11	0.3711	0.5346	0.4419	1.2598	1.345	0.6548	1.26481	0.0018113	0.00479064
EVM0001351.1	C46F11.5b	C46F11.5b		35	39	64	103	89	89	2.6022	2.6061	3.3877	5.7336	4.7819	5.2568	0.85983	8.98572e-05	0.000322013
EVM0001352.1	Y67A10A.8a	Y67A10A.8a		59	59	83	183	185	187	4.3786	3.9426	4.3714	10.144	9.9327	11.0219	1.28979	1.90003e-11	2.21601e-10
EVM0001363.2			novel	7	13	25	217	202	134	0.532	0.8753	1.333	12.0599	10.8244	7.9345	3.43276	2.20398e-32	2.11012e-30
EVM0001371.1				7361	13979	16683	24287	19175	19786	546.317	934.091	878.668	1347.05	1029.12	1167.54	0.586953	0.0044809	0.0107199
EVM0001371.2				8016	32595	31474	73833	52406	42643	594.92	2178.08	1657.67	4095.06	2812.58	2516.25	1.08877	0.00165366	0.00441804
EVM0001374.2			novel	2743	3613	4028	7627	6132	6411	203.581	241.457	212.125	422.999	329.101	378.293	0.782455	8.1624e-07	4.41973e-06
EVM0001375.3			novel	23	25	38	61	54	70	1.7069	1.6442	2.0014	3.371	2.9054	4.1447	0.944302	0.000148761	0.000507043
EVM0001379.1	K03A11.6	K03A11.6		1318	1248	1634	3182	3085	2864	97.8422	83.3889	86.0509	176.498	165.589	168.975	0.93547	5.55e-10	5.2125e-09
EVM0001379.2			novel	80	102	116	271	238	218	5.9616	6.8273	6.1278	15.0361	12.7826	12.8678	1.10424	2.00015e-09	1.7245e-08
EVM0001382.1	ZK836.1	ZK836.1		7	4	7	23	22	31	0.5195	0.2673	0.3687	1.2783	1.1808	1.8406	1.8872	1.13846e-06	5.9876e-06
EVM0001393.2			novel	442	615	761	1246	1242	1218	32.8018	41.0942	40.0877	69.0943	66.633	71.8818	0.863696	1.4874e-07	9.15951e-07
EVM0001397.1	C06A12.3a	C06A12.3a		460	573	794	1006	1045	1036	34.119	38.3171	41.8387	55.823	56.0762	61.1191	0.596781	0.000232526	0.000759847
EVM0001418.1				2	2	4	26	24	21	0.1484	0.1199	0.2107	1.4427	1.2881	1.2159	2.94782	1.19705e-11	1.43616e-10
EVM0001439.2			novel	39	39	71	99	78	73	2.8717	2.6061	3.736	5.4634	4.2036	4.3075	0.586746	0.0110334	0.0235421
EVM0001448.1				33	42	168	258	143	145	2.449	2.7813	8.8268	14.3106	7.6639	8.5597	1.10382	0.00525914	0.0123393
EVM0001451.2			novel	19	23	43	70	65	55	1.417	1.5369	2.2647	3.8937	3.4639	3.2569	0.994281	6.77103e-05	0.000249429
EVM0001466.2			novel	73	82	107	193	211	187	5.4006	5.4688	5.6202	10.7013	11.34	11.0315	1.00176	3.85662e-08	2.6506e-07
EVM0001468.1	R08C7.3	R08C7.3		3431	4841	5818	9205	8066	8432	254.655	323.467	306.437	510.56	432.878	497.565	0.703873	1.04642e-05	4.55799e-05
EVM0001468.2			novel	99	143	256	421	481	389	7.3266	9.5821	13.4752	23.3492	25.804	22.9663	1.23711	3.83513e-09	3.14057e-08
EVM0001469.1	C33A12.1	C33A12.1		2156	3275	3771	6845	5993	6547	159.995	218.827	198.62	379.666	321.634	386.333	0.913171	3.50057e-08	2.42756e-07
EVM0001470.1				80	72	108	153	162	165	5.9188	4.8196	5.6808	8.4828	8.6743	9.7446	0.710709	0.000223283	0.000732378
EVM0001470.2			novel	33	50	54	85	102	98	2.4721	3.3133	2.844	4.7122	5.4989	5.8028	0.886417	5.1228e-05	0.00019368
EVM0001470.3			novel	31	20	26	51	57	65	2.3257	1.3626	1.3694	2.8085	3.0682	3.8346	0.959749	0.000411326	0.00126629
EVM0001470.4			novel	6	10	19	29	27	28	0.4453	0.6735	0.9816	1.6175	1.4491	1.6756	1.11223	0.000546659	0.00163811
EVM0001470.5			novel	120	119	147	345	306	356	8.8739	7.9702	7.7344	19.1519	16.4204	20.9882	1.20407	3.35931e-11	3.78715e-10
EVM0001471.1	T23F11.1	T23F11.1		68	38	101	163	160	158	5.063	2.5697	5.3374	9.0145	8.5718	9.3256	1.04599	1.41407e-05	5.99523e-05
EVM0001472.1	F57H12.1	F57H12.1		4	2	2	19	15	15	0.2969	0.1336	0.1096	1.0718	0.8186	0.8851	2.38818	3.77889e-07	2.1825e-06
EVM0001487.1	R90.2	R90.2		348	316	543	1060	753	666	25.8041	21.1397	28.6136	58.8132	40.436	39.3092	0.873617	1.30727e-05	5.5818e-05
EVM0001492.1				5	4	9	14	17	16	0.3741	0.2673	0.474	0.7765	0.9124	0.9488	1.19361	0.00247205	0.0063202
EVM0001492.2			novel	4	2	10	18	12	19	0.3054	0.1336	0.5091	0.9992	0.6271	1.0933	1.43098	0.00133334	0.00364265
EVM0001496.1				11	9	10	52	39	52	0.8163	0.6015	0.5267	2.8848	2.0934	3.0684	2.06074	1.02645e-10	1.0747e-09
EVM0001497.1				229	256	318	445	439	509	17.0199	17.0854	16.7488	24.6806	23.5646	30.0221	0.621445	0.000304891	0.000967727
EVM0001497.2				42	74	77	163	178	153	3.087	4.9575	4.0373	9.0352	9.5602	8.9996	1.18511	1.41505e-08	1.04978e-07
EVM0001497.4			novel	490	646	807	1232	1185	1281	36.3687	43.1429	42.4951	68.3059	63.5868	75.5938	0.764927	3.31269e-06	1.58937e-05
EVM0001500.2			novel	10	15	15	21	35	20	0.7421	1.0023	0.7936	1.1835	1.8784	1.1801	0.743199	0.02531	0.0484788
EVM0001501.1				16	17	19	59	48	43	1.1874	1.136	1.0138	3.2594	2.5846	2.556	1.33733	5.80822e-07	3.23325e-06
EVM0001501.2				3	2	12	18	15	13	0.2226	0.1336	0.6189	1.0113	0.805	0.775	1.29332	0.00351823	0.00863786
EVM0001503.2			novel	27	30	42	69	61	56	1.9908	2.0271	2.2366	3.827	3.2596	3.3213	0.725641	0.00137232	0.00373853
EVM0001540.1	T14F9.4a	T14F9.4a		39	16	30	272	304	280	2.8943	1.0692	1.58	15.0862	16.3366	16.4995	3.13188	1.76362e-35	2.21824e-33
EVM0001544.1				57	56	67	151	158	155	4.2271	3.7472	3.5294	8.375	8.4725	9.1399	1.18074	1.98748e-09	1.71589e-08
EVM0001549.1				331	228	249	747	978	1161	24.5297	15.2429	13.0979	41.4439	52.4719	68.4819	1.6225	4.603e-11	5.11433e-10
EVM0001549.2			novel	115	87	122	345	406	461	8.5001	5.8436	6.4355	19.1627	21.785	27.1989	1.71729	1.09264e-16	2.43085e-15
EVM0001551.1				3	11	12	18	18	17	0.243	0.703	0.6486	0.994	0.9606	1.0264	0.848051	0.0200199	0.039579
EVM0001559.2			novel	49	58	85	127	120	117	3.6636	3.864	4.4758	7.0162	6.4597	6.9199	0.754706	0.000150286	0.000511812
EVM0001569.1				2	6	11	20	14	12	0.1484	0.3886	0.5937	1.1344	0.742	0.7191	1.10828	0.0102172	0.0220463
EVM0001572.1	F56B6.4c	F56B6.4c		730	823	1020	2502	2433	2428	54.1654	54.9995	53.6995	138.754	130.599	143.285	1.34111	4.83097e-19	1.41073e-17
EVM0001572.2				468	601	774	1085	1089	957	34.6955	40.1663	40.7592	60.1731	58.4494	56.4969	0.597854	0.000176464	0.00059182
EVM0001585.1				20	41	57	126	67	46	1.5127	2.7602	3.0276	6.9905	3.6204	2.7277	0.85593	0.0131815	0.0274797
EVM0001586.1	F07G11.9	F07G11.9		47	59	77	141	211	129	3.4671	3.9204	4.0688	7.807	11.3497	7.639	1.22118	6.80162e-08	4.45812e-07
EVM0001588.1	F33A8.3	F33A8.3		1124	1009	2318	2691	3163	2161	83.4448	67.4191	122.084	149.275	169.737	127.496	0.709173	0.000695192	0.00203286
EVM0001588.2			novel	14	15	28	41	45	25	1.0307	1.0055	1.4801	2.2817	2.403	1.4734	0.786314	0.00940133	0.0205008
EVM0001589.1	T25C8.2	T25C8.2		43	54	55	242	215	229	3.1835	3.5994	2.8733	13.4222	11.5286	13.514	1.997	1.66066e-22	6.84319e-21
EVM0001589.2				15	29	31	128	122	106	1.1345	1.9379	1.6146	7.0994	6.5601	6.2549	2.07077	2.24522e-18	6.04295e-17
EVM0001593.1				21	31	30	75	82	83	1.5631	2.0514	1.5923	4.1786	4.3892	4.8914	1.36838	4.29979e-09	3.50615e-08
EVM0001595.1				45	31	54	107	99	95	3.3396	2.0715	2.844	5.9296	5.3064	5.6	1.02958	4.34617e-06	2.04593e-05
EVM0001607.1				19	21	19	54	38	43	1.3997	1.4033	1.0009	2.995	2.0394	2.5373	1.00812	0.000323752	0.00102283
EVM0001610.1				85	90	102	178	184	213	6.3027	6.0293	5.3771	9.8892	9.8816	12.5608	0.871127	8.75605e-06	3.87449e-05
EVM0001611.1				2864	1937	2033	13500	15096	13121	212.549	129.449	107.076	748.779	810.207	774.209	2.3779	2.06491e-25	1.11621e-23
EVM0001617.1	F15D4.2	F15D4.2		315	577	723	1570	1353	1492	23.3974	38.5382	38.068	87.0534	72.5967	88.0437	1.30616	1.0749e-10	1.12177e-09
EVM0001619.1	H12C20.2	H12C20.2		358	373	416	801	743	733	26.5541	24.9529	21.9005	44.4538	39.8815	43.258	0.799357	1.19592e-06	6.25899e-06
EVM0001621.1	Y39D8C.1	Y39D8C.1		208	191	162	672	840	446	15.4626	12.7836	8.5413	37.2971	45.0819	26.3378	1.56889	1.23634e-10	1.2764e-09
EVM0001626.1	W04E12.8	W04E12.8		30	55	40	79	58	92	2.2264	3.6753	2.1067	4.3818	3.1128	5.4287	0.691624	0.0134618	0.0279874
EVM0001630.2			novel	40	44	47	113	94	94	2.9448	2.9402	2.4754	6.2622	5.0265	5.5491	1.01639	3.13664e-06	1.5151e-05
EVM0001631.1				14	17	20	35	26	43	1.0087	1.1321	1.0539	1.9619	1.3747	2.5199	0.862097	0.00567339	0.0131811
EVM0001631.2				8	3	11	35	26	33	0.592	0.2266	0.5793	1.9565	1.4208	1.9361	1.89232	9.74112e-08	6.17858e-07
EVM0001631.4				12	10	14	47	23	22	0.8567	0.6992	0.7373	2.608	1.2331	1.2856	1.16032	0.00231345	0.00595187
EVM0001631.5				8	13	16	24	22	25	0.5937	0.8968	0.8407	1.3443	1.1932	1.4496	0.747229	0.016167	0.0328842
EVM0001633.2			novel	105	139	210	539	581	555	7.7995	9.2711	11.072	29.8821	31.165	32.7254	1.72803	4.04062e-21	1.47828e-19
EVM0001638.1	F56A4.5	F56A4.5		145	215	310	405	423	310	10.7359	14.3567	16.3235	22.4413	22.7176	18.2902	0.610436	0.00163381	0.00436803
EVM0001639.1	C18H7.4	C18H7.4		8	5	6	24	22	9	0.5937	0.3339	0.316	1.3365	1.1736	0.5311	1.32052	0.00312094	0.00777569
EVM0001640.1	C09G12.9	C09G12.9		92	102	142	254	298	249	6.8563	6.849	7.4957	14.107	15.9876	14.7035	1.07582	1.13015e-09	1.01439e-08
EVM0001650.2			novel	7	5	6	65	42	22	0.5398	0.3348	0.3161	3.6169	2.238	1.2998	2.59689	5.77922e-09	4.61475e-08
EVM0001651.2			novel	4	1	3	26	18	11	0.27	0.0826	0.158	1.4421	0.9539	0.659	2.56586	7.57678e-07	4.12468e-06
EVM0001653.1				217	308	377	971	847	808	16.1044	20.5816	19.8452	53.8643	45.4577	47.685	1.37634	2.30587e-15	4.4022e-14
EVM0001657.1				154	211	229	476	455	405	11.4289	14.1274	12.06	26.4242	24.4265	23.883	0.989971	9.04526e-09	6.95434e-08
EVM0001663.1	T25G3.4	T25G3.4		422	489	612	816	881	914	31.3267	32.6687	32.2457	45.2577	47.2873	53.9459	0.605546	0.000167192	0.0005644
EVM0001665.3			novel	9	2	12	16	22	15	0.6679	0.1424	0.6505	0.8875	1.1807	0.8955	0.995875	0.0137943	0.0286054
EVM0001665.6			novel	31	25	49	49	73	64	2.3366	1.7023	2.5614	2.7075	3.8961	3.7781	0.642843	0.0110308	0.0235393
EVM0001665.7			novel	23	19	35	51	50	55	1.7002	1.294	1.8447	2.8287	2.6835	3.2725	0.845021	0.000735707	0.00213737
EVM0001669.1				5	11	21	32	25	27	0.343	0.7351	1.1163	1.7726	1.3417	1.5932	1.0309	0.00301412	0.00755158
EVM0001672.1	F14H12.1	F14H12.1		4	2	5	15	12	11	0.2969	0.1336	0.2633	0.832	0.644	0.637	1.57377	0.000670745	0.00196735
EVM0001677.1	R12C12.9a	R12C12.9a		24	41	43	95	73	66	1.7811	2.7138	2.2647	5.276	3.9184	3.907	0.946912	0.000101155	0.000357622
EVM0001679.1	T05B11.3	T05B11.3		502	611	729	1192	1159	1122	37.2368	40.851	38.4189	66.1097	62.2243	66.2204	0.739484	2.24495e-06	1.11633e-05
EVM0001686.1				27	27	36	64	58	46	2.0038	1.8237	1.8988	3.5673	3.1181	2.7238	0.718315	0.00260245	0.00660968
EVM0001687.2				83	60	74	142	140	110	6.1383	4.029	3.9058	7.8984	7.5221	6.506	0.652232	0.00325591	0.00806288
EVM0001689.2			novel	11	12	17	29	24	22	0.8164	0.8019	0.9215	1.6189	1.2881	1.2982	0.71273	0.018836	0.0375431
EVM0001689.4			novel	6	6	12	15	37	19	0.4745	0.4009	0.6559	0.832	1.9976	1.1211	1.33531	0.00159345	0.00426782
EVM0001691.1				136	162	225	489	383	464	10.108	10.799	11.8622	27.1172	20.5574	27.3655	1.19125	1.45828e-10	1.49148e-09
EVM0001693.1	C46G7.1	C46G7.1		760	1243	1533	3496	2963	2897	56.3744	83.0491	80.7267	193.889	159.005	170.919	1.24958	4.42837e-12	5.64368e-11
EVM0001710.1	B0310.2a	B0310.2a		42	39	49	120	127	95	3.117	2.6061	2.5807	6.6477	6.825	5.6131	1.2079	1.99065e-08	1.44232e-07
EVM0001710.2			novel	37	52	56	149	160	101	2.7459	3.4748	2.9494	8.2402	8.5693	5.9762	1.31248	7.85431e-09	6.12432e-08
EVM0001714.1				436	436	581	900	1007	933	32.3738	29.103	30.6076	49.9282	54.0439	55.0309	0.788194	7.00379e-07	3.83663e-06
EVM0001723.1	F11G11.1	F11G11.1		244	345	487	937	961	902	18.1358	23.0744	25.67	51.9955	51.5936	53.235	1.22582	2.53591e-12	3.31078e-11
EVM0001723.2			novel	158	219	311	622	694	599	11.7261	14.6416	16.4031	34.4781	37.2647	35.3378	1.31878	1.35465e-13	2.08552e-12
EVM0001724.2				82	101	139	161	203	220	6.0961	6.7491	7.3154	8.9332	10.8831	13.0009	0.696795	0.000548103	0.00164115
EVM0001724.3				91	106	133	205	222	235	6.7345	7.0658	7.003	11.3914	11.8985	13.8515	0.833756	5.03831e-06	2.3414e-05
EVM0001724.4			novel	106	78	131	200	184	173	7.8609	5.185	6.8767	11.068	9.8506	10.2133	0.64512	0.00116645	0.00324054
EVM0001724.5			novel	88	101	154	176	210	212	6.5619	6.7406	8.1227	9.7876	11.2564	12.5101	0.639887	0.000880962	0.00251868
EVM0001724.6			novel	73	76	127	136	171	170	5.4137	5.1052	6.6888	7.5238	9.2037	10.0564	0.629721	0.00219463	0.00568878
EVM0001727.2			novel	5	9	6	46	17	7	0.3711	0.5757	0.316	2.5427	0.9144	0.4131	1.61345	0.00527669	0.0123774
EVM0001735.1	T08G2.3	T08G2.3		1385	1398	1736	3658	3866	4542	102.822	93.442	91.4467	202.903	207.469	268.018	1.23765	5.06837e-14	8.19627e-13
EVM0001740.1	C34H3.2	C34H3.2		59	47	78	139	174	162	4.3792	3.1407	4.1113	7.7119	9.3443	9.5556	1.19206	1.44205e-08	1.06734e-07
EVM0001744.1	C43G2.1a	C43G2.1a		599	430	734	4064	4657	3881	44.4456	28.7396	38.6359	225.428	249.941	228.987	2.65538	2.17359e-46	5.43228e-44
EVM0001744.2			novel	209	166	293	1253	1417	1294	15.5168	11.0784	15.4311	69.4844	76.0295	76.3315	2.39858	1.75551e-38	2.66008e-36
EVM0001746.1				62	84	109	156	138	142	4.6044	5.6132	5.7407	8.6525	7.4064	8.3791	0.607301	0.00196133	0.00513651
EVM0001751.1	Y53G8AR.7a	Y53G8AR.7a		218	74	97	565	747	615	16.2055	4.9449	5.1291	31.3624	40.1128	36.2757	2.0424	9.07535e-09	6.9719e-08
EVM0001753.1	Y54E10BL.2	Y54E10BL.2		81	77	100	204	182	192	6.0239	5.1201	5.2453	11.3089	9.7508	11.352	0.985983	2.23432e-07	1.33948e-06
EVM0001762.1				10	15	10	33	29	30	0.7421	0.9856	0.5273	1.831	1.5564	1.7769	1.21487	0.000118534	0.000412863
EVM0001768.1	T23E7.6	T23E7.6		10	29	28	123	112	95	0.7542	1.9604	1.4747	6.8255	5.9872	5.5963	2.11202	6.96992e-16	1.40156e-14
EVM0001770.1	C34H4.5a	C34H4.5a		8	9	5	14	23	23	0.5938	0.6014	0.2633	0.8009	1.2324	1.3581	1.25548	0.00154604	0.0041588
EVM0001781.1	T12A7.4a	T12A7.4a		1	5	3	21	37	10	0.076	0.3395	0.1611	1.1836	2.0123	0.5984	2.67295	1.94835e-06	9.79724e-06
EVM0001781.2			novel	50	52	83	202	221	175	3.7477	3.4789	4.3835	11.1842	11.8794	10.32	1.51476	2.54625e-14	4.26458e-13
EVM0001785.1	C15F1.7a	C15F1.7a		15	24	22	117	84	120	1.1132	1.6038	1.1592	6.4893	4.5082	7.0811	2.2161	4.73012e-16	9.78778e-15
EVM0001794.1	F35E8.6	F35E8.6		81	219	303	1463	793	626	5.9859	14.6617	15.9674	81.1525	42.5609	36.9402	2.1289	4.93988e-10	4.6714e-09
EVM0001798.1	F53E10.4a	F53E10.4a		6887	7401	9277	17216	16220	17669	511.139	494.571	488.619	954.858	870.519	1042.63	0.940551	1.15234e-09	1.03143e-08
EVM0001798.2			novel	402	458	646	1414	1440	1384	29.8366	30.5845	34.0469	78.4201	77.2724	81.6418	1.32749	9.43853e-17	2.11449e-15
EVM0001798.3			novel	203	243	342	1042	1072	912	15.0718	16.2633	17.996	57.7832	57.5224	53.8402	1.77458	2.55571e-26	1.51796e-24
EVM0001811.2			novel	7	9	2	26	31	39	0.5195	0.6229	0.1053	1.4694	1.6625	2.2892	2.17653	8.45233e-08	5.42732e-07
EVM0001812.1				171	216	244	1215	1060	1144	12.7227	14.4599	12.8665	67.3772	56.8921	67.4906	2.25898	2.2054e-38	3.28997e-36
EVM0001817.2				132	101	169	237	324	231	9.773	6.7778	8.8923	13.1692	17.4081	13.6372	0.79809	6.85054e-05	0.000252117
EVM0001839.1				16	18	30	48	44	38	1.1643	1.1807	1.5891	2.6604	2.3612	2.2516	0.861189	0.000966603	0.00273871
EVM0001839.2			novel	11	12	16	25	26	25	0.8191	0.8019	0.8427	1.3881	1.3954	1.4783	0.781096	0.00843253	0.0186417
EVM0001841.1	F38E1.8	F38E1.8		6	6	10	22	15	25	0.4453	0.4009	0.5267	1.2202	0.805	1.454	1.30339	0.000709816	0.00207028
EVM0001852.2			novel	70	66	98	179	230	176	5.2071	4.3887	5.1587	9.9483	12.3543	10.3665	1.14532	6.00997e-09	4.78312e-08
EVM0001853.2			novel	360	423	557	754	808	731	26.7117	28.2376	29.3145	41.837	43.3753	43.1457	0.606125	0.000109832	0.000385623
EVM0001855.1	T22B2.4a	T22B2.4a		385	517	513	866	815	748	28.569	34.5163	27.0435	48.0161	43.7558	44.1155	0.593098	0.000372959	0.00115967
EVM0001855.2			novel	146	174	232	392	371	347	10.8237	11.6479	12.1952	21.7603	19.8959	20.4539	0.838357	4.16815e-07	2.38868e-06
EVM0001867.2			novel	32	26	62	88	72	82	2.3465	1.7529	3.2832	4.8624	3.8769	4.8527	0.857743	0.000629995	0.0018586
EVM0001867.3			novel	49	61	85	201	163	183	3.6596	4.0783	4.4544	11.1678	8.7631	10.7864	1.32366	9.82942e-11	1.03139e-09
EVM0001868.1	T20F7.6	T20F7.6		283	265	406	632	755	626	21.0025	17.7008	21.3857	35.0483	40.5292	36.9619	0.904429	9.31628e-08	5.93061e-07
EVM0001868.2			novel	36	31	47	92	92	87	2.6717	2.0791	2.4755	5.1217	4.9439	5.1628	1.07408	5.24007e-07	2.94595e-06
EVM0001878.1				49	82	74	211	194	176	3.6365	5.457	3.913	11.7014	10.3992	10.3853	1.32033	2.29319e-10	2.27358e-09
EVM0001882.1				9	28	29	60	48	30	0.6416	1.8835	1.5461	3.3122	2.5952	1.7832	0.896578	0.00798773	0.0177768
EVM0001895.1				2	11	6	21	40	24	0.1484	0.7351	0.3393	1.1647	2.15	1.3967	1.92263	7.03982e-06	3.1809e-05
EVM0001898.1	C14B9.1	C14B9.1		604	558	829	3349	3550	3309	44.7947	37.2707	43.6758	185.746	190.516	195.266	2.18409	3.58376e-43	7.18395e-41
EVM0001898.2			novel	380	335	564	2929	3185	3090	28.1756	22.3957	29.7226	162.458	170.914	182.317	2.6817	1.02543e-54	4.69844e-52
EVM0001899.1	T07C12.9	T07C12.9		585	406	776	1094	1247	1305	43.4038	27.1395	40.8802	60.6738	66.9524	76.9954	0.876554	8.95654e-06	3.95477e-05
EVM0001901.1	F58F12.4	F58F12.4		44	49	81	114	131	105	3.2799	3.2743	4.2661	6.3332	7.0307	6.1827	0.840486	5.5141e-05	0.000207091
EVM0001901.2			novel	16	22	23	67	63	48	1.1874	1.4701	1.2113	3.7161	3.3812	2.8454	1.36134	1.24518e-07	7.7774e-07
EVM0001902.2			novel	518	374	482	708	994	1139	38.4074	24.9732	25.3959	39.2869	53.3671	67.1855	0.849838	0.000167334	0.000564547
EVM0001904.1	T23G5.5	T23G5.5		23	39	29	61	46	52	1.7009	2.6234	1.5134	3.3736	2.4549	3.0627	0.614207	0.0225967	0.0439821
EVM0001904.2			novel	240	211	339	653	848	719	17.8095	14.0792	17.8468	36.2408	45.5069	42.4041	1.31873	2.50698e-13	3.73119e-12
EVM0001905.1	Y60A3A.12	Y60A3A.12		12	12	17	30	32	36	0.8943	0.8083	0.8993	1.6708	1.7243	2.1427	1.07698	0.000261219	0.000842875
EVM0001921.1	Y53C12B.7	Y53C12B.7		1	6	10	74	56	68	0.0742	0.4009	0.5267	4.099	3.0048	4.0125	3.35403	7.25337e-22	2.78611e-20
EVM0001924.1	F26A3.4	F26A3.4		13	16	28	31	43	33	0.9476	1.0382	1.4656	1.7096	2.3046	1.9206	0.751101	0.00914689	0.0200185
EVM0001924.2			novel	5	13	23	54	51	39	0.3955	0.8687	1.2123	2.9793	2.7484	2.3051	1.63388	1.31463e-07	8.17409e-07
EVM0001924.3			novel	0	1	0	25	31	25	0	0.0978	0	1.3665	1.6418	1.4982	5.30228	2.01875e-19	6.08916e-18
EVM0001927.1	Y71H10A.2	Y71H10A.2		612	734	1030	1614	1375	1198	45.4166	49.0209	54.2686	89.5439	73.8118	70.6757	0.653295	9.35052e-05	0.000333905
EVM0001939.1	ZK287.2a	ZK287.2a		1572	2172	2816	4520	4108	3965	116.68	145.107	148.303	250.682	220.448	233.986	0.781426	6.49898e-07	3.5887e-06
EVM0001952.2				8	8	11	30	22	19	0.6089	0.5346	0.5964	1.6639	1.1961	1.1211	1.18503	0.000620216	0.0018334
EVM0001957.2				8	16	21	42	49	35	0.5937	1.0692	1.106	2.3296	2.616	2.0653	1.30543	6.85455e-06	3.1052e-05
EVM0001958.1	Y37D8A.9a	Y37D8A.9a		334	385	440	615	692	736	24.8191	25.7385	23.1881	34.1037	37.1604	43.4365	0.637578	0.000156289	0.000531009
EVM0001961.1	F43C1.5	F43C1.5		18	24	21	54	54	40	1.3449	1.5969	1.0937	2.9791	2.8943	2.3449	1.04074	7.95153e-05	0.000288443
EVM0001977.1	Y18H1A.6a	Y18H1A.6a		30	20	28	66	55	76	2.2515	1.3261	1.4853	3.6437	2.9632	4.4703	1.14052	2.52028e-05	0.000101372
EVM0001982.1	Y94H6A.6	Y94H6A.6		142	109	146	304	353	321	10.5156	7.2784	7.6966	16.8579	18.9606	18.922	1.10814	4.66412e-09	3.78081e-08
EVM0001983.1	ZC373.6	ZC373.6		3	10	5	33	12	8	0.2226	0.6682	0.2633	1.8121	0.644	0.462	1.33325	0.0179545	0.0360025
EVM0001987.1				14	31	26	169	131	126	1.039	2.0715	1.3694	9.3696	7.0315	7.4118	2.4012	1.32515e-20	4.58656e-19
EVM0001990.1	Y4C6B.7a	Y4C6B.7a		269	381	422	742	767	684	19.9639	25.4922	22.2438	41.1656	41.1647	40.3762	0.857159	2.4736e-07	1.47147e-06
EVM0001990.2			novel	64	97	125	223	245	209	4.7497	6.4728	6.5728	12.3565	13.1513	12.3187	1.07916	1.87248e-08	1.3608e-07
EVM0001991.1	F18F11.1	F18F11.1		320	472	558	2601	2580	2501	23.7496	31.5143	29.3943	144.247	138.471	147.562	2.34374	1.60236e-43	3.24587e-41
EVM0002004.1	JC8.8	JC8.8		1198	1577	2142	3615	3011	3009	88.8903	105.409	112.802	200.501	161.625	177.536	0.812679	5.35736e-07	3.0075e-06
EVM0002016.1	W04E12.8	W04E12.8		70	112	149	185	214	203	5.2029	7.4631	7.8418	10.2601	11.4978	11.9596	0.707902	0.000433034	0.0013282
EVM0002016.3				76	105	128	181	206	182	5.6695	6.9939	6.7543	10.0411	11.0693	10.763	0.710264	0.000115128	0.000402019
EVM0002020.1	B0250.5	B0250.5		1422	1735	2249	3280	3277	3576	105.506	115.941	118.428	181.941	175.896	210.984	0.742565	1.23568e-06	6.45046e-06
EVM0002023.1				4	9	13	24	19	13	0.3267	0.6185	0.6877	1.3182	1.0029	0.738	0.862509	0.0242113	0.0466996
EVM0002032.1				23	17	22	38	59	39	1.7123	1.1048	1.1681	2.111	3.1456	2.3013	0.941059	0.00101784	0.00287035
EVM0002043.2			novel	23	18	15	39	51	32	1.6969	1.2028	0.79	2.1631	2.7371	1.8882	0.917794	0.00277646	0.00700908
EVM0002043.3			novel	2	4	6	26	23	18	0.1585	0.2673	0.316	1.4421	1.2344	1.0621	2.25707	3.1856e-08	2.23247e-07
EVM0002047.1				24	22	39	58	44	50	1.8024	1.4488	2.0799	3.1965	2.347	2.9278	0.652003	0.010764	0.0230646
EVM0002058.1	Y44E3A.4	Y44E3A.4		264	147	211	378	460	442	19.6197	9.7932	11.1294	20.9795	24.6948	26.0761	0.828114	0.000472629	0.00143822
EVM0002058.2			novel	75	65	100	196	180	162	5.5739	4.3759	5.2451	10.8857	9.652	9.5337	0.984433	3.95942e-07	2.2772e-06
EVM0002059.1	C39H7.1	C39H7.1		0	3	6	12	18	18	0	0.1716	0.337	0.6882	0.9617	1.0763	2.22883	4.44553e-06	2.0876e-05
EVM0002062.1	F41E6.17	F41E6.17		143	250	324	546	573	534	10.6157	16.6995	17.0793	30.2711	30.7454	31.5245	1.0545	7.932e-08	5.11883e-07
EVM0002067.1				4	3	8	12	12	13	0.2989	0.2144	0.4452	0.6887	0.6326	0.7535	1.04629	0.0142263	0.029361
EVM0002070.1	T02H6.11	T02H6.11		1978	2508	2965	4987	4179	4559	146.798	167.575	156.165	276.602	224.26	269.04	0.710215	4.01757e-06	1.90054e-05
EVM0002071.3			novel	6	14	19	22	24	34	0.4453	0.9097	1.0159	1.2439	1.3121	2.0063	0.894697	0.0105699	0.0227144
EVM0002076.1	F22F7.7a	F22F7.7a		86	126	170	329	326	307	6.384	8.3995	8.9277	18.2435	17.4794	18.1198	1.17487	1.14872e-10	1.1917e-09
EVM0002076.2			novel	14	13	21	37	49	50	1.0073	0.8631	1.1083	2.0445	2.6041	2.9737	1.33679	3.04279e-06	1.47387e-05
EVM0002076.3			novel	10	17	25	52	31	35	0.7086	1.136	1.3181	2.8768	1.6726	2.0821	1.03355	0.00113711	0.00317139
EVM0002088.1	B0303.9	B0303.9		97	102	138	446	452	478	7.1846	6.8162	7.2682	24.7207	24.2686	28.2149	1.85764	4.70587e-26	2.70328e-24
EVM0002088.2			novel	63	56	103	277	231	326	4.6946	3.7421	5.4394	15.3481	12.3771	19.2225	1.74934	6.79693e-15	1.22015e-13
EVM0002090.2			novel	289	309	410	693	714	660	21.4624	20.6265	21.5814	38.4127	38.3168	38.948	0.860957	6.23317e-08	4.11496e-07
EVM0002095.1	F38H4.10	F38H4.10		158	210	243	388	397	300	11.7343	14.0224	12.7767	21.5403	21.3144	17.6833	0.651171	0.000171244	0.000576323
EVM0002099.1	C34B2.5	C34B2.5		340	425	570	776	810	758	25.2359	28.4135	30.0303	43.0396	43.4462	44.7537	0.647428	5.40894e-05	0.000203499
EVM0002100.1	C25A1.5	C25A1.5		842	770	856	1708	1635	1975	62.4773	51.461	45.0734	94.7515	87.7665	116.539	0.912347	4.60565e-07	2.61557e-06
EVM0002101.1	C06H5.7	C06H5.7		74	63	71	128	115	122	5.4604	4.2235	3.7294	7.0946	6.1769	7.1753	0.618738	0.00350903	0.00862094
EVM0002105.2			novel	33	53	67	101	110	68	2.4612	3.5416	3.5423	5.6086	5.918	3.998	0.69261	0.00377291	0.00919061
EVM0002110.1	C15H9.1	C15H9.1		58	37	45	186	222	236	4.3044	2.4725	2.37	10.331	11.9405	13.8994	1.99968	1.92192e-16	4.16503e-15
EVM0002121.1	W06E11.5a	W06E11.5a		34	30	48	65	69	57	2.4947	2.0047	2.5334	3.6148	3.7066	3.3693	0.599763	0.00725469	0.0163668
EVM0002126.4			novel	29	18	38	42	69	52	2.184	1.1901	1.9817	2.3282	3.727	3.0635	0.76574	0.00661051	0.0150708
EVM0002131.1	Y53H1B.2	Y53H1B.2		1985	2352	3680	6555	5702	5280	147.339	157.171	193.83	363.585	305.999	311.545	0.976796	2.117e-09	1.81792e-08
EVM0002133.2				13	17	19	45	27	40	0.9648	1.136	1.0007	2.4959	1.4549	2.3603	1.01588	0.001031	0.00290408
EVM0002135.1	F45E6.4	F45E6.4		4	7	4	23	19	19	0.2969	0.4678	0.2233	1.2757	1.0197	1.1211	1.7984	4.48453e-06	2.10437e-05
EVM0002136.1				1	2	8	17	14	19	0.0742	0.1336	0.4409	0.9301	0.7578	1.1436	1.95289	2.72352e-05	0.000108647
EVM0002151.1				3	7	8	47	43	22	0.2226	0.4678	0.4213	2.6067	2.3078	1.2982	2.43678	1.8788e-09	1.62643e-08
EVM0002154.2			novel	8	7	13	21	24	17	0.5937	0.4678	0.6677	1.1647	1.2881	1.0135	0.982585	0.00370807	0.00904985
EVM0002154.3			novel	12	11	8	25	19	18	0.9168	0.7351	0.3988	1.3662	1.0197	1.0845	0.806001	0.0238339	0.0460364
EVM0002155.1	ZK973.5	ZK973.5		20297	80717	64278	158530	106551	96877	1506.34	5393.78	3385.36	8792.65	5718.55	5716.45	0.975712	0.00424432	0.0102199
EVM0002165.1				7121	11319	9514	163511	109285	158238	528.461	756.369	501.075	9068.93	5865.28	9337.23	3.76455	4.4813e-52	1.65843e-49
EVM0002179.1	Y48G8AL.13a	Y48G8AL.13a		191	180	205	334	297	367	14.1752	12.0002	10.8202	18.532	15.9376	21.6356	0.60386	0.00122918	0.00338984
EVM0002180.1				16	6	19	33	24	37	1.2224	0.3861	1.0227	1.8172	1.2986	2.1799	0.998416	0.00556247	0.0129672
EVM0002181.1				2	6	7	11	17	16	0.157	0.4203	0.3687	0.6101	0.9304	0.944	1.33245	0.00194521	0.00509718
EVM0002181.2			novel	15	17	26	38	39	35	1.1046	1.1166	1.3694	2.1076	2.0751	2.0654	0.778917	0.00313548	0.00780079
EVM0002182.1	T25C8.1	T25C8.1		7	11	12	45	62	55	0.5195	0.7351	0.632	2.5035	3.3275	3.2227	2.24192	1.13504e-13	1.75867e-12
EVM0002182.2			novel	9	10	9	58	69	50	0.6679	0.6892	0.4744	3.2207	3.6795	2.9742	2.44567	1.21405e-16	2.67619e-15
EVM0002182.3			novel	36	27	23	52	56	50	2.6717	1.7833	1.2372	2.8739	3.0055	2.9516	0.665276	0.0151942	0.0311194
EVM0002184.1	C02F5.7b	C02F5.7b		17	12	28	115	116	137	1.265	0.7885	1.4809	6.3806	6.2075	8.0969	2.52185	9.78839e-22	3.70803e-20
EVM0002184.2				12	13	29	67	66	78	0.9214	0.8687	1.512	3.7254	3.5328	4.5887	1.7977	5.37775e-11	5.89012e-10
EVM0002184.3			novel	23	21	24	126	113	126	1.6727	1.4189	1.2743	6.9767	6.0396	7.4318	2.23578	9.44961e-21	3.33055e-19
EVM0002185.2			novel	10	24	20	35	29	34	0.7422	1.6038	1.0533	1.9469	1.5511	2.0136	0.684966	0.0246824	0.0474679
EVM0002188.1	T21G5.4	T21G5.4		4	6	2	21	17	18	0.3173	0.4243	0.1053	1.1647	0.9124	1.0621	1.93704	5.33926e-06	2.46992e-05
EVM0002199.1	F09G8.2	F09G8.2		170	162	250	360	373	356	12.6232	10.8254	13.1829	19.9681	20.007	21.0266	0.733534	1.23331e-05	5.29299e-05
EVM0002200.1	C06A1.3	C06A1.3		4	5	0	19	12	15	0.2969	0.3341	0	1.0538	0.644	0.8851	2.1203	2.52059e-05	0.000101372
EVM0002201.3			novel	26	55	64	203	180	175	1.9296	3.6698	3.391	11.2595	9.6694	10.3455	1.7808	6.67946e-15	1.2013e-13
EVM0002209.1	K01A2.10a	K01A2.10a		148	215	249	586	541	437	10.9581	14.3853	13.1001	32.477	29.0516	25.7863	1.1813	7.78007e-11	8.30853e-10
EVM0002210.1	F38E9.1	F38E9.1		4	3	5	23	31	20	0.2969	0.2005	0.2703	1.2664	1.6743	1.2089	2.40635	2.88924e-09	2.42797e-08
EVM0002210.2			novel	2	1	7	25	20	13	0.1484	0.0668	0.3687	1.3878	1.0629	0.7735	2.32728	1.14975e-06	6.03872e-06
EVM0002210.3			novel	10	14	22	108	103	125	0.7421	0.9242	1.1592	5.9982	5.5382	7.3619	2.70224	2.60186e-24	1.28057e-22
EVM0002217.1	W09C3.6	W09C3.6		12	11	27	57	70	63	0.8906	0.7351	1.422	3.1614	3.7759	3.7372	1.76243	1.83358e-10	1.85129e-09
EVM0002219.1	Y46G5A.17	Y46G5A.17		981	821	1076	3645	3891	3809	72.7782	54.8686	56.6683	202.184	208.85	224.785	1.78728	7.5272e-27	4.67269e-25
EVM0002222.3			novel	5	12	9	39	40	40	0.3837	0.773	0.4679	2.19	2.1241	2.3628	2.02512	1.57924e-10	1.60544e-09
EVM0002224.1	Y71H2AM.13	Y71H2AM.13		60	52	57	236	215	205	4.4774	3.4748	3.002	13.0996	11.5133	12.1091	1.75786	2.26709e-17	5.43988e-16
EVM0002224.2			novel	38	26	38	120	122	99	2.8293	1.7374	2.0014	6.6323	6.5734	5.8536	1.54903	1.81397e-11	2.12465e-10
EVM0002226.1	C09G4.1a	C09G4.1a		53	56	74	267	261	215	3.9575	3.7222	3.8775	14.805	13.9894	12.6985	1.84289	1.45169e-21	5.43509e-20
EVM0002234.1				1484	2505	3177	5420	4538	3956	110.111	167.375	167.348	300.623	243.576	233.422	0.80531	1.88717e-05	7.77991e-05
EVM0002235.1	T02D1.5	T02D1.5		44	54	58	87	108	105	3.267	3.6085	3.056	4.8492	5.8015	6.1859	0.763487	0.000330984	0.00104246
EVM0002237.1				166	164	219	575	549	422	12.3276	10.9708	11.5405	31.8746	29.467	24.8744	1.30804	1.52058e-13	2.32423e-12
EVM0002237.2	T28F3.1b	T28F3.1b		152	165	236	571	526	414	11.2775	11.0155	12.4451	31.6827	28.2558	24.4373	1.27798	7.52851e-13	1.05751e-11
EVM0002239.1	Y41D4B.12a	Y41D4B.12a		161	177	289	566	586	645	11.9148	11.8107	15.2075	31.3789	31.4278	38.0598	1.36805	1.05219e-13	1.64488e-12
EVM0002240.1				480	717	999	1595	1554	1716	35.5855	47.9221	52.6329	88.4554	83.3796	101.269	1.0024	3.62811e-08	2.50788e-07
EVM0002240.2			novel	47	87	135	216	194	174	3.4918	5.8171	7.1137	11.9934	10.4298	10.2822	0.97878	2.52234e-05	0.000101421
EVM0002243.1	T15B7.4	T15B7.4		2416	1787	3375	10427	12692	11527	179.293	119.399	177.768	578.315	681.16	680.196	2.02524	4.69261e-27	2.97055e-25
EVM0002243.2				858	772	1543	6108	6589	5548	63.7096	51.6016	81.2505	338.755	353.635	327.351	2.37385	3.70442e-38	5.40059e-36
EVM0002257.2			novel	28	32	33	59	61	54	2.078	2.1511	1.7157	3.2724	3.2532	3.1645	0.715846	0.00181349	0.00479577
EVM0002265.1	R07G3.2	R07G3.2		22	18	30	59	62	45	1.6327	1.1892	1.5701	3.2667	3.3132	2.6291	1.06505	2.78123e-05	0.00011072
EVM0002275.1	B0024.12	B0024.12		234	302	351	525	496	566	17.3729	20.1782	18.5005	29.1184	26.6455	33.4239	0.668958	9.80694e-05	0.000348008
EVM0002280.1	C14A11.7	C14A11.7		5	9	12	17	15	21	0.3711	0.6014	0.632	0.9429	0.805	1.2454	0.85217	0.0210775	0.0413766
EVM0002281.2			novel	28	52	60	83	75	79	2.054	3.4994	3.1419	4.5953	4.0316	4.6743	0.598757	0.00955954	0.0207775
EVM0002291.1	ZK355.2a	ZK355.2a		14	19	28	112	126	100	1.033	1.2681	1.454	6.226	6.7719	5.9224	2.30707	6.51421e-22	2.51726e-20
EVM0002291.2			novel	8	3	6	25	24	17	0.5699	0.2024	0.3107	1.3801	1.3003	1	1.78785	4.83533e-06	2.25196e-05
EVM0002300.1				21	30	27	49	44	41	1.5585	2.0047	1.4248	2.7177	2.3615	2.4008	0.592257	0.0190814	0.0379694
EVM0002302.1				94	158	224	466	412	376	6.9761	10.5651	11.7975	25.8521	22.1284	22.188	1.24953	5.98964e-10	5.60899e-09
EVM0002310.1				13	20	21	85	72	82	0.9648	1.3365	1.106	4.7144	3.8642	4.8386	1.96546	1.49797e-14	2.57614e-13
EVM0002313.1				9	14	14	38	38	33	0.6679	0.9184	0.7373	2.0954	2.029	1.9472	1.37745	1.9498e-06	9.80195e-06
EVM0002340.2			novel	103	96	155	214	264	282	7.6073	6.4127	8.1829	11.8732	14.1836	16.6645	0.939816	1.94427e-06	9.77926e-06
EVM0002345.1				11	21	24	36	34	34	0.8164	1.4033	1.2638	1.9967	1.8198	2.0063	0.717591	0.0100936	0.0217955
EVM0002350.1				32	62	46	238	231	151	2.3541	4.1355	2.41	13.2224	12.3949	8.8887	1.95756	1.11785e-14	1.95207e-13
EVM0002350.2				25	33	28	53	53	59	1.8761	2.2232	1.4925	2.9558	2.8542	3.4814	0.743142	0.0027555	0.00696166
EVM0002350.3			novel	110	146	92	328	317	194	8.1596	9.7403	4.8235	18.1912	17.0154	11.4639	1.04599	4.21424e-05	0.000161939
EVM0002357.1	C34E10.1	C34E10.1		508	516	546	1062	954	956	37.6746	34.5116	28.7517	58.9251	51.2251	56.4321	0.724577	1.89346e-05	7.80085e-05
EVM0002358.3			novel	20	15	26	37	52	46	1.4843	1.0024	1.3694	2.0335	2.7673	2.6943	0.954297	0.000480178	0.00145888
EVM0002359.1	Y92C3B.3b	Y92C3B.3b		8	5	7	14	19	15	0.6038	0.3383	0.376	0.783	1.0267	0.8955	1.05859	0.00609692	0.0140396
EVM0002359.2			novel	866	913	1265	2759	2648	2615	64.2663	60.9821	66.6419	153.012	142.125	154.296	1.22742	2.95165e-16	6.29729e-15
EVM0002368.1	Y53G8B.4a	Y53G8B.4a		195	195	244	433	492	481	14.4394	13.0225	12.8334	23.9885	26.3841	28.3819	0.968031	1.1777e-08	8.8773e-08
EVM0002368.2				55	53	107	211	252	211	4.0897	3.5356	5.6152	11.7255	13.5076	12.4564	1.49449	9.61707e-13	1.33529e-11
EVM0002370.1	R05D7.1	R05D7.1		2	7	15	21	22	21	0.1484	0.4678	0.79	1.1647	1.1807	1.2507	1.25089	0.00105389	0.00296203
EVM0002375.1				603	555	991	1924	2248	2072	44.7501	37.0905	52.2067	106.721	120.669	122.274	1.38186	1.78543e-15	3.45675e-14
EVM0002376.1	F09E5.7	F09E5.7		98	85	136	295	380	384	7.296	5.6793	7.149	16.3877	20.4075	22.6421	1.56009	2.27277e-15	4.34763e-14
EVM0002378.1	C50H11.15	C50H11.15		179	201	335	516	573	527	13.3035	13.4047	17.6192	28.6375	30.737	31.1065	1.02428	1.03644e-08	7.89595e-08
EVM0002378.2			novel	91	88	151	265	304	271	6.7779	5.8533	7.9277	14.7009	16.3006	15.9907	1.1857	1.49317e-10	1.52438e-09
EVM0002388.1	F53C11.3	F53C11.3		182	222	290	624	686	622	13.5318	14.844	15.2758	34.6337	36.8113	36.6763	1.30615	2.68285e-15	5.0916e-14
EVM0002388.2			novel	15	17	21	57	65	55	1.1221	1.1389	1.1093	3.1795	3.4719	3.2713	1.55336	6.37841e-10	5.94124e-09
EVM0002388.3			novel	192	235	266	643	622	634	14.255	15.7291	14.0218	35.6555	33.3789	37.3931	1.27414	2.00029e-14	3.39749e-13
EVM0002388.4			novel	301	352	383	835	846	815	22.3611	23.5222	20.1883	46.3366	45.4147	48.0836	1.08275	2.27755e-11	2.62764e-10
EVM0002388.5			novel	84	74	118	414	379	313	6.2209	4.9392	6.2156	22.9655	20.3163	18.44	1.82613	5.45562e-22	2.1339e-20
EVM0002389.1	Y46G5A.30	Y46G5A.30		360	326	523	710	722	662	26.71	21.7805	27.5346	39.3741	38.7668	39.0836	0.623766	0.000166873	0.000563487
EVM0002397.1	ZK1127.10	ZK1127.10		2365	2387	3261	5500	5797	5112	175.51	159.517	171.727	305.072	311.113	301.651	0.856941	2.94413e-09	2.46776e-08
EVM0002398.2			novel	8	16	17	39	38	23	0.6118	1.0532	0.9115	2.1853	2.0653	1.3752	1.10974	0.000525678	0.0015809
EVM0002399.1				4	13	17	17	30	21	0.3106	0.8763	0.8805	0.9594	1.6146	1.258	0.844875	0.0227556	0.04426
EVM0002401.1				252	383	450	653	627	635	18.6683	25.6236	23.7055	36.1971	33.64	37.4808	0.656185	0.000181705	0.000607703
EVM0002402.1				107	182	322	459	374	208	7.9409	12.1611	16.9801	25.4603	20.0719	12.279	0.635648	0.0242869	0.0468313
EVM0002404.1				84	120	148	1592	1034	1416	6.2096	8.0188	7.802	88.3	55.5047	83.5554	3.36229	6.71445e-51	2.19005e-48
EVM0002405.1	Y77E11A.4	Y77E11A.4		24	39	48	63	79	63	1.7811	2.6061	2.5071	3.5146	4.2624	3.7175	0.723981	0.00186066	0.00490366
EVM0002412.1	M7.1	M7.1		25	43	27	114	82	118	1.8553	2.8734	1.4324	6.3065	4.4009	6.9674	1.52869	4.8696e-08	3.28694e-07
EVM0002416.1				11	16	21	32	29	28	0.8084	1.0436	1.1124	1.7612	1.5753	1.6778	0.733862	0.0103427	0.0222808
EVM0002422.1				368	657	827	2017	1561	1623	27.3202	43.9189	43.5741	111.863	83.7664	95.7823	1.34184	4.66342e-11	5.17549e-10
EVM0002432.2			novel	44	60	99	147	162	150	3.2602	3.9947	5.2073	8.1266	8.7151	8.8486	1.02599	1.28115e-06	6.66697e-06
EVM0002444.1				23	22	53	63	47	69	1.7069	1.4701	2.7913	3.4941	2.5229	4.0823	0.729175	0.0112565	0.0239359
EVM0002445.2			novel	36	37	65	101	80	68	2.6395	2.4748	3.4185	5.6206	4.2788	4.0325	0.693856	0.00320162	0.00794788
EVM0002447.2			novel	377	354	636	884	1081	827	27.9914	23.6341	33.5177	49.046	58.0427	48.8061	0.870684	1.26617e-06	6.59436e-06
EVM0002449.2			novel	164	285	290	466	387	401	12.2057	19.0211	15.2669	25.839	20.744	23.6477	0.593201	0.00229259	0.00590769
EVM0002449.3			novel	34	57	79	128	110	114	2.5408	3.8243	4.1363	7.1256	5.9064	6.7445	0.895994	5.67803e-05	0.000212501
EVM0002451.1	M04F3.4a	M04F3.4a		31	36	53	65	79	75	2.3153	2.4219	2.8073	3.6154	4.2559	4.4528	0.695038	0.00170803	0.00454436
EVM0002451.2				162	294	326	851	805	744	11.9973	19.6593	17.1456	47.1802	43.1969	43.878	1.45671	5.94702e-14	9.54499e-13
EVM0002455.1	Y87G2A.17	Y87G2A.17		28	53	47	141	136	104	2.0411	3.5455	2.4754	7.8363	7.3061	6.1433	1.39777	2.70157e-09	2.28523e-08
EVM0002455.2			novel	22	50	44	122	111	81	1.6425	3.3661	2.3272	6.7437	5.9743	4.7653	1.24673	1.41046e-06	7.28862e-06
EVM0002461.1	T10B10.8	T10B10.8		51	35	48	78	80	78	3.8026	2.3105	2.5272	4.3126	4.283	4.6142	0.625908	0.00689552	0.0156483
EVM0002463.1	F26F12.3a	F26F12.3a		192	118	196	527	557	543	14.2185	7.8642	10.3186	29.232	29.8901	32.0269	1.49546	4.83921e-13	6.93932e-12
EVM0002463.2				78	55	92	315	380	327	5.7687	3.6725	4.8546	17.4925	20.3974	19.3067	2.00219	1.60685e-23	7.34493e-22
EVM0002463.3			novel	915	341	494	1375	1637	1629	67.9346	22.8127	26.0232	76.2843	87.8645	96.145	1.15804	0.000276888	0.000888219
EVM0002472.1				2296	3763	4134	8213	7689	7320	170.381	251.43	217.719	455.51	412.652	431.962	1.02334	1.82766e-09	1.58644e-08
EVM0002476.1				37	55	64	177	142	143	2.7129	3.6907	3.3509	9.8048	7.6479	8.455	1.40117	6.17882e-11	6.72541e-10
EVM0002476.3				38	67	70	174	159	141	2.8079	4.4446	3.6877	9.6766	8.5305	8.3025	1.26963	2.63009e-09	2.2277e-08
EVM0002479.2			novel	552	696	932	1313	1422	1189	40.9378	46.5171	49.1085	72.8352	76.3138	70.1322	0.682133	1.70177e-05	7.09925e-05
EVM0002481.1	T03F1.2	T03F1.2		306	641	744	1627	1655	1645	22.7147	42.8181	39.1628	90.2648	88.8257	97.0476	1.39713	5.70147e-11	6.2305e-10
EVM0002486.3			novel	29	51	60	95	84	87	2.1522	3.408	3.1642	5.2442	4.4924	5.1337	0.755242	0.000882998	0.00252413
EVM0002492.1				24	34	44	70	67	59	1.7811	2.272	2.3066	3.8825	3.5988	3.4836	0.772487	0.000656164	0.0019287
EVM0002506.1				48	49	125	400	203	190	3.5624	3.2596	6.5905	22.1609	10.8685	11.233	1.70928	6.707e-08	4.4006e-07
EVM0002519.1	ZC8.4a	ZC8.4a		2	2	4	17	29	37	0.1486	0.1353	0.2111	0.9441	1.5612	2.1872	3.1518	3.98845e-10	3.8243e-09
EVM0002528.1	C37A5.7	C37A5.7		10	16	19	41	42	18	0.7692	1.0863	1.0007	2.2475	2.2738	1.0465	0.955121	0.00634906	0.0145523
EVM0002528.3				21	20	34	45	54	37	1.5741	1.304	1.8071	2.4709	2.8983	2.183	0.677342	0.00893821	0.0196042
EVM0002539.1	F08F1.8	F08F1.8		133	169	197	464	493	365	9.8873	11.2719	10.3868	25.7208	26.4579	21.5085	1.22348	3.45757e-12	4.44769e-11
EVM0002539.2			novel	45	70	105	306	311	241	3.3286	4.7035	5.5274	16.9753	16.7051	14.1921	1.80414	7.67568e-18	1.94356e-16
EVM0002540.1				12	25	23	66	44	44	0.8906	1.6706	1.2113	3.6496	2.3623	2.5747	1.17567	6.83844e-05	0.000251719
EVM0002550.2			novel	14	19	36	61	58	42	1.039	1.238	1.8862	3.3727	3.0919	2.4702	1.06612	0.000116284	0.000405689
EVM0002555.1	C34D4.13	C34D4.13		202	273	345	902	892	908	14.9869	18.2653	18.162	50.0063	47.8628	53.6054	1.55596	3.77311e-20	1.24119e-18
EVM0002555.2			novel	4	11	17	39	59	47	0.2969	0.7388	0.8779	2.1746	3.182	2.7456	2.01804	6.77549e-10	6.27466e-09
EVM0002556.1	K09C4.5	K09C4.5		10	23	31	39	64	48	0.7421	1.5369	1.6327	2.1634	3.4104	2.8324	1.0712	0.00037295	0.00115967
EVM0002556.2				14	24	34	50	41	47	1.039	1.6038	1.7907	2.7732	2.2079	2.7492	0.770907	0.00386922	0.00940143
EVM0002560.1	W02D3.12	W02D3.12		355	495	575	1055	992	1112	26.3176	33.1033	30.2658	58.5411	53.2391	65.6207	0.982849	8.0909e-09	6.28334e-08
EVM0002564.1				43943	43921	48099	153485	117777	129057	3261.21	2934.95	2533.24	8512.84	6321.05	7615.33	1.36273	3.17425e-13	4.66657e-12
EVM0002567.2			novel	7374	7824	10772	16784	15642	15369	547.228	522.857	567.309	930.905	839.517	906.907	0.709351	2.62687e-06	1.28826e-05
EVM0002570.1	F38A5.3a	F38A5.3a		1578	2172	3004	10747	9382	9973	117.103	145.137	158.238	596.048	503.51	588.503	2.00466	5.48497e-32	5.0025e-30
EVM0002581.1				25	22	44	73	52	39	1.8649	1.4707	2.3225	4.0566	2.7916	2.3017	0.680016	0.0170132	0.034355
EVM0002591.1	F41E6.9	F41E6.9		438	499	743	2281	2376	2272	32.5316	33.338	39.1468	126.496	127.532	134.047	1.88384	3.51408e-31	2.97907e-29
EVM0002608.1	C47C12.6a	C47C12.6a		25	23	49	91	118	100	1.8475	1.5142	2.6041	5.0307	6.3127	5.912	1.50681	6.53845e-10	6.08442e-09
EVM0002608.2				95	108	145	315	375	361	7.0609	7.2328	7.6469	17.4747	20.1074	21.2823	1.42022	1.45987e-15	2.84926e-14
EVM0002608.3			novel	39	30	53	99	115	87	2.9026	2.0147	2.8026	5.501	6.1479	5.1473	1.11841	5.92327e-07	3.29348e-06
EVM0002612.1				3	8	16	27	17	15	0.2226	0.5346	0.8427	1.4975	0.9377	0.8851	0.979125	0.017189	0.0346625
EVM0002616.2			novel	472	389	686	1291	1439	1134	35.0126	26.0221	36.1355	71.6283	77.2363	66.9434	1.1504	8.21495e-11	8.739e-10
EVM0002620.1				2	7	1	45	29	26	0.1484	0.4463	0.0527	2.4686	1.5423	1.5342	3.12234	1.35609e-11	1.6199e-10
EVM0002625.1	F54C8.5	F54C8.5		42	48	78	133	118	104	3.102	3.181	4.0869	7.3688	6.319	6.1144	0.919762	1.47664e-05	6.22893e-05
EVM0002625.2			novel	36	30	24	79	70	78	2.6357	2.0361	1.2793	4.3604	3.766	4.6125	1.12547	1.58111e-05	6.63186e-05
EVM0002626.3			novel	9	5	13	22	21	19	0.6679	0.3341	0.6897	1.206	1.138	1.1323	1.01345	0.00321053	0.00796487
EVM0002627.1	Y55F3AM.4a	Y55F3AM.4a		75	61	90	242	249	203	5.566	4.0674	4.7404	13.4288	13.3607	11.9962	1.43517	1.49809e-13	2.29168e-12
EVM0002627.2			novel	70	95	144	282	317	290	5.195	6.3579	7.5857	15.6365	17.0312	17.106	1.36741	6.85965e-13	9.7064e-12
EVM0002627.3			novel	110	103	140	264	280	236	8.1635	6.9119	7.3633	14.6306	15.0192	13.9338	0.959704	4.64306e-08	3.14506e-07
EVM0002631.1	T03G6.1	T03G6.1		3	7	13	26	23	23	0.2226	0.4779	0.6911	1.4511	1.2344	1.3766	1.45895	4.33313e-05	0.000166043
EVM0002638.1				15	14	25	83	44	35	1.1406	0.9189	1.3224	4.5881	2.3399	2.0437	1.39349	7.10897e-05	0.000260482
EVM0002638.2				1	3	6	21	17	12	0.0903	0.2125	0.2976	1.1734	0.8876	0.7119	2.09715	6.99668e-06	3.16512e-05
EVM0002646.1	F13C5.1	F13C5.1		133	149	234	1378	1411	1577	9.8704	9.925	12.3005	76.417	75.7467	93.076	2.92794	8.10156e-55	3.80259e-52
EVM0002673.1	ZK430.8	ZK430.8		155	160	253	383	472	366	11.494	10.6827	13.3134	21.2165	25.3552	21.5782	0.937764	9.25474e-08	5.89835e-07
EVM0002675.2			novel	87	99	111	346	326	363	6.4556	6.6095	5.8448	19.1697	17.5226	21.4316	1.62165	6.29041e-19	1.80676e-17
EVM0002675.3			novel	47	95	103	353	346	307	3.488	6.3315	5.4096	19.6035	18.5955	18.1184	1.87706	1.83996e-19	5.59371e-18
EVM0002682.1	F25D7.2	F25D7.2		36	49	87	110	134	98	2.6717	3.2743	4.5837	6.1013	7.1917	5.767	0.836949	0.000312124	0.000989215
EVM0002685.1	F58H1.5	F58H1.5		88	81	136	173	192	186	6.5404	5.4127	7.1573	9.5716	10.3198	10.9722	0.686132	0.000327364	0.00103258
EVM0002686.1	C10C6.1a	C10C6.1a		45	35	36	74	57	91	3.3396	2.3248	1.903	4.1079	3.0524	5.3836	0.742368	0.00752223	0.0168814
EVM0002690.1				545	686	960	1732	1787	1450	40.415	45.8384	50.5657	96.0668	95.9143	85.5433	1.01901	3.78638e-10	3.64144e-09
EVM0002711.1				10	25	26	71	53	71	0.7421	1.6706	1.3662	3.9379	2.8445	4.1895	1.51112	1.61812e-07	9.91057e-07
EVM0002715.1				4867	3564	4323	9493	10325	12700	361.22	238.19	227.689	526.516	554.162	749.382	1.14599	3.52303e-08	2.44138e-07
EVM0002716.1	C33A12.7	C33A12.7		736	992	1175	1809	1710	2010	54.5976	66.276	61.8887	100.316	91.753	118.594	0.76475	4.6594e-06	2.17953e-05
EVM0002718.1	T26A8.4	T26A8.4		16	16	40	87	98	107	1.2094	1.0692	2.1086	4.8411	5.2509	6.3063	1.85961	2.52349e-12	3.29905e-11
EVM0002724.1	F26H9.6	F26H9.6		1169	1323	1650	3024	2858	2998	86.7453	88.4007	86.9212	167.701	153.389	176.916	0.926105	5.21393e-10	4.91606e-09
EVM0002731.1				51	86	107	190	138	121	3.7831	5.7462	5.6342	10.5262	7.4053	7.14	0.71737	0.00203014	0.00529591
EVM0002741.1	C14B9.1	C14B9.1		1590	1237	1994	11815	11011	10400	118.014	82.628	105.01	655.331	590.947	613.701	2.60541	1.32291e-49	3.91664e-47
EVM0002745.1	R102.2	R102.2		41	85	101	148	132	140	3.0428	5.6725	5.3236	8.2086	7.087	8.2449	0.733246	0.0014093	0.0038241
EVM0002749.1	R03A10.6	R03A10.6		15	24	25	41	39	32	1.1132	1.5912	1.318	2.2526	2.0712	1.8664	0.61641	0.0209192	0.0410911
EVM0002749.2			novel	6	5	14	26	23	16	0.4453	0.3467	0.7373	1.4158	1.2563	0.9659	1.19411	0.00112008	0.00312752
EVM0002751.1	K03H1.1	K03H1.1		6	10	4	46	34	25	0.4453	0.6682	0.2107	2.5513	1.8248	1.4752	2.17678	3.35127e-08	2.33328e-07
EVM0002752.2				9	9	16	25	31	26	0.6721	0.6014	0.8427	1.3648	1.6638	1.5346	1.07937	0.00051555	0.00155325
EVM0002754.1	F55A12.4a	F55A12.4a		66	86	95	221	242	260	4.8884	5.7279	4.9939	12.2371	12.9951	15.3539	1.37694	1.20619e-12	1.65091e-11
EVM0002756.1				27	50	55	111	101	115	1.9756	3.3294	2.9176	6.1522	5.4247	6.7839	1.14462	6.54377e-07	3.61136e-06
EVM0002758.1	Y67D8B.2	Y67D8B.2		41	37	65	89	90	73	3.0233	2.4852	3.4319	4.9158	4.8124	4.2828	0.639013	0.00331955	0.00820359
EVM0002769.1	Y67D8B.2	Y67D8B.2		23	23	34	73	61	54	1.6708	1.5285	1.7819	4.0391	3.2712	3.1683	1.06467	1.1112e-05	4.80888e-05
EVM0002770.1	T26C5.4	T26C5.4		96	296	138	589	385	262	7.1245	19.7821	7.2513	32.6527	20.6819	15.4754	1.0113	0.00437431	0.0104975
EVM0002771.1	Y95B8A.10a	Y95B8A.10a		303	268	452	525	759	625	22.4587	17.887	23.7857	29.1336	40.7462	36.8812	0.734084	0.000104415	0.000368017
EVM0002775.1	F38A6.1c	F38A6.1c		16	21	28	60	78	68	1.203	1.4076	1.4747	3.3008	4.1942	3.9936	1.47562	2.81253e-09	2.37075e-08
EVM0002775.2				14	24	15	62	75	46	1.0247	1.5995	0.79	3.4252	4.0233	2.7373	1.59427	5.88206e-08	3.90191e-07
EVM0002776.1				298	242	360	646	848	719	22.1227	16.1971	18.9583	35.8391	45.5222	42.3982	1.11251	1.05389e-09	9.52165e-09
EVM0002779.1				9	17	14	39	36	39	0.6679	1.136	0.7373	2.1631	1.9321	2.3013	1.32627	6.73144e-06	3.05302e-05
EVM0002791.1	T01D1.4a	T01D1.4a		38	47	67	205	197	187	2.8199	3.109	3.5303	11.3425	10.5879	11.0629	1.78966	6.17993e-19	1.77768e-17
EVM0002793.1	C01B12.1	C01B12.1		7	17	22	174	131	126	0.5195	1.136	1.1587	9.6507	7.0307	7.4349	3.05491	2.98477e-28	2.08112e-26
EVM0002797.1				134	119	171	386	420	332	9.9446	7.9819	9.0139	21.4037	22.5354	19.6139	1.23946	1.59904e-12	2.15038e-11
EVM0002798.1	C02C6.2b	C02C6.2b		39	26	45	138	141	138	2.892	1.7387	2.3823	7.6313	7.5806	8.135	1.73699	5.66611e-15	1.03159e-13
EVM0002798.2				43	29	30	124	158	143	3.1565	1.9645	1.6019	6.9027	8.4877	8.4394	1.84958	1.01615e-13	1.58983e-12
EVM0002798.3			novel	43	30	50	167	130	144	3.1638	1.9772	2.6522	9.2515	6.973	8.5029	1.66662	5.3813e-13	7.67095e-12
EVM0002801.2			novel	43	67	69	114	133	76	3.2042	4.4772	3.6248	6.3068	7.1384	4.4637	0.663909	0.00496267	0.0117338
EVM0002806.1	T27A10.7	T27A10.7		2	3	4	23	24	22	0.1614	0.2005	0.2205	1.2711	1.2835	1.2927	2.65532	1.43297e-10	1.46916e-09
EVM0002812.1	F57B9.1	F57B9.1		82	92	103	315	279	297	6.0745	6.1555	5.4337	17.4603	14.9584	17.5148	1.50154	2.72303e-16	5.83411e-15
EVM0002817.2			novel	28	30	46	63	60	67	2.078	2.0047	2.4227	3.515	3.2302	3.9344	0.70088	0.00218132	0.0056581
EVM0002822.1	E01A2.6	E01A2.6		647	768	1039	2429	2721	2489	48.0491	51.3176	54.7315	134.732	146.01	146.867	1.47151	1.03621e-21	3.90996e-20
EVM0002823.1	F35G2.2	F35G2.2		385	555	685	2449	2271	2462	28.5536	37.094	36.073	135.846	121.9	145.268	1.98448	4.00774e-31	3.3679e-29
EVM0002826.1	C33A11.1	C33A11.1		496	333	560	742	957	824	36.8106	22.2335	29.4782	41.1777	51.3853	48.6289	0.674471	0.000630693	0.00186009
EVM0002827.1	C06G4.2a	C06G4.2a		1220	845	1511	2304	2557	2301	90.5535	56.4565	79.5552	127.801	137.243	135.772	0.823135	6.14205e-06	2.80023e-05
EVM0002827.2				1085	796	1341	2372	2528	2202	80.5108	53.1875	70.6012	131.568	135.662	129.936	0.959261	3.46752e-08	2.40638e-07
EVM0002844.1				1	4	2	27	21	21	0.0742	0.2673	0.1053	1.4974	1.127	1.2391	3.06137	3.15755e-11	3.57225e-10
EVM0002845.1	C10G8.4	C10G8.4		139	148	155	302	293	236	10.3157	9.8895	8.1839	16.7526	15.7451	13.9517	0.715738	7.62993e-05	0.000277667
EVM0002846.1	T01E8.1	T01E8.1		20	10	20	57	69	51	1.4921	0.6837	1.0703	3.1338	3.7133	3.0094	1.61189	7.51717e-09	5.88289e-08
EVM0002848.2			novel	11	34	19	300	315	328	0.8163	2.272	1.0007	16.6206	16.927	19.336	3.6924	1.36709e-44	3.05911e-42
EVM0002849.1	C14B9.3	C14B9.3		142	134	130	239	241	234	10.5336	8.9488	6.8468	13.2417	12.9343	13.8078	0.611031	0.00163847	0.00437866
EVM0002850.1	R05D8.7	R05D8.7		255	408	467	1195	1154	974	18.9168	27.2898	24.5847	66.2996	61.9102	57.4848	1.38935	1.25337e-14	2.17492e-13
EVM0002853.1				40	55	60	115	81	78	2.9967	3.6753	3.1634	6.3719	4.3318	4.6027	0.636933	0.00610536	0.014054
EVM0002854.1				23	41	51	70	77	46	1.6806	2.7097	2.6729	3.8888	4.134	2.7007	0.589851	0.0233524	0.0452561
EVM0002854.3			novel	19	26	30	39	48	42	1.3739	1.7374	1.58	2.1689	2.5761	2.4783	0.615231	0.0134704	0.028
EVM0002872.1	T11F8.12	T11F8.12		0	11	10	38	26	21	0	0.7351	0.5123	2.1018	1.4028	1.2392	1.85877	2.28277e-05	9.2581e-05
EVM0002873.1				3	1	0	25	23	26	0.2226	0.0668	0	1.3866	1.2287	1.5382	3.91541	1.13543e-14	1.97771e-13
EVM0002878.1	D2023.2a	D2023.2a		101	116	140	220	235	202	7.4731	7.7222	7.3808	12.2281	12.6112	11.9318	0.704159	5.07755e-05	0.000192158
EVM0002884.1	B0252.3b	B0252.3b		63	81	91	226	258	242	4.6618	5.441	4.7866	12.5301	13.8347	14.2798	1.44756	1.42213e-14	2.45668e-13
EVM0002891.1				76	97	114	154	196	148	5.6497	6.4832	6.0174	8.5259	10.5064	8.7585	0.613898	0.00140602	0.00381574
EVM0002893.1	F56C9.8	F56C9.8		1127	824	1233	2046	2156	2170	83.6694	55.0665	64.9173	113.48	115.732	128.045	0.811453	4.54947e-06	2.13172e-05
EVM0002898.1	F25B5.7a	F25B5.7a		700	759	1166	2678	2573	2368	51.9642	50.7119	61.4171	148.505	138.08	139.759	1.37633	1.75325e-18	4.77222e-17
EVM0002916.1				54	70	107	210	192	178	4.0142	4.6443	5.645	11.6379	10.2814	10.4841	1.16696	4.86419e-09	3.93304e-08
EVM0002916.2			novel	41	47	73	144	134	109	3.0783	3.1145	3.8666	7.9807	7.1898	6.4048	1.08949	2.65146e-07	1.56806e-06
EVM0002916.3			novel	111	123	203	324	252	245	8.2391	8.2333	10.6812	17.9437	13.5124	14.4458	0.750933	0.000111679	0.00039111
EVM0002916.4			novel	110	158	163	325	246	258	8.1938	10.5466	8.5824	18.0429	13.208	15.1966	0.765017	7.04181e-05	0.000258415
EVM0002932.1	F28B12.3	F28B12.3		86	85	104	160	152	208	6.375	5.6502	5.4921	8.8811	8.1448	12.2712	0.742808	0.000490429	0.00148651
EVM0002933.2			novel	55	89	144	183	154	162	4.0619	5.9648	7.5737	10.1341	8.2665	9.5646	0.653798	0.00395734	0.00959252
EVM0002941.2			novel	35	66	86	162	84	86	2.582	4.4315	4.5401	8.9704	4.5234	5.0913	0.675612	0.0205923	0.0405483
EVM0002947.3			novel	7	4	7	14	16	23	0.5195	0.2673	0.3687	0.7765	0.8428	1.3572	1.35765	0.00120319	0.00332817
EVM0002949.1	C36H8.2	C36H8.2		317	325	464	684	798	550	23.5378	21.6878	24.4261	37.915	42.8521	32.4569	0.700613	4.88063e-05	0.000185216
EVM0002950.1	F53A2.7	F53A2.7		4861	7352	7965	11490	11592	11277	360.759	491.296	419.491	637.296	622.149	665.405	0.59809	0.000224944	0.000737196
EVM0002958.1	D2030.5	D2030.5		1194	1828	2154	3344	3246	3173	88.6453	122.155	113.47	185.495	174.191	187.259	0.753663	3.86303e-06	1.83194e-05
EVM0002960.1				28	36	32	57	61	58	2.078	2.4056	1.7	3.1555	3.2558	3.4284	0.681261	0.00362642	0.00887196
EVM0002961.1	T22C1.8	T22C1.8		6	6	11	19	21	16	0.439	0.4009	0.576	1.0414	1.1227	0.9225	1.08856	0.00242445	0.00621004
EVM0002972.1	F56A11.5a	F56A11.5a		432	549	659	1507	1524	1073	32.0431	36.6935	34.7072	83.6046	81.8123	63.3035	1.1444	3.59719e-11	4.04583e-10
EVM0002983.1	F45H10.4	F45H10.4		274	421	471	1096	831	726	20.308	28.1637	24.8322	60.813	44.5989	42.8377	1.01492	1.84391e-07	1.11973e-06
EVM0002988.1	C50D2.8a	C50D2.8a		92	117	167	208	254	213	6.8257	7.8446	8.7791	11.5236	13.6078	12.5955	0.679513	0.000228277	0.000747357
EVM0002988.2				113	129	180	255	255	244	8.392	8.5915	9.4626	14.1627	13.6919	14.4223	0.672752	8.71512e-05	0.000313332
EVM0002988.4			novel	68	70	111	168	202	148	5.0697	4.6703	5.8453	9.3281	10.8173	8.7215	0.883485	8.33714e-06	3.70531e-05
EVM0002989.1	Y54E10BL.5	Y54E10BL.5		3296	5336	6130	9965	8823	9426	244.627	356.59	322.867	552.724	473.55	556.213	0.775906	7.96256e-06	3.55443e-05
EVM0002991.1	C12D8.11	C12D8.11		98	82	117	168	173	166	7.2799	5.4795	6.1605	9.3225	9.2848	9.7957	0.589081	0.00185192	0.00488464
EVM0002991.2				34	25	62	85	108	75	2.4978	1.6853	3.2735	4.7108	5.782	4.4017	0.981008	0.000103703	0.000365842
EVM0002991.3				65	75	112	138	149	158	4.8475	5.012	5.8968	7.654	8.0127	9.3033	0.655547	0.000932031	0.00264973
EVM0002993.1	C11H1.9	C11H1.9		197	197	300	755	869	563	14.609	13.1439	15.8035	41.8807	46.6339	33.2264	1.48128	2.4469e-15	4.65758e-14
EVM0002998.1	C05D11.7b	C05D11.7b		183	105	164	433	457	562	13.5689	7.008	8.6388	23.9981	24.5489	33.1698	1.48804	3.36559e-10	3.26225e-09
EVM0002998.2			novel	17	7	14	39	31	42	1.241	0.4678	0.7195	2.1514	1.6776	2.4809	1.39353	2.86625e-05	0.000113705
EVM0002998.3			novel	56	40	50	122	139	140	4.1226	2.692	2.657	6.7871	7.4816	8.2626	1.26328	2.30889e-08	1.65422e-07
EVM0002998.4			novel	74	41	63	149	155	168	5.5029	2.7432	3.2949	8.2624	8.3131	9.9172	1.20998	6.6438e-07	3.66132e-06
EVM0002998.5			novel	44	14	19	58	46	66	3.3014	0.9615	0.9849	3.2123	2.4841	3.8994	0.895924	0.0217973	0.0426071
EVM0003003.1				13	15	10	55	49	50	0.9648	1.0064	0.5282	3.0732	2.6352	2.9507	1.82418	2.39696e-10	2.36549e-09
EVM0003013.1	C09B9.4	C09B9.4		8	9	20	38	49	41	0.5937	0.6138	1.0517	2.0818	2.6298	2.4193	1.60463	1.1401e-07	7.17468e-07
EVM0003013.2			novel	12	9	8	33	37	34	0.8906	0.6014	0.4214	1.8087	1.9858	2.0342	1.6463	2.55068e-07	1.51264e-06
EVM0003016.1				137	235	304	631	549	524	10.1633	15.7035	15.9857	34.9889	29.4773	30.9439	1.18364	2.45909e-09	2.09764e-08
EVM0003017.1				13	9	22	78	65	43	0.9741	0.579	1.1819	4.3254	3.489	2.5161	1.89082	1.9343e-09	1.67147e-08
EVM0003017.2			novel	36	47	46	185	147	154	2.6624	3.1632	2.4221	10.2574	7.8844	9.1023	1.72708	3.53742e-15	6.60274e-14
EVM0003024.6			novel	24	22	39	58	62	59	1.7909	1.4701	2.0569	3.2266	3.3266	3.4841	0.900253	0.000138938	0.00047643
EVM0003028.1				23	27	37	97	52	41	1.7431	1.7895	1.9487	5.4015	2.7908	2.3899	0.943714	0.00301857	0.00756078
EVM0003041.1				11	7	9	25	22	17	0.8163	0.4348	0.4881	1.3866	1.1629	1.0048	1.05755	0.00282294	0.00711427
EVM0003070.1				33	31	52	172	196	166	2.4491	2.052	2.7387	9.5223	10.4996	9.8072	2.03087	9.68185e-22	3.68216e-20
EVM0003078.1				4	8	11	22	25	15	0.3257	0.5346	0.6037	1.2475	1.3173	0.8705	1.18755	0.00119913	0.00331946
EVM0003082.1				18	41	40	58	46	70	1.3358	2.7398	2.1067	3.2169	2.4688	4.1114	0.649188	0.0233354	0.0452278
EVM0003084.2			novel	9	9	22	43	35	27	0.6338	0.6178	1.1399	2.3706	1.885	1.5886	1.24063	0.000144602	0.000494529
EVM0003090.1	ZK1307.3	ZK1307.3		53	93	77	874	648	792	3.9333	6.2398	4.054	48.4754	34.7576	46.7267	3.19151	1.81117e-44	3.91619e-42
EVM0003113.1	C18D11.2	C18D11.2		78	93	106	189	222	282	5.7665	6.202	5.5723	10.4642	11.9197	16.6583	1.15325	9.14622e-08	5.83394e-07
EVM0003113.2			novel	92	164	208	801	753	620	6.8498	10.9681	10.9691	44.4452	40.3914	36.591	2.06935	2.93706e-24	1.43454e-22
EVM0003116.1				140	176	186	379	336	231	10.3919	11.7276	9.8145	21.0089	18.0454	13.6518	0.724847	0.000224936	0.000737196
EVM0003127.1	R08A2.7	R08A2.7		43	54	70	115	115	75	3.1913	3.6085	3.6867	6.3783	6.1896	4.425	0.692928	0.00191325	0.00502027
EVM0003132.1				8	10	8	18	18	15	0.5958	0.6682	0.4213	0.9983	0.9803	0.8851	0.789774	0.0258723	0.0494082
EVM0003133.3			novel	24	23	14	38	37	57	1.796	1.547	0.7559	2.1076	1.9688	3.3638	0.885952	0.00844549	0.0186617
EVM0003134.1	K01B6.1	K01B6.1		40	28	32	58	112	65	2.9686	1.8711	1.6856	3.2194	6.0139	3.8376	1.02019	0.000585052	0.00174015
EVM0003143.1	F44G4.2	F44G4.2		15	25	30	62	46	59	1.1211	1.6774	1.5979	3.4475	2.4819	3.4933	1.07875	5.35788e-05	0.000201933
EVM0003144.1				77	89	106	185	172	183	5.7164	5.9458	5.5794	10.2506	9.2397	10.8223	0.813555	1.23223e-05	5.29072e-05
EVM0003144.2			novel	84	103	124	199	169	173	6.2339	6.9091	6.5078	11.0597	9.0748	10.2027	0.624829	0.000788137	0.00227573
EVM0003146.2			novel	189	224	303	412	492	421	14.0074	14.9734	15.9743	22.8269	26.3868	24.8331	0.717615	1.78196e-05	7.38733e-05
EVM0003147.1	R06F6.6	R06F6.6		81	43	82	114	131	121	6.0113	2.8734	4.3187	6.3092	7.0231	7.1399	0.638471	0.0084746	0.0187132
EVM0003148.1	T01B11.4	T01B11.4		18	24	24	46	50	55	1.3358	1.6294	1.2737	2.5548	2.6835	3.246	1.00103	0.00010151	0.000358697
EVM0003159.1				22	30	48	69	96	69	1.6011	2.001	2.5117	3.8331	5.1665	4.0973	1.07672	1.18908e-05	5.11966e-05
EVM0003162.4			novel	3	7	12	20	12	17	0.2311	0.4536	0.632	1.0935	0.644	0.9803	0.968735	0.0177736	0.0356844
EVM0003166.1	C15H9.4	C15H9.4		79	75	79	145	153	154	5.8826	4.9863	4.1758	8.0463	8.1994	9.0968	0.761633	0.000171408	0.000576773
EVM0003167.1	T14D7.2	T14D7.2		31	29	31	57	63	65	2.3278	1.9258	1.6237	3.1571	3.3643	3.8135	0.829368	0.000516867	0.00155683
EVM0003171.1				42	34	59	548	563	528	3.0874	2.2722	3.1074	30.4199	30.1999	31.168	3.43093	2.34645e-66	1.89297e-63
EVM0003171.2			novel	59	38	42	598	457	473	4.4082	2.5393	2.212	33.1892	24.5141	27.9162	3.24448	3.80564e-41	6.71888e-39
EVM0003174.1	Y51A2D.12	Y51A2D.12		11	7	17	35	24	32	0.8515	0.4762	0.8953	1.9577	1.2614	1.8882	1.17506	0.000498697	0.001508
EVM0003175.1	C10F3.5a	C10F3.5a		29	33	35	131	98	147	2.1216	2.2071	1.8434	7.2435	5.2793	8.6736	1.78102	2.13119e-12	2.8265e-11
EVM0003179.3			novel	12	9	12	35	27	35	0.8845	0.6128	0.6332	1.962	1.4676	2.0531	1.37047	1.90806e-05	7.85596e-05
EVM0003183.1	ZK1053.5	ZK1053.5		20	14	18	37	31	31	1.5007	0.9645	0.9262	2.0668	1.6638	1.8165	0.733417	0.0116384	0.0246636
EVM0003183.2				21	27	31	74	43	57	1.5356	1.7923	1.6544	4.1185	2.3287	3.3619	0.970281	0.000450494	0.00137542
EVM0003199.1				1	2	1	120	83	50	0.0742	0.1336	0.0527	6.6533	4.4546	2.9464	5.67474	4.20851e-28	2.88216e-26
EVM0003201.2				12	13	24	32	41	31	0.8977	0.8687	1.264	1.7598	2.2004	1.8292	0.904377	0.00174555	0.00462946
EVM0003221.2			novel	154	205	245	372	389	454	11.4355	13.7194	12.9115	20.6287	20.8995	26.7847	0.841091	3.7364e-06	1.77451e-05
EVM0003221.3			novel	14	13	30	59	64	57	1.0702	0.8883	1.58	3.2806	3.4192	3.3846	1.47267	1.93093e-08	1.40116e-07
EVM0003221.4			novel	20	33	54	97	135	74	1.465	2.2231	2.8577	5.3718	7.2221	4.3513	1.34896	9.82389e-07	5.22818e-06
EVM0003223.1	Y73F8A.34c	Y73F8A.34c		153	234	262	727	516	502	11.3434	15.6654	13.7863	40.3448	27.7059	29.6387	1.25776	4.79037e-10	4.54341e-09
EVM0003224.1				25	40	56	64	92	61	1.8616	2.6583	2.9377	3.5391	4.9572	3.5769	0.679336	0.00632581	0.0145042
EVM0003224.3				14	20	16	37	42	28	1.0415	1.3382	0.8628	2.0711	2.2684	1.6504	0.901667	0.0019793	0.00517734
EVM0003234.2			novel	44	32	56	87	75	84	3.2334	2.1463	2.9699	4.8513	4.0154	4.9681	0.725578	0.0014407	0.0039016
EVM0003236.1				137	197	348	376	448	404	10.1422	13.171	18.3184	20.8566	24.0412	23.8397	0.716236	0.000675989	0.00198123
EVM0003242.1	T13F2.11	T13F2.11		2	5	9	13	10	17	0.1484	0.3341	0.474	0.721	0.5522	1.0031	1.15212	0.00990705	0.0214359
EVM0003249.1				9	11	21	23	35	26	0.6354	0.7397	1.0926	1.2897	1.8649	1.5595	0.892393	0.00565509	0.0131465
EVM0003250.2			novel	11	14	57	57	72	65	0.8218	0.9427	2.9758	3.1474	3.8889	3.8621	1.15441	0.00175384	0.00465017
EVM0003250.4			novel	19	27	32	66	72	57	1.4217	1.8161	1.6947	3.6845	3.8675	3.3634	1.13681	1.33942e-06	6.94955e-06
EVM0003257.1	ZC8.4a	ZC8.4a		256	185	418	2869	3597	3707	19.0045	12.3608	22.0161	159.152	193.054	218.719	3.41588	1.45845e-52	5.50323e-50
EVM0003274.1	ZK525.2	ZK525.2		276	418	522	1362	1263	1128	20.479	27.9481	27.4969	75.5598	67.7808	66.5426	1.46454	1.30408e-16	2.86809e-15
EVM0003282.1	F10G7.11	F10G7.11		3893	5223	6704	19009	15511	16399	288.904	349.033	353.091	1054.32	832.453	967.64	1.52602	7.72161e-20	2.41617e-18
EVM0003283.1	F46F3.2	F46F3.2		2143	3916	4686	7759	6820	6094	159.005	261.672	246.802	430.364	366.017	359.587	0.791994	3.6301e-05	0.000141498
EVM0003285.1	R01B10.1a	R01B10.1a		3487	4179	6175	15959	14406	15454	258.79	279.271	325.236	885.126	773.18	911.888	1.57368	6.02746e-22	2.33856e-20
EVM0003291.1	Y53G8B.2	Y53G8B.2		23	38	36	298	307	324	1.7069	2.526	1.8962	16.5349	16.5013	19.0928	3.08334	4.30222e-45	1.00966e-42
EVM0003303.1				23	42	44	98	102	117	1.7206	2.7963	2.3099	5.4302	5.4691	6.8767	1.36839	7.40978e-09	5.81304e-08
EVM0003306.1				14	18	13	38	35	49	1.0718	1.1906	0.7031	2.1039	1.8703	2.8842	1.22522	7.73173e-05	0.000281053
EVM0003307.2			novel	29	37	40	61	55	71	2.1526	2.4725	2.1266	3.3833	2.9426	4.1718	0.63384	0.00795428	0.0177105
EVM0003307.3			novel	41	59	57	84	106	88	3.0428	3.9621	2.99	4.677	5.6732	5.2085	0.641454	0.00319471	0.00793278
EVM0003321.2			novel	91	126	148	204	205	233	6.7276	8.4493	7.7718	11.3162	10.9949	13.7238	0.646939	0.000616487	0.00182406
EVM0003325.1	T24H7.9	T24H7.9		295	375	522	1265	1237	1158	21.8942	25.0462	27.4677	70.1425	66.3848	68.3208	1.4584	9.43672e-19	2.64723e-17
EVM0003327.2			novel	5	5	6	27	13	27	0.3711	0.3341	0.316	1.4924	0.6977	1.581	1.86498	2.70146e-05	0.000107834
EVM0003330.1	Y73F8A.1	Y73F8A.1		92	65	99	336	295	238	6.8277	4.3435	5.2141	18.6501	15.8491	14.052	1.57226	6.85042e-14	1.0886e-12
EVM0003334.4			novel	16	17	18	35	39	31	1.2197	1.1094	0.948	1.9409	2.1151	1.8015	0.853345	0.00194051	0.00508555
EVM0003337.1				816	863	535	1664	1354	1737	60.556	57.6751	28.1593	92.294	72.6658	102.519	0.871136	0.000456589	0.00139227
EVM0003342.2			novel	38	41	57	80	83	77	2.7934	2.718	3.0029	4.4596	4.4309	4.5725	0.654666	0.00153855	0.00414153
EVM0003345.1				15	29	34	37	47	51	1.1132	1.9394	1.8078	2.0441	2.5445	3.02	0.62434	0.0237292	0.0458742
EVM0003346.1				30	56	49	162	125	115	2.2233	3.7197	2.5814	8.9882	6.6932	6.774	1.39503	6.19321e-09	4.9127e-08
EVM0003347.1	B0252.3b	B0252.3b		11	9	14	22	21	21	0.826	0.6014	0.7435	1.2203	1.131	1.2392	0.721362	0.0228829	0.0444671
EVM0003350.1	T13F2.8a	T13F2.8a		116	121	175	257	258	243	8.6383	8.1071	9.2072	14.2399	13.8401	14.3394	0.705886	3.81077e-05	0.000147703
EVM0003352.1	F47B3.1	F47B3.1		7	6	9	29	31	32	0.5195	0.4009	0.474	1.6344	1.6602	1.8925	1.87875	1.18452e-08	8.92168e-08
EVM0003359.1	T02E9.2a	T02E9.2a		4	11	11	28	26	34	0.2969	0.7351	0.5793	1.553	1.3954	2.0185	1.58072	5.88291e-06	2.69357e-05
EVM0003366.3			novel	57	108	127	319	199	170	4.2515	7.2129	6.663	17.6833	10.7023	10.0232	1.07714	3.14927e-05	0.000123986
EVM0003371.1	T01C3.11a	T01C3.11a		5	10	7	67	54	30	0.3711	0.6744	0.3824	3.711	2.8984	1.7703	2.54733	3.8246e-11	4.28907e-10
EVM0003371.2			novel	17	30	51	195	142	128	1.2617	1.9987	2.6726	10.8167	7.6122	7.577	2.09992	2.74859e-15	5.20609e-14
EVM0003373.1	W09C5.6a	W09C5.6a		24359	39968	45702	67558	58199	58962	1807.81	2670.76	2407.01	3747.05	3123.5	3479.21	0.587925	0.00157814	0.00423272
EVM0003374.1	Y39A1A.7	Y39A1A.7		451	672	892	1445	1458	1372	33.4483	44.8787	46.9895	80.1715	78.2624	80.9792	0.932045	6.15005e-08	4.06706e-07
EVM0003374.2				561	786	1125	1819	1683	1736	41.608	52.5199	59.2525	100.901	90.3508	102.41	0.935291	6.48543e-08	4.26832e-07
EVM0003377.1	C17F4.2	C17F4.2		3	12	11	46	27	39	0.2226	0.8166	0.5793	2.5513	1.4343	2.3009	1.91369	4.40325e-07	2.50847e-06
EVM0003381.1	R06B9.5	R06B9.5		7	9	5	31	47	45	0.5266	0.5734	0.2633	1.6928	2.5224	2.6553	2.3608	9.21791e-11	9.7253e-10
EVM0003381.2				9	12	11	38	48	34	0.6596	0.7726	0.5793	2.0799	2.5512	2.0063	1.72753	1.70408e-08	1.24879e-07
EVM0003388.1				16	25	16	49	51	46	1.1874	1.6525	0.8271	2.7058	2.7172	2.7242	1.17358	1.88768e-05	7.78036e-05
EVM0003388.2			novel	7	3	7	31	29	26	0.5136	0.2316	0.3598	1.693	1.5621	1.5204	2.10966	2.61637e-09	2.21803e-08
EVM0003410.1				1	2	11	23	14	15	0.0742	0.1365	0.5793	1.2757	0.7617	0.9	1.73407	0.000343997	0.00107939
EVM0003424.1				6	12	9	17	24	17	0.4453	0.8019	0.474	0.9429	1.2881	1.0031	0.914037	0.0110293	0.0235386
EVM0003426.1				97	129	190	232	275	216	7.2158	8.6506	9.9944	12.8664	14.7343	12.7662	0.635316	0.000682454	0.00199804
EVM0003428.1	B0393.6	B0393.6		8	8	8	20	14	20	0.5937	0.5346	0.4222	1.1093	0.7514	1.1817	0.98077	0.00862948	0.0190181
EVM0003429.1	F53G12.7a	F53G12.7a		14	11	25	146	140	179	1.039	0.7351	1.3167	8.0999	7.5058	10.5641	3.04886	2.37592e-29	1.80009e-27
EVM0003443.1				68	33	72	93	121	111	5.0434	2.2027	3.7921	5.1342	6.5052	6.5575	0.724966	0.00548987	0.0128197
EVM0003443.2	R166.5a	R166.5a		76	42	51	92	118	128	5.6387	2.7873	2.6779	5.0942	6.3277	7.5436	0.786775	0.00521107	0.01224
EVM0003443.3			novel	50	37	77	204	291	256	3.7048	2.4989	4.0607	11.3306	15.5974	15.0879	2.02385	6.02032e-19	1.73436e-17
EVM0003443.5			novel	74	51	83	229	318	237	5.5114	3.3827	4.3726	12.6859	17.0492	14.0027	1.72504	2.89955e-15	5.46513e-14
EVM0003443.6			novel	153	121	216	804	1069	850	11.335	8.094	11.3592	44.6158	57.3977	50.1302	2.30293	6.75165e-32	6.09994e-30
EVM0003448.1				88	117	157	252	236	266	6.5274	7.7987	8.2923	13.9773	12.6516	15.6702	0.896001	1.50318e-06	7.73457e-06
EVM0003449.1	C30B5.2a	C30B5.2a		83	99	128	188	208	176	6.1489	6.5944	6.7548	10.4497	11.1795	10.371	0.711738	7.26842e-05	0.000265768
EVM0003449.2			novel	49	44	78	110	94	84	3.634	2.9139	4.1207	6.1111	5.0439	4.9649	0.58708	0.00723705	0.0163366
EVM0003452.1	Y95D11A.1	Y95D11A.1		849	1380	1621	2703	2422	2390	62.9881	92.1968	85.369	149.904	129.972	141.057	0.806457	3.19268e-06	1.53908e-05
EVM0003453.1				11	13	13	29	27	24	0.8307	0.8693	0.6856	1.6216	1.4526	1.4201	0.924607	0.00221472	0.00573314
EVM0003456.1	R08C7.2a	R08C7.2a		289	334	424	620	666	587	21.4798	22.3044	22.3051	34.4069	35.7384	34.6364	0.66436	3.04155e-05	0.000119942
EVM0003459.2			novel	168	159	212	355	362	354	12.4579	10.6029	11.1512	19.6955	19.4483	20.8769	0.812209	1.17489e-06	6.16063e-06
EVM0003463.3			novel	6	8	16	23	24	25	0.4453	0.5346	0.8427	1.2757	1.2882	1.4752	1.08638	0.00114233	0.00318365
EVM0003464.1	B0410.2a	B0410.2a		30	30	56	117	108	83	2.2113	2.0047	2.9477	6.514	5.7809	4.897	1.2454	1.19429e-07	7.48893e-07
EVM0003464.2			novel	34	42	29	98	91	87	2.4943	2.7806	1.5185	5.4153	4.8849	5.1125	1.20297	6.47816e-07	3.57926e-06
EVM0003464.3			novel	38	26	40	86	82	75	2.7933	1.7634	2.082	4.7684	4.3994	4.4314	1.04426	5.62556e-06	2.58692e-05
EVM0003464.4			novel	51	38	50	97	103	75	3.7622	2.5393	2.6389	5.3871	5.5219	4.4242	0.791509	0.000572563	0.00170669
EVM0003467.1				146	129	205	341	335	288	10.8371	8.6202	10.7809	18.9213	17.9551	16.9917	0.831831	1.75674e-06	8.91056e-06
EVM0003471.1				42	44	62	113	97	89	3.1273	2.9486	3.2766	6.2447	5.2143	5.2637	0.834031	7.30112e-05	0.000266761
EVM0003478.1	F01G10.2	F01G10.2		122	141	192	313	332	280	9.0544	9.4342	10.127	17.3497	17.8369	16.5188	0.850455	4.25607e-07	2.43327e-06
EVM0003496.1	T02C5.3b	T02C5.3b		18	13	23	28	40	33	1.3443	0.8818	1.2232	1.5801	2.142	1.9481	0.71463	0.0126061	0.0264261
EVM0003507.1	C05D2.6a	C05D2.6a		33	31	33	71	53	88	2.4259	2.0931	1.7579	3.9392	2.852	5.2046	0.940733	0.000573866	0.00171031
EVM0003507.6			novel	35	40	32	73	64	68	2.5858	2.704	1.692	4.0556	3.4382	3.9892	0.735788	0.00237183	0.00608904
EVM0003509.1	F54D5.1a	F54D5.1a		49	66	83	182	222	185	3.6472	4.402	4.3658	10.0829	11.8969	10.9127	1.39878	1.33493e-12	1.81423e-11
EVM0003513.2			novel	186	216	442	642	711	538	13.7793	14.454	23.3005	35.582	38.1667	31.7399	1.02784	1.15734e-06	6.07194e-06
EVM0003513.3			novel	186	250	400	681	679	515	13.7685	16.7183	21.0767	37.7951	36.4235	30.4079	1.01606	1.41491e-07	8.73381e-07
EVM0003518.1				29	59	70	176	139	95	2.1806	3.9426	3.7117	9.7755	7.4534	5.5944	1.20311	6.32833e-06	2.88038e-05
EVM0003528.5			novel	2	2	6	13	10	11	0.1484	0.1336	0.3136	0.7121	0.5606	0.6347	1.56685	0.00126674	0.00348495
EVM0003530.2			novel	47	64	79	136	123	141	3.488	4.2653	4.1399	7.5547	6.6243	8.3324	0.912723	9.22429e-06	4.06021e-05
EVM0003534.1	T07C4.5	T07C4.5		2052	2563	3343	5349	5258	5147	152.274	171.256	176.083	296.673	282.189	303.689	0.820553	2.70719e-08	1.91816e-07
EVM0003536.1				81	131	134	1350	717	969	6.0113	8.766	7.0574	74.8671	38.4749	57.1931	2.96279	6.84813e-32	6.1582e-30
EVM0003541.1	H03E18.2a	H03E18.2a		34	54	69	92	86	95	2.5234	3.6085	3.6294	5.0973	4.6381	5.6057	0.637652	0.00389838	0.00946271
EVM0003542.1	T13F2.5	T13F2.5		49	104	113	373	315	301	3.6365	6.9496	5.9596	20.6882	16.9059	17.7321	1.73213	3.11405e-15	5.84081e-14
EVM0003549.1	F11F1.7	F11F1.7		9	14	7	41	26	29	0.6458	0.9537	0.3836	2.2622	1.3841	1.7246	1.46146	5.46168e-05	0.000205363
EVM0003554.1	C29E6.5b	C29E6.5b		96	117	102	346	415	407	7.1522	7.7855	5.3463	19.1656	22.2507	24.0218	1.69654	5.7975e-18	1.48756e-16
EVM0003560.1	B0334.2	B0334.2		9	13	15	55	35	25	0.7024	0.8882	0.7711	3.0619	1.8752	1.5026	1.43944	4.21288e-05	0.000161919
EVM0003560.2			novel	3	3	7	49	11	22	0.1993	0.2037	0.371	2.7446	0.6124	1.3143	2.51898	9.25342e-06	4.07024e-05
EVM0003561.1				44	52	76	115	125	93	3.2593	3.4451	4.0087	6.398	6.693	5.4599	0.783406	0.000167282	0.00056453
EVM0003573.1	ZC404.15	ZC404.15		19	25	37	85	60	51	1.3784	1.6706	1.9487	4.7052	3.2178	3.0093	1.11082	3.84256e-05	0.000148696
EVM0003580.1	K10C8.3a	K10C8.3a		551	603	621	1985	1875	1823	40.9233	40.2931	32.7116	110.093	100.609	107.568	1.48357	2.18767e-19	6.56778e-18
EVM0003584.1	ZC64.2	ZC64.2		1449	2389	3021	5164	4773	4923	107.515	159.647	159.128	286.424	256.182	290.481	0.966048	5.08873e-08	3.41954e-07
EVM0003590.1	D2030.12	D2030.12		17	9	9	27	54	36	1.2616	0.6014	0.4779	1.5015	2.8981	2.1243	1.51883	5.46569e-05	0.000205393
EVM0003596.2				34	43	54	72	81	94	2.5214	2.8734	2.8452	4.0031	4.3452	5.5688	0.747462	0.000952987	0.00270252
EVM0003599.1	T09F3.2	T09F3.2		53	20	45	103	120	147	3.9518	1.3365	2.3959	5.7123	6.4312	8.6477	1.44416	1.90622e-06	9.61052e-06
EVM0003599.2			novel	15	16	13	31	64	44	1.0815	1.0828	0.6587	1.7341	3.4361	2.613	1.48419	1.09881e-05	4.7618e-05
EVM0003604.1	Y39D8C.1	Y39D8C.1		149	123	187	701	943	459	11.0628	8.1963	9.8583	38.8561	50.6303	27.0605	2.00166	1.06224e-17	2.64446e-16
EVM0003609.1				290	417	511	1697	1396	1441	21.5162	27.8885	26.9319	94.1029	74.934	85.0144	1.7327	2.06295e-22	8.42876e-21
EVM0003610.1				2321	2586	1927	8726	7652	10418	172.267	172.81	101.469	483.996	410.665	614.718	1.75754	1.98057e-15	3.8114e-14
EVM0003612.1	C08C3.4a	C08C3.4a		18	17	13	35	27	30	1.3358	1.1361	0.6847	1.9413	1.4288	1.7702	0.736379	0.0184541	0.0369006
EVM0003615.1	T27F6.8	T27F6.8		14	14	10	35	42	38	1.039	0.9299	0.5068	1.9193	2.2526	2.2566	1.4152	3.53716e-06	1.68906e-05
EVM0003615.3			novel	7	7	10	25	28	28	0.4927	0.4687	0.5294	1.3848	1.5119	1.6255	1.57723	1.75136e-06	8.8856e-06
EVM0003616.1	C46F11.6	C46F11.6		67	38	66	99	114	95	4.9892	2.5384	3.493	5.5108	6.1041	5.5874	0.651143	0.00635689	0.0145685
EVM0003617.1	M110.2	M110.2		7	15	17	28	33	21	0.5328	1.0255	0.9122	1.5637	1.7525	1.2392	0.859082	0.00742017	0.0166854
EVM0003619.3			novel	21	32	30	53	57	37	1.5697	2.1304	1.587	2.9475	3.0839	2.1546	0.636469	0.0147225	0.0302465
EVM0003622.2			novel	177	243	267	1072	1052	1128	13.1535	16.2326	14.0654	59.4566	56.4534	66.5783	2.06923	1.50898e-32	1.45924e-30
EVM0003622.3			novel	34	46	66	238	236	256	2.5479	3.1047	3.4995	13.2262	12.6847	15.0886	2.14704	3.84215e-25	2.03127e-23
EVM0003630.1	K02G10.4a	K02G10.4a		4275	7449	9812	18847	15991	16391	317.288	497.757	516.782	1045.32	858.23	967.213	1.10784	1.7776e-08	1.29576e-07
EVM0003635.1				86	110	156	397	431	490	6.4154	7.3392	8.2185	22.0454	23.1478	28.9396	1.74673	5.74847e-20	1.84373e-18
EVM0003635.3				77	76	152	406	414	536	5.7444	5.1061	7.9832	22.5311	22.1982	31.5996	2.00778	9.32649e-20	2.90419e-18
EVM0003637.1	C01G6.7	C01G6.7		19	26	29	34	62	59	1.4101	1.7392	1.5274	1.8831	3.3417	3.4927	0.892568	0.00220758	0.00571848
EVM0003640.1	F20A1.9	F20A1.9		17	36	32	60	68	64	1.2616	2.4056	1.6854	3.3092	3.6549	3.7781	0.996495	7.8684e-05	0.000285697
EVM0003640.2			novel	5	9	4	29	29	24	0.3711	0.6254	0.2107	1.6008	1.5564	1.4162	1.9527	8.93563e-08	5.71287e-07
EVM0003640.3			novel	7	12	7	40	33	28	0.5198	0.8014	0.3765	2.1928	1.7711	1.6697	1.74908	2.40971e-07	1.43612e-06
EVM0003644.1	K10H10.1	K10H10.1		114	108	183	489	480	473	8.492	7.234	9.6501	27.1135	25.7547	27.9363	1.6654	2.2664e-20	7.62493e-19
EVM0003647.1	Y110A7A.20	Y110A7A.20		299	451	634	774	792	760	22.1995	30.1588	33.4153	42.9434	42.4837	44.8745	0.600216	0.000905769	0.00258155
EVM0003649.1	F41H10.11	F41H10.11		121	128	173	261	296	277	9.0141	8.5445	9.0957	14.5025	15.8818	16.3435	0.808582	2.2806e-06	1.13288e-05
EVM0003656.1				39	64	74	91	109	126	2.9168	4.2551	3.8974	5.0354	5.8279	7.4603	0.717201	0.00192215	0.00504225
EVM0003656.2			novel	38	58	66	113	113	129	2.8428	3.8488	3.4655	6.2608	6.0672	7.6194	0.965278	7.09446e-06	3.20483e-05
EVM0003677.1	K02D7.6	K02D7.6		8	14	27	92	95	101	0.5968	0.9356	1.431	5.1031	5.0997	5.9603	2.38588	6.61796e-19	1.89236e-17
EVM0003679.1	ZK1290.3	ZK1290.3		23	22	46	106	83	79	1.7069	1.4703	2.4371	5.8792	4.4546	4.6616	1.39146	2.90057e-08	2.04688e-07
EVM0003680.1				113	162	170	806	585	609	8.3861	10.8254	8.9535	44.724	31.3966	35.9648	1.99156	1.14183e-23	5.28206e-22
EVM0003697.1				1768	2721	3375	6167	5344	5365	131.215	181.838	177.769	342.07	286.814	316.572	0.945377	2.07868e-08	1.50158e-07
EVM0003697.3			novel	242	266	318	539	486	476	17.9267	17.8	16.7285	29.8793	26.0881	28.0954	0.681116	3.83187e-05	0.000148401
EVM0003700.1	Y73B6A.5a	Y73B6A.5a		8	19	20	42	48	31	0.6133	1.2762	1.0533	2.3051	2.5876	1.8211	1.16881	0.000104409	0.000368017
EVM0003704.2			novel	20	30	25	45	40	52	1.4845	2.0344	1.3167	2.5051	2.1332	3.0462	0.672799	0.0132651	0.027627
EVM0003704.3			novel	7	16	16	31	26	32	0.5195	1.0395	0.8427	1.7101	1.3845	1.91	1.03049	0.00127124	0.00349582
EVM0003706.1	C32A3.2	C32A3.2		252	246	310	532	511	414	18.7214	16.4438	16.336	29.5065	27.4504	24.4224	0.661901	0.000104926	0.000369479
EVM0003713.1	F53F4.10	F53F4.10		1728	2187	2644	3884	3618	3897	128.248	146.111	139.272	215.409	194.158	229.954	0.628421	3.1119e-05	0.000122571
EVM0003720.3			novel	42	52	82	160	184	126	3.1492	3.4776	4.3379	8.8871	9.8759	7.413	1.24288	9.21612e-09	7.07157e-08
EVM0003725.4			novel	17	18	29	34	42	37	1.2616	1.2161	1.5427	1.8755	2.2701	2.2033	0.640726	0.0154101	0.0315313
EVM0003750.2			novel	78	110	162	227	217	207	5.7887	7.359	8.5416	12.6079	11.6463	12.2081	0.739404	0.000122654	0.000425442
EVM0003752.1	F08F1.8	F08F1.8		136	137	178	574	482	436	10.0849	9.1329	9.3928	31.8264	25.8938	25.7223	1.54486	8.50573e-18	2.13687e-16
EVM0003752.2			novel	240	243	262	869	847	725	17.8421	16.2391	13.7765	48.1862	45.4474	42.7652	1.51448	2.76817e-18	7.39871e-17
EVM0003752.3			novel	98	128	167	446	422	373	7.2872	8.55	8.807	24.747	22.6267	22.0071	1.48818	1.52362e-17	3.71145e-16
EVM0003754.2				179	128	183	395	472	511	13.2826	8.5495	9.6456	21.9095	25.3134	30.1575	1.30101	3.01809e-10	2.94673e-09
EVM0003756.1				76	151	152	413	321	473	5.6402	10.0903	8.0054	22.9015	17.2097	27.9078	1.51402	1.097e-10	1.14235e-09
EVM0003760.2			novel	79	84	100	306	293	246	5.8706	5.6423	5.2901	16.9707	15.7004	14.5195	1.49251	3.36049e-16	7.12217e-15
EVM0003763.1	M04B2.6	M04B2.6		100	286	276	738	512	396	7.4304	19.1169	14.553	40.9101	27.4728	23.3678	1.1559	7.28065e-05	0.000266164
EVM0003771.1	M01B2.9	M01B2.9		7	13	14	36	43	38	0.4909	0.8606	0.7373	1.9837	2.3078	2.2454	1.61796	6.56102e-08	4.31217e-07
EVM0003775.1	F23C8.6	F23C8.6		23	53	62	112	86	85	1.7069	3.5651	3.2449	6.2049	4.6133	5.0156	0.877871	0.0006701	0.00196576
EVM0003776.1				67	104	119	187	198	217	4.9874	6.9813	6.2797	10.3592	10.6503	12.8309	0.884854	8.3191e-06	3.69986e-05
EVM0003777.2			novel	45	57	72	165	197	184	3.3707	3.809	3.7957	9.1595	10.5556	10.8501	1.47139	2.27201e-13	3.40784e-12
EVM0003782.1				3	8	6	31	20	12	0.2226	0.5346	0.3059	1.7003	1.0636	0.7375	1.70234	0.000166384	0.000561932
EVM0003782.2			novel	7	8	3	22	15	15	0.532	0.5346	0.158	1.2393	0.8305	0.8557	1.31565	0.00195786	0.00512823
EVM0003785.2			novel	23	25	44	44	57	62	1.6758	1.6714	2.3341	2.4406	3.0592	3.6587	0.665622	0.0108897	0.0232923
EVM0003786.1	Y71G12B.15a	Y71G12B.15a		586	696	863	1807	1762	1819	43.4573	46.4913	45.4396	100.246	94.5839	107.349	1.15785	1.05642e-13	1.65014e-12
EVM0003790.1	F23C8.6	F23C8.6		76	96	106	171	178	179	5.6105	6.4015	5.6048	9.4887	9.5555	10.5623	0.74868	5.54973e-05	0.000208266
EVM0003793.1				58	74	111	209	181	183	4.3414	4.9657	5.8633	11.5771	9.717	10.7991	1.06967	6.14722e-08	4.06659e-07
EVM0003798.1				13	45	36	211	132	105	0.9648	2.9962	1.896	11.7125	7.083	6.2082	2.08214	3.77929e-10	3.63644e-09
EVM0003813.1	Y41D4B.13a	Y41D4B.13a		163	156	202	314	293	368	12.1236	10.4016	10.6326	17.4336	15.7335	21.7161	0.727682	8.09644e-05	0.000293092
EVM0003815.1	Y71G12B.14	Y71G12B.14		199	250	496	708	439	413	14.7338	16.6889	26.138	39.2878	23.5377	24.3442	0.59483	0.0166348	0.0336933
EVM0003818.1	ZK1098.11	ZK1098.11		105	169	190	544	591	641	7.819	11.2745	10.0104	30.1842	31.739	37.8058	1.77247	3.38832e-20	1.12229e-18
EVM0003822.1	F42H10.6	F42H10.6		235	358	358	1111	1107	1116	17.4273	23.9238	18.8709	61.6266	59.423	65.8382	1.63326	2.28995e-20	7.6907e-19
EVM0003824.2				83	98	111	191	215	136	6.148	6.5494	5.8693	10.5997	11.539	8.0176	0.702526	0.000535753	0.00160818
EVM0003830.1				123	211	200	707	630	618	9.128	14.1001	10.5384	39.2306	33.8012	36.4823	1.6961	2.12903e-18	5.75437e-17
EVM0003837.1				13478	23269	28542	42551	35631	35285	1000.23	1554.92	1503.23	2360.01	1912.29	2082.06	0.646794	0.000861697	0.00246984
EVM0003838.1	T07C12.7	T07C12.7		2288	2762	3953	5592	4979	5066	169.826	184.556	208.207	310.152	267.234	298.922	0.638972	3.09681e-05	0.000122021
EVM0003844.2			novel	43	53	59	104	97	99	3.1915	3.5506	3.101	5.7719	5.2142	5.8346	0.773535	0.000158608	0.000537842
EVM0003846.1	R07H5.3a	R07H5.3a		281	360	395	885	918	979	20.8492	24.0534	20.8189	49.1081	49.2802	57.7581	1.24833	1.12994e-13	1.75359e-12
EVM0003846.2			novel	59	97	110	237	239	187	4.3877	6.4805	5.7816	13.1246	12.8263	11.0548	1.14635	9.31898e-09	7.1448e-08
EVM0003848.1	W04B5.5	W04B5.5		401	533	762	998	1020	1053	29.7732	35.6473	40.1391	55.3724	54.7177	62.154	0.704103	3.51447e-05	0.000137381
EVM0003854.1	B0303.3	B0303.3		372	330	428	688	720	810	27.608	22.0272	22.5489	38.1675	38.6432	47.8077	0.788945	7.85601e-06	3.51219e-05
EVM0003863.1	F49H12.6a	F49H12.6a		76	66	140	215	250	213	5.6402	4.3974	7.3758	11.9314	13.4417	12.5893	1.11368	1.0612e-07	6.70222e-07
EVM0003863.3			novel	44	47	57	138	170	113	3.2654	3.1179	2.9991	7.643	9.117	6.6551	1.32259	1.13734e-09	1.01989e-08
EVM0003863.4			novel	62	61	78	127	171	128	4.634	4.0779	4.11	7.0293	9.1718	7.5449	0.892727	1.30291e-05	5.56685e-05
EVM0003864.1	F31E3.2b	F31E3.2b		74	59	94	177	141	132	5.4918	3.9426	4.9396	9.7937	7.5526	7.8169	0.808542	0.000125956	0.000435719
EVM0003864.2			novel	18	32	32	94	73	52	1.3358	2.1534	1.7018	5.2081	3.9282	3.0841	1.22859	7.85699e-06	3.51219e-05
EVM0003865.2			novel	288	300	382	1161	1260	1170	21.3868	20.04	20.1262	64.3765	67.6219	69.0583	1.70801	5.12522e-26	2.9267e-24
EVM0003870.1	ZK637.9	ZK637.9		25	35	24	60	65	84	1.8549	2.3137	1.2875	3.3158	3.483	4.9842	1.12298	4.75793e-05	0.000181167
EVM0003870.2			novel	20	15	18	97	92	90	1.4847	0.9977	0.9606	5.3983	4.9551	5.3269	2.20521	5.97934e-19	1.72513e-17
EVM0003876.1	Y71H2AM.11	Y71H2AM.11		6	6	13	40	24	29	0.4459	0.4061	0.6635	2.235	1.269	1.6984	1.72945	2.49831e-06	1.23023e-05
EVM0003885.1	F10D11.1	F10D11.1		1325	1822	2297	3417	3385	3099	98.3531	121.731	120.973	189.537	181.662	182.871	0.699552	5.61306e-06	2.58292e-05
EVM0003890.1	T14G12.3	T14G12.3		1300	1698	1962	3482	3654	3019	96.4924	113.44	103.341	193.119	196.121	178.17	0.856852	1.34921e-08	1.00598e-07
EVM0003894.1	C46C11.3	C46C11.3		19	29	36	59	71	52	1.4303	1.9379	1.8807	3.2736	3.7927	3.0644	0.936156	0.00010438	0.000368017
EVM0003894.2				2	2	5	18	11	11	0.1584	0.1336	0.2654	0.9786	0.5674	0.6292	1.87088	0.000177277	0.000593927
EVM0003894.3				40	36	45	90	82	65	2.9691	2.433	2.3699	4.9912	4.4235	3.8458	0.780537	0.000503498	0.00152037
EVM0003894.4			novel	78	122	113	208	201	197	5.761	8.1524	5.9383	11.5175	10.7681	11.6132	0.772508	7.63261e-05	0.000277712
EVM0003912.1	D2024.7	D2024.7		493	694	995	1750	1616	1599	36.5663	46.3556	52.4084	97.0832	86.7445	94.3424	1.03751	2.35569e-09	2.0139e-08
EVM0003912.2			novel	169	217	287	538	598	536	12.5741	14.4715	15.1355	29.8448	32.1156	31.6036	1.14604	1.43032e-11	1.70118e-10
EVM0003916.2				6	9	9	29	22	34	0.4453	0.6014	0.474	1.6084	1.1807	2.0078	1.63799	5.69151e-06	2.61402e-05
EVM0003918.2				31	53	66	116	112	62	2.3213	3.5465	3.485	6.4382	6.0307	3.6782	0.779257	0.00294997	0.00740821
EVM0003924.1				12	6	11	50	18	15	0.8906	0.4009	0.5793	2.7809	0.9485	0.9078	1.31579	0.00631343	0.0144776
EVM0003925.1	C48B6.8	C48B6.8		5	14	13	34	31	18	0.3782	0.9393	0.6708	1.8926	1.6491	1.0593	1.1907	0.00102727	0.00289441
EVM0003925.5			novel	16	26	26	48	47	41	1.1832	1.7483	1.3475	2.639	2.5423	2.4098	0.823474	0.00117716	0.00326512
EVM0003927.1				3	2	5	14	22	18	0.2226	0.1336	0.2643	0.7941	1.1807	1.056	2.2213	7.78489e-07	4.22364e-06
EVM0003927.4			novel	3	7	23	33	24	24	0.2226	0.4678	1.2114	1.8127	1.2881	1.3897	1.151	0.00550576	0.0128521
EVM0003932.1	Y16B4A.1	Y16B4A.1		300	383	563	773	812	750	22.2603	25.5747	29.641	42.8946	43.5774	44.2687	0.751901	7.7169e-06	3.4568e-05
EVM0003932.2				332	362	544	796	794	833	24.6454	24.1592	28.6539	44.1704	42.6064	49.166	0.809331	9.47865e-07	5.05563e-06
EVM0003937.1	Y104H12D.1a	Y104H12D.1a		480	849	1050	1671	1485	1668	35.6183	56.7248	55.3206	92.6687	79.6838	98.4388	0.873309	7.41083e-06	3.336e-05
EVM0003947.2			novel	141	182	267	701	682	540	10.4641	12.1618	14.04	38.9029	36.606	31.8857	1.54518	2.977e-17	7.04668e-16
EVM0003948.1	ZK1128.4	ZK1128.4		189	223	220	626	615	669	14.0256	14.902	11.5666	34.7476	33.0032	39.4721	1.40752	2.90793e-15	5.47556e-14
EVM0003954.1	T15B7.4	T15B7.4		15	22	31	106	101	109	1.1137	1.4701	1.6327	5.8843	5.4212	6.4128	2.04343	8.13374e-18	2.05414e-16
EVM0003956.1	R11A8.2	R11A8.2		278	278	380	938	910	845	20.6322	18.5677	20.0267	52.0144	48.8254	49.8419	1.34699	5.99941e-17	1.37772e-15
EVM0003957.1	C09F12.1	C09F12.1		6	7	11	19	23	28	0.4453	0.4709	0.5822	1.061	1.2344	1.6723	1.3648	0.000159199	0.000539656
EVM0003958.1				3	4	9	28	32	25	0.2231	0.2678	0.4783	1.555	1.7279	1.4795	2.20881	1.46368e-09	1.2897e-08
EVM0003959.1	Y43F8B.2b	Y43F8B.2b		128	76	143	772	845	754	9.4826	5.0497	7.5353	42.7912	45.3586	44.4768	2.5894	2.43841e-34	2.68142e-32
EVM0003959.2			novel	45	52	78	406	439	394	3.3198	3.4458	4.1042	22.4945	23.5767	23.2599	2.66077	1.69407e-44	3.74721e-42
EVM0003969.1	F46C3.2	F46C3.2		9	12	12	37	35	19	0.6434	0.8019	0.632	2.0602	1.8799	1.1225	1.28736	0.000211779	0.000698454
EVM0003972.1	T07C4.5	T07C4.5		7	22	24	370	362	262	0.5195	1.4701	1.2407	20.5298	19.4505	15.4531	4.06302	2.31267e-54	9.89e-52
EVM0003972.2			novel	8	13	11	292	253	197	0.5937	0.8687	0.5793	16.1852	13.5603	11.6362	4.33608	2.12218e-54	9.28166e-52
EVM0003979.2			novel	63	55	89	134	154	161	4.6755	3.6753	4.6651	7.4258	8.2651	9.4959	0.948256	4.10632e-06	1.93967e-05
EVM0003982.1	B0024.15	B0024.15		110	142	205	280	296	279	8.1636	9.4798	10.7772	15.5034	15.9022	16.487	0.745973	2.41062e-05	9.73558e-05
EVM0003982.2			novel	16	20	27	57	59	37	1.1874	1.3456	1.4288	3.1698	3.1873	2.2127	1.10287	4.32239e-05	0.000165664
EVM0003987.3				263	289	480	557	649	564	19.5458	19.3032	25.2559	30.9016	34.8465	33.2725	0.623974	0.000375679	0.00116662
EVM0003996.1				1	4	3	14	13	11	0.0742	0.2673	0.158	0.7765	0.6977	0.6491	2.02411	4.2643e-05	0.000163601
EVM0004001.1	F40F4.3	F40F4.3		2754	4441	5880	9082	7582	7623	204.419	296.754	309.705	503.697	406.926	449.841	0.746231	4.38829e-05	0.000167853
EVM0004003.1	F11G11.1	F11G11.1		511	788	944	1533	1406	1354	37.9431	52.6297	49.7362	85.006	75.435	79.8744	0.775107	6.6611e-06	3.02183e-05
EVM0004004.1	T23F11.11	T23F11.11		11	6	8	26	29	34	0.8163	0.4009	0.4215	1.4421	1.5571	2.0063	1.63618	2.76185e-06	1.34964e-05
EVM0004005.1	F58B3.9	F58B3.9		30	41	36	93	62	71	2.2362	2.7398	1.896	5.1635	3.3117	4.1651	0.885696	0.000466781	0.00142154
EVM0004008.1				31	42	57	254	233	201	2.3006	2.8066	3.002	14.0923	12.4805	11.8613	2.2309	2.05128e-26	1.23359e-24
EVM0004008.2			novel	34	33	48	251	250	198	2.5233	2.2052	2.511	13.9239	13.4049	11.6827	2.42558	1.8753e-30	1.51632e-28
EVM0004012.1	T28C12.4a	T28C12.4a		344	272	296	677	685	734	25.5172	18.188	15.5718	37.5307	36.7612	43.289	0.991945	6.61958e-07	3.65006e-06
EVM0004012.2			novel	176	159	186	457	438	407	13.0698	10.6461	9.7839	25.348	23.5024	24.0351	1.12633	2.25471e-10	2.23889e-09
EVM0004021.1				3	13	3	21	21	18	0.2226	0.8687	0.158	1.1647	1.1271	1.0621	1.44798	0.00109284	0.00306077
EVM0004025.1	F13D11.2a	F13D11.2a		225	137	192	454	586	531	16.7163	9.1272	10.0979	25.1851	31.452	31.3231	1.29617	7.44395e-09	5.83747e-08
EVM0004036.1	F13H8.4	F13H8.4		26	13	35	83	102	76	1.9003	0.87	1.8237	4.6211	5.4664	4.5114	1.65815	2.39262e-10	2.36242e-09
EVM0004036.2			novel	3	4	18	65	26	25	0.238	0.2673	0.9677	3.6083	1.3733	1.469	2.04684	4.63022e-05	0.000176478
EVM0004039.1	R05D11.1	R05D11.1		286	307	382	610	670	713	21.1983	20.5365	20.132	33.8584	35.9393	42.0611	0.854471	3.85345e-07	2.2209e-06
EVM0004039.2			novel	40	59	69	159	153	142	2.9404	3.9216	3.6539	8.818	8.2187	8.3799	1.26478	3.31862e-10	3.21893e-09
EVM0004051.1				202	431	393	817	674	632	14.9913	28.812	20.7	45.3169	36.1689	37.2914	0.879549	6.39324e-05	0.00023669
EVM0004052.1	Y69H2.3i	Y69H2.3i		2	3	8	23	15	21	0.1564	0.2285	0.4412	1.2757	0.8206	1.2198	1.89313	9.50561e-06	4.17258e-05
EVM0004057.1	F08F3.4	F08F3.4		1256	1114	1626	6487	6946	4759	93.1937	74.4719	85.614	359.788	372.769	280.799	2.00046	1.87884e-31	1.65098e-29
EVM0004061.1				68	121	130	631	482	576	5.0766	8.0701	6.8376	34.9746	25.8481	33.9943	2.24045	4.44946e-26	2.57134e-24
EVM0004061.2				17	25	35	187	161	136	1.2616	1.6801	1.8434	10.3598	8.6591	8.0005	2.47436	4.42837e-25	2.32841e-23
EVM0004069.1	R07E5.13	R07E5.13		269	425	466	745	589	633	19.9937	28.406	24.5234	41.3252	31.5896	37.324	0.594766	0.00136945	0.00373176
EVM0004069.2			novel	83	119	177	285	266	217	6.1782	7.9402	9.3106	15.7852	14.284	12.8045	0.862947	1.17656e-05	5.07095e-05
EVM0004076.1	C01G6.7	C01G6.7		148	121	184	303	404	406	10.968	8.0856	9.7003	16.8086	21.6883	23.9458	1.11919	1.31418e-08	9.82138e-08
EVM0004078.1				220	225	403	492	540	429	16.3157	15.0572	21.2154	27.2882	28.9583	25.3326	0.629628	0.000580765	0.001729
EVM0004080.1	T14B4.4a	T14B4.4a		3	4	4	17	18	19	0.2226	0.2673	0.2107	0.9429	0.9661	1.1211	2.08395	9.34384e-07	4.98511e-06
EVM0004084.1	K10G6.2	K10G6.2		9	12	15	20	21	28	0.6679	0.8019	0.79	1.0895	1.1271	1.6522	0.753647	0.0229545	0.0445883
EVM0004087.2			novel	833	933	1159	2176	2054	1946	61.8069	62.3243	61.0506	120.674	110.263	114.814	0.900772	1.61048e-09	1.40937e-08
EVM0004091.1	Y62E10A.13a	Y62E10A.13a		443	666	878	2066	2370	2165	32.8906	44.4865	46.2526	114.582	127.191	127.764	1.57779	2.40245e-19	7.17899e-18
EVM0004101.1				18	21	18	57	67	72	1.3108	1.4033	0.9641	3.1357	3.5768	4.2516	1.58812	2.62358e-09	2.22317e-08
EVM0004101.2			novel	9	7	23	44	55	56	0.693	0.4802	1.1969	2.4276	2.9428	3.3126	1.81405	5.32028e-09	4.26954e-08
EVM0004106.2			novel	3146	2692	4337	11457	11501	12474	233.511	179.895	228.44	635.431	617.268	736.087	1.6315	2.34543e-22	9.54238e-21
EVM0004111.2			novel	178	233	265	406	383	382	13.1744	15.5901	13.9614	22.5257	20.539	22.529	0.617554	0.000250629	0.00081176
EVM0004114.1				56	68	65	170	133	80	4.1462	4.5146	3.4234	9.4378	7.1136	4.7079	0.821116	0.00160751	0.00430249
EVM0004114.2				9	13	19	48	43	13	0.6689	0.8908	0.98	2.6828	2.295	0.7883	1.16758	0.0046205	0.0110182
EVM0004116.1				12	25	30	56	64	39	0.907	1.6583	1.5585	3.1058	3.4089	2.3287	1.07987	0.000109313	0.000383942
EVM0004118.2			novel	35	31	41	61	64	71	2.6021	2.0715	2.1474	3.4002	3.4193	4.2118	0.697572	0.00261065	0.00662964
EVM0004122.1	B0035.3	B0035.3		57	74	99	283	298	290	4.231	4.9331	5.209	15.694	16.0137	17.1406	1.75611	4.87577e-21	1.77707e-19
EVM0004122.2			novel	12	15	11	33	41	34	0.889	1.0141	0.5848	1.8154	2.2252	1.9814	1.30052	1.64985e-05	6.8946e-05
EVM0004122.3			novel	1	8	7	31	22	30	0.0742	0.5346	0.3687	1.7105	1.1578	1.7879	2.1793	8.56649e-08	5.49695e-07
EVM0004122.4			novel	9	16	14	59	50	40	0.6679	1.0716	0.7373	3.2697	2.6968	2.3898	1.74994	2.80074e-09	2.36185e-08
EVM0004127.1	DY3.1	DY3.1		2119	4107	4641	7270	6372	6129	157.292	274.433	244.428	403.243	341.988	361.668	0.710816	0.000284266	0.000908858
EVM0004135.1	B0513.9a	B0513.9a		194	223	307	819	875	786	14.4121	14.8956	16.1645	45.428	46.9703	46.3565	1.60699	1.78579e-22	7.31186e-21
EVM0004137.2			novel	282	396	464	1006	943	1016	20.9282	26.4349	24.4378	55.8169	50.5982	59.9711	1.21086	9.76021e-13	1.35321e-11
EVM0004144.1	ZK993.1b	ZK993.1b		68	177	179	289	257	171	5.0412	11.7983	9.4039	16.0192	13.7704	10.1114	0.600458	0.0249812	0.0479539
EVM0004144.2			novel	68	183	161	279	235	186	5.0585	12.2455	8.4942	15.4934	12.6142	10.9543	0.595441	0.023588	0.0456438
EVM0004159.1	T08A9.11b	T08A9.11b		1067	853	828	2624	2557	2640	79.1997	56.9879	43.5884	145.535	137.248	155.798	1.28823	1.84684e-10	1.86174e-09
EVM0004160.1				14	20	15	50	37	36	1.039	1.3365	0.79	2.7753	1.9858	2.1243	1.13651	0.000127696	0.000441261
EVM0004163.1	Y54G2A.4	Y54G2A.4		38	35	48	91	71	61	2.8201	2.3388	2.5322	5.043	3.8105	3.5995	0.698187	0.00279464	0.0070522
EVM0004165.1	C26C6.8	C26C6.8		19	21	27	69	65	81	1.375	1.3846	1.4344	3.8454	3.5117	4.7539	1.51908	1.43401e-09	1.2653e-08
EVM0004165.2			novel	11	13	12	48	52	51	0.8514	0.8874	0.6196	2.6446	2.7659	2.9827	1.84533	5.0595e-11	5.57646e-10
EVM0004167.1				286	342	321	713	535	544	21.1996	22.8734	16.8815	39.5674	28.7044	32.1293	0.722156	0.000141623	0.000484772
EVM0004169.1				30	46	48	112	126	75	2.1979	3.1055	2.5505	6.2167	6.7686	4.4013	1.14442	2.72349e-06	1.33225e-05
EVM0004169.2				60	176	136	370	259	179	4.4648	11.7375	7.1414	20.5454	13.9033	10.5866	0.946131	0.00206522	0.00538014
EVM0004176.1	T28D6.4	T28D6.4		8	11	10	36	36	43	0.5937	0.7351	0.5317	1.9878	1.9153	2.5379	1.78794	1.83267e-08	1.33338e-07
EVM0004177.1				20	11	21	53	43	46	1.4843	0.7351	1.106	2.9396	2.3079	2.7143	1.26468	7.56608e-06	3.39873e-05
EVM0004181.1				138	144	161	279	262	311	10.2596	9.5952	8.4653	15.4612	14.0433	18.3244	0.758801	3.64301e-05	0.000141973
EVM0004189.1	F32A5.6	F32A5.6		303	422	509	940	894	975	22.4831	28.2164	26.8041	52.1169	47.9603	57.5464	1.02241	1.69461e-09	1.47829e-08
EVM0004189.2				3	6	5	11	17	16	0.2265	0.4026	0.2683	0.6252	0.9254	0.9325	1.44549	0.000804001	0.00231932
EVM0004190.1				6	5	12	19	13	22	0.4726	0.3124	0.632	1.0538	0.6966	1.3017	1.05459	0.008425	0.0186282
EVM0004190.2				4	8	11	18	20	20	0.3176	0.504	0.5793	0.9987	1.0599	1.1985	1.16192	0.00114764	0.00319751
EVM0004193.1				16	20	21	44	57	24	1.1953	1.3408	1.1167	2.4404	3.0592	1.4162	0.92822	0.00386055	0.00938274
EVM0004196.1	R09H10.5	R09H10.5		267	163	165	370	457	338	19.829	10.8626	8.6842	20.5329	24.5379	19.9469	0.730115	0.00411801	0.0099469
EVM0004199.1				105	189	213	403	397	324	7.7936	12.6517	11.1922	22.3303	21.2844	19.1353	0.983484	4.93675e-07	2.79091e-06
EVM0004199.2			novel	52	83	112	223	190	176	3.8948	5.5246	5.8987	12.3708	10.1803	10.3981	1.09348	1.49071e-07	9.17695e-07
EVM0004202.1				207	181	231	363	384	370	15.375	12.1155	12.1759	20.1579	20.6306	21.8481	0.662344	0.000119434	0.000415472
EVM0004217.1	F56B3.11a	F56B3.11a		566	651	855	1381	1288	1345	42.0305	43.4915	45.0466	76.5743	69.1282	79.3873	0.784996	5.35595e-07	3.0075e-06
EVM0004217.2			novel	51	80	89	147	123	131	3.754	5.3662	4.6965	8.1634	6.6108	7.7404	0.69813	0.00077905	0.00225241
EVM0004220.1				3	8	7	22	28	22	0.2227	0.5346	0.345	1.2203	1.4991	1.2982	1.83729	6.75469e-07	3.71711e-06
EVM0004221.1				7	11	8	17	19	21	0.5384	0.7144	0.4213	0.9654	0.9952	1.2222	0.938583	0.00807754	0.0179557
EVM0004231.1				17	7	16	27	28	32	1.2407	0.4938	0.843	1.4975	1.5023	1.8643	0.92462	0.0046659	0.0111141
EVM0004243.1	ZK632.4	ZK632.4		412	380	497	844	866	835	30.5712	25.3689	26.1937	46.7911	46.4847	49.273	0.796481	8.8762e-07	4.75672e-06
EVM0004262.3			novel	11	13	32	31	43	31	0.8502	0.8999	1.6854	1.7194	2.3081	1.8292	0.726151	0.0201965	0.0398873
EVM0004262.5			novel	14	13	15	29	26	22	1.0051	0.8796	0.79	1.5839	1.3954	1.317	0.697542	0.0197489	0.0391076
EVM0004270.1				1	9	17	33	26	16	0.0842	0.6241	0.8903	1.8065	1.3961	0.9463	1.29629	0.00310855	0.00775084
EVM0004270.2			novel	13	15	27	87	40	37	0.9648	1.0025	1.4316	4.8	2.1637	2.1663	1.40283	0.000110428	0.000387364
EVM0004275.1	C44B7.1	C44B7.1		188	239	281	669	650	660	13.9522	15.964	14.7903	37.1082	34.8855	38.9553	1.31018	4.33874e-15	7.98993e-14
EVM0004283.1	AH6.2	AH6.2		17	9	8	59	80	64	1.2616	0.6014	0.4237	3.2731	4.2941	3.7765	2.36371	4.52077e-14	7.34779e-13
EVM0004283.2			novel	15	19	35	96	101	91	1.14	1.2696	1.8528	5.345	5.4005	5.3578	1.88054	4.71962e-15	8.66644e-14
EVM0004283.3			novel	45	35	49	107	108	103	3.3577	2.3373	2.5578	5.9403	5.7738	6.0774	1.11655	2.37731e-07	1.41857e-06
EVM0004287.1				15	35	39	509	696	489	1.1132	2.3388	2.0344	28.24	37.3295	28.8517	4.08136	2.89787e-64	2.14487e-61
EVM0004291.1				635	679	907	3023	2329	2667	47.1553	45.3836	47.7484	167.677	124.997	157.388	1.68137	5.9256e-24	2.82258e-22
EVM0004304.1	B0205.3	B0205.3		29	44	61	97	78	95	2.1846	2.9603	3.2183	5.406	4.201	5.5832	0.843301	0.00029545	0.000940553
EVM0004309.1	Y106G6D.8	Y106G6D.8		72	155	146	465	445	343	5.3434	10.3754	7.7042	25.7913	23.8829	20.2389	1.57369	9.78294e-13	1.35538e-11
EVM0004311.1				10	18	19	111	96	95	0.7076	1.1876	1.0007	6.1565	5.1469	5.6306	2.52505	9.65465e-23	4.11049e-21
EVM0004312.1	M18.2	M18.2		49	73	140	224	126	133	3.6364	4.9061	7.3754	12.4231	6.7623	7.8236	0.75027	0.00795583	0.0177119
EVM0004313.1	F59B8.2a	F59B8.2a		8984	10724	13848	21600	22185	18719	666.741	716.592	729.36	1197.99	1190.64	1104.55	0.725422	1.98586e-06	9.96245e-06
EVM0004314.1	K02F3.8	K02F3.8		11	13	25	39	30	34	0.7875	0.8687	1.3167	2.1631	1.6101	2.0063	0.916302	0.00223313	0.00577596
EVM0004333.1	W09H1.5	W09H1.5		898	1041	1191	2253	2207	2169	66.6196	69.5363	62.7103	124.972	118.439	127.989	0.901411	1.85846e-09	1.61027e-08
EVM0004337.3				11	10	12	24	23	26	0.8338	0.6668	0.6518	1.3137	1.2153	1.5311	0.920718	0.00360008	0.00881649
EVM0004339.1	Y73F8A.21a	Y73F8A.21a		68	41	74	101	111	103	5.0632	2.7398	3.9201	5.5782	5.9573	6.0568	0.590354	0.0100612	0.0217329
EVM0004342.1	F11A10.8	F11A10.8		238	225	334	544	600	458	17.6478	15.063	17.5728	30.1837	32.1876	27.0234	0.829779	1.22911e-06	6.41872e-06
EVM0004344.1	R05D11.5	R05D11.5		288	879	732	1657	1353	1138	21.4093	58.711	38.5701	91.9115	72.6383	67.161	0.964362	0.0004907	0.00148709
EVM0004351.1	C29H12.6	C29H12.6		20	34	48	52	77	54	1.4968	2.3006	2.5338	2.8809	4.1199	3.1821	0.665867	0.0100887	0.0217873
EVM0004355.2			novel	9	13	20	34	34	20	0.6583	0.8687	1.0396	1.8785	1.8248	1.1647	0.897087	0.0058612	0.0135536
EVM0004357.1				6	2	5	18	18	17	0.4101	0.1405	0.2633	1.0112	0.9557	0.9961	1.86084	7.5336e-06	3.38572e-05
EVM0004361.1	Y37E11B.1b	Y37E11B.1b		34	69	79	292	217	201	2.5551	4.6194	4.1851	16.183	11.6718	11.8313	1.79252	2.96737e-14	4.91429e-13
EVM0004366.2			novel	9	8	8	18	24	12	0.7035	0.5476	0.4213	0.9984	1.2881	0.7231	0.88223	0.0202563	0.0399971
EVM0004374.1	C51E3.2	C51E3.2		3	10	7	18	18	12	0.2226	0.6682	0.3687	1.0229	0.9661	0.7083	1.08439	0.00739606	0.0166429
EVM0004383.1				11	13	25	29	38	35	0.8163	0.8687	1.3061	1.6085	2.0322	2.0653	0.892212	0.00257434	0.00655386
EVM0004393.1	C39E9.8b	C39E9.8b		313	352	498	1430	1584	1307	23.2314	23.525	26.2255	79.3332	85.0277	77.1368	1.7247	5.03162e-26	2.8818e-24
EVM0004397.1				276	281	517	4483	2632	3749	20.4827	18.799	27.2341	248.621	141.276	221.224	3.19683	7.34295e-43	1.41308e-40
EVM0004401.1	F56D2.7	F56D2.7		18	20	28	43	47	48	1.3599	1.3072	1.4581	2.4017	2.5101	2.8348	0.897457	0.000337029	0.00105925
EVM0004402.1				1317	2012	2447	6256	5550	5375	97.7139	134.447	128.883	346.956	297.872	317.162	1.4133	2.84968e-17	6.76192e-16
EVM0004403.1				291	390	431	2206	2058	1591	21.6108	26.0706	22.6878	122.35	110.474	93.8665	2.21457	5.21032e-36	6.77482e-34
EVM0004418.1	ZK669.2	ZK669.2		10	8	7	23	42	28	0.7421	0.535	0.3783	1.2486	2.2541	1.6331	1.66485	8.12329e-06	3.61946e-05
EVM0004419.1				10	3	6	19	14	16	0.7421	0.2005	0.316	1.0538	0.7514	0.9441	1.16641	0.00550214	0.0128452
EVM0004421.1				704	638	848	1902	2126	2264	52.2479	42.6575	44.6538	105.515	114.101	133.594	1.34014	2.09567e-15	4.02084e-14
EVM0004422.1				12	7	9	29	39	20	0.8872	0.4948	0.474	1.6084	2.0886	1.1802	1.42652	8.58383e-05	0.000309166
EVM0004426.1	C33A12.4	C33A12.4		8	13	15	21	25	32	0.6264	0.8454	0.7775	1.1788	1.3378	1.8909	0.947731	0.0042182	0.0101634
EVM0004431.4			novel	2	5	16	30	33	15	0.1786	0.3627	0.8228	1.6515	1.767	0.9093	1.57414	0.000271713	0.000872785
EVM0004435.1	C55A6.6	C55A6.6		76	120	175	276	263	245	5.6061	8.0311	9.242	15.3079	14.1276	14.4344	0.928493	3.34597e-06	1.60493e-05
EVM0004437.1	B0496.3a	B0496.3a		47	55	81	217	266	197	3.4759	3.6753	4.2661	12.0481	14.2768	11.6524	1.72439	1.41095e-17	3.44137e-16
EVM0004442.1				73	63	67	167	184	173	5.386	4.199	3.5511	9.2584	9.8512	10.2321	1.17157	1.54807e-08	1.14186e-07
EVM0004442.2	B0432.2	B0432.2		2	4	5	19	14	14	0.1484	0.2714	0.269	1.0306	0.7577	0.8335	1.85981	2.53314e-05	0.000101749
EVM0004443.1	ZK455.5	ZK455.5		40	57	57	105	107	112	2.9685	3.7779	2.9834	5.8371	5.7426	6.6143	0.902815	1.80306e-05	7.46356e-05
EVM0004448.4				66	68	101	194	165	147	4.9167	4.5556	5.3312	10.748	8.8598	8.6769	0.929652	2.62073e-06	1.28624e-05
EVM0004448.5	Y41E3.10a	Y41E3.10a		77	89	90	211	158	180	5.7277	5.9396	4.7481	11.6753	8.4859	10.5996	0.910424	9.08942e-06	4.00478e-05
EVM0004450.1	W06B4.2	W06B4.2		306	306	463	888	748	903	22.6846	20.4286	24.3946	49.2443	40.164	53.2942	1.07821	7.92326e-10	7.26764e-09
EVM0004455.2			novel	152	126	197	350	306	354	11.3089	8.3867	10.3688	19.414	16.4246	20.8696	0.91505	7.86364e-07	4.26276e-06
EVM0004455.3			novel	170	151	216	323	306	367	12.5988	10.0602	11.3724	17.9042	16.4294	21.6519	0.718176	8.73148e-05	0.00031372
EVM0004460.2			novel	2167	1506	2496	7756	8791	7787	160.848	100.641	131.48	430.187	471.819	459.521	1.79295	9.22634e-23	3.93685e-21
EVM0004464.1	T02H6.11	T02H6.11		2659	3945	4583	7616	7036	7047	197.355	263.646	241.354	422.422	377.606	415.814	0.79147	7.68096e-07	4.17667e-06
EVM0004465.1	Y105C5B.5a	Y105C5B.5a		4109	7708	9325	13876	12665	10629	304.93	515.104	491.137	769.624	679.721	627.181	0.663161	0.000885792	0.00253061
EVM0004467.1	F31D4.6	F31D4.6		14	24	20	38	38	32	1.039	1.6039	1.0608	2.1076	2.0344	1.8882	0.707968	0.0105878	0.0227452
EVM0004469.1	C08G5.7a	C08G5.7a		131	161	208	380	423	385	9.6962	10.737	10.9356	21.0894	22.6999	22.715	1.08103	9.16119e-11	9.67076e-10
EVM0004483.1	B0019.1	B0019.1		132	129	155	322	344	314	9.8326	8.6518	8.1491	17.8621	18.4662	18.502	1.04567	1.12321e-09	1.00911e-08
EVM0004484.1	F22A3.2	F22A3.2		324	438	722	3275	2852	3119	24.0521	29.238	38.0123	181.638	153.086	184.051	2.50287	1.86283e-38	2.80065e-36
EVM0004486.1	R09H10.5	R09H10.5		2077	1983	2450	8911	10227	8853	154.166	132.527	129.017	494.232	548.853	522.381	1.91327	1.93775e-34	2.16352e-32
EVM0004488.1	W07A8.2a	W07A8.2a		33	33	55	94	103	120	2.47	2.2052	2.9112	5.2213	5.5438	7.0952	1.22105	1.3481e-07	8.36056e-07
EVM0004488.2			novel	22	18	32	97	107	104	1.6327	1.2028	1.6708	5.3553	5.7413	6.1204	1.92137	1.46293e-16	3.20422e-15
EVM0004491.1	Y48B6A.14	Y48B6A.14		109	222	243	616	491	493	8.0893	14.8348	12.8171	34.1586	26.3587	29.1073	1.3218	1.11043e-09	9.98554e-09
EVM0004499.1	T05A10.6	T05A10.6		2987	4179	5495	8605	7509	6956	221.678	279.247	289.399	477.257	402.99	410.446	0.70737	1.40657e-05	5.96473e-05
EVM0004502.2				51	62	112	132	167	146	3.7612	4.1577	5.8801	7.3046	8.9603	8.6446	0.836539	0.000128578	0.00044399
EVM0004503.1	F58A6.1	F58A6.1		45	65	84	148	155	150	3.3513	4.3441	4.3995	8.2087	8.3254	8.8683	1.05989	1.05251e-07	6.6517e-07
EVM0004506.2			novel	246	271	438	555	663	522	18.2875	18.077	23.0674	30.7604	35.5811	30.7824	0.70552	5.72156e-05	0.000213922
EVM0004514.1	C01G10.7	C01G10.7		395	420	815	958	1075	868	29.2873	28.0541	42.9006	53.1077	57.6838	51.2369	0.690038	0.000282798	0.000904765
EVM0004520.1				3304	4138	4696	20258	16678	15112	245.185	276.538	247.309	1123.58	895.089	891.728	1.92009	9.24757e-31	7.7039e-29
EVM0004527.1				80	108	140	272	279	229	5.9666	7.1912	7.3667	15.0699	14.9747	13.4871	1.07904	2.63893e-09	2.23421e-08
EVM0004527.2			novel	414	467	576	1135	1045	1048	30.6889	31.2113	30.3509	62.9524	56.0982	61.8375	0.971336	7.68505e-10	7.06261e-09
EVM0004531.1	CD4.7b	CD4.7b		228	318	333	529	539	524	16.9251	21.2653	17.5424	29.3446	28.9442	30.8916	0.678039	6.46087e-05	0.000238964
EVM0004533.1	F33D4.8	F33D4.8		608	809	1029	1787	1761	1695	45.1245	54.0377	54.1782	99.0977	94.5036	99.9996	0.936094	3.45247e-09	2.8527e-08
EVM0004539.1				33	44	53	114	101	78	2.449	2.9403	2.7705	6.3232	5.4389	4.5907	0.998739	9.08835e-06	4.00478e-05
EVM0004542.1	F23F12.13	F23F12.13		16	12	24	48	54	71	1.198	0.7717	1.264	2.6623	2.8982	4.2175	1.57619	1.21643e-07	7.61514e-07
EVM0004542.2			novel	38	48	67	81	112	92	2.8539	3.2236	3.5247	4.4926	6.0314	5.4314	0.723357	0.000996198	0.00281469
EVM0004543.1	C53D6.7	C53D6.7		43	36	59	86	83	80	3.1911	2.4138	3.1156	4.778	4.4482	4.7452	0.676135	0.00156416	0.00419933
EVM0004548.2			novel	6	20	12	37	22	30	0.4453	1.3365	0.632	2.0456	1.1973	1.7702	1.04686	0.00552588	0.0128881
EVM0004552.1	F09B12.1b	F09B12.1b		24	19	28	40	44	55	1.7811	1.2697	1.4747	2.2079	2.3388	3.2331	0.781787	0.00402888	0.00975243
EVM0004553.1	ZC581.1	ZC581.1		151	244	275	515	534	458	11.1793	16.2787	14.4682	28.5453	28.6539	27.0505	1.00388	3.12524e-08	2.19497e-07
EVM0004560.1	F08F3.7	F08F3.7		1144	1377	1670	2384	2734	2523	84.8662	92.0186	87.9623	132.233	146.754	148.865	0.691805	3.47215e-06	1.66008e-05
EVM0004560.2				205	294	487	963	1073	854	15.1835	19.6545	25.6537	53.4025	57.6025	50.3885	1.41082	1.03396e-12	1.42839e-11
EVM0004561.1	Y39A1A.9	Y39A1A.9		42	39	51	88	93	73	3.1193	2.6061	2.6864	4.8635	4.9935	4.3085	0.757999	0.000363988	0.001136
EVM0004567.1	T14B4.4a	T14B4.4a		13	10	15	37	41	32	0.9648	0.6682	0.7801	2.0522	2.2005	1.8882	1.3528	3.50683e-06	1.67582e-05
EVM0004573.2				45	47	81	134	134	106	3.3184	3.1593	4.2745	7.4129	7.1777	6.2467	0.942125	8.71305e-06	3.85634e-05
EVM0004573.4			novel	42	60	86	120	111	87	3.1418	4.0398	4.5333	6.671	5.9428	5.1154	0.58616	0.0072632	0.0163811
EVM0004575.1				1	6	3	14	13	15	0.0742	0.4128	0.158	0.793	0.6977	0.8851	1.84322	8.28598e-05	0.000299615
EVM0004578.1				514	305	430	2045	2745	1715	38.1612	20.3877	22.6285	113.409	147.303	101.171	2.15862	1.26436e-19	3.89926e-18
EVM0004578.2			novel	308	127	154	668	967	737	22.8455	8.4885	8.0994	37.0738	51.9221	43.5087	1.75347	6.1909e-08	4.08986e-07
EVM0004583.2			novel	24	35	32	68	82	84	1.7811	2.3464	1.6854	3.7607	4.3777	4.9361	1.1718	1.06435e-06	5.62084e-06
EVM0004587.1	Y97E10AR.5	Y97E10AR.5		488	635	813	1234	1136	1058	36.1935	42.417	42.8062	68.4238	60.9658	62.4066	0.658518	4.60228e-05	0.000175553
EVM0004591.1	F42H11.1	F42H11.1		0	1	2	18	13	13	0	0.0668	0.1053	0.9983	0.6977	0.7671	3.55264	3.4999e-09	2.88816e-08
EVM0004592.1	F47D12.9a	F47D12.9a		149	130	222	311	337	296	11.0598	8.662	11.6973	17.2363	18.068	17.4422	0.744592	2.47265e-05	9.96099e-05
EVM0004592.2			novel	10	10	24	25	57	49	0.7469	0.6667	1.2806	1.3589	3.0761	2.8629	1.39881	0.000162061	0.000548293
EVM0004597.1				47	44	47	85	94	63	3.4903	2.9184	2.4754	4.6914	5.0632	3.7105	0.615349	0.00752833	0.0168931
EVM0004597.3	C45G7.13	C45G7.13		69	72	101	208	216	206	5.1384	4.839	5.2947	11.5436	11.6094	12.169	1.20638	4.69627e-11	5.20894e-10
EVM0004597.4			novel	104	91	109	204	246	237	7.7541	6.0587	5.7166	11.302	13.1884	14.0093	0.985637	4.98107e-07	2.81184e-06
EVM0004605.1	C44C10.1	C44C10.1		191	193	262	472	545	458	14.2002	12.8977	13.8005	26.1762	29.2266	27.0104	1.01079	1.13873e-09	1.02067e-08
EVM0004606.1	F21D5.6	F21D5.6		202	287	316	519	535	463	14.9968	19.1907	16.669	28.7762	28.7294	27.3128	0.737064	1.5669e-05	6.57655e-05
EVM0004609.1	F46H5.11	F46H5.11		1	4	3	35	24	21	0.0742	0.2673	0.158	1.9216	1.2748	1.2533	3.08367	2.40432e-11	2.76397e-10
EVM0004621.1	F35G8.2	F35G8.2		30	26	36	74	67	74	2.1942	1.7203	1.8804	4.0843	3.6162	4.3666	1.05993	4.74013e-06	2.21298e-05
EVM0004623.1	T11G6.8a	T11G6.8a		10	9	8	27	18	34	0.7474	0.6054	0.4224	1.5022	0.9696	2.0122	1.35222	0.00044585	0.00136319
EVM0004623.2			novel	1115	930	1199	1917	1727	2729	82.7481	62.1389	63.1701	106.341	92.6753	161.046	0.79158	0.000170702	0.000574599
EVM0004624.1	C41C4.6	C41C4.6		54	75	81	169	193	164	4.0275	5.0281	4.2482	9.3547	10.3485	9.6574	1.14109	5.27481e-09	4.24189e-08
EVM0004629.1	F48C1.6	F48C1.6		257	330	426	735	721	682	19.0643	22.0525	22.4526	40.7453	38.6783	40.2615	0.910744	2.56596e-08	1.82683e-07
EVM0004629.2			novel	120	105	192	281	322	287	8.8732	7.0355	10.0966	15.5809	17.2705	16.9218	0.931325	5.2999e-07	2.97872e-06
EVM0004632.1	EEED8.7a	EEED8.7a		127	167	195	430	463	364	9.4251	11.1908	10.2884	23.8516	24.8305	21.486	1.18168	5.29636e-12	6.65295e-11
EVM0004632.2			novel	328	433	530	1031	880	929	24.3121	28.9141	27.9354	57.1688	47.2551	54.8445	0.971212	6.54349e-09	5.1735e-08
EVM0004638.1	T08A9.2	T08A9.2		10	19	48	119	64	72	0.7582	1.2857	2.5397	6.6021	3.4436	4.2301	1.59665	7.65293e-06	3.43214e-05
EVM0004640.1	T19D7.1	T19D7.1		91	163	189	368	371	271	6.7614	10.8732	9.9373	20.399	19.9305	15.9617	1.02464	4.27258e-07	2.44198e-06
EVM0004650.2				17	6	21	29	29	32	1.254	0.4009	1.0945	1.6334	1.561	1.9125	0.882203	0.00852211	0.0188094
EVM0004650.3				12	4	11	16	29	36	0.8905	0.2383	0.5889	0.877	1.5564	2.1437	1.41301	0.00106251	0.00298322
EVM0004650.4			novel	19	29	37	48	57	60	1.4386	1.9504	1.9372	2.6623	3.0546	3.5262	0.777601	0.00174298	0.00462455
EVM0004661.1	R02E12.2a	R02E12.2a		115	119	115	227	255	241	8.5447	7.9541	6.0431	12.6164	13.666	14.2211	0.853299	7.83619e-06	3.50534e-05
EVM0004662.1	C13A10.2	C13A10.2		79	164	168	371	228	149	5.8578	10.9557	8.8557	20.5562	12.2285	8.8071	0.693929	0.0174819	0.0351684
EVM0004662.2				12	54	39	116	113	59	0.8937	3.6085	2.0526	6.4603	6.0647	3.4999	1.28154	0.000384902	0.00119315
EVM0004667.1				176	249	315	435	423	395	13.0618	16.6229	16.6074	24.1039	22.6879	23.3228	0.595599	0.00055553	0.00166055
EVM0004677.1	F44E7.8a	F44E7.8a		14	16	18	51	42	33	1.039	1.0692	0.9241	2.8194	2.2808	1.9332	1.21916	2.30488e-05	9.3399e-05
EVM0004690.1	F37C12.11	F37C12.11		48470	71243	76026	142264	109474	121119	3597.14	4760.7	4004.08	7890.48	5875.42	7146.92	0.75848	5.11456e-05	0.000193407
EVM0004696.1				112	109	167	258	232	180	8.3215	7.2725	8.7882	14.3201	12.4345	10.6001	0.613649	0.00130166	0.00356572
EVM0004696.2			novel	7	5	11	24	24	10	0.5542	0.3341	0.5793	1.3503	1.271	0.5965	1.11816	0.00697136	0.0157925
EVM0004697.1				326	256	324	1947	2040	2406	24.2191	17.1	17.0704	107.97	109.479	141.975	2.62448	3.33049e-39	5.341e-37
EVM0004703.1	C42C1.5	C42C1.5		258	268	365	523	517	488	19.1266	17.9413	19.2117	29.0156	27.7429	28.8013	0.60377	0.000176626	0.000592056
EVM0004706.1	T27F2.3	T27F2.3		290	438	594	967	816	907	21.5209	29.2736	31.2616	53.6592	43.7719	53.5203	0.876533	2.31022e-06	1.14612e-05
EVM0004708.1	T22C1.3	T22C1.3		8	16	27	69	50	55	0.5966	1.0814	1.434	3.8203	2.6576	3.237	1.59142	8.23446e-08	5.29803e-07
EVM0004709.2			novel	33	66	61	154	130	138	2.449	4.4433	3.2375	8.5306	6.9727	8.1572	1.21746	1.20217e-07	7.53566e-07
EVM0004710.1				3	1	6	11	13	17	0.2257	0.0668	0.3173	0.6358	0.7147	1.006	1.84886	0.000114742	0.000401005
EVM0004712.1	F39H2.5	F39H2.5		15	21	27	36	42	41	1.1132	1.4033	1.422	1.9731	2.2343	2.4261	0.734138	0.005187	0.0121953
EVM0004712.2			novel	7	13	17	26	34	22	0.5432	0.8687	0.8953	1.4657	1.8248	1.287	0.960088	0.00274932	0.00695059
EVM0004715.1	K11D12.5	K11D12.5		67	168	170	383	259	251	4.967	11.2345	8.9468	21.2586	13.9095	14.7861	0.985219	0.000169242	0.000570283
EVM0004715.2			novel	47	122	118	273	209	162	3.4778	8.1373	6.2032	15.1634	11.2353	9.5864	1.00838	0.000190998	0.000635912
EVM0004719.1	E03D2.2a	E03D2.2a		1915	2613	3451	7394	6407	6282	142.15	174.58	181.755	410.087	343.839	370.713	1.17341	2.07814e-13	3.13414e-12
EVM0004725.1				34	29	35	111	119	99	2.4893	1.9391	1.8513	6.1783	6.3754	5.8349	1.56199	2.02423e-12	2.69022e-11
EVM0004728.1				68	83	106	177	141	145	5.0465	5.5463	5.5827	9.8163	7.5683	8.5536	0.67732	0.000596768	0.00177143
EVM0004740.1	C52B9.5	C52B9.5		13	13	25	67	35	37	0.9643	0.8976	1.2926	3.732	1.8642	2.2072	1.2831	0.000125275	0.000433909
EVM0004742.2				698	900	1065	3204	2864	2719	51.8283	60.1673	56.0902	177.698	153.692	160.456	1.5486	3.3061e-23	1.46259e-21
EVM0004748.1				49	85	104	130	132	137	3.6365	5.6557	5.4617	7.2206	7.0596	8.084	0.589154	0.00561608	0.0130716
EVM0004751.1	T01B11.2a	T01B11.2a		808	945	1189	2417	2426	2038	59.9758	63.1586	62.6149	134.075	130.199	120.254	1.04952	2.91258e-12	3.77693e-11
EVM0004751.2			novel	922	1052	1159	2367	2481	2264	68.4382	70.2939	61.0582	131.267	133.175	133.594	0.994941	4.02763e-11	4.49894e-10
EVM0004752.1	C16A3.6	C16A3.6		1814	1619	2050	3183	3300	3147	134.619	108.155	107.976	176.557	177.115	185.703	0.621311	6.5596e-05	0.00024229
EVM0004757.1	C37C3.8a	C37C3.8a		147	172	218	739	785	693	10.9094	11.4936	11.4991	41.0065	42.1477	40.9123	1.87005	5.65995e-29	4.15725e-27
EVM0004758.1				31	50	47	145	106	113	2.3006	3.3412	2.4754	8.019	5.689	6.6678	1.326	1.51906e-08	1.12175e-07
EVM0004765.1	F55A4.2	F55A4.2		40	41	47	81	84	80	2.9426	2.7552	2.4786	4.5107	4.525	4.7217	0.757576	0.000296027	0.000942234
EVM0004772.1				26	34	30	65	57	66	1.9302	2.2946	1.5883	3.6221	3.0696	3.8967	0.87355	0.000316991	0.00100299
EVM0004787.1	Y54G11A.9	Y54G11A.9		0	2	5	13	12	16	0	0.1336	0.2633	0.7254	0.6449	0.9479	2.33033	6.56037e-06	2.97965e-05
EVM0004792.1				28	31	49	131	140	145	2.0987	2.0925	2.5607	7.2596	7.4995	8.5429	1.77104	3.76417e-16	7.89081e-15
EVM0004792.2	T23G7.5a	T23G7.5a		56	59	110	169	229	206	4.156	3.9427	5.8107	9.3953	12.2867	12.1498	1.26885	4.94583e-09	3.99402e-08
EVM0004800.1	Y5F2A.1	Y5F2A.1		4800	5680	7047	11940	10697	10694	356.216	379.546	371.157	662.245	574.122	631.036	0.754436	4.98067e-07	2.81184e-06
EVM0004802.2			novel	71	80	126	147	164	164	5.2896	5.3226	6.6273	8.1552	8.8207	9.6886	0.620049	0.00153261	0.00412612
EVM0004805.1				116	144	213	441	255	240	8.6368	9.6064	11.2363	24.4742	13.6833	14.1399	0.82328	0.000461821	0.00140733
EVM0004808.1				16	22	32	41	62	42	1.1874	1.4803	1.6854	2.2723	3.3486	2.4689	0.875849	0.0013561	0.00369957
EVM0004808.2	T07A5.6a	T07A5.6a		8	21	33	48	38	45	0.5937	1.4033	1.738	2.6623	2.0504	2.6553	0.932724	0.00258398	0.00657578
EVM0004817.1	F40F8.5d	F40F8.5d		149	139	226	356	395	316	11.0791	9.3023	11.9072	19.7416	21.1988	18.637	0.881124	4.65223e-07	2.64015e-06
EVM0004846.1	B0019.1	B0019.1		17	29	35	243	273	222	1.2616	1.9405	1.8434	13.4835	14.6518	13.104	3.01046	5.35685e-41	9.20422e-39
EVM0004851.1	B0361.7	B0361.7		6	6	12	26	17	23	0.4818	0.3788	0.632	1.4421	0.9252	1.3376	1.26628	0.000559547	0.00167126
EVM0004851.2			novel	2	1	1	11	16	13	0.1485	0.0668	0.0527	0.6101	0.8577	0.7657	3.03446	1.36661e-07	8.46989e-07
EVM0004851.3			novel	15	9	12	24	25	27	1.1132	0.6286	0.6137	1.3038	1.3151	1.6015	0.869404	0.00757355	0.0169688
EVM0004851.5			novel	12	14	16	24	35	33	0.8861	0.9321	0.8202	1.341	1.8519	1.9234	0.954684	0.00181811	0.00480534
EVM0004851.7			novel	6	4	7	20	21	19	0.4811	0.2673	0.3832	1.1013	1.1271	1.0946	1.54617	3.03664e-05	0.000119862
EVM0004856.1	F18A1.7	F18A1.7		17	28	30	73	72	86	1.2616	1.8711	1.58	4.0589	3.8705	5.0787	1.45108	6.3959e-09	5.06305e-08
EVM0004859.1	T05A8.4	T05A8.4		3063	5044	5686	10930	8060	8915	227.292	337.09	299.46	606.214	432.582	526.042	0.857003	4.73297e-06	2.21071e-05
EVM0004859.3			novel	479	684	799	1205	1140	1243	35.5538	45.7388	42.0992	66.8373	61.1708	73.3582	0.705556	2.98112e-05	0.000117849
EVM0004863.1	C08B6.4b	C08B6.4b		28	14	23	361	306	398	2.0434	0.9597	1.189	20.0334	16.426	23.4975	3.85566	6.77919e-50	2.03842e-47
EVM0004863.2				0	2	4	24	18	34	0	0.1336	0.2008	1.3261	0.9905	1.9837	3.47379	5.69345e-11	6.22527e-10
EVM0004863.3				12	9	14	207	197	207	0.9032	0.6219	0.7461	11.4584	10.5781	12.2105	3.9094	9.1152e-52	3.18933e-49
EVM0004863.4				4	1	2	30	16	32	0.3048	0.0779	0.1233	1.6765	0.8502	1.9041	3.12882	1.41073e-09	1.24704e-08
EVM0004868.1	R05G6.1	R05G6.1		31	31	46	83	90	66	2.3058	2.0432	2.4146	4.6117	4.8303	3.901	0.975555	1.27753e-05	5.46693e-05
EVM0004871.1				90	77	127	176	179	182	6.6477	5.1327	6.6885	9.775	9.5881	10.766	0.702765	0.000262324	0.000845729
EVM0004875.1				3	1	6	20	13	15	0.2429	0.0668	0.316	1.1308	0.6929	0.8851	2.02523	1.62948e-05	6.81246e-05
EVM0004887.1	Y48G8AL.13a	Y48G8AL.13a		564	593	684	1095	1070	1152	41.8218	39.6505	36.011	60.749	57.4443	68.0031	0.665117	4.50176e-05	0.000171957
EVM0004887.2			novel	132	154	244	349	342	376	9.7825	10.2836	12.8397	19.366	18.3811	22.2045	0.858749	2.05645e-06	1.02844e-05
EVM0004893.1	F26F12.4	F26F12.4		6	8	9	17	29	16	0.4453	0.5346	0.495	0.9429	1.5564	0.9441	1.21374	0.00148848	0.00401913
EVM0004893.2			novel	10	18	27	32	52	36	0.7421	1.2028	1.4011	1.7748	2.7721	2.1243	0.963223	0.00156907	0.00421132
EVM0004895.1	F59F4.2	F59F4.2		939	1601	1783	2806	2549	2428	69.7064	107.011	93.8949	155.615	136.812	143.27	0.686509	0.000102465	0.000361803
EVM0004902.1	C29H12.1	C29H12.1		24	40	43	70	62	56	1.7911	2.7034	2.2737	3.8898	3.3477	3.3213	0.633658	0.00692733	0.0157057
EVM0004907.1	F26D10.11	F26D10.11		3	2	4	31	24	28	0.2226	0.1336	0.2157	1.7194	1.2881	1.6522	2.96707	1.92805e-12	2.57127e-11
EVM0004908.1	Y46E12A.3	Y46E12A.3		175	193	239	1465	1450	1215	12.9874	12.8969	12.5866	81.231	77.8086	71.6781	2.58432	7.73332e-52	2.75593e-49
EVM0004911.1	ZK669.2	ZK669.2		17	27	44	228	258	253	1.2616	1.8042	2.3174	12.6532	13.8461	14.9289	2.90899	1.72279e-36	2.40242e-34
EVM0004916.2				10	14	19	24	38	26	0.7776	0.9071	0.9747	1.3121	2.0169	1.5456	0.85853	0.00613565	0.0141153
EVM0004917.3			novel	34	17	33	58	42	57	2.5438	1.1485	1.7381	3.2213	2.2541	3.3869	0.71402	0.0147716	0.0303377
EVM0004921.1				4	5	14	30	21	9	0.2725	0.3132	0.7169	1.6706	1.1139	0.507	1.27262	0.00900809	0.0197349
EVM0004937.2			novel	20	30	30	74	74	66	1.4843	2.0268	1.5934	4.102	3.969	3.9099	1.22848	1.27491e-07	7.94506e-07
EVM0004937.3			novel	57	37	53	115	111	112	4.2302	2.4504	2.7782	6.3567	5.9397	6.5903	1.0097	1.05668e-05	4.5975e-05
EVM0004946.1	W03F11.3	W03F11.3		25	39	29	126	74	69	1.8782	2.6061	1.5274	6.9884	3.9715	4.0715	1.3299	5.81872e-06	2.66735e-05
EVM0004948.1				1736	4830	5868	15919	11957	10124	128.8	322.774	309.074	882.935	641.709	597.398	1.4799	1.71563e-07	1.04712e-06
EVM0004957.2			novel	34	36	48	139	97	106	2.5312	2.4236	2.5218	7.7095	5.2136	6.2391	1.35427	5.90761e-09	4.70554e-08
EVM0004961.1				473	332	346	1727	1459	1402	35.1354	22.2046	18.2269	95.7704	78.2994	82.7016	1.76804	3.53136e-15	6.59782e-14
EVM0004963.1	F23C8.13a	F23C8.13a		32	37	43	55	85	78	2.375	2.4725	2.2456	3.0666	4.5532	4.586	0.783718	0.00122632	0.00338244
EVM0004969.1	R107.7	R107.7		58	65	117	158	137	108	4.3117	4.3565	6.1515	8.7687	7.3752	6.3911	0.593434	0.00712247	0.016095
EVM0004971.1				235	291	408	1346	1176	1224	17.4403	19.4378	21.4899	74.6441	63.1361	72.2501	1.84428	7.9998e-27	4.93423e-25
EVM0004971.2			novel	18	29	40	164	152	127	1.3052	1.9425	2.1243	9.1154	8.1727	7.5116	2.18103	7.99506e-21	2.82825e-19
EVM0004971.3			novel	15	12	18	115	104	87	1.0871	0.8078	0.948	6.3972	5.6001	5.1227	2.58723	1.8241e-23	8.27901e-22
EVM0004975.1	Y48A5A.2	Y48A5A.2		124	186	220	593	572	595	9.2152	12.4584	11.6029	32.8983	30.708	35.1245	1.56489	5.08597e-18	1.32084e-16
EVM0004980.1				57	52	77	154	147	118	4.2264	3.4512	4.0416	8.5441	7.8706	6.9589	0.995669	1.02449e-06	5.42675e-06
EVM0004980.2				70	78	100	173	200	178	5.2155	5.2419	5.2458	9.6157	10.7416	10.5107	0.973868	1.59196e-07	9.76592e-07
EVM0004980.3	K10D6.2b	K10D6.2b		232	235	270	427	435	412	17.2445	15.7274	14.2459	23.708	23.3495	24.2912	0.598246	0.000330752	0.0010419
EVM0004980.4				250	282	323	512	516	485	18.5842	18.8448	17.0163	28.4094	27.7087	28.6227	0.639404	8.59924e-05	0.000309605
EVM0004986.1				1	2	4	25	12	13	0.0764	0.1336	0.2107	1.3685	0.6492	0.7765	2.60015	1.37002e-06	7.0968e-06
EVM0004986.3				1	4	0	18	18	19	0.0754	0.2673	0	1.0176	0.9775	1.1211	3.20301	3.9991e-10	3.8326e-09
EVM0004987.1				2068	1586	2456	4067	3881	3980	153.441	105.967	129.325	225.552	208.281	234.879	0.782792	3.0488e-06	1.47637e-05
EVM0004987.2				381	308	570	849	830	730	28.2444	20.6037	30.0454	47.1158	44.5423	43.072	0.770822	1.79399e-05	7.42763e-05
EVM0004999.1	ZK546.15	ZK546.15		8	5	1	13	15	11	0.5937	0.3341	0.0527	0.7218	0.805	0.6491	1.25685	0.00804928	0.0179055
EVM0005006.1				348	460	598	1090	1026	859	25.8502	30.7108	31.5177	60.4297	55.0482	50.6905	0.914211	4.78532e-08	3.23232e-07
EVM0005014.1				6	5	10	22	24	21	0.4131	0.3341	0.5129	1.2391	1.3089	1.2392	1.54613	1.01621e-05	4.44152e-05
EVM0005018.1	F54A3.5	F54A3.5		323	526	657	1328	1151	1254	23.9894	35.1423	34.5908	73.6374	61.7586	73.9996	1.15751	6.68808e-10	6.20865e-09
EVM0005018.2			novel	300	519	664	1466	1308	1281	22.2656	34.6849	34.9467	81.289	70.1844	75.5794	1.30237	1.77833e-11	2.08672e-10
EVM0005032.1	T19C3.9	T19C3.9		274	299	314	643	640	698	20.3001	19.9715	16.5385	35.6775	34.3248	41.1663	0.970583	2.39169e-08	1.71099e-07
EVM0005042.1	W02F12.2	W02F12.2		173	189	226	716	715	624	12.862	12.6187	11.8805	39.6926	38.39	36.8328	1.62211	2.51108e-22	1.01733e-20
EVM0005044.1				4	7	6	37	25	29	0.2969	0.4678	0.316	2.0522	1.3673	1.7112	2.22798	2.57963e-09	2.18978e-08
EVM0005044.3				29	25	28	74	94	71	2.1413	1.6476	1.4821	4.0901	5.0621	4.2019	1.35808	1.79771e-08	1.30893e-07
[truncated: 7,415 more rows]

## Sheet: 60‰ vs. 3‰ DETs
transcript	C.elegans ortholog transcript_name	C.elegans ortholog name	isoform	Count_3‰_1	Count_3‰_2	Count_3‰_3	Count_60‰_1	Count_60‰_2	Count_60‰_3	normalized_Count_3‰_1	normalized_Count_3‰_2	normalized_Count_3‰_3	normalized_Count_60‰_1	normalized_Count_60‰_2	normalized_Count_60‰_3	logFC	PValue	FDR	FC
[truncated: 6,904 more rows]
