# Supplementary material for: Transcriptome Responses to Different Salinity Conditions in Litoditis marina, Revealed by Long-Read Sequencing
Source: Genes (Basel). 2024 Feb 28;15(3):317. doi: 10.3390/genes15030317 (PMC10970011; doi:10.3390/genes15030317)
Supplement: Supplementary file 1 [file genes-15-00317-s001.zip › Supplementary Table S3.xlsx]

## Sheet: 60‰ vs. 30‰ up_sig
ID	Description	GeneRatio	BgRatio	pvalue	p.adjust	qvalue	geneID	Count
cel04146	Peroxisome	28/367	62/2049	4.30499e-07	4.17584e-05	3.67057e-05	EVM0015702/EVM0002235/EVM0006116/EVM0001927/EVM0008379/EVM0011094/EVM0003885/EVM0009888/EVM0016265/EVM0013693/EVM0004313/EVM0012282/EVM0005649/EVM0011220/EVM0015288/EVM0013282/EVM0016125/EVM0009524/EVM0003912/EVM0009809/EVM0009323/EVM0014010/EVM0007245/EVM0000689/EVM0006015/EVM0011984/EVM0013098/EVM0001991	28
cel04130	SNARE interactions in vesicular transport	10/367	20/2049	0.00101257	0.0491098	0.0431676	EVM0012891/EVM0004135/EVM0017065/EVM0000425/EVM0000310/EVM0000429/EVM0017023/EVM0015217/EVM0006690/EVM0006480	10

## Sheet: cel04146
gene	C.elegans ortholog gene	Count_30‰_1	Count_30‰_2	Count_30‰_3	Count_60‰_1	Count_60‰_2	Count_60‰_3	normalized_Count_30‰_1	normalized_Count_30‰_2	normalized_Count_30‰_3	normalized_Count_60‰_1	normalized_Count_60‰_2	normalized_Count_60‰_3	logFC	PValue	FDR
EVM0015702	prx-3	349	353	488	640	724	643	25.861	23.4103	25.6496	35.3741	39.2821	37.9744	0.587896	0.000190273	0.000580947
EVM0002235	pmp-4	63	87	86	121	143	135	4.651	5.7628	4.5061	6.7082	7.7581	7.9728	0.590288	0.00365558	0.00836408
EVM0006116	dhs-13	5319	6478	7788	11434	10062	12731	393.671	429.911	409.272	632.066	545.951	751.881	0.646465	5.72908e-05	0.000194707
EVM0001927	fard-1	615	735	1031	1611	1372	1197	45.4995	48.7685	54.1909	89.0443	74.4538	70.7016	0.656721	5.34772e-05	0.00018273
EVM0008379	F58A6.1	178	247	359	490	478	415	13.1657	16.4127	18.8897	27.0934	25.9559	24.5319	0.673864	0.000150229	0.000468067
EVM0011094	agxt-1	246	379	429	623	611	642	18.2179	25.1363	22.5655	34.4131	33.1488	37.9242	0.676232	9.73698e-05	0.000315927
EVM0003885	sod-2	1331	1825	2299	3410	3377	3098	98.5326	121.104	120.8	188.48	183.242	182.939	0.703698	3.11227e-06	1.36243e-05
EVM0009888	dhrs-4	928	1140	1750	2263	2360	2305	68.7176	75.6218	91.9796	125.077	128.042	136.126	0.718762	7.13803e-06	2.92293e-05
EVM0016265	maoc-1	239	269	364	514	550	543	17.6675	17.8619	19.13	28.4124	29.8239	32.0968	0.723047	6.53921e-06	2.69857e-05
EVM0013693	mvk-1	104	109	168	223	232	246	7.7154	7.2171	8.8308	12.3158	12.5709	14.5133	0.723892	7.16526e-05	0.000239342
EVM0004313	idh-1	9024	10742	13859	21552	22136	18710	667.958	712.903	728.317	1191.31	1201	1104.95	0.729508	1.00021e-06	4.75044e-06
EVM0012282	Y25C1A.13	145	166	228	330	372	320	10.706	11.0439	11.9749	18.2628	20.1809	18.8755	0.762388	4.55015e-06	1.92941e-05
EVM0005649	xdh-1	897	843	1290	2090	2009	1724	66.397	55.9742	67.7714	115.504	108.983	101.812	0.778844	5.61402e-07	2.78203e-06
EVM0011220	Y71G12B.10	321	399	590	854	928	762	23.7917	26.4642	30.9872	47.2049	50.3339	45.0152	0.808575	9.85385e-07	4.69014e-06
EVM0015288	sod-4	1156	1193	1486	3089	2733	2633	85.5589	79.1394	78.0967	170.734	148.257	155.515	0.966966	8.77671e-11	7.99864e-10
EVM0013282	C24A3.4	158	182	262	370	486	478	11.6793	12.0992	13.7663	20.4375	26.3704	28.2047	0.994792	4.30944e-08	2.59212e-07
EVM0016125	ndx-9	89	122	122	251	276	251	6.5791	8.0644	6.4186	13.8593	14.964	14.8402	1.05298	7.0032e-09	4.82075e-08
EVM0009524	prx-13	46	54	62	118	126	138	3.4244	3.5797	3.2576	6.518	6.8445	8.1658	1.06858	3.71085e-07	1.90443e-06
EVM0003912	gstk-2	671	907	1262	2265	2255	2144	49.6699	60.1662	66.2976	125.208	122.367	126.608	1.08564	1.14364e-11	1.16303e-10
EVM0009809	acox-1.6	259	242	360	706	872	709	19.1396	16.0372	18.8941	39.0424	47.305	41.8441	1.24487	1.7895e-13	2.28446e-12
EVM0009323	ctl-2	808	743	1029	2332	2572	2007	59.8027	49.3088	54.0507	128.92	139.528	118.503	1.24623	2.47742e-15	4.01323e-14
EVM0014010	acs-17	421	516	651	1438	1609	1324	31.1756	34.2138	34.2305	79.4827	87.3204	78.2016	1.29746	6.47618e-17	1.25096e-15
EVM0007245	acs-5	310	287	432	870	1050	1036	22.9673	19.0562	22.7203	48.0837	56.9899	61.2111	1.3601	1.40679e-15	2.35073e-14
EVM0000689	ech-4	6	4	19	33	35	18	0.4704	0.2716	0.9877	1.8291	1.8775	1.0803	1.40418	0.000554584	0.00153324
EVM0006015	sod-1	5950	7450	9538	28769	26148	25719	440.389	494.424	501.236	1590.26	1418.72	1518.9	1.65664	8.6611e-27	4.12836e-25
EVM0011984	T20B3.1	138	95	162	459	509	460	10.1858	6.3163	8.5249	25.3958	27.6204	27.1693	1.68155	2.12651e-18	4.84164e-17
EVM0013098	ZK550.6	1206	2266	2758	8709	8240	8196	89.291	150.409	144.926	481.41	447.076	484.03	1.87608	7.57879e-22	2.39682e-20
EVM0001991	pxmp-4	321	472	559	2595	2574	2500	23.793	31.352	29.3522	143.443	139.675	147.616	2.34795	3.32199e-45	5.57211e-43

## Sheet: cel04130
gene	C.elegans ortholog gene	Count_30‰_1	Count_30‰_2	Count_30‰_3	Count_60‰_1	Count_60‰_2	Count_60‰_3	normalized_Count_30‰_1	normalized_Count_30‰_2	normalized_Count_30‰_3	normalized_Count_60‰_1	normalized_Count_60‰_2	normalized_Count_60‰_3	logFC	PValue	FDR
EVM0012891	-	144	240	323	431	396	367	10.6653	15.9205	16.9903	23.8203	21.4791	21.6774	0.614636	0.00128981	0.00329884
EVM0004135	vamp-8	573	703	949	1358	1377	1213	42.435	46.6804	49.8912	75.0462	74.7286	71.6661	0.670711	1.36487e-05	5.27747e-05
EVM0017065	snb-1	1715	2651	3020	5354	4458	4617	126.91	175.905	158.69	295.962	241.892	272.694	0.812223	9.426e-07	4.50754e-06
EVM0000425	syx-2	349	381	542	869	987	715	25.8066	25.2746	28.492	48.0169	53.5311	42.2411	0.852594	2.26491e-07	1.2058e-06
EVM0000310	syx-5	183	170	297	419	538	428	13.5215	11.2945	15.6313	23.1749	29.1981	25.2911	0.937785	2.21557e-07	1.18238e-06
EVM0000429	gos-28	141	148	193	389	340	361	10.4328	9.8171	10.1283	21.5228	18.4261	21.3277	1.01189	2.31835e-09	1.72103e-08
EVM0017023	syx-16	167	200	273	482	570	448	12.3307	13.2625	14.3517	26.659	30.9219	26.4602	1.0702	2.09771e-10	1.77956e-09
EVM0015217	syx-18	70	62	67	151	181	168	5.1774	4.1217	3.5293	8.3495	9.7987	9.9169	1.14028	6.52236e-08	3.80739e-07
EVM0006690	memb-1	89	96	126	321	381	323	6.6172	6.3835	6.6269	17.7605	20.6693	19.0814	1.5497	1.82974e-18	4.18754e-17
EVM0006480	ykt-6	220	207	270	1020	919	948	16.2545	13.7445	14.173	56.3982	49.8386	55.9839	1.87813	3.8922e-29	2.24242e-27
