# Supplementary material for: Transcriptome Responses to Different Salinity Conditions in Litoditis marina, Revealed by Long-Read Sequencing
Source: Genes (Basel). 2024 Feb 28;15(3):317. doi: 10.3390/genes15030317 (PMC10970011; doi:10.3390/genes15030317)
Supplement: Supplementary file 1 [file genes-15-00317-s001.zip › Supplementary Table S4.xlsx]

## Sheet: 60‰ vs. 30‰ down_sig
ID	Description	GeneRatio	BgRatio	pvalue	p.adjust	qvalue	geneID	Count
cel03008	Ribosome biogenesis in eukaryotes	31/459	57/2049	9.78716e-08	9.59142e-06	9.066e-06	EVM0001842/EVM0016705/EVM0003025/EVM0015782/EVM0005261/EVM0004141/EVM0012085/EVM0012184/EVM0007200/EVM0009933/EVM0014878/EVM0004129/EVM0012852/EVM0005184/EVM0007932/EVM0005703/EVM0000823/EVM0000938/EVM0010627/EVM0013200/EVM0001888/EVM0013635/EVM0000517/EVM0005174/EVM0000474/EVM0010915/EVM0000036/EVM0016442/EVM0006338/EVM0010210/EVM0005281	31
cel03030	DNA replication	20/459	32/2049	1.0373e-06	5.08278e-05	4.80435e-05	EVM0003748/EVM0002773/EVM0009556/EVM0000324/EVM0015333/EVM0006442/EVM0004848/EVM0006672/EVM0005944/EVM0008990/EVM0008805/EVM0015536/EVM0004485/EVM0001769/EVM0007968/EVM0014593/EVM0007704/EVM0004517/EVM0012636/EVM0017031	20
cel04020	Calcium signaling pathway	24/459	55/2049	0.000308059	0.00997535	0.0094289	EVM0006382/EVM0009917/EVM0017131/EVM0016326/EVM0016712/EVM0003169/EVM0004864/EVM0004943/EVM0001822/EVM0015988/EVM0008428/EVM0006652/EVM0012843/EVM0008869/EVM0000190/EVM0002137/EVM0005001/EVM0006880/EVM0007846/EVM0007445/EVM0008374/EVM0009628/EVM0003841/EVM0004739	24
cel03013	RNA transport	37/459	100/2049	0.00048714	0.00997535	0.0094289	EVM0002684/EVM0004286/EVM0009095/EVM0012333/EVM0010799/EVM0000235/EVM0000882/EVM0008911/EVM0003942/EVM0016705/EVM0003319/EVM0011266/EVM0008307/EVM0013571/EVM0009933/EVM0005904/EVM0009505/EVM0012260/EVM0000068/EVM0016172/EVM0008069/EVM0007379/EVM0008554/EVM0013154/EVM0009990/EVM0005255/EVM0016389/EVM0006509/EVM0009250/EVM0016442/EVM0005974/EVM0001093/EVM0003675/EVM0013358/EVM0013889/EVM0001542/EVM…	37
cel04012	ErbB signaling pathway	16/459	32/2049	0.000508946	0.00997535	0.0094289	EVM0016976/EVM0011267/EVM0015384/EVM0014305/EVM0004864/EVM0014702/EVM0004245/EVM0005716/EVM0006652/EVM0017255/EVM0007211/EVM0004372/EVM0011673/EVM0007846/EVM0007006/EVM0008419	16
cel03430	Mismatch repair	10/459	16/2049	0.00062186	0.010157	0.00960064	EVM0003748/EVM0010168/EVM0002773/EVM0009189/EVM0015333/EVM0012245/EVM0004848/EVM0005944/EVM0008805/EVM0007968	10
cel03020	RNA polymerase	12/459	24/2049	0.00260473	0.0364662	0.0344686	EVM0017449/EVM0007498/EVM0006584/EVM0005414/EVM0014869/EVM0014904/EVM0008456/EVM0012275/EVM0002014/EVM0015267/EVM0004359/EVM0015776	12

## Sheet: cel03008
gene	C.elegans ortholog gene	Count_30‰_1	Count_30‰_2	Count_30‰_3	Count_60‰_1	Count_60‰_2	Count_60‰_3	normalized_Count_30‰_1	normalized_Count_30‰_2	normalized_Count_30‰_3	normalized_Count_60‰_1	normalized_Count_60‰_2	normalized_Count_60‰_3	logFC	PValue	FDR
EVM0001842	xrn-1	325	241	294	187	174	233	24.0458	16.0224	15.4379	10.3622	9.4396	13.7362	-0.724155	0.00090471	0.0023924
EVM0016705	nxf-1	82	74	77	58	58	43	6.0784	4.9195	4.0478	3.218	3.1536	2.5675	-0.736467	0.00187238	0.00462373
EVM0003025	eif-6	1270	1476	1930	1172	1034	899	94.0164	97.9546	101.43	64.7713	56.0839	53.0948	-0.754224	9.77188e-07	4.65781e-06
EVM0015782	F55F8.3	1343	1212	1473	847	1044	801	99.3967	80.4499	77.4021	46.8224	56.6469	47.314	-0.7697	3.90565e-06	1.68032e-05
EVM0005261	C05C8.5	104	137	189	95	92	90	7.7344	9.1077	9.9276	5.2752	4.9878	5.3134	-0.786116	6.04658e-05	0.000204762
EVM0004141	Y66H1A.4	2380	1721	3211	1523	1751	1432	176.124	114.193	168.762	84.2061	95.0057	84.5439	-0.79947	9.38072e-06	3.74184e-05
EVM0012085	ZK1127.5	95	130	137	66	82	83	7.0682	8.5941	7.1984	3.6402	4.4476	4.8994	-0.815643	9.32079e-05	0.000304511
EVM0012184	B0280.9	1223	1425	1724	916	967	863	90.4856	94.594	90.6107	50.6597	52.4784	50.9449	-0.839191	1.38628e-08	9.06245e-08
EVM0007200	Y23H5B.5	621	539	550	385	346	353	45.9692	35.8019	28.9072	21.3015	18.7515	20.8236	-0.859848	7.19204e-06	2.94141e-05
EVM0009933	xpo-1	827	608	758	366	436	545	61.1838	40.3539	39.8356	20.2463	23.6813	32.1664	-0.892707	4.28436e-05	0.000149086
EVM0014878	fib-1	14250	16436	21235	10380	11250	9488	1054.76	1090.75	1115.94	573.773	610.408	560.333	-0.902685	1.03463e-09	8.05987e-09
EVM0004129	C53H9.2	1016	1586	1896	849	1000	711	75.2186	105.231	99.6629	46.9144	54.2739	41.9855	-0.968427	4.82906e-08	2.87595e-07
EVM0012852	F13H8.2	460	430	565	305	264	244	34.0187	28.5493	29.6857	16.8456	14.2973	14.4323	-1.01577	1.58972e-09	1.19962e-08
EVM0005184	E02H1.6	310	420	497	206	224	228	22.9728	27.8779	26.1009	11.4021	12.1498	13.4836	-1.05624	4.02797e-10	3.29269e-09
EVM0007932	ZK795.3	204	236	257	121	130	126	15.0989	15.6289	13.4843	6.7113	7.0509	7.4524	-1.05698	2.47217e-09	1.82805e-08
EVM0005703	ZC434.4	552	667	832	325	397	351	40.892	44.2756	43.7143	17.9522	21.5389	20.7334	-1.09779	1.06982e-11	1.09216e-10
EVM0000823	Y39A1A.14	215	278	305	151	131	131	15.9498	18.4726	16.0371	8.3444	7.1339	7.7353	-1.11923	2.49026e-10	2.08455e-09
EVM0000938	nol-58	4867	5250	7159	2897	3267	2574	360.223	348.427	376.243	160.162	177.244	151.991	-1.14842	5.87103e-15	9.03566e-14
EVM0010627	Y61A9LA.10	1156	1015	1258	492	638	531	85.5865	67.3887	66.0966	27.2092	34.595	31.3707	-1.2323	1.32841e-12	1.5414e-11
EVM0013200	toe-1	234	205	285	110	125	111	17.2909	13.5756	14.96	6.0531	6.7952	6.5708	-1.23597	2.37945e-11	2.3425e-10
EVM0001888	Y75B8A.7	912	878	1115	411	518	421	67.5197	58.2903	58.6106	22.704	28.0877	24.8718	-1.28433	6.16144e-15	9.41698e-14
EVM0013635	F27C1.6	2134	2195	2898	1057	1250	986	157.97	145.67	152.3	58.4304	67.8316	58.2207	-1.30505	8.71442e-18	1.8476e-16
EVM0000517	Y48A6B.3	5398	8353	10338	3782	3394	3483	399.577	554.338	543.312	209.061	184.129	205.709	-1.32204	2.83812e-15	4.57518e-14
EVM0005174	rbm-28	748	822	1079	369	441	285	55.3724	54.5695	56.6882	20.4196	23.9301	16.8252	-1.44453	4.84221e-17	9.54823e-16
EVM0000474	nol-56	7303	8514	11041	3536	4048	3194	540.509	565.041	580.212	195.463	219.628	188.633	-1.4814	2.18745e-23	7.91965e-22
EVM0010915	Y53C12B.1	356	381	409	142	170	144	26.3479	25.2855	21.5131	7.8574	9.2262	8.4886	-1.51292	7.68743e-18	1.643e-16
EVM0000036	nath-10	1820	1409	1847	689	654	665	134.745	93.5199	97.0708	38.1109	35.4851	39.2469	-1.52687	1.08438e-17	2.28081e-16
EVM0016442	ran-1	5404	8146	9176	3021	2829	2829	399.974	540.628	482.227	167.01	153.494	167.098	-1.54505	8.17085e-22	2.55358e-20
EVM0006338	K01G5.5	3274	4480	5686	1539	1651	1372	242.345	297.284	298.795	85.0734	89.584	81.0072	-1.71347	5.03852e-28	2.62856e-26
EVM0010210	nol-6	378	303	356	103	122	114	27.9671	20.1099	18.6958	5.7019	6.6298	6.7127	-1.80567	1.19699e-18	2.77782e-17
EVM0005281	F55F10.1	3238	1993	2214	650	768	845	239.673	132.286	116.374	35.9423	41.691	49.8873	-1.93659	4.30009e-15	6.73529e-14

## Sheet: cel03030
gene	C.elegans ortholog gene	Count_30‰_1	Count_30‰_2	Count_30‰_3	Count_60‰_1	Count_60‰_2	Count_60‰_3	normalized_Count_30‰_1	normalized_Count_30‰_2	normalized_Count_30‰_3	normalized_Count_60‰_1	normalized_Count_60‰_2	normalized_Count_60‰_3	logFC	PValue	FDR
EVM0003748	rpa-1	154	138	198	121	125	120	11.3987	9.1419	10.3892	6.7097	6.7861	7.0903	-0.58589	0.00162087	0.00405326
EVM0002773	rpa-2	539	711	837	534	524	463	39.9251	47.2003	44.0086	29.4938	28.4474	27.3315	-0.621083	8.5763e-05	0.000281577
EVM0009556	div-1	158	214	259	128	168	160	11.7213	14.1846	13.6328	7.0537	9.1216	9.4585	-0.627398	0.000879551	0.00233239
EVM0000324	crn-1	129	145	195	111	123	99	9.5787	9.6138	10.2738	6.1593	6.6902	5.8301	-0.657811	0.000324063	0.000940258
EVM0015333	F10C2.4	288	253	328	193	206	195	21.337	16.7584	17.2545	10.6955	11.1658	11.496	-0.727894	3.54283e-05	0.000125558
EVM0006442	pri-1	138	171	206	125	106	99	10.2411	11.3694	10.8246	6.9291	5.7306	5.8252	-0.810828	1.47195e-05	5.64304e-05
EVM0004848	rfc-2	63	57	88	35	37	47	4.684	3.7893	4.622	1.9338	2.0304	2.7678	-0.96306	5.47179e-05	0.000186536
EVM0006672	pri-2	164	132	179	80	77	90	12.1082	8.7445	9.4103	4.4195	4.179	5.3434	-1.11489	1.35721e-07	7.50287e-07
EVM0005944	rfc-1	564	347	462	207	232	286	41.7161	23.0017	24.2537	11.4688	12.5643	16.9197	-1.11749	3.27622e-06	1.42853e-05
EVM0008990	mcm-5	810	701	890	403	410	431	59.9272	46.4938	46.7485	22.2754	22.2338	25.4298	-1.12992	4.26073e-11	4.05596e-10
EVM0008805	lig-1	311	294	350	155	200	140	23.0559	19.5338	18.3949	8.5529	10.8312	8.2449	-1.1381	1.03099e-09	8.03625e-09
EVM0015536	mcm-6	671	508	746	247	295	274	49.6339	33.7411	39.2164	13.6783	15.9994	16.179	-1.41734	5.01536e-14	6.8373e-13
EVM0004485	mcm-4	317	308	342	115	161	117	23.43	20.4683	17.9939	6.3778	8.7356	6.9	-1.48677	1.41849e-14	2.09548e-13
EVM0001769	pole-4	13	9	18	1	5	8	0.9665	0.5983	0.9467	0.0594	0.2707	0.473	-1.64301	0.000459999	0.0012947
EVM0007968	Y94H6A.5	2137	1946	2294	663	742	678	158.179	129.172	120.58	36.644	40.2404	40.013	-1.80239	2.10699e-27	1.04178e-25
EVM0014593	pole-1	165	134	215	55	44	56	12.239	8.9083	11.295	3.0335	2.382	3.3056	-1.89478	2.18321e-17	4.43707e-16
EVM0007704		220	145	118	54	46	52	16.3071	9.6395	6.2061	2.9851	2.4903	3.0711	-1.90249	1.07643e-09	8.35607e-09
EVM0004517	mcm-7	835	606	799	188	222	208	61.7749	40.2442	41.9793	10.4048	12.0232	12.2667	-2.05134	5.82481e-24	2.25686e-22
EVM0012636	mcm-2	662	477	608	99	118	150	49.0087	31.6323	31.9716	5.4605	6.421	8.8477	-2.44065	2.20385e-25	9.42037e-24
EVM0017031	mcm-3	772	578	830	127	173	123	57.1767	38.3791	43.6223	6.994	9.3658	7.2606	-2.55575	1.41581e-34	1.21824e-32

## Sheet: cel04020
gene	C.elegans ortholog gene	Count_30‰_1	Count_30‰_2	Count_30‰_3	Count_60‰_1	Count_60‰_2	Count_60‰_3	normalized_Count_30‰_1	normalized_Count_30‰_2	normalized_Count_30‰_3	normalized_Count_60‰_1	normalized_Count_60‰_2	normalized_Count_60‰_3	logFC	PValue	FDR
EVM0006382	F25B4.7	51	57	83	48	46	46	3.7918	3.8004	4.3631	2.6474	2.4903	2.7153	-0.612251	0.00540463	0.0119143
EVM0009917	acy-1	210	158	141	120	103	143	15.512	10.4546	7.4323	6.6282	5.5657	8.4234	-0.689834	0.00809657	0.0170244
EVM0017131	ckr-2	46	40	54	31	26	39	3.412	2.6782	2.8149	1.7084	1.3965	2.2917	-0.719903	0.00667405	0.0143405
EVM0016326	cmd-1	9497	8061	11193	5390	5640	8417	702.921	534.932	588.237	297.93	306.015	497.092	-0.729905	0.000352205	0.00101502
EVM0016712	Y67D8A.2	75	59	52	40	51	34	5.5391	3.9188	2.7425	2.1926	2.7768	2.0374	-0.779928	0.00624196	0.0135129
EVM0003169	sca-1	10941	7329	11009	5989	7074	6074	809.81	486.368	578.559	331.067	383.793	358.741	-0.804113	1.93915e-05	7.23209e-05
EVM0004864	pkc-2	705	793	1086	526	641	472	52.1448	52.6033	57.0474	29.0501	34.8032	27.8873	-0.818512	3.81048e-07	1.95103e-06
EVM0004943	sphk-1	245	396	419	207	242	217	18.1537	26.3045	22.0275	11.4547	13.1437	12.8132	-0.83042	6.44138e-06	2.65902e-05
EVM0001822	itr-1	328	262	365	177	221	166	24.2811	17.3846	19.164	9.7742	11.9893	9.7944	-0.943407	5.78304e-07	2.85724e-06
EVM0015988	ncx-2	2467	1596	2207	1124	1244	1336	182.572	105.934	115.978	62.157	67.4924	78.9149	-0.955079	3.21061e-06	1.4027e-05
EVM0008428	plc-1	366	272	331	156	211	198	27.1086	18.0833	17.3999	8.6265	11.4638	11.6992	-0.973933	4.55632e-06	1.93141e-05
EVM0006652	let-23	84	79	113	59	63	36	6.2453	5.252	5.9429	3.2542	3.4106	2.1283	-0.981211	2.55255e-05	9.29992e-05
EVM0012843	ser-1	273	202	265	139	125	157	20.1869	13.407	13.9208	7.689	6.8003	9.2542	-0.997827	2.41365e-06	1.07615e-05
EVM0008869	cca-1	451	364	529	247	286	204	33.3662	24.1376	27.8267	13.6544	15.5424	12.0424	-1.04666	1.53145e-08	9.91365e-08
EVM0000190	dop-1	49	74	95	40	44	31	3.5952	4.9217	5.0131	2.2018	2.3634	1.8361	-1.08303	7.11719e-06	2.9153e-05
EVM0002137	gar-2	78	102	138	61	47	59	5.7597	6.7869	7.2757	3.3761	2.5407	3.4674	-1.08482	9.57577e-07	4.57421e-06
EVM0005001	egl-8	451	371	382	173	233	226	33.387	24.6233	20.0498	9.5509	12.6197	13.3676	-1.13205	1.13585e-07	6.36414e-07
EVM0006880	unc-68	1349	973	1026	480	651	522	99.8838	64.5558	53.9132	26.5288	35.3192	30.8355	-1.23474	2.1454e-08	1.35698e-07
EVM0007846	plc-3	36	35	26	10	17	19	2.6766	2.3199	1.3715	0.5515	0.9203	1.1496	-1.25759	0.00039518	0.00112686
EVM0007445	mca-2	166	125	139	58	76	67	12.2706	8.313	7.2921	3.1837	4.1042	3.9783	-1.29813	6.95156e-08	4.03483e-07
EVM0008374	mca-1	65	24	32	25	17	15	4.8091	1.5882	1.6829	1.3789	0.9207	0.8854	-1.31821	0.00192911	0.00474878
EVM0009628	mca-3	503	397	460	153	149	191	37.217	26.3289	24.1494	8.4488	8.0624	11.3059	-1.65472	5.41288e-15	8.36943e-14
EVM0003841	mlck-1	187	212	202	60	92	61	13.829	14.0577	10.6143	3.3093	4.9806	3.6025	-1.68741	2.49083e-14	3.55668e-13
EVM0004739	egl-19	355	215	203	69	96	113	26.2936	14.2954	10.6721	3.8251	5.1827	6.682	-1.70376	2.66272e-08	1.65729e-07

## Sheet: cel03013
gene	C.elegans ortholog gene	Count_30‰_1	Count_30‰_2	Count_30‰_3	Count_60‰_1	Count_60‰_2	Count_60‰_3	normalized_Count_30‰_1	normalized_Count_30‰_2	normalized_Count_30‰_3	normalized_Count_60‰_1	normalized_Count_60‰_2	normalized_Count_60‰_3	logFC	PValue	FDR
EVM0002684	eif-2Balpha	377	593	677	405	441	365	27.8849	39.3279	35.5636	22.3918	23.9038	21.5606	-0.599817	0.000623257	0.00170074
EVM0004286	eif-2Bepsilon	320	313	433	257	281	251	23.7174	20.7403	22.767	14.2056	15.2667	14.8069	-0.601827	0.000180015	0.000552555
EVM0009095	eif-3.G	1550	2066	2576	1528	1557	1403	114.741	137.133	135.383	84.481	84.4523	82.8835	-0.621205	3.58618e-05	0.00012689
EVM0012333	npp-16	332	220	317	198	211	234	24.5375	14.5997	16.6626	10.9279	11.4224	13.7966	-0.623621	0.00312866	0.0073002
EVM0010799	ran-2	433	382	544	328	346	314	32.0381	25.3328	28.5936	18.1159	18.7853	18.5596	-0.631259	0.000126535	0.000400648
EVM0000235	rsr-1	547	711	872	512	551	439	40.4543	47.163	45.8491	28.3028	29.869	25.9087	-0.666834	3.1155e-05	0.000111396
EVM0000882	hpo-31	463	526	667	372	410	383	34.2592	34.9017	35.0587	20.5839	22.2183	22.61	-0.672146	1.83568e-05	6.89473e-05
EVM0008911	ubc-9	779	1042	1371	776	695	736	57.6305	69.1195	72.0363	42.8771	37.6869	43.4576	-0.681565	2.48901e-05	9.08842e-05
EVM0003942	thoc-7	411	706	880	467	472	398	30.3853	46.8417	46.2619	25.8089	25.5943	23.5077	-0.722496	0.000131969	0.000416165
EVM0016705	nxf-1	82	74	77	58	58	43	6.0784	4.9195	4.0478	3.218	3.1536	2.5675	-0.736467	0.00187238	0.00462373
EVM0003319	eif-2Bdelta	400	499	602	333	335	331	29.5866	33.1466	31.6268	18.428	18.1891	19.5268	-0.749534	2.39407e-06	1.0685e-05
EVM0011266	eif-1.A	2899	3643	4473	2414	2449	2140	214.55	241.741	235.055	133.465	132.879	126.383	-0.815925	1.73622e-08	1.11737e-07
EVM0008307	npp-8	323	229	319	166	160	220	23.8819	15.2237	16.7407	9.1651	8.6733	12.9961	-0.855242	0.000102572	0.000331265
EVM0013571	npp-23	288	320	332	206	198	179	21.3249	21.2407	17.4499	11.3623	10.7409	10.5916	-0.872893	3.58437e-07	1.84381e-06
EVM0009933	xpo-1	827	608	758	366	436	545	61.1838	40.3539	39.8356	20.2463	23.6813	32.1664	-0.892707	4.28436e-05	0.000149086
EVM0005904	eif-3.I	837	928	1092	588	599	513	61.97	61.5815	57.3715	32.5031	32.4962	30.2869	-0.924261	1.32476e-09	1.01236e-08
EVM0009505	npp-21	626	239	654	213	440	252	46.3637	15.8429	34.3931	11.796	23.871	14.8642	-0.933737	0.00424511	0.00957155
EVM0012260	imb-1	552	619	746	366	411	344	40.8826	41.0674	39.2024	20.2218	22.2845	20.3106	-0.946772	1.57153e-09	1.18725e-08
EVM0000068	F33D11.10	3477	3715	4362	2134	2328	2041	257.382	246.562	229.261	117.982	126.326	120.544	-1.00668	4.02418e-12	4.38572e-11
EVM0016172	pnn-1	761	728	965	417	466	433	56.3567	48.3309	50.6938	23.0386	25.3076	25.5433	-1.07174	1.19204e-11	1.2104e-10
EVM0008069	gex-2	49	29	30	17	24	17	3.6431	1.9279	1.594	0.9465	1.3074	1.031	-1.09594	0.00196784	0.00483067
EVM0007379	npp-22	184	153	171	92	94	85	13.607	10.1735	9.0003	5.0992	5.0967	5.0176	-1.09969	1.69558e-07	9.23096e-07
EVM0008554	iffb-1	3542	2390	2736	1450	1577	1369	262.13	158.626	143.799	80.1296	85.5861	80.8209	-1.19469	9.16322e-09	6.20449e-08
EVM0013154	eif-3.E	1169	1604	1987	739	838	677	86.5293	106.456	104.445	40.8406	45.4674	39.9607	-1.2362	1.21702e-14	1.80793e-13
EVM0009990	eif-3.H	3235	4258	4863	1933	2248	1555	239.423	282.562	255.541	106.835	121.949	91.8275	-1.27788	1.88002e-15	3.08413e-14
EVM0005255	npp-12	834	584	824	291	414	316	61.7097	38.7634	43.3244	16.0583	22.475	18.6514	-1.32857	1.25798e-10	1.11278e-09
EVM0016389	npp-13	639	586	672	245	343	248	47.2886	38.8666	35.2981	13.5213	18.6124	14.6636	-1.37347	3.55361e-13	4.41735e-12
EVM0006509	npp-3	192	139	161	66	66	83	14.2226	9.2369	8.4598	3.6395	3.5732	4.8724	-1.39553	1.18431e-08	7.85447e-08
EVM0009250	egl-45	3698	2816	3660	1304	1535	1320	273.744	186.865	192.362	72.0922	83.3084	77.9316	-1.48416	8.0723e-17	1.53687e-15
EVM0016442	ran-1	5404	8146	9176	3021	2829	2829	399.974	540.628	482.227	167.01	153.494	167.098	-1.54505	8.17085e-22	2.55358e-20
EVM0005974	prmt-5	833	798	915	321	295	360	61.6693	52.9535	48.0692	17.7532	16.0123	21.2737	-1.56296	2.6756e-18	6.06058e-17
EVM0001093	npp-10	312	171	217	67	92	101	23.0908	11.3284	11.4053	3.6955	5.0121	5.9621	-1.63873	1.11095e-08	7.40874e-08
EVM0003675	pab-1	69211	50361	58421	16987	20195	27023	5122.72	3342.14	3070.21	938.971	1095.71	1595.94	-1.66773	2.36627e-12	2.66855e-11
EVM0013358	hoe-1	447	388	425	129	153	170	33.0733	25.7416	22.3114	7.117	8.3043	10.0354	-1.66983	3.32943e-16	5.96999e-15
EVM0013889	eif-3.B	4048	4434	6413	1902	1845	1416	299.628	294.253	337.034	105.132	100.119	83.6059	-1.68819	9.10315e-27	4.32351e-25
EVM0001542	npp-9	2803	2297	2686	735	769	926	207.489	152.412	141.147	40.6104	41.7393	54.6884	-1.87008	2.6413e-22	8.72815e-21
EVM0016211	xpo-3	535	354	417	123	110	175	39.5925	23.5022	21.9401	6.7754	5.942	10.3323	-1.88187	6.08977e-13	7.36946e-12

## Sheet: cel04012
gene	C.elegans ortholog gene	Count_30‰_1	Count_30‰_2	Count_30‰_3	Count_60‰_1	Count_60‰_2	Count_60‰_3	normalized_Count_30‰_1	normalized_Count_30‰_2	normalized_Count_30‰_3	normalized_Count_60‰_1	normalized_Count_60‰_2	normalized_Count_60‰_3	logFC	PValue	FDR
EVM0016976	jnk-1	36	48	51	32	37	31	2.6702	3.1831	2.6591	1.7785	2.0008	1.8465	-0.592621	0.0152558	0.0297461
EVM0011267	max-2	210	157	190	118	142	141	15.5539	10.434	9.9769	6.5213	7.701	8.3132	-0.668826	0.0018994	0.00468346
EVM0015384	age-1	310	249	307	184	198	222	22.9739	16.5565	16.1076	10.1487	10.7654	13.1077	-0.706709	0.00034038	0.000983081
EVM0014305	let-60	48	58	97	50	47	41	3.5834	3.8755	5.0736	2.7499	2.5529	2.416	-0.709392	0.00257253	0.00613987
EVM0004864	pkc-2	705	793	1086	526	641	472	52.1448	52.6033	57.0474	29.0501	34.8032	27.8873	-0.818512	3.81048e-07	1.95103e-06
EVM0014702	pak-1	266	233	164	157	104	170	19.6653	15.4869	8.5984	8.651	5.62	10.0352	-0.843702	0.0030103	0.00705385
EVM0004245	sta-1	326	305	287	184	224	161	24.1438	20.2313	15.0918	10.19	12.13	9.5187	-0.895811	1.11173e-05	4.38439e-05
EVM0005716	let-363	183	136	176	83	97	106	13.53	9.0438	9.2595	4.5803	5.2604	6.2671	-0.978047	1.02879e-05	4.08403e-05
EVM0006652	let-23	84	79	113	59	63	36	6.2453	5.252	5.9429	3.2542	3.4106	2.1283	-0.981211	2.55255e-05	9.29992e-05
EVM0017255		38	47	52	21	29	27	2.8132	3.1112	2.7487	1.1533	1.5632	1.587	-1.00675	9.44326e-05	0.000307829
EVM0007211	kin-32	383	393	505	203	261	217	28.3333	26.1064	26.5229	11.2342	14.1875	12.7921	-1.08195	8.45997e-11	7.74192e-10
EVM0004372	aap-1	135	140	164	88	74	70	10.0066	9.2683	8.6185	4.8642	4.0036	4.151	-1.09444	3.2195e-08	1.97965e-07
EVM0011673	abl-1	131	81	96	48	44	61	9.7164	5.3648	5.0394	2.6634	2.3821	3.6288	-1.20558	2.72497e-05	9.85227e-05
EVM0007846	plc-3	36	35	26	10	17	19	2.6766	2.3199	1.3715	0.5515	0.9203	1.1496	-1.25759	0.00039518	0.00112686
EVM0007006	sos-1	37	31	26	8	15	21	2.7566	2.0287	1.3584	0.4506	0.8124	1.2162	-1.28973	0.000672267	0.0018244
EVM0008419		387	745	831	314	276	222	28.679	49.4359	43.6878	17.3496	14.9794	13.0855	-1.42365	2.81749e-11	2.74317e-10

## Sheet: cel03430
gene	C.elegans ortholog gene	Count_30‰_1	Count_30‰_2	Count_30‰_3	Count_60‰_1	Count_60‰_2	Count_60‰_3	normalized_Count_30‰_1	normalized_Count_30‰_2	normalized_Count_30‰_3	normalized_Count_60‰_1	normalized_Count_60‰_2	normalized_Count_60‰_3	logFC	PValue	FDR
EVM0003748	rpa-1	154	138	198	121	125	120	11.3987	9.1419	10.3892	6.7097	6.7861	7.0903	-0.58589	0.00162087	0.00405326
EVM0010168	exo-1	113	129	156	64	104	124	8.3727	8.5833	8.2124	3.5403	5.6289	7.3246	-0.611103	0.0112256	0.0227101
EVM0002773	rpa-2	539	711	837	534	524	463	39.9251	47.2003	44.0086	29.4938	28.4474	27.3315	-0.621083	8.5763e-05	0.000281577
EVM0009189	msh-2	290	354	431	229	283	217	21.4636	23.4674	22.6717	12.6455	15.3759	12.8145	-0.726812	1.4923e-05	5.71186e-05
EVM0015333	F10C2.4	288	253	328	193	206	195	21.337	16.7584	17.2545	10.6955	11.1658	11.496	-0.727894	3.54283e-05	0.000125558
EVM0012245	msh-6	169	140	200	103	134	76	12.4906	9.3071	10.4939	5.6809	7.256	4.4862	-0.884682	5.40967e-05	0.000184609
EVM0004848	rfc-2	63	57	88	35	37	47	4.684	3.7893	4.622	1.9338	2.0304	2.7678	-0.96306	5.47179e-05	0.000186536
EVM0005944	rfc-1	564	347	462	207	232	286	41.7161	23.0017	24.2537	11.4688	12.5643	16.9197	-1.11749	3.27622e-06	1.42853e-05
EVM0008805	lig-1	311	294	350	155	200	140	23.0559	19.5338	18.3949	8.5529	10.8312	8.2449	-1.1381	1.03099e-09	8.03625e-09
EVM0007968	Y94H6A.5	2137	1946	2294	663	742	678	158.179	129.172	120.58	36.644	40.2404	40.013	-1.80239	2.10699e-27	1.04178e-25

## Sheet: cel03020
gene	C.elegans ortholog gene	Count_30‰_1	Count_30‰_2	Count_30‰_3	Count_60‰_1	Count_60‰_2	Count_60‰_3	normalized_Count_30‰_1	normalized_Count_30‰_2	normalized_Count_30‰_3	normalized_Count_60‰_1	normalized_Count_60‰_2	normalized_Count_60‰_3	logFC	PValue	FDR
EVM0017449	rpac-40	1299	1259	1600	971	1089	1038	96.1526	83.5317	84.0605	53.6742	59.0685	61.2745	-0.599513	9.43132e-05	0.000307735
EVM0007498	rpc-11	490	638	773	502	434	451	36.258	42.3637	40.639	27.7435	23.5376	26.6063	-0.615342	0.000134667	0.000424066
EVM0006584	W06E11.1	54	80	74	60	55	37	4.0138	5.3183	3.8983	3.3104	2.9824	2.1853	-0.634577	0.009517	0.019631
EVM0005414	rpoa-12	792	1105	1330	791	769	702	58.5846	73.3557	69.8823	43.7431	41.7425	41.451	-0.669458	2.34804e-05	8.61643e-05
EVM0014869	rpb-5	795	1095	1365	789	792	649	58.8581	72.6486	71.7218	43.6172	42.9878	38.3375	-0.702235	1.30294e-05	5.05961e-05
EVM0014904	rpb-2	298	231	267	186	198	178	22.0885	15.3599	14.0495	10.3001	10.722	10.5073	-0.702623	0.000425767	0.00120552
EVM0008456	rpb-11	416	378	326	229	254	308	30.7853	25.0721	17.1204	12.6615	13.7945	18.2112	-0.705296	0.00153825	0.00386782
EVM0012275	rpoa-2	187	161	191	102	97	70	13.8334	10.6743	10.0462	5.6495	5.2509	4.1321	-1.19296	1.95402e-08	1.24544e-07
EVM0002014	rpc-2	957	965	1471	571	589	493	70.8516	64.0404	77.3035	31.5612	31.9738	29.1312	-1.19537	5.16944e-14	7.03287e-13
EVM0015267	rpoa-1	630	408	471	168	177	202	46.6582	27.1032	24.7484	9.306	9.6044	11.958	-1.67163	3.07879e-12	3.42545e-11
EVM0004359	ama-1	1610	781	1045	264	319	400	119.166	51.8552	54.8939	14.6082	17.3041	23.5953	-2.02415	5.78385e-12	6.18079e-11
EVM0015776	rpc-1	492	429	570	124	132	143	36.3997	28.482	29.9335	6.8769	7.1784	8.4721	-2.07225	1.20824e-29	7.27747e-28
