# Supplementary material for: Transcriptome Responses to Different Salinity Conditions in Litoditis marina, Revealed by Long-Read Sequencing
Source: Genes (Basel). 2024 Feb 28;15(3):317. doi: 10.3390/genes15030317 (PMC10970011; doi:10.3390/genes15030317)
Supplement: Supplementary file 1 [file genes-15-00317-s001.zip › Supplementary Table S5.xlsx]

## Sheet: 30‰ vs. 3‰ up-sig
ID	Description	GeneRatio	BgRatio	pvalue	p.adjust	qvalue	geneID	Count
GO:0035556	intracellular signal transduction	56/1578	130/7594	5.89976e-09	4.14163e-06	3.39702e-06	EVM0005366/EVM0011954/EVM0012376/EVM0007006/EVM0014495/EVM0007846/EVM0002575/EVM0009917/EVM0002792/EVM0007645/EVM0007819/EVM0010248/EVM0010832/EVM0001850/EVM0005001/EVM0008428/EVM0011553/EVM0001914/EVM0007262/EVM0015154/EVM0001237/EVM0005675/EVM0016491/EVM0003012/EVM0004317/EVM0016114/EVM0013784/EVM0005547/EVM0016148/EVM0001169/EVM0000242/EVM0010916/EVM0006550/EVM0006728/EVM0011536/EVM0014228/EVM…	56
GO:0016817	hydrolase activity, acting on acid anhydrides	109/1578	322/7594	1.69419e-08	5.94659e-06	4.87747e-06	EVM0009628/EVM0002700/EVM0004210/EVM0011393/EVM0013515/EVM0004528/EVM0007487/EVM0005281/EVM0012043/EVM0011560/EVM0010215/EVM0003601/EVM0016923/EVM0008554/EVM0012636/EVM0015308/EVM0007924/EVM0007873/EVM0001863/EVM0016806/EVM0003745/EVM0014211/EVM0016349/EVM0007691/EVM0005944/EVM0007488/EVM0013097/EVM0000110/EVM0014713/EVM0010686/EVM0016478/EVM0009279/EVM0006627/EVM0000015/EVM0002500/EVM0005012/EVM…	109
GO:0016818	hydrolase activity, acting on acid anhydrides, in phosphorus-containing anhydrides	106/1578	315/7594	3.82732e-08	8.95593e-06	7.34577e-06	EVM0009628/EVM0002700/EVM0004210/EVM0011393/EVM0013515/EVM0004528/EVM0007487/EVM0005281/EVM0012043/EVM0011560/EVM0003601/EVM0016923/EVM0008554/EVM0012636/EVM0015308/EVM0007924/EVM0001863/EVM0016806/EVM0003745/EVM0014211/EVM0016349/EVM0007691/EVM0005944/EVM0007488/EVM0013097/EVM0000110/EVM0014713/EVM0010686/EVM0016478/EVM0009279/EVM0006627/EVM0000015/EVM0002500/EVM0005012/EVM0005642/EVM0015850/EVM…	106
GO:0016462	pyrophosphatase activity	105/1578	314/7594	6.42531e-08	1.12764e-05	9.24907e-06	EVM0009628/EVM0002700/EVM0004210/EVM0011393/EVM0013515/EVM0004528/EVM0007487/EVM0005281/EVM0012043/EVM0011560/EVM0003601/EVM0016923/EVM0008554/EVM0012636/EVM0015308/EVM0007924/EVM0001863/EVM0016806/EVM0003745/EVM0014211/EVM0016349/EVM0007691/EVM0005944/EVM0007488/EVM0013097/EVM0000110/EVM0014713/EVM0010686/EVM0016478/EVM0009279/EVM0006627/EVM0000015/EVM0002500/EVM0005012/EVM0005642/EVM0015850/EVM…	105
GO:0017111	nucleoside-triphosphatase activity	103/1578	308/7594	8.58445e-08	1.20526e-05	9.88567e-06	EVM0009628/EVM0002700/EVM0004210/EVM0011393/EVM0013515/EVM0004528/EVM0007487/EVM0005281/EVM0012043/EVM0011560/EVM0003601/EVM0016923/EVM0008554/EVM0012636/EVM0015308/EVM0007924/EVM0001863/EVM0016806/EVM0003745/EVM0014211/EVM0016349/EVM0007691/EVM0005944/EVM0007488/EVM0013097/EVM0000110/EVM0014713/EVM0010686/EVM0016478/EVM0009279/EVM0006627/EVM0000015/EVM0002500/EVM0005012/EVM0005642/EVM0015850/EVM…	103
GO:0003774	motor activity	26/1578	48/7594	3.38119e-07	3.95599e-05	3.24475e-05	EVM0004210/EVM0011393/EVM0012043/EVM0011560/EVM0016923/EVM0015308/EVM0007924/EVM0001863/EVM0016806/EVM0003745/EVM0014211/EVM0014713/EVM0016478/EVM0005012/EVM0005642/EVM0015850/EVM0017323/EVM0007568/EVM0003095/EVM0005947/EVM0015728/EVM0005875/EVM0011525/EVM0007575/EVM0001188/EVM0017592	26
GO:0016459	myosin complex	15/1578	22/7594	2.09952e-06	0.000210551	0.000172697	EVM0004210/EVM0011393/EVM0012043/EVM0011560/EVM0015308/EVM0001863/EVM0016806/EVM0003745/EVM0016478/EVM0005012/EVM0005642/EVM0017323/EVM0007568/EVM0005875/EVM0017592	15
GO:0006520	cellular amino acid metabolic process	29/1578	66/7594	1.75187e-05	0.00153727	0.00126089	EVM0016702/EVM0007594/EVM0012360/EVM0011572/EVM0000365/EVM0017239/EVM0007079/EVM0010187/EVM0000383/EVM0001780/EVM0015786/EVM0012638/EVM0002934/EVM0002534/EVM0012915/EVM0006431/EVM0010317/EVM0006554/EVM0011158/EVM0017612/EVM0001708/EVM0015639/EVM0009790/EVM0012456/EVM0014644/EVM0002126/EVM0007490/EVM0012232/EVM0005715	29
GO:0003677	DNA binding	126/1578	436/7594	2.12349e-05	0.00165633	0.00135854	EVM0004359/EVM0002024/EVM0002700/EVM0006258/EVM0011909/EVM0007481/EVM0013536/EVM0012702/EVM0005328/EVM0005618/EVM0014508/EVM0007611/EVM0001764/EVM0015776/EVM0000447/EVM0012636/EVM0007704/EVM0012598/EVM0006485/EVM0005491/EVM0003769/EVM0012894/EVM0008370/EVM0004424/EVM0016168/EVM0013245/EVM0017137/EVM0014593/EVM0004905/EVM0009939/EVM0005809/EVM0015077/EVM0001408/EVM0006802/EVM0006306/EVM0007048/EVM…	126
GO:0007264	small GTPase mediated signal transduction	22/1578	48/7594	8.28356e-05	0.00581506	0.00476959	EVM0005366/EVM0007006/EVM0002575/EVM0010248/EVM0010832/EVM0001850/EVM0008428/EVM0001914/EVM0007262/EVM0016491/EVM0004317/EVM0016114/EVM0011536/EVM0010560/EVM0009064/EVM0014848/EVM0017560/EVM0009675/EVM0008929/EVM0015745/EVM0013696/EVM0004290	22
GO:0006261	DNA-dependent DNA replication	8/1578	10/7594	0.000102771	0.00655865	0.00537949	EVM0012636/EVM0017031/EVM0004517/EVM0015536/EVM0008990/EVM0013043/EVM0004485/EVM0006672	8
GO:0042623	ATPase activity, coupled	26/1578	62/7594	0.000122741	0.00718036	0.00588943	EVM0009628/EVM0002700/EVM0007487/EVM0003601/EVM0005944/EVM0007488/EVM0006627/EVM0002500/EVM0011858/EVM0002251/EVM0011580/EVM0014433/EVM0001176/EVM0005785/EVM0007302/EVM0007968/EVM0013444/EVM0007445/EVM0009269/EVM0002623/EVM0002335/EVM0011772/EVM0001706/EVM0005270/EVM0001112/EVM0015115	26
GO:0005085	guanyl-nucleotide exchange factor activity	19/1578	41/7594	0.000209798	0.0102354	0.00839519	EVM0005366/EVM0007006/EVM0002575/EVM0010248/EVM0010832/EVM0001850/EVM0008428/EVM0001914/EVM0016491/EVM0004317/EVM0016114/EVM0011536/EVM0009064/EVM0014848/EVM0017560/EVM0009675/EVM0008929/EVM0010842/EVM0013696	19
GO:0004672	protein kinase activity	116/1578	416/7594	0.000232201	0.0102354	0.00839519	EVM0011954/EVM0002007/EVM0007191/EVM0015879/EVM0013711/EVM0016078/EVM0002229/EVM0014495/EVM0000157/EVM0003861/EVM0002792/EVM0002783/EVM0014791/EVM0017475/EVM0016314/EVM0007513/EVM0008306/EVM0000674/EVM0016559/EVM0017249/EVM0014239/EVM0011673/EVM0006916/EVM0003841/EVM0014702/EVM0006244/EVM0014293/EVM0016833/EVM0001583/EVM0004197/EVM0000079/EVM0003203/EVM0007211/EVM0005675/EVM0000223/EVM0005962/EVM…	116
GO:0071103	DNA conformation change	12/1578	21/7594	0.000277805	0.0102354	0.00839519	EVM0002700/EVM0007481/EVM0005618/EVM0001764/EVM0006485/EVM0003769/EVM0005809/EVM0015077/EVM0006306/EVM0004977/EVM0004950/EVM0014838	12
GO:0016301	kinase activity	129/1578	473/7594	0.000294768	0.0102354	0.00839519	EVM0011954/EVM0002007/EVM0007191/EVM0015879/EVM0013711/EVM0016078/EVM0002229/EVM0014495/EVM0000157/EVM0003861/EVM0002792/EVM0002783/EVM0014791/EVM0017475/EVM0016314/EVM0007513/EVM0008306/EVM0000674/EVM0016559/EVM0017249/EVM0014239/EVM0011673/EVM0006916/EVM0003841/EVM0014702/EVM0006244/EVM0014293/EVM0011553/EVM0016833/EVM0001583/EVM0004197/EVM0000079/EVM0003203/EVM0007211/EVM0005675/EVM0000223/EVM…	129
GO:0000785	chromatin	8/1578	11/7594	0.000307885	0.0102354	0.00839519	EVM0007481/EVM0005618/EVM0003769/EVM0005809/EVM0015077/EVM0006306/EVM0004950/EVM0014838	8
GO:0000786	nucleosome	8/1578	11/7594	0.000307885	0.0102354	0.00839519	EVM0007481/EVM0005618/EVM0003769/EVM0005809/EVM0015077/EVM0006306/EVM0004950/EVM0014838	8
GO:0032993	protein-DNA complex	8/1578	11/7594	0.000307885	0.0102354	0.00839519	EVM0007481/EVM0005618/EVM0003769/EVM0005809/EVM0015077/EVM0006306/EVM0004950/EVM0014838	8
GO:0044815	DNA packaging complex	8/1578	11/7594	0.000307885	0.0102354	0.00839519	EVM0007481/EVM0005618/EVM0003769/EVM0005809/EVM0015077/EVM0006306/EVM0004950/EVM0014838	8
GO:0042254	ribosome biogenesis	15/1578	30/7594	0.000348947	0.0102354	0.00839519	EVM0000872/EVM0014533/EVM0008782/EVM0012195/EVM0010627/EVM0010915/EVM0016459/EVM0013635/EVM0007133/EVM0017422/EVM0011537/EVM0012573/EVM0001888/EVM0004141/EVM0015883	15
GO:0005634	nucleus	87/1578	300/7594	0.000356212	0.0102354	0.00839519	EVM0001146/EVM0006258/EVM0014709/EVM0007481/EVM0013217/EVM0000872/EVM0016690/EVM0012702/EVM0005328/EVM0004029/EVM0001093/EVM0005618/EVM0008309/EVM0002118/EVM0012636/EVM0014533/EVM0013678/EVM0010889/EVM0007873/EVM0003769/EVM0017137/EVM0014593/EVM0009939/EVM0011806/EVM0005809/EVM0015077/EVM0002781/EVM0006306/EVM0006509/EVM0015049/EVM0011910/EVM0016535/EVM0010666/EVM0011760/EVM0004950/EVM0016395/EVM…	87
GO:0006468	protein phosphorylation	115/1578	416/7594	0.000357369	0.0102354	0.00839519	EVM0011954/EVM0002007/EVM0007191/EVM0015879/EVM0013711/EVM0016078/EVM0002229/EVM0014495/EVM0000157/EVM0003861/EVM0002792/EVM0002783/EVM0014791/EVM0017475/EVM0016314/EVM0007513/EVM0008306/EVM0000674/EVM0016559/EVM0017249/EVM0014239/EVM0011673/EVM0006916/EVM0003841/EVM0014702/EVM0006244/EVM0014293/EVM0016833/EVM0001583/EVM0004197/EVM0000079/EVM0003203/EVM0007211/EVM0005675/EVM0000223/EVM0005962/EVM…	115
GO:0016773	phosphotransferase activity, alcohol group as acceptor	124/1578	454/7594	0.000361844	0.0102354	0.00839519	EVM0011954/EVM0002007/EVM0007191/EVM0015879/EVM0013711/EVM0016078/EVM0002229/EVM0014495/EVM0000157/EVM0003861/EVM0002792/EVM0002783/EVM0014791/EVM0017475/EVM0016314/EVM0007513/EVM0008306/EVM0000674/EVM0016559/EVM0017249/EVM0014239/EVM0011673/EVM0006916/EVM0003841/EVM0014702/EVM0006244/EVM0014293/EVM0011553/EVM0016833/EVM0001583/EVM0004197/EVM0000079/EVM0003203/EVM0007211/EVM0005675/EVM0000223/EVM…	124
GO:0034654	nucleobase-containing compound biosynthetic process	119/1578	433/7594	0.000364508	0.0102354	0.00839519	EVM0005700/EVM0011954/EVM0012587/EVM0003883/EVM0005977/EVM0004359/EVM0001146/EVM0006258/EVM0014709/EVM0013536/EVM0016690/EVM0000449/EVM0012702/EVM0009917/EVM0013992/EVM0005328/EVM0002792/EVM0014508/EVM0001599/EVM0015776/EVM0008309/EVM0005491/EVM0007873/EVM0008370/EVM0004424/EVM0016168/EVM0017137/EVM0009939/EVM0001408/EVM0006802/EVM0014579/EVM0015049/EVM0015683/EVM0015267/EVM0011910/EVM0001866/EVM…	119
GO:0016887	ATPase activity	34/1578	95/7594	0.000484568	0.0130833	0.0107311	EVM0009628/EVM0002700/EVM0013515/EVM0004528/EVM0007487/EVM0005281/EVM0003601/EVM0007924/EVM0005944/EVM0007488/EVM0013097/EVM0006627/EVM0002500/EVM0011858/EVM0002251/EVM0011580/EVM0006660/EVM0014433/EVM0001176/EVM0005785/EVM0007302/EVM0003824/EVM0007968/EVM0013444/EVM0007445/EVM0009269/EVM0002623/EVM0002335/EVM0011772/EVM0001706/EVM0005270/EVM0001112/EVM0015115/EVM0002584	34
GO:0048583	regulation of response to stimulus	18/1578	41/7594	0.000691449	0.0179125	0.014692	EVM0005366/EVM0007006/EVM0002575/EVM0010248/EVM0001850/EVM0001914/EVM0007262/EVM0007211/EVM0016491/EVM0004317/EVM0016114/EVM0016395/EVM0011536/EVM0014848/EVM0017560/EVM0008929/EVM0015745/EVM0004290	18
GO:0019438	aromatic compound biosynthetic process	119/1578	440/7594	0.000714457	0.0179125	0.014692	EVM0005700/EVM0011954/EVM0012587/EVM0003883/EVM0005977/EVM0004359/EVM0001146/EVM0006258/EVM0014709/EVM0013536/EVM0016690/EVM0000449/EVM0012702/EVM0009917/EVM0013992/EVM0005328/EVM0002792/EVM0014508/EVM0001599/EVM0015776/EVM0008309/EVM0005491/EVM0007873/EVM0008370/EVM0004424/EVM0016168/EVM0017137/EVM0009939/EVM0001408/EVM0006802/EVM0014579/EVM0015049/EVM0015683/EVM0015267/EVM0011910/EVM0001866/EVM…	119
GO:0019899	enzyme binding	11/1578	20/7594	0.000780354	0.01889	0.0154938	EVM0006036/EVM0009933/EVM0011709/EVM0012926/EVM0009436/EVM0012260/EVM0008979/EVM0011590/EVM0006969/EVM0001270/EVM0014870	11
GO:0004674	protein serine/threonine kinase activity	12/1578	23/7594	0.000842598	0.0197168	0.016172	EVM0002007/EVM0002229/EVM0014495/EVM0016559/EVM0017249/EVM0003939/EVM0014909/EVM0000496/EVM0004379/EVM0002686/EVM0005293/EVM0004864	12
GO:0016310	phosphorylation	118/1578	440/7594	0.00105466	0.0223967	0.01837	EVM0011954/EVM0002007/EVM0007191/EVM0015879/EVM0013711/EVM0016078/EVM0002229/EVM0014495/EVM0000157/EVM0003861/EVM0002792/EVM0002783/EVM0014791/EVM0017475/EVM0016314/EVM0007513/EVM0008306/EVM0000674/EVM0016559/EVM0017249/EVM0014239/EVM0011673/EVM0006916/EVM0003841/EVM0014702/EVM0006244/EVM0014293/EVM0016833/EVM0001583/EVM0004197/EVM0000079/EVM0003203/EVM0007211/EVM0005675/EVM0000223/EVM0005962/EVM…	118
GO:0018130	heterocycle biosynthetic process	119/1578	445/7594	0.00112656	0.0223967	0.01837	EVM0005700/EVM0011954/EVM0012587/EVM0003883/EVM0005977/EVM0004359/EVM0001146/EVM0006258/EVM0014709/EVM0013536/EVM0016690/EVM0000449/EVM0012702/EVM0009917/EVM0013992/EVM0005328/EVM0002792/EVM0014508/EVM0001599/EVM0015776/EVM0008309/EVM0005491/EVM0007873/EVM0008370/EVM0004424/EVM0016168/EVM0017137/EVM0009939/EVM0001408/EVM0006802/EVM0014579/EVM0015049/EVM0015683/EVM0015267/EVM0011910/EVM0001866/EVM…	119
GO:0051056	regulation of small GTPase mediated signal transduction	16/1578	36/7594	0.00115695	0.0223967	0.01837	EVM0005366/EVM0007006/EVM0002575/EVM0010248/EVM0001850/EVM0001914/EVM0007262/EVM0016491/EVM0004317/EVM0016114/EVM0011536/EVM0014848/EVM0017560/EVM0008929/EVM0015745/EVM0004290	16
GO:1902531	regulation of intracellular signal transduction	16/1578	36/7594	0.00115695	0.0223967	0.01837	EVM0005366/EVM0007006/EVM0002575/EVM0010248/EVM0001850/EVM0001914/EVM0007262/EVM0016491/EVM0004317/EVM0016114/EVM0011536/EVM0014848/EVM0017560/EVM0008929/EVM0015745/EVM0004290	16
GO:0005856	cytoskeleton	26/1578	70/7594	0.00115705	0.0223967	0.01837	EVM0004210/EVM0011393/EVM0012043/EVM0011560/EVM0015308/EVM0007924/EVM0001863/EVM0016806/EVM0003745/EVM0016478/EVM0005012/EVM0005642/EVM0017323/EVM0005896/EVM0004926/EVM0010191/EVM0001567/EVM0012815/EVM0005845/EVM0007568/EVM0005875/EVM0010519/EVM0006066/EVM0000967/EVM0017592/EVM0005446	26
GO:0007165	signal transduction	129/1578	489/7594	0.00124658	0.0223967	0.01837	EVM0005366/EVM0011954/EVM0012376/EVM0007006/EVM0014550/EVM0006258/EVM0014495/EVM0007846/EVM0002575/EVM0012702/EVM0009917/EVM0001766/EVM0005328/EVM0002792/EVM0007645/EVM0007819/EVM0010248/EVM0005429/EVM0017475/EVM0012843/EVM0017249/EVM0001084/EVM0011877/EVM0010832/EVM0002343/EVM0001850/EVM0016695/EVM0014811/EVM0009939/EVM0000092/EVM0001602/EVM0005001/EVM0004157/EVM0008428/EVM0001716/EVM0011553/EVM…	129
GO:1901605	alpha-amino acid metabolic process	11/1578	21/7594	0.00133316	0.0223967	0.01837	EVM0016702/EVM0007594/EVM0000365/EVM0017239/EVM0010187/EVM0000383/EVM0002934/EVM0012915/EVM0010317/EVM0017612/EVM0015639	11
GO:0006396	RNA processing	34/1578	100/7594	0.00137318	0.0223967	0.01837	EVM0016302/EVM0016241/EVM0000872/EVM0014064/EVM0014591/EVM0004554/EVM0012195/EVM0008343/EVM0013494/EVM0007128/EVM0003557/EVM0010915/EVM0013358/EVM0002637/EVM0016298/EVM0013635/EVM0006558/EVM0001372/EVM0007133/EVM0012965/EVM0017422/EVM0008715/EVM0011537/EVM0011236/EVM0002755/EVM0001888/EVM0015202/EVM0015011/EVM0010903/EVM0015107/EVM0010631/EVM0000721/EVM0000882/EVM0010793	34
GO:0034660	ncRNA metabolic process	28/1578	78/7594	0.00140178	0.0223967	0.01837	EVM0000872/EVM0011572/EVM0007079/EVM0015786/EVM0004554/EVM0012638/EVM0012195/EVM0008343/EVM0006431/EVM0006554/EVM0011158/EVM0010915/EVM0013358/EVM0001708/EVM0013635/EVM0009790/EVM0007133/EVM0017422/EVM0011537/EVM0002755/EVM0001888/EVM0012456/EVM0015107/EVM0014644/EVM0002126/EVM0007490/EVM0012232/EVM0005715	28
GO:0044700	single organism signaling	129/1578	491/7594	0.00147279	0.0223967	0.01837	EVM0005366/EVM0011954/EVM0012376/EVM0007006/EVM0014550/EVM0006258/EVM0014495/EVM0007846/EVM0002575/EVM0012702/EVM0009917/EVM0001766/EVM0005328/EVM0002792/EVM0007645/EVM0007819/EVM0010248/EVM0005429/EVM0017475/EVM0012843/EVM0017249/EVM0001084/EVM0011877/EVM0010832/EVM0002343/EVM0001850/EVM0016695/EVM0014811/EVM0009939/EVM0000092/EVM0001602/EVM0005001/EVM0004157/EVM0008428/EVM0001716/EVM0011553/EVM…	129
GO:0009966	regulation of signal transduction	17/1578	40/7594	0.00150327	0.0223967	0.01837	EVM0005366/EVM0007006/EVM0002575/EVM0010248/EVM0001850/EVM0001914/EVM0007262/EVM0007211/EVM0016491/EVM0004317/EVM0016114/EVM0011536/EVM0014848/EVM0017560/EVM0008929/EVM0015745/EVM0004290	17
GO:0010646	regulation of cell communication	17/1578	40/7594	0.00150327	0.0223967	0.01837	EVM0005366/EVM0007006/EVM0002575/EVM0010248/EVM0001850/EVM0001914/EVM0007262/EVM0007211/EVM0016491/EVM0004317/EVM0016114/EVM0011536/EVM0014848/EVM0017560/EVM0008929/EVM0015745/EVM0004290	17
GO:0015629	actin cytoskeleton	17/1578	40/7594	0.00150327	0.0223967	0.01837	EVM0004210/EVM0011393/EVM0012043/EVM0011560/EVM0015308/EVM0001863/EVM0016806/EVM0003745/EVM0016478/EVM0005012/EVM0005642/EVM0017323/EVM0004926/EVM0005845/EVM0007568/EVM0005875/EVM0017592	17
GO:0023051	regulation of signaling	17/1578	40/7594	0.00150327	0.0223967	0.01837	EVM0005366/EVM0007006/EVM0002575/EVM0010248/EVM0001850/EVM0001914/EVM0007262/EVM0007211/EVM0016491/EVM0004317/EVM0016114/EVM0011536/EVM0014848/EVM0017560/EVM0008929/EVM0015745/EVM0004290	17
GO:0007154	cell communication	131/1578	500/7594	0.0015193	0.0223967	0.01837	EVM0005366/EVM0011954/EVM0012376/EVM0007006/EVM0014550/EVM0006258/EVM0014495/EVM0007846/EVM0002575/EVM0012702/EVM0009917/EVM0001766/EVM0005328/EVM0002792/EVM0007645/EVM0007819/EVM0010248/EVM0005429/EVM0017475/EVM0012843/EVM0017249/EVM0001084/EVM0011877/EVM0010832/EVM0002343/EVM0001850/EVM0016695/EVM0014811/EVM0009939/EVM0000092/EVM0001602/EVM0005001/EVM0004157/EVM0008428/EVM0001716/EVM0011553/EVM…	131
GO:1901362	organic cyclic compound biosynthetic process	120/1578	453/7594	0.00155925	0.0223967	0.01837	EVM0005700/EVM0011954/EVM0012587/EVM0003883/EVM0005977/EVM0004359/EVM0001146/EVM0006258/EVM0014709/EVM0013536/EVM0016690/EVM0000449/EVM0012702/EVM0009917/EVM0013992/EVM0005328/EVM0002792/EVM0014508/EVM0001599/EVM0015776/EVM0008309/EVM0005491/EVM0007873/EVM0008370/EVM0004424/EVM0016168/EVM0017137/EVM0009939/EVM0001408/EVM0006802/EVM0014579/EVM0015049/EVM0015683/EVM0015267/EVM0011910/EVM0001866/EVM…	120
GO:0023052	signaling	129/1578	492/7594	0.0015991	0.0223967	0.01837	EVM0005366/EVM0011954/EVM0012376/EVM0007006/EVM0014550/EVM0006258/EVM0014495/EVM0007846/EVM0002575/EVM0012702/EVM0009917/EVM0001766/EVM0005328/EVM0002792/EVM0007645/EVM0007819/EVM0010248/EVM0005429/EVM0017475/EVM0012843/EVM0017249/EVM0001084/EVM0011877/EVM0010832/EVM0002343/EVM0001850/EVM0016695/EVM0014811/EVM0009939/EVM0000092/EVM0001602/EVM0005001/EVM0004157/EVM0008428/EVM0001716/EVM0011553/EVM…	129
GO:0009187	cyclic nucleotide metabolic process	16/1578	37/7594	0.00165046	0.0223967	0.01837	EVM0011954/EVM0009917/EVM0002792/EVM0005675/EVM0013784/EVM0005547/EVM0010916/EVM0006550/EVM0014228/EVM0015240/EVM0014642/EVM0011574/EVM0014834/EVM0012002/EVM0004570/EVM0004186	16
GO:0009190	cyclic nucleotide biosynthetic process	16/1578	37/7594	0.00165046	0.0223967	0.01837	EVM0011954/EVM0009917/EVM0002792/EVM0005675/EVM0013784/EVM0005547/EVM0010916/EVM0006550/EVM0014228/EVM0015240/EVM0014642/EVM0011574/EVM0014834/EVM0012002/EVM0004570/EVM0004186	16
GO:0016849	phosphorus-oxygen lyase activity	16/1578	37/7594	0.00165046	0.0223967	0.01837	EVM0011954/EVM0009917/EVM0002792/EVM0005675/EVM0013784/EVM0005547/EVM0010916/EVM0006550/EVM0014228/EVM0015240/EVM0014642/EVM0011574/EVM0014834/EVM0012002/EVM0004570/EVM0004186	16
GO:0006355	regulation of transcription, DNA-templated	85/1578	306/7594	0.00175472	0.0223967	0.01837	EVM0005700/EVM0012587/EVM0003883/EVM0001146/EVM0006258/EVM0014709/EVM0013536/EVM0016690/EVM0000449/EVM0012702/EVM0005328/EVM0014508/EVM0005491/EVM0007873/EVM0008370/EVM0016168/EVM0017137/EVM0009939/EVM0001408/EVM0006802/EVM0014579/EVM0015049/EVM0015683/EVM0001866/EVM0017093/EVM0009536/EVM0010666/EVM0005048/EVM0012620/EVM0004650/EVM0001934/EVM0016194/EVM0013811/EVM0002332/EVM0010479/EVM0000657/EVM…	85
GO:0019219	regulation of nucleobase-containing compound metabolic process	85/1578	306/7594	0.00175472	0.0223967	0.01837	EVM0005700/EVM0012587/EVM0003883/EVM0001146/EVM0006258/EVM0014709/EVM0013536/EVM0016690/EVM0000449/EVM0012702/EVM0005328/EVM0014508/EVM0005491/EVM0007873/EVM0008370/EVM0016168/EVM0017137/EVM0009939/EVM0001408/EVM0006802/EVM0014579/EVM0015049/EVM0015683/EVM0001866/EVM0017093/EVM0009536/EVM0010666/EVM0005048/EVM0012620/EVM0004650/EVM0001934/EVM0016194/EVM0013811/EVM0002332/EVM0010479/EVM0000657/EVM…	85
GO:0051252	regulation of RNA metabolic process	85/1578	306/7594	0.00175472	0.0223967	0.01837	EVM0005700/EVM0012587/EVM0003883/EVM0001146/EVM0006258/EVM0014709/EVM0013536/EVM0016690/EVM0000449/EVM0012702/EVM0005328/EVM0014508/EVM0005491/EVM0007873/EVM0008370/EVM0016168/EVM0017137/EVM0009939/EVM0001408/EVM0006802/EVM0014579/EVM0015049/EVM0015683/EVM0001866/EVM0017093/EVM0009536/EVM0010666/EVM0005048/EVM0012620/EVM0004650/EVM0001934/EVM0016194/EVM0013811/EVM0002332/EVM0010479/EVM0000657/EVM…	85
GO:1903506	regulation of nucleic acid-templated transcription	85/1578	306/7594	0.00175472	0.0223967	0.01837	EVM0005700/EVM0012587/EVM0003883/EVM0001146/EVM0006258/EVM0014709/EVM0013536/EVM0016690/EVM0000449/EVM0012702/EVM0005328/EVM0014508/EVM0005491/EVM0007873/EVM0008370/EVM0016168/EVM0017137/EVM0009939/EVM0001408/EVM0006802/EVM0014579/EVM0015049/EVM0015683/EVM0001866/EVM0017093/EVM0009536/EVM0010666/EVM0005048/EVM0012620/EVM0004650/EVM0001934/EVM0016194/EVM0013811/EVM0002332/EVM0010479/EVM0000657/EVM…	85
GO:2001141	regulation of RNA biosynthetic process	85/1578	306/7594	0.00175472	0.0223967	0.01837	EVM0005700/EVM0012587/EVM0003883/EVM0001146/EVM0006258/EVM0014709/EVM0013536/EVM0016690/EVM0000449/EVM0012702/EVM0005328/EVM0014508/EVM0005491/EVM0007873/EVM0008370/EVM0016168/EVM0017137/EVM0009939/EVM0001408/EVM0006802/EVM0014579/EVM0015049/EVM0015683/EVM0001866/EVM0017093/EVM0009536/EVM0010666/EVM0005048/EVM0012620/EVM0004650/EVM0001934/EVM0016194/EVM0013811/EVM0002332/EVM0010479/EVM0000657/EVM…	85
GO:0044281	small molecule metabolic process	67/1578	234/7594	0.00232501	0.0291108	0.023877	EVM0011954/EVM0016702/EVM0009917/EVM0013992/EVM0002189/EVM0002792/EVM0001599/EVM0007594/EVM0012360/EVM0011572/EVM0000365/EVM0017239/EVM0007079/EVM0010187/EVM0016029/EVM0000383/EVM0001780/EVM0015786/EVM0012638/EVM0005675/EVM0002934/EVM0013720/EVM0002534/EVM0013784/EVM0005547/EVM0012915/EVM0006431/EVM0005667/EVM0007777/EVM0014902/EVM0010317/EVM0010916/EVM0006550/EVM0006554/EVM0011158/EVM0012519/EVM…	67
GO:0044430	cytoskeletal part	24/1578	66/7594	0.00245674	0.0291108	0.023877	EVM0004210/EVM0011393/EVM0012043/EVM0011560/EVM0015308/EVM0007924/EVM0001863/EVM0016806/EVM0003745/EVM0016478/EVM0005012/EVM0005642/EVM0017323/EVM0004926/EVM0010191/EVM0001567/EVM0012815/EVM0005845/EVM0007568/EVM0005875/EVM0006066/EVM0000967/EVM0017592/EVM0005446	24
GO:0009889	regulation of biosynthetic process	85/1578	310/7594	0.00262965	0.0291108	0.023877	EVM0005700/EVM0012587/EVM0003883/EVM0001146/EVM0006258/EVM0014709/EVM0013536/EVM0016690/EVM0000449/EVM0012702/EVM0005328/EVM0014508/EVM0005491/EVM0007873/EVM0008370/EVM0016168/EVM0017137/EVM0009939/EVM0001408/EVM0006802/EVM0014579/EVM0015049/EVM0015683/EVM0001866/EVM0017093/EVM0009536/EVM0010666/EVM0005048/EVM0012620/EVM0004650/EVM0001934/EVM0016194/EVM0013811/EVM0002332/EVM0010479/EVM0000657/EVM…	85
GO:0010556	regulation of macromolecule biosynthetic process	85/1578	310/7594	0.00262965	0.0291108	0.023877	EVM0005700/EVM0012587/EVM0003883/EVM0001146/EVM0006258/EVM0014709/EVM0013536/EVM0016690/EVM0000449/EVM0012702/EVM0005328/EVM0014508/EVM0005491/EVM0007873/EVM0008370/EVM0016168/EVM0017137/EVM0009939/EVM0001408/EVM0006802/EVM0014579/EVM0015049/EVM0015683/EVM0001866/EVM0017093/EVM0009536/EVM0010666/EVM0005048/EVM0012620/EVM0004650/EVM0001934/EVM0016194/EVM0013811/EVM0002332/EVM0010479/EVM0000657/EVM…	85
GO:0031326	regulation of cellular biosynthetic process	85/1578	310/7594	0.00262965	0.0291108	0.023877	EVM0005700/EVM0012587/EVM0003883/EVM0001146/EVM0006258/EVM0014709/EVM0013536/EVM0016690/EVM0000449/EVM0012702/EVM0005328/EVM0014508/EVM0005491/EVM0007873/EVM0008370/EVM0016168/EVM0017137/EVM0009939/EVM0001408/EVM0006802/EVM0014579/EVM0015049/EVM0015683/EVM0001866/EVM0017093/EVM0009536/EVM0010666/EVM0005048/EVM0012620/EVM0004650/EVM0001934/EVM0016194/EVM0013811/EVM0002332/EVM0010479/EVM0000657/EVM…	85
GO:0051171	regulation of nitrogen compound metabolic process	85/1578	310/7594	0.00262965	0.0291108	0.023877	EVM0005700/EVM0012587/EVM0003883/EVM0001146/EVM0006258/EVM0014709/EVM0013536/EVM0016690/EVM0000449/EVM0012702/EVM0005328/EVM0014508/EVM0005491/EVM0007873/EVM0008370/EVM0016168/EVM0017137/EVM0009939/EVM0001408/EVM0006802/EVM0014579/EVM0015049/EVM0015683/EVM0001866/EVM0017093/EVM0009536/EVM0010666/EVM0005048/EVM0012620/EVM0004650/EVM0001934/EVM0016194/EVM0013811/EVM0002332/EVM0010479/EVM0000657/EVM…	85
GO:2000112	regulation of cellular macromolecule biosynthetic process	85/1578	310/7594	0.00262965	0.0291108	0.023877	EVM0005700/EVM0012587/EVM0003883/EVM0001146/EVM0006258/EVM0014709/EVM0013536/EVM0016690/EVM0000449/EVM0012702/EVM0005328/EVM0014508/EVM0005491/EVM0007873/EVM0008370/EVM0016168/EVM0017137/EVM0009939/EVM0001408/EVM0006802/EVM0014579/EVM0015049/EVM0015683/EVM0001866/EVM0017093/EVM0009536/EVM0010666/EVM0005048/EVM0012620/EVM0004650/EVM0001934/EVM0016194/EVM0013811/EVM0002332/EVM0010479/EVM0000657/EVM…	85
GO:0010468	regulation of gene expression	86/1578	315/7594	0.0028414	0.0291108	0.023877	EVM0005700/EVM0012587/EVM0003883/EVM0001146/EVM0006258/EVM0014709/EVM0013536/EVM0016690/EVM0000449/EVM0012702/EVM0005328/EVM0014508/EVM0005491/EVM0007873/EVM0008370/EVM0016168/EVM0017137/EVM0009939/EVM0001408/EVM0006802/EVM0014579/EVM0015049/EVM0015683/EVM0001866/EVM0017093/EVM0009536/EVM0010666/EVM0005048/EVM0012620/EVM0004650/EVM0001934/EVM0016194/EVM0013811/EVM0002332/EVM0010479/EVM0000657/EVM…	86
GO:0015399	primary active transmembrane transporter activity	19/1578	49/7594	0.00293443	0.0291108	0.023877	EVM0009628/EVM0007487/EVM0003601/EVM0006627/EVM0002500/EVM0011858/EVM0002251/EVM0011580/EVM0001176/EVM0005785/EVM0007302/EVM0007445/EVM0009269/EVM0002623/EVM0011772/EVM0001706/EVM0005270/EVM0001112/EVM0015115	19
GO:0015405	P-P-bond-hydrolysis-driven transmembrane transporter activity	19/1578	49/7594	0.00293443	0.0291108	0.023877	EVM0009628/EVM0007487/EVM0003601/EVM0006627/EVM0002500/EVM0011858/EVM0002251/EVM0011580/EVM0001176/EVM0005785/EVM0007302/EVM0007445/EVM0009269/EVM0002623/EVM0011772/EVM0001706/EVM0005270/EVM0001112/EVM0015115	19
GO:0042626	ATPase activity, coupled to transmembrane movement of substances	19/1578	49/7594	0.00293443	0.0291108	0.023877	EVM0009628/EVM0007487/EVM0003601/EVM0006627/EVM0002500/EVM0011858/EVM0002251/EVM0011580/EVM0001176/EVM0005785/EVM0007302/EVM0007445/EVM0009269/EVM0002623/EVM0011772/EVM0001706/EVM0005270/EVM0001112/EVM0015115	19
GO:0043492	ATPase activity, coupled to movement of substances	19/1578	49/7594	0.00293443	0.0291108	0.023877	EVM0009628/EVM0007487/EVM0003601/EVM0006627/EVM0002500/EVM0011858/EVM0002251/EVM0011580/EVM0001176/EVM0005785/EVM0007302/EVM0007445/EVM0009269/EVM0002623/EVM0011772/EVM0001706/EVM0005270/EVM0001112/EVM0015115	19
GO:0032774	RNA biosynthetic process	97/1578	362/7594	0.00295053	0.0291108	0.023877	EVM0005700/EVM0012587/EVM0003883/EVM0005977/EVM0004359/EVM0001146/EVM0006258/EVM0014709/EVM0013536/EVM0016690/EVM0000449/EVM0012702/EVM0005328/EVM0014508/EVM0015776/EVM0008309/EVM0005491/EVM0007873/EVM0008370/EVM0004424/EVM0016168/EVM0017137/EVM0009939/EVM0001408/EVM0006802/EVM0014579/EVM0015049/EVM0015683/EVM0015267/EVM0011910/EVM0001866/EVM0017093/EVM0009536/EVM0010666/EVM0005048/EVM0012620/EVM…	97
GO:0006323	DNA packaging	8/1578	14/7594	0.00306866	0.0291108	0.023877	EVM0007481/EVM0005618/EVM0003769/EVM0005809/EVM0015077/EVM0006306/EVM0004950/EVM0014838	8
GO:0006334	nucleosome assembly	8/1578	14/7594	0.00306866	0.0291108	0.023877	EVM0007481/EVM0005618/EVM0003769/EVM0005809/EVM0015077/EVM0006306/EVM0004950/EVM0014838	8
GO:0031497	chromatin assembly	8/1578	14/7594	0.00306866	0.0291108	0.023877	EVM0007481/EVM0005618/EVM0003769/EVM0005809/EVM0015077/EVM0006306/EVM0004950/EVM0014838	8
GO:0034728	nucleosome organization	8/1578	14/7594	0.00306866	0.0291108	0.023877	EVM0007481/EVM0005618/EVM0003769/EVM0005809/EVM0015077/EVM0006306/EVM0004950/EVM0014838	8
GO:0065004	protein-DNA complex assembly	8/1578	14/7594	0.00306866	0.0291108	0.023877	EVM0007481/EVM0005618/EVM0003769/EVM0005809/EVM0015077/EVM0006306/EVM0004950/EVM0014838	8
GO:0071824	protein-DNA complex subunit organization	8/1578	14/7594	0.00306866	0.0291108	0.023877	EVM0007481/EVM0005618/EVM0003769/EVM0005809/EVM0015077/EVM0006306/EVM0004950/EVM0014838	8
GO:0005694	chromosome	15/1578	36/7594	0.00354334	0.032912	0.0269948	EVM0007481/EVM0005618/EVM0001764/EVM0006485/EVM0003769/EVM0005809/EVM0015077/EVM0013203/EVM0006306/EVM0005944/EVM0004950/EVM0004512/EVM0002325/EVM0014838/EVM0001356	15
GO:0006351	transcription, DNA-templated	96/1578	360/7594	0.00361	0.032912	0.0269948	EVM0005700/EVM0012587/EVM0003883/EVM0005977/EVM0004359/EVM0001146/EVM0006258/EVM0014709/EVM0013536/EVM0016690/EVM0000449/EVM0012702/EVM0005328/EVM0014508/EVM0015776/EVM0008309/EVM0005491/EVM0007873/EVM0008370/EVM0004424/EVM0016168/EVM0017137/EVM0009939/EVM0001408/EVM0006802/EVM0014579/EVM0015049/EVM0015683/EVM0015267/EVM0011910/EVM0001866/EVM0017093/EVM0009536/EVM0010666/EVM0005048/EVM0012620/EVM…	96
GO:0097659	nucleic acid-templated transcription	96/1578	360/7594	0.00361	0.032912	0.0269948	EVM0005700/EVM0012587/EVM0003883/EVM0005977/EVM0004359/EVM0001146/EVM0006258/EVM0014709/EVM0013536/EVM0016690/EVM0000449/EVM0012702/EVM0005328/EVM0014508/EVM0015776/EVM0008309/EVM0005491/EVM0007873/EVM0008370/EVM0004424/EVM0016168/EVM0017137/EVM0009939/EVM0001408/EVM0006802/EVM0014579/EVM0015049/EVM0015683/EVM0015267/EVM0011910/EVM0001866/EVM0017093/EVM0009536/EVM0010666/EVM0005048/EVM0012620/EVM…	96
GO:0080090	regulation of primary metabolic process	85/1578	315/7594	0.00424531	0.0380661	0.0312223	EVM0005700/EVM0012587/EVM0003883/EVM0001146/EVM0006258/EVM0014709/EVM0013536/EVM0016690/EVM0000449/EVM0012702/EVM0005328/EVM0014508/EVM0005491/EVM0007873/EVM0008370/EVM0016168/EVM0017137/EVM0009939/EVM0001408/EVM0006802/EVM0014579/EVM0015049/EVM0015683/EVM0001866/EVM0017093/EVM0009536/EVM0010666/EVM0005048/EVM0012620/EVM0004650/EVM0001934/EVM0016194/EVM0013811/EVM0002332/EVM0010479/EVM0000657/EVM…	85
GO:0007265	Ras protein signal transduction	13/1578	30/7594	0.00433802	0.0380661	0.0312223	EVM0005366/EVM0007006/EVM0002575/EVM0010248/EVM0001850/EVM0001914/EVM0016491/EVM0004317/EVM0016114/EVM0011536/EVM0014848/EVM0017560/EVM0008929	13
GO:0046578	regulation of Ras protein signal transduction	13/1578	30/7594	0.00433802	0.0380661	0.0312223	EVM0005366/EVM0007006/EVM0002575/EVM0010248/EVM0001850/EVM0001914/EVM0016491/EVM0004317/EVM0016114/EVM0011536/EVM0014848/EVM0017560/EVM0008929	13
GO:0060255	regulation of macromolecule metabolic process	86/1578	320/7594	0.00455168	0.0394479	0.0323557	EVM0005700/EVM0012587/EVM0003883/EVM0001146/EVM0006258/EVM0014709/EVM0013536/EVM0016690/EVM0000449/EVM0012702/EVM0005328/EVM0014508/EVM0005491/EVM0007873/EVM0008370/EVM0016168/EVM0017137/EVM0009939/EVM0001408/EVM0006802/EVM0014579/EVM0015049/EVM0015683/EVM0001866/EVM0017093/EVM0009536/EVM0010666/EVM0005048/EVM0012620/EVM0004650/EVM0001934/EVM0016194/EVM0013811/EVM0002332/EVM0010479/EVM0000657/EVM…	86
GO:0031323	regulation of cellular metabolic process	85/1578	316/7594	0.00465594	0.0398594	0.0326932	EVM0005700/EVM0012587/EVM0003883/EVM0001146/EVM0006258/EVM0014709/EVM0013536/EVM0016690/EVM0000449/EVM0012702/EVM0005328/EVM0014508/EVM0005491/EVM0007873/EVM0008370/EVM0016168/EVM0017137/EVM0009939/EVM0001408/EVM0006802/EVM0014579/EVM0015049/EVM0015683/EVM0001866/EVM0017093/EVM0009536/EVM0010666/EVM0005048/EVM0012620/EVM0004650/EVM0001934/EVM0016194/EVM0013811/EVM0002332/EVM0010479/EVM0000657/EVM…	85
GO:0022613	ribonucleoprotein complex biogenesis	15/1578	37/7594	0.00483394	0.040667	0.0333556	EVM0000872/EVM0014533/EVM0008782/EVM0012195/EVM0010627/EVM0010915/EVM0016459/EVM0013635/EVM0007133/EVM0017422/EVM0011537/EVM0012573/EVM0001888/EVM0004141/EVM0015883	15
GO:0005088	Ras guanyl-nucleotide exchange factor activity	11/1578	24/7594	0.00509443	0.040667	0.0333556	EVM0005366/EVM0007006/EVM0010248/EVM0001850/EVM0001914/EVM0016491/EVM0004317/EVM0016114/EVM0011536/EVM0014848/EVM0008929	11
GO:0005089	Rho guanyl-nucleotide exchange factor activity	11/1578	24/7594	0.00509443	0.040667	0.0333556	EVM0005366/EVM0007006/EVM0010248/EVM0001850/EVM0001914/EVM0016491/EVM0004317/EVM0016114/EVM0011536/EVM0014848/EVM0008929	11
GO:0007266	Rho protein signal transduction	11/1578	24/7594	0.00509443	0.040667	0.0333556	EVM0005366/EVM0007006/EVM0010248/EVM0001850/EVM0001914/EVM0016491/EVM0004317/EVM0016114/EVM0011536/EVM0014848/EVM0008929	11
GO:0035023	regulation of Rho protein signal transduction	11/1578	24/7594	0.00509443	0.040667	0.0333556	EVM0005366/EVM0007006/EVM0010248/EVM0001850/EVM0001914/EVM0016491/EVM0004317/EVM0016114/EVM0011536/EVM0014848/EVM0008929	11
GO:0006333	chromatin assembly or disassembly	8/1578	15/7594	0.00538751	0.040667	0.0333556	EVM0007481/EVM0005618/EVM0003769/EVM0005809/EVM0015077/EVM0006306/EVM0004950/EVM0014838	8
GO:0030117	membrane coat	8/1578	15/7594	0.00538751	0.040667	0.0333556	EVM0013597/EVM0003060/EVM0012942/EVM0007801/EVM0004093/EVM0000273/EVM0002460/EVM0013740	8
GO:0048475	coated membrane	8/1578	15/7594	0.00538751	0.040667	0.0333556	EVM0013597/EVM0003060/EVM0012942/EVM0007801/EVM0004093/EVM0000273/EVM0002460/EVM0013740	8
GO:0099080	supramolecular complex	8/1578	15/7594	0.00538751	0.040667	0.0333556	EVM0004926/EVM0010191/EVM0001567/EVM0012815/EVM0005845/EVM0006066/EVM0000967/EVM0005446	8
GO:0099081	supramolecular polymer	8/1578	15/7594	0.00538751	0.040667	0.0333556	EVM0004926/EVM0010191/EVM0001567/EVM0012815/EVM0005845/EVM0006066/EVM0000967/EVM0005446	8
GO:0099512	supramolecular fiber	8/1578	15/7594	0.00538751	0.040667	0.0333556	EVM0004926/EVM0010191/EVM0001567/EVM0012815/EVM0005845/EVM0006066/EVM0000967/EVM0005446	8
GO:0019222	regulation of metabolic process	86/1578	322/7594	0.00545259	0.0407204	0.0333994	EVM0005700/EVM0012587/EVM0003883/EVM0001146/EVM0006258/EVM0014709/EVM0013536/EVM0016690/EVM0000449/EVM0012702/EVM0005328/EVM0014508/EVM0005491/EVM0007873/EVM0008370/EVM0016168/EVM0017137/EVM0009939/EVM0001408/EVM0006802/EVM0014579/EVM0015049/EVM0015683/EVM0001866/EVM0017093/EVM0009536/EVM0010666/EVM0005048/EVM0012620/EVM0004650/EVM0001934/EVM0016194/EVM0013811/EVM0002332/EVM0010479/EVM0000657/EVM…	86
GO:0007155	cell adhesion	13/1578	31/7594	0.00607332	0.0444111	0.0364266	EVM0002545/EVM0014854/EVM0014187/EVM0017620/EVM0007430/EVM0001455/EVM0010661/EVM0004782/EVM0000131/EVM0006753/EVM0012993/EVM0003768/EVM0010721	13
GO:0022610	biological adhesion	13/1578	31/7594	0.00607332	0.0444111	0.0364266	EVM0002545/EVM0014854/EVM0014187/EVM0017620/EVM0007430/EVM0001455/EVM0010661/EVM0004782/EVM0000131/EVM0006753/EVM0012993/EVM0003768/EVM0010721	13
GO:0016820	hydrolase activity, acting on acid anhydrides, catalyzing transmembrane movement of substances	19/1578	52/7594	0.00629369	0.0454946	0.0373152	EVM0009628/EVM0007487/EVM0003601/EVM0006627/EVM0002500/EVM0011858/EVM0002251/EVM0011580/EVM0001176/EVM0005785/EVM0007302/EVM0007445/EVM0009269/EVM0002623/EVM0011772/EVM0001706/EVM0005270/EVM0001112/EVM0015115	19
GO:0004812	aminoacyl-tRNA ligase activity	15/1578	38/7594	0.00648071	0.0454946	0.0373152	EVM0011572/EVM0007079/EVM0015786/EVM0012638/EVM0006431/EVM0006554/EVM0011158/EVM0001708/EVM0009790/EVM0012456/EVM0014644/EVM0002126/EVM0007490/EVM0012232/EVM0005715	15
GO:0043038	amino acid activation	15/1578	38/7594	0.00648071	0.0454946	0.0373152	EVM0011572/EVM0007079/EVM0015786/EVM0012638/EVM0006431/EVM0006554/EVM0011158/EVM0001708/EVM0009790/EVM0012456/EVM0014644/EVM0002126/EVM0007490/EVM0012232/EVM0005715	15
GO:0043039	tRNA aminoacylation	15/1578	38/7594	0.00648071	0.0454946	0.0373152	EVM0011572/EVM0007079/EVM0015786/EVM0012638/EVM0006431/EVM0006554/EVM0011158/EVM0001708/EVM0009790/EVM0012456/EVM0014644/EVM0002126/EVM0007490/EVM0012232/EVM0005715	15
GO:0019752	carboxylic acid metabolic process	36/1578	117/7594	0.00673565	0.0464067	0.0380634	EVM0016702/EVM0002189/EVM0007594/EVM0012360/EVM0011572/EVM0000365/EVM0017239/EVM0007079/EVM0010187/EVM0000383/EVM0001780/EVM0015786/EVM0012638/EVM0002934/EVM0002534/EVM0012915/EVM0006431/EVM0005667/EVM0010317/EVM0006554/EVM0011158/EVM0017612/EVM0001732/EVM0001708/EVM0015639/EVM0009790/EVM0008744/EVM0010562/EVM0013468/EVM0012456/EVM0014644/EVM0002126/EVM0007490/EVM0012232/EVM0011632/EVM0005715	36
GO:0008017	microtubule binding	12/1578	28/7594	0.00674285	0.0464067	0.0380634	EVM0008792/EVM0016923/EVM0014211/EVM0001499/EVM0014713/EVM0015850/EVM0003095/EVM0005947/EVM0015728/EVM0011525/EVM0007575/EVM0001188	12
GO:0006418	tRNA aminoacylation for protein translation	14/1578	35/7594	0.00735472	0.0501263	0.0411143	EVM0011572/EVM0007079/EVM0015786/EVM0012638/EVM0006431/EVM0006554/EVM0011158/EVM0001708/EVM0009790/EVM0012456/EVM0002126/EVM0007490/EVM0012232/EVM0005715	14
GO:0006082	organic acid metabolic process	36/1578	118/7594	0.00780318	0.0520683	0.0427071	EVM0016702/EVM0002189/EVM0007594/EVM0012360/EVM0011572/EVM0000365/EVM0017239/EVM0007079/EVM0010187/EVM0000383/EVM0001780/EVM0015786/EVM0012638/EVM0002934/EVM0002534/EVM0012915/EVM0006431/EVM0005667/EVM0010317/EVM0006554/EVM0011158/EVM0017612/EVM0001732/EVM0001708/EVM0015639/EVM0009790/EVM0008744/EVM0010562/EVM0013468/EVM0012456/EVM0014644/EVM0002126/EVM0007490/EVM0012232/EVM0011632/EVM0005715	36
GO:0043436	oxoacid metabolic process	36/1578	118/7594	0.00780318	0.0520683	0.0427071	EVM0016702/EVM0002189/EVM0007594/EVM0012360/EVM0011572/EVM0000365/EVM0017239/EVM0007079/EVM0010187/EVM0000383/EVM0001780/EVM0015786/EVM0012638/EVM0002934/EVM0002534/EVM0012915/EVM0006431/EVM0005667/EVM0010317/EVM0006554/EVM0011158/EVM0017612/EVM0001732/EVM0001708/EVM0015639/EVM0009790/EVM0008744/EVM0010562/EVM0013468/EVM0012456/EVM0014644/EVM0002126/EVM0007490/EVM0012232/EVM0011632/EVM0005715	36
GO:0008092	cytoskeletal protein binding	22/1578	64/7594	0.00786217	0.0520683	0.0427071	EVM0008792/EVM0002489/EVM0016923/EVM0014211/EVM0001499/EVM0010661/EVM0014713/EVM0015850/EVM0005896/EVM0004888/EVM0000752/EVM0003768/EVM0003095/EVM0015648/EVM0005947/EVM0015728/EVM0011525/EVM0009284/EVM0007575/EVM0001188/EVM0001270/EVM0010721	22
GO:0005794	Golgi apparatus	10/1578	22/7594	0.0080467	0.0527924	0.043301	EVM0001296/EVM0006915/EVM0015225/EVM0007801/EVM0011681/EVM0016686/EVM0013526/EVM0000273/EVM0013740/EVM0013399	10
GO:0016875	ligase activity, forming carbon-oxygen bonds	15/1578	39/7594	0.00854874	0.055057	0.0451585	EVM0011572/EVM0007079/EVM0015786/EVM0012638/EVM0006431/EVM0006554/EVM0011158/EVM0001708/EVM0009790/EVM0012456/EVM0014644/EVM0002126/EVM0007490/EVM0012232/EVM0005715	15
GO:0016876	ligase activity, forming aminoacyl-tRNA and related compounds	15/1578	39/7594	0.00854874	0.055057	0.0451585	EVM0011572/EVM0007079/EVM0015786/EVM0012638/EVM0006431/EVM0006554/EVM0011158/EVM0001708/EVM0009790/EVM0012456/EVM0014644/EVM0002126/EVM0007490/EVM0012232/EVM0005715	15
GO:0001071	nucleic acid binding transcription factor activity	52/1578	184/7594	0.00892815	0.0564645	0.0463129	EVM0005700/EVM0012587/EVM0003883/EVM0006258/EVM0013536/EVM0012702/EVM0005328/EVM0005491/EVM0017137/EVM0009939/EVM0014579/EVM0015683/EVM0001866/EVM0017093/EVM0009536/EVM0010666/EVM0005048/EVM0012620/EVM0001934/EVM0016194/EVM0013811/EVM0002332/EVM0010479/EVM0006522/EVM0017329/EVM0009614/EVM0011417/EVM0017536/EVM0010264/EVM0014540/EVM0014194/EVM0004245/EVM0010098/EVM0003823/EVM0003245/EVM0004572/EVM…	52
GO:0003700	transcription factor activity, sequence-specific DNA binding	52/1578	184/7594	0.00892815	0.0564645	0.0463129	EVM0005700/EVM0012587/EVM0003883/EVM0006258/EVM0013536/EVM0012702/EVM0005328/EVM0005491/EVM0017137/EVM0009939/EVM0014579/EVM0015683/EVM0001866/EVM0017093/EVM0009536/EVM0010666/EVM0005048/EVM0012620/EVM0001934/EVM0016194/EVM0013811/EVM0002332/EVM0010479/EVM0006522/EVM0017329/EVM0009614/EVM0011417/EVM0017536/EVM0010264/EVM0014540/EVM0014194/EVM0004245/EVM0010098/EVM0003823/EVM0003245/EVM0004572/EVM…	52

## Sheet: GO0035556
gene	C.elegans ortholog gene	Count_3‰_1	Count_3‰_2	Count_3‰_3	Count_30‰_1	Count_30‰_2	Count_30‰_3	normalized_Count_3‰_1	normalized_Count_3‰_2	normalized_Count_3‰_3	normalized_Count_30‰_1	normalized_Count_30‰_2	normalized_Count_30‰_3	logFC	PValue	FDR
EVM0005366	unc-89	34	77	40	2270	1133	645	2.3064	4.2255	2.9547	172.602	74.8737	33.65	4.87938	1.39545e-23	1.35942e-21
EVM0011954	gcy-7	22	33	29	183	238	296	1.5102	1.8055	2.1405	13.9167	15.7459	15.4475	3.04701	6.95457e-39	2.26962e-36
EVM0012376	eat-16	30	48	36	235	203	211	2.0417	2.6379	2.605	17.8807	13.3886	10.984	2.52343	8.43235e-23	7.64416e-21
EVM0007006	sos-1	5	7	7	37	31	26	0.3657	0.3741	0.4924	2.8312	2.0203	1.348	2.29622	6.17121e-08	6.06163e-07
EVM0014495	mrck-1	69	62	44	287	195	209	4.7542	3.3884	3.2207	21.7949	12.8887	10.8766	1.99765	1.52712e-12	3.5919e-11
EVM0007846	plc-3	4	12	9	36	35	26	0.2819	0.6538	0.6621	2.749	2.3104	1.361	1.95683	1.90976e-06	1.32841e-05
EVM0002575	gbf-1	121	154	135	714	378	410	8.3329	8.3904	9.8834	54.2633	24.9674	21.3602	1.91605	2.24651e-10	3.57197e-09
EVM0009917	acy-1	53	57	29	210	158	141	3.6695	3.1293	2.1525	15.932	10.4116	7.3752	1.89964	3.99164e-10	6.04692e-09
EVM0002792	gcy-28	331	377	292	1192	1073	1154	22.761	20.5471	21.403	90.6232	70.9206	60.155	1.77544	3.93924e-19	2.48419e-17
EVM0007645	F27C1.11	45	63	50	174	166	197	3.1186	3.4324	3.6605	13.2543	10.9738	10.282	1.75076	3.87885e-15	1.38725e-13
EVM0007819	let-99	10	24	15	57	51	55	0.6886	1.3076	1.0981	4.3318	3.3976	2.871	1.73823	3.49768e-08	3.6527e-07
EVM0010248	Y37A1B.17	48	76	50	221	173	171	3.3053	4.1407	3.6605	16.8361	11.4539	8.9021	1.73044	5.1797e-11	9.35212e-10
EVM0010832	pxf-1	12	9	8	38	19	26	0.8417	0.4903	0.5867	2.8597	1.2585	1.3576	1.49209	0.000469017	0.00172272
EVM0001850	rhgf-1	60	103	91	215	211	278	4.1357	5.6139	6.6621	16.3814	13.9396	14.4835	1.44733	1.48118e-11	2.96554e-10
EVM0005001	egl-8	148	187	141	451	371	382	10.2188	10.1787	10.3457	34.2909	24.5221	19.8959	1.35206	7.05478e-10	1.03012e-08
EVM0008428	plc-1	110	152	128	366	272	331	7.6046	8.2777	9.351	27.8425	18.0089	17.2663	1.31901	3.56108e-09	4.57093e-08
EVM0011553	dgk-5	158	136	101	300	352	327	10.8928	7.4237	7.4133	22.8003	23.2963	17.0493	1.29407	2.71557e-09	3.54136e-08
EVM0001914	exc-5	106	146	102	282	283	288	7.2869	7.9624	7.4929	21.447	18.7345	15.044	1.27319	1.77806e-10	2.87262e-09
EVM0007262	hgap-2	267	401	292	830	651	767	18.3588	21.8807	21.4235	63.0957	43.0293	40.0225	1.24233	4.0342e-09	5.1328e-08
EVM0015154	unc-13	172	237	157	458	409	465	11.8547	12.9363	11.5243	34.8446	27.0015	24.239	1.24014	2.25207e-10	3.57647e-09
EVM0001237	plc-4	139	132	93	332	227	278	9.6005	7.1857	6.785	25.2109	15.0243	14.5192	1.21165	7.30703e-07	5.61425e-06
EVM0005675	gcy-22	58	82	57	197	88	166	3.9942	4.4676	4.173	14.9439	5.8261	8.6383	1.21033	6.93414e-05	0.000322474
EVM0016491	rhgf-2	218	306	251	576	523	706	15.0375	16.715	18.389	43.7917	34.5469	36.8137	1.19851	1.27746e-10	2.13521e-09
EVM0003012	pll-1	158	262	174	399	453	513	10.8633	14.2662	12.7346	30.3206	29.9341	26.7287	1.19547	8.02078e-11	1.38864e-09
EVM0004317	itsn-1	114	198	149	362	303	373	7.8782	10.7946	10.907	27.5271	20.0441	19.4534	1.17516	3.15496e-08	3.32404e-07
EVM0016114	cgef-1	149	172	165	359	366	382	10.2454	9.3603	12.071	27.3045	24.1661	19.914	1.17218	3.90699e-09	4.97579e-08
EVM0013784	gcy-18	29	54	44	103	89	92	2.0083	2.9423	3.2095	7.8423	5.8703	4.8085	1.1693	2.05148e-05	0.000109485
EVM0005547	gcy-8	9	26	8	44	24	22	0.6198	1.4165	0.5857	3.3599	1.5889	1.1481	1.15613	0.0122679	0.0289123
EVM0016148	dkf-1	75	133	81	177	184	296	5.1889	7.2466	5.93	13.4397	12.1819	15.422	1.15513	3.58556e-08	3.72955e-07
EVM0001169	plc-3	89	95	97	228	154	226	6.1605	5.1612	7.1379	17.353	10.2039	11.7927	1.09204	5.28475e-06	3.27574e-05
EVM0000242	R11G1.6	254	476	272	643	586	883	17.4953	25.9894	19.9541	48.8906	38.7192	46.0637	1.07207	9.74483e-08	9.20424e-07
EVM0010916	daf-11	32	51	42	93	72	97	2.191	2.7756	3.1024	7.1031	4.7759	5.0449	1.05903	5.49416e-05	0.000262714
EVM0006550	gcy-9	10	32	15	39	27	52	0.6886	1.7434	1.0982	2.9781	1.7876	2.7138	1.04903	0.00306169	0.00879174
EVM0006728	dgk-1	76	81	61	168	132	143	5.2355	4.444	4.4815	12.7727	8.7554	7.4746	1.02652	3.20445e-05	0.000162576
EVM0011536	Y105E8A.25	199	271	223	454	437	533	13.6975	14.802	16.3664	34.5234	28.8838	27.8089	1.02223	2.40088e-08	2.60308e-07
EVM0014228	gcy-37	44	37	14	53	69	73	3.0564	2.018	1.0047	3.9959	4.5825	3.8139	1.01733	0.00130282	0.00419408
EVM0015240	gcy-21	57	76	55	122	117	147	3.9425	4.1694	4.0266	9.2664	7.7101	7.6614	1.01426	4.09405e-06	2.61466e-05
EVM0016062	rsf-1	98	116	104	194	187	257	6.763	6.3368	7.631	14.7736	12.3835	13.4078	0.970126	6.53252e-07	5.07894e-06
EVM0010560	gdi-1	1810	2182	1802	4030	3333	3989	124.555	119.006	132.049	306.326	220.248	208.018	0.967453	3.65306e-07	3.02199e-06
EVM0009064	rgl-1	19	39	20	53	39	60	1.3287	2.1437	1.4642	4.0476	2.5832	3.1476	0.956244	0.00133996	0.00429353
EVM0014848	ephx-1	34	61	44	87	94	86	2.3413	3.3234	3.2217	6.6437	6.2242	4.4656	0.948591	0.000264291	0.00103388
EVM0017560	bris-1	35	58	29	85	74	71	2.4132	3.16	2.1214	6.4611	4.9227	3.6943	0.944217	0.000864353	0.00294065
EVM0005953	cyk-4	49	53	32	93	69	96	3.3743	2.8876	2.3428	7.0367	4.5769	5.0177	0.938596	0.000370213	0.00139715
EVM0015599	dgk-2	19	30	27	44	48	48	1.3214	1.6173	1.9573	3.3457	3.1483	2.4839	0.863657	0.0021522	0.00647942
EVM0014642	gcy-11	58	58	64	110	101	125	3.9962	3.16	4.6968	8.3287	6.6526	6.5242	0.863246	0.000339577	0.00129426
EVM0011574	gcy-12	87	98	59	149	126	171	6.0006	5.3582	4.3217	11.3206	8.3419	8.9365	0.859386	0.000131354	0.000563119
EVM0009675	epac-1	48	67	52	78	103	121	3.3011	3.6811	3.7843	5.9572	6.7856	6.3024	0.822026	0.000252558	0.000995532
EVM0014834	gcy-22	21	23	15	31	39	33	1.4769	1.2654	1.0982	2.3377	2.5455	1.7222	0.762726	0.0139077	0.0321899
EVM0008929	vav-1	28	32	26	47	46	50	1.9522	1.7221	1.9041	3.5856	3.0446	2.6117	0.718237	0.00763958	0.0193532
EVM0015745	hgap-1	241	341	273	455	439	486	16.6129	18.5922	20.0085	34.5561	28.9912	25.3381	0.684503	0.000283525	0.00110022
EVM0012002	odr-1	31	79	32	57	63	109	2.1347	4.3043	2.319	4.3237	4.152	5.7064	0.681686	0.021368	0.0461894
EVM0004864	pkc-2	491	670	459	705	793	1086	33.7835	36.5206	33.6637	53.5565	52.3871	56.6094	0.64438	0.000130873	0.000561241
EVM0004570	acy-4	80	60	46	84	104	105	5.5096	3.2469	3.3338	6.3946	6.8776	5.485	0.634229	0.0141313	0.0326496
EVM0004186	acy-3	191	198	113	262	240	273	13.141	10.7814	8.264	19.9423	15.8513	14.2277	0.63073	0.0033478	0.00948604
EVM0013696	ZK970.8	42	41	31	45	59	74	2.8666	2.2294	2.2921	3.4238	3.9038	3.8733	0.607359	0.0151222	0.0345115
EVM0004290	sipa-1	461	605	414	772	643	821	31.7306	33.0184	30.362	58.6617	42.5145	42.8171	0.596251	0.00153616	0.00483205

## Sheet: GO0016817
gene	C.elegans ortholog gene	Count_3‰_1	Count_3‰_2	Count_3‰_3	Count_30‰_1	Count_30‰_2	Count_30‰_3	normalized_Count_3‰_1	normalized_Count_3‰_2	normalized_Count_3‰_3	normalized_Count_30‰_1	normalized_Count_30‰_2	normalized_Count_30‰_3	logFC	PValue	FDR
EVM0009628	mca-3	56	84	53	503	397	460	3.8504	4.6072	3.8572	38.2246	26.2207	23.9641	2.83321	5.87623e-33	1.23723e-30
EVM0002700	top-2	265	391	307	1799	1287	1400	18.2486	21.3253	22.5269	136.777	85.0366	73.0157	2.24576	1.61377e-20	1.15748e-18
EVM0004210	nmy-2	31	63	48	266	163	200	2.1347	3.4324	3.5141	20.2365	10.7963	10.4416	2.18016	2.72844e-13	7.22456e-12
EVM0011393	myo-5	279	508	328	1991	1155	1247	19.2366	27.6884	24.0212	151.322	76.3564	65.0308	2.04254	1.32812e-12	3.15222e-11
EVM0013515	catp-6	32	44	28	151	112	115	2.2053	2.3973	2.0474	11.457	7.4158	6.0232	1.88702	6.24222e-11	1.10715e-09
EVM0004528	vwa-8	138	251	164	658	572	719	9.4921	13.6888	12.0112	50.0005	37.8118	37.5114	1.82729	2.08272e-18	1.21919e-16
EVM0007487	mca-3	592	999	786	3175	2283	2601	40.7338	54.4681	57.5649	241.387	150.913	135.646	1.7883	5.10323e-14	1.53144e-12
EVM0005281	F55F10.1	590	1148	543	3238	1993	2214	40.6031	62.6035	39.7509	246.162	131.743	115.481	1.78548	1.98139e-10	3.17752e-09
EVM0012043	spe-15	17	15	9	44	42	56	1.1707	0.8336	0.6589	3.3278	2.7694	2.9376	1.74858	1.27652e-08	1.45789e-07
EVM0011560	unc-54	5093	11188	8060	33158	21237	23973	350.59	610.204	590.539	2520.7	1403.57	1250.17	1.7378	3.52961e-10	5.42065e-09
EVM0010215	chd-7	192	266	206	867	632	675	13.2368	14.4874	15.1257	65.9293	41.7963	35.1977	1.73531	1.921e-13	5.21346e-12
EVM0003601	pgp-3	34	34	26	149	73	76	2.3413	1.8607	1.9035	11.3342	4.833	3.9663	1.70915	4.07723e-06	2.60647e-05
EVM0016923	klp-4	128	133	102	445	344	387	8.8291	7.2285	7.4972	33.8048	22.7145	20.1835	1.70029	8.02092e-14	2.34765e-12
EVM0008554	iffb-1	787	1307	707	3542	2390	2736	54.2046	71.3076	51.7647	269.227	157.973	142.695	1.6834	6.72401e-12	1.43424e-10
EVM0012636	mcm-2	157	258	155	662	477	608	10.8121	14.054	11.348	50.3355	31.5023	31.7261	1.64331	3.12071e-13	8.12025e-12
EVM0015308	myo-6	1014	1515	1072	4531	2844	3502	69.7912	82.6362	78.5361	344.413	187.989	182.612	1.62966	1.07818e-11	2.19573e-10
EVM0007924	dhc-1	225	370	185	951	611	755	15.4793	20.1783	13.5589	72.2838	40.3965	39.3894	1.62289	2.05438e-10	3.27847e-09
EVM0007873	swsn-4	244	354	315	1136	667	753	16.7871	19.3014	23.0507	86.3894	44.061	39.2678	1.51946	2.64521e-08	2.83968e-07
EVM0001863	hum-10	12	19	20	34	58	58	0.8263	1.0431	1.4642	2.5528	3.8499	3.0099	1.5043	1.31791e-06	9.58437e-06
EVM0016806	myo-2	16551	31958	20966	79853	49587	59980	1139.27	1743.05	1536.11	6070.41	3277.22	3127.92	1.49745	6.54279e-09	7.90829e-08
EVM0003745	spe-15	5	17	9	27	22	35	0.3443	0.9028	0.6589	2.0177	1.4678	1.8493	1.4375	8.98623e-05	0.000402285
EVM0014211	klp-11	34	33	27	98	69	83	2.3235	1.7889	1.9493	7.4368	4.5579	4.3181	1.41869	1.20953e-06	8.88533e-06
EVM0016349	rap-1	20	32	17	35	63	93	1.3661	1.7282	1.2695	2.6401	4.1417	4.8536	1.4115	3.99328e-06	2.55883e-05
EVM0007691	gfm-1	469	689	376	1278	1207	1536	32.2736	37.6062	27.5484	97.1439	79.8008	80.0958	1.3972	2.82362e-13	7.41642e-12
EVM0005944	rfc-1	209	199	150	564	347	462	14.3568	10.8606	10.9815	42.8455	22.9071	24.0675	1.30876	1.37545e-07	1.25036e-06
EVM0007488	wrn-1	73	100	74	193	177	249	5.0269	5.4483	5.4181	14.6618	11.7185	12.9635	1.30368	1.10614e-10	1.86076e-09
EVM0013097	wht-1	5	4	9	16	10	20	0.3442	0.2186	0.6597	1.2192	0.661	1.0446	1.29331	0.00426421	0.0116722
EVM0000110	ztf-7	1333	1803	1429	4645	2832	3494	91.7264	98.322	104.661	353.129	187.175	182.203	1.29329	8.48466e-08	8.11419e-07
EVM0014713	klp-11	10	10	10	23	23	31	0.7107	0.5403	0.7247	1.723	1.4962	1.5986	1.29162	0.000176927	0.000732047
EVM0010686	ddx-15	758	1444	872	2581	2053	2714	52.2065	78.7569	63.8658	196.177	135.69	141.51	1.27957	1.68929e-09	2.28993e-08
EVM0016478	nmy-2	369	515	404	1197	840	993	25.3928	28.0919	29.5865	91.0289	55.5411	51.783	1.25404	2.36179e-08	2.56496e-07
EVM0009279	mec-12	2248	3453	2296	6971	5303	6427	154.705	188.356	168.227	529.954	350.473	335.162	1.24904	1.30758e-09	1.80435e-08
EVM0006627	pgp-14	34	36	41	91	81	94	2.3429	1.9782	2.9701	6.8942	5.3298	4.8815	1.23214	2.82996e-06	1.88097e-05
EVM0000015	rho-1	1452	1773	1681	3536	3510	4686	99.9205	96.7157	123.179	268.808	232.012	244.382	1.22065	5.24649e-12	1.13956e-10
EVM0002500	mrp-8	116	225	90	357	221	401	7.9879	12.2675	6.5889	27.1045	14.5922	20.9027	1.21271	4.92793e-06	3.07648e-05
EVM0005012	hum-6	49	67	49	138	97	132	3.3742	3.6506	3.5873	10.4616	6.422	6.8911	1.15359	5.85478e-06	3.58819e-05
EVM0005642	nmy-1	502	741	548	1446	1096	1402	34.5675	40.4358	40.1422	109.943	72.4138	73.0915	1.14825	2.76878e-08	2.95291e-07
EVM0015850	klp-12	164	196	179	458	320	416	11.304	10.7007	13.1095	34.8439	21.1326	21.6807	1.14337	3.20649e-07	2.67974e-06
EVM0015250	tba-2	77	174	89	263	227	236	5.3256	9.5082	6.5414	19.995	15.0019	12.3277	1.13404	5.04871e-06	3.14137e-05
EVM0011858	pgp-9	82	88	62	204	147	146	5.6285	4.7794	4.5076	15.4868	9.7076	7.6086	1.12827	2.54935e-05	0.000132745
EVM0002251	mrp-7	107	194	143	323	252	401	7.3677	10.6034	10.467	24.5581	16.6327	20.9159	1.12316	1.82471e-07	1.61709e-06
EVM0017323	spe-15	91	177	103	255	226	306	6.2664	9.6428	7.5445	19.3959	14.9687	15.9476	1.09173	2.18547e-07	1.90321e-06
EVM0011580	haf-4	649	988	482	1292	1336	1893	44.6571	53.8689	35.3371	98.2397	88.2933	98.7179	1.08983	2.12684e-08	2.33702e-07
EVM0006660	abcf-2	1449	2326	1558	2691	3662	5332	99.7222	126.851	114.181	204.588	242.031	278.079	1.08861	3.84534e-09	4.90684e-08
EVM0016617	tba-8	122	161	122	248	265	334	8.4262	8.7866	8.9106	18.8473	17.4958	17.3965	1.0387	5.3053e-09	6.57291e-08
EVM0014384	kbrl-1	10	10	7	15	23	20	0.6886	0.5711	0.5402	1.1696	1.5227	1.0438	1.03627	0.00578333	0.0151658
EVM0014433	lonp-1	351	618	276	790	738	949	24.1483	33.7142	20.2206	60.0662	48.7975	49.4658	1.01599	1.54926e-06	1.09914e-05
EVM0001176	pgp-14	147	195	136	354	233	380	10.0903	10.6457	9.9465	26.9103	15.4231	19.7948	1.01379	3.57582e-06	2.31772e-05
EVM0004768	eftu-2	219	324	199	504	420	568	15.0972	17.6526	14.6001	38.2852	27.7658	29.6424	1.0107	1.72768e-07	1.54157e-06
EVM0000627	pif-1	7	11	5	14	15	18	0.482	0.5993	0.366	1.0329	0.9931	0.9394	0.987405	0.0127159	0.0297852
EVM0014084	dyn-1	143	284	195	414	282	542	9.8257	15.496	14.289	31.455	18.6221	28.2497	0.980824	2.81933e-05	0.00014501
EVM0006374	erfa-3	495	685	451	1027	956	1226	34.0895	37.378	33.0209	78.05	63.1968	63.9552	0.972041	5.09835e-08	5.09601e-07
EVM0005785	pgp-2	57	72	61	132	94	153	3.9251	3.9493	4.4658	10.0034	6.2336	7.9733	0.969473	6.46827e-05	0.000304277
EVM0014827	tbb-2	743	1129	695	1675	1472	1738	51.1277	61.5973	50.9266	127.349	97.2665	90.6147	0.944256	9.35293e-07	7.03707e-06
EVM0007302	haf-6	178	242	154	350	326	430	12.2573	13.1912	11.2744	26.5766	21.5205	22.4391	0.937288	3.78757e-07	3.1214e-06
EVM0007533	atln-1	365	495	368	765	703	882	25.1339	26.9725	26.942	58.1415	46.4777	46.0119	0.928652	2.48591e-07	2.13635e-06
EVM0001400	smgl-2	34	102	54	105	110	141	2.3453	5.5708	3.9533	8.018	7.2415	7.3586	0.915452	0.000922635	0.00311217
EVM0010426	K02E10.1	305	472	345	516	764	868	20.9908	25.7173	25.2591	39.2198	50.5168	45.2765	0.90742	1.08338e-06	8.0446e-06
EVM0007568	unc-15	8361	15506	11320	26184	17968	20004	575.508	845.729	829.342	1990.5	1187.55	1043.18	0.907279	0.000206406	0.000835741
EVM0003095	klp-19	44	58	41	98	75	95	3.0369	3.1455	3.0145	7.4342	4.9819	4.9481	0.904154	0.000379248	0.00142548
EVM0014304	tbb-2	3205	4807	3142	6631	6445	7630	220.596	262.171	230.164	504.102	425.968	397.899	0.897075	2.9538e-07	2.48975e-06
EVM0012242	K10C3.5	492	697	420	841	973	1184	33.8802	37.991	30.7395	63.9495	64.293	61.7331	0.887	3.03959e-07	2.55662e-06
EVM0001587	eef-2	49419	63337	42849	108722	76852	96427	3401.7	3454.53	3139.32	8265.07	5079.24	5028.64	0.878206	3.26759e-05	0.000165458
EVM0017577	ZK1236.1	247	409	181	397	487	662	17.0237	22.3285	13.2921	30.1665	32.203	34.5401	0.87651	2.06845e-05	0.0001103
EVM0005947	unc-104	70	107	81	150	127	206	4.8281	5.8543	5.9339	11.3694	8.3959	10.7643	0.874939	5.36754e-05	0.000257508
EVM0010870	eef-1A.1	51440	74866	67712	109730	111602	139698	3540.79	4083.38	4960.97	8341.68	7375.87	7285.16	0.870081	2.27123e-06	1.55066e-05
EVM0003824	abt-4	49	61	61	92	106	119	3.3882	3.331	4.4596	7.0228	6.9928	6.2223	0.859073	0.000202788	0.000823644
EVM0015728	unc-116	563	916	598	1067	1208	1518	38.7371	49.9734	43.7962	81.1463	79.8295	79.1794	0.85679	1.46729e-06	1.05242e-05
EVM0017268	mog-4	152	253	125	304	297	347	10.4329	13.8262	9.1441	23.1031	19.6184	18.074	0.855351	3.33306e-05	0.000168447
EVM0011044	C08F8.2	140	172	109	259	224	274	9.6029	9.3747	8.0107	19.6574	14.7858	14.2744	0.845476	2.26692e-05	0.00011942
EVM0005875	nmy-3	310	432	323	695	575	617	21.3633	23.572	23.6378	52.8329	38.0125	32.1946	0.840702	5.19755e-05	0.000250272
EVM0007968	Y94H6A.5	1085	1676	888	2137	1946	2294	74.6958	91.3984	65.0716	162.462	128.641	119.655	0.82807	2.43153e-05	0.000126965
EVM0012748	isw-1	280	545	305	573	606	821	19.2799	29.728	22.3188	43.5929	40.079	42.8008	0.823298	3.05517e-05	0.000155973
EVM0011314	eif-2gamma	721	1219	860	1627	1500	1787	49.6448	66.4634	62.9947	123.667	99.1115	93.2139	0.818016	2.09459e-05	0.000111467
EVM0001450	mec-12	7820	9592	6412	14218	12804	14811	538.277	523.186	469.808	1080.84	846.26	772.378	0.817824	6.6771e-06	4.03345e-05
EVM0002905	drp-1	240	353	200	450	392	556	16.4956	19.2747	14.6458	34.1853	25.8802	28.9835	0.816402	1.89942e-05	0.000102079
EVM0011525	klp-13	91	99	69	144	152	161	6.2309	5.3814	5.0752	10.9192	10.0224	8.3902	0.807934	0.00015477	0.000651732
EVM0014784	mog-5	240	496	294	629	457	695	16.5267	27.0785	21.5372	47.8269	30.2254	36.2383	0.807595	0.000394969	0.00147861
EVM0002156	mog-4	136	230	133	271	277	317	9.3303	12.5398	9.7309	20.576	18.2746	16.5296	0.80142	4.15524e-05	0.000204843
EVM0013444	lonp-2	192	269	196	382	299	477	13.2141	14.6639	14.3348	29.0189	19.7302	24.8741	0.800279	3.65564e-05	0.000182698
EVM0009240	crp-1	190	234	165	244	357	444	13.0443	12.7868	12.0739	18.5558	23.6063	23.1704	0.786692	2.04923e-05	0.00010941
EVM0016411	Y71H2AM.12	15	28	29	32	40	57	1.0261	1.547	2.157	2.4664	2.6302	2.9747	0.782324	0.00908156	0.0223386
EVM0007445	mca-2	81	96	77	166	125	139	5.5845	5.2406	5.6469	12.6028	8.2788	7.2361	0.763646	0.00171781	0.00532012
EVM0009269	haf-9	694	1079	610	1324	1118	1579	47.7623	58.835	44.7022	100.613	73.8885	82.325	0.76179	8.2556e-05	0.000373937
EVM0008998	pyp-1	3898	5591	4704	6674	7823	10072	268.294	304.945	344.647	507.323	517.035	525.269	0.755585	8.8247e-06	5.17975e-05
EVM0007575	zen-4	105	150	113	216	190	209	7.2487	8.1771	8.2615	16.4158	12.5602	10.8959	0.744196	0.000393341	0.00147379
EVM0017634	tufm-2	525	883	463	897	916	1323	36.1382	48.1404	33.9234	68.209	60.538	68.9918	0.740527	9.06322e-05	0.000405175
EVM0002623	pgp-10	150	260	192	349	252	410	10.335	14.1682	14.0567	26.5364	16.6321	21.3961	0.740506	0.000637879	0.0022566
EVM0014305	let-60	38	47	33	48	58	97	2.5829	2.5453	2.4478	3.6804	3.8596	5.0346	0.739424	0.00356751	0.0100155
EVM0001188	klp-3	37	73	29	69	61	103	2.5764	4.0013	2.1562	5.2743	4.0323	5.3763	0.731242	0.00804364	0.0202121
EVM0002221	F52B5.3	207	358	166	395	327	462	14.2409	19.5202	12.1653	30.0242	21.6281	24.116	0.715982	0.000830566	0.00284051
EVM0002335	dog-1	25	35	27	47	42	55	1.7215	1.9069	1.9767	3.589	2.7806	2.8709	0.709629	0.0074855	0.0190108
EVM0011772	mrp-1	362	782	457	819	730	1027	24.9459	42.6317	33.4615	62.246	48.2412	53.5643	0.696966	0.00102882	0.0034252
EVM0016111	chw-1	27	46	28	51	59	54	1.8597	2.5056	2.0765	3.8945	3.8799	2.8182	0.693981	0.0100828	0.0244285
EVM0012914	apy-1	33	37	26	44	61	52	2.2724	2.0159	1.9321	3.3702	4.0386	2.7138	0.692098	0.0104609	0.0251717
EVM0015828	aex-6	209	231	153	226	319	445	14.3938	12.5987	11.2105	17.1746	21.0664	23.1806	0.687334	0.000392499	0.00147106
EVM0012238	tufm-1	1458	2296	1286	2578	2360	3120	100.343	125.235	94.2284	195.943	155.98	162.698	0.68547	0.000203512	0.000826071
EVM0001706	pmp-5	249	281	155	248	381	500	17.1346	15.346	11.3682	18.8272	25.1486	26.0812	0.676371	0.00116506	0.00382415
EVM0001331	let-355	407	818	358	722	812	943	28.0268	44.6064	26.2363	54.9023	53.6766	49.1773	0.670962	0.00170415	0.00528534
EVM0005270	mrp-4	42	100	55	110	85	111	2.9122	5.444	4.0396	8.3684	5.6314	5.7898	0.657916	0.0158183	0.0358493
EVM0004244	ben-1	1830	3455	1877	3997	3148	3855	125.954	188.431	137.493	303.825	208.03	201.027	0.657024	0.00238185	0.0070569
EVM0017317	tba-2	2671	4608	2808	5254	4555	5813	183.886	251.331	205.756	399.429	301.061	303.167	0.6465	0.000702579	0.0024562
EVM0017592	unc-15	2836	5706	4040	7571	5273	6326	195.206	311.228	295.986	575.525	348.514	329.874	0.643724	0.0075128	0.0190765
EVM0010707	rab-37	325	580	376	476	627	947	22.3851	31.6501	27.5529	36.2121	41.4496	49.3778	0.638808	0.00130414	0.0041973
EVM0012830	mec-7	1177	1703	1107	1986	1857	2276	81.0218	92.8873	81.1216	150.943	122.736	118.705	0.620714	0.000509867	0.00185192
EVM0001112	haf-2	36	45	33	61	51	65	2.4902	2.4626	2.4478	4.6456	3.3938	3.3926	0.61503	0.0168053	0.0377129
EVM0015115	mrp-5	267	273	244	494	339	346	18.3788	14.9051	17.8792	37.5169	22.3737	18.0668	0.604901	0.0141502	0.0326817
EVM0002584	abce-1	653	1165	669	1223	1073	1451	44.9186	63.5374	49.0215	92.9566	70.9477	75.6856	0.603751	0.00217793	0.00654031
EVM0016642	Y119D3B.14	238	387	234	404	407	483	16.3978	21.1117	17.1713	30.7017	26.9065	25.1823	0.593859	0.00133327	0.00427524

## Sheet: GO0016818
gene	C.elegans ortholog gene	Count_3‰_1	Count_3‰_2	Count_3‰_3	Count_30‰_1	Count_30‰_2	Count_30‰_3	normalized_Count_3‰_1	normalized_Count_3‰_2	normalized_Count_3‰_3	normalized_Count_30‰_1	normalized_Count_30‰_2	normalized_Count_30‰_3	logFC	PValue	FDR
EVM0009628	mca-3	56	84	53	503	397	460	3.8504	4.6072	3.8572	38.2246	26.2207	23.9641	2.83321	5.87623e-33	1.23723e-30
EVM0002700	top-2	265	391	307	1799	1287	1400	18.2486	21.3253	22.5269	136.777	85.0366	73.0157	2.24576	1.61377e-20	1.15748e-18
EVM0004210	nmy-2	31	63	48	266	163	200	2.1347	3.4324	3.5141	20.2365	10.7963	10.4416	2.18016	2.72844e-13	7.22456e-12
EVM0011393	myo-5	279	508	328	1991	1155	1247	19.2366	27.6884	24.0212	151.322	76.3564	65.0308	2.04254	1.32812e-12	3.15222e-11
EVM0013515	catp-6	32	44	28	151	112	115	2.2053	2.3973	2.0474	11.457	7.4158	6.0232	1.88702	6.24222e-11	1.10715e-09
EVM0004528	vwa-8	138	251	164	658	572	719	9.4921	13.6888	12.0112	50.0005	37.8118	37.5114	1.82729	2.08272e-18	1.21919e-16
EVM0007487	mca-3	592	999	786	3175	2283	2601	40.7338	54.4681	57.5649	241.387	150.913	135.646	1.7883	5.10323e-14	1.53144e-12
EVM0005281	F55F10.1	590	1148	543	3238	1993	2214	40.6031	62.6035	39.7509	246.162	131.743	115.481	1.78548	1.98139e-10	3.17752e-09
EVM0012043	spe-15	17	15	9	44	42	56	1.1707	0.8336	0.6589	3.3278	2.7694	2.9376	1.74858	1.27652e-08	1.45789e-07
EVM0011560	unc-54	5093	11188	8060	33158	21237	23973	350.59	610.204	590.539	2520.7	1403.57	1250.17	1.7378	3.52961e-10	5.42065e-09
EVM0003601	pgp-3	34	34	26	149	73	76	2.3413	1.8607	1.9035	11.3342	4.833	3.9663	1.70915	4.07723e-06	2.60647e-05
EVM0016923	klp-4	128	133	102	445	344	387	8.8291	7.2285	7.4972	33.8048	22.7145	20.1835	1.70029	8.02092e-14	2.34765e-12
EVM0008554	iffb-1	787	1307	707	3542	2390	2736	54.2046	71.3076	51.7647	269.227	157.973	142.695	1.6834	6.72401e-12	1.43424e-10
EVM0012636	mcm-2	157	258	155	662	477	608	10.8121	14.054	11.348	50.3355	31.5023	31.7261	1.64331	3.12071e-13	8.12025e-12
EVM0015308	myo-6	1014	1515	1072	4531	2844	3502	69.7912	82.6362	78.5361	344.413	187.989	182.612	1.62966	1.07818e-11	2.19573e-10
EVM0007924	dhc-1	225	370	185	951	611	755	15.4793	20.1783	13.5589	72.2838	40.3965	39.3894	1.62289	2.05438e-10	3.27847e-09
EVM0001863	hum-10	12	19	20	34	58	58	0.8263	1.0431	1.4642	2.5528	3.8499	3.0099	1.5043	1.31791e-06	9.58437e-06
EVM0016806	myo-2	16551	31958	20966	79853	49587	59980	1139.27	1743.05	1536.11	6070.41	3277.22	3127.92	1.49745	6.54279e-09	7.90829e-08
EVM0003745	spe-15	5	17	9	27	22	35	0.3443	0.9028	0.6589	2.0177	1.4678	1.8493	1.4375	8.98623e-05	0.000402285
EVM0014211	klp-11	34	33	27	98	69	83	2.3235	1.7889	1.9493	7.4368	4.5579	4.3181	1.41869	1.20953e-06	8.88533e-06
EVM0016349	rap-1	20	32	17	35	63	93	1.3661	1.7282	1.2695	2.6401	4.1417	4.8536	1.4115	3.99328e-06	2.55883e-05
EVM0007691	gfm-1	469	689	376	1278	1207	1536	32.2736	37.6062	27.5484	97.1439	79.8008	80.0958	1.3972	2.82362e-13	7.41642e-12
EVM0005944	rfc-1	209	199	150	564	347	462	14.3568	10.8606	10.9815	42.8455	22.9071	24.0675	1.30876	1.37545e-07	1.25036e-06
EVM0007488	wrn-1	73	100	74	193	177	249	5.0269	5.4483	5.4181	14.6618	11.7185	12.9635	1.30368	1.10614e-10	1.86076e-09
EVM0013097	wht-1	5	4	9	16	10	20	0.3442	0.2186	0.6597	1.2192	0.661	1.0446	1.29331	0.00426421	0.0116722
EVM0000110	ztf-7	1333	1803	1429	4645	2832	3494	91.7264	98.322	104.661	353.129	187.175	182.203	1.29329	8.48466e-08	8.11419e-07
EVM0014713	klp-11	10	10	10	23	23	31	0.7107	0.5403	0.7247	1.723	1.4962	1.5986	1.29162	0.000176927	0.000732047
EVM0010686	ddx-15	758	1444	872	2581	2053	2714	52.2065	78.7569	63.8658	196.177	135.69	141.51	1.27957	1.68929e-09	2.28993e-08
EVM0016478	nmy-2	369	515	404	1197	840	993	25.3928	28.0919	29.5865	91.0289	55.5411	51.783	1.25404	2.36179e-08	2.56496e-07
EVM0009279	mec-12	2248	3453	2296	6971	5303	6427	154.705	188.356	168.227	529.954	350.473	335.162	1.24904	1.30758e-09	1.80435e-08
EVM0006627	pgp-14	34	36	41	91	81	94	2.3429	1.9782	2.9701	6.8942	5.3298	4.8815	1.23214	2.82996e-06	1.88097e-05
EVM0000015	rho-1	1452	1773	1681	3536	3510	4686	99.9205	96.7157	123.179	268.808	232.012	244.382	1.22065	5.24649e-12	1.13956e-10
EVM0002500	mrp-8	116	225	90	357	221	401	7.9879	12.2675	6.5889	27.1045	14.5922	20.9027	1.21271	4.92793e-06	3.07648e-05
EVM0005012	hum-6	49	67	49	138	97	132	3.3742	3.6506	3.5873	10.4616	6.422	6.8911	1.15359	5.85478e-06	3.58819e-05
EVM0005642	nmy-1	502	741	548	1446	1096	1402	34.5675	40.4358	40.1422	109.943	72.4138	73.0915	1.14825	2.76878e-08	2.95291e-07
EVM0015850	klp-12	164	196	179	458	320	416	11.304	10.7007	13.1095	34.8439	21.1326	21.6807	1.14337	3.20649e-07	2.67974e-06
EVM0015250	tba-2	77	174	89	263	227	236	5.3256	9.5082	6.5414	19.995	15.0019	12.3277	1.13404	5.04871e-06	3.14137e-05
EVM0011858	pgp-9	82	88	62	204	147	146	5.6285	4.7794	4.5076	15.4868	9.7076	7.6086	1.12827	2.54935e-05	0.000132745
EVM0002251	mrp-7	107	194	143	323	252	401	7.3677	10.6034	10.467	24.5581	16.6327	20.9159	1.12316	1.82471e-07	1.61709e-06
EVM0017323	spe-15	91	177	103	255	226	306	6.2664	9.6428	7.5445	19.3959	14.9687	15.9476	1.09173	2.18547e-07	1.90321e-06
EVM0011580	haf-4	649	988	482	1292	1336	1893	44.6571	53.8689	35.3371	98.2397	88.2933	98.7179	1.08983	2.12684e-08	2.33702e-07
EVM0006660	abcf-2	1449	2326	1558	2691	3662	5332	99.7222	126.851	114.181	204.588	242.031	278.079	1.08861	3.84534e-09	4.90684e-08
EVM0016617	tba-8	122	161	122	248	265	334	8.4262	8.7866	8.9106	18.8473	17.4958	17.3965	1.0387	5.3053e-09	6.57291e-08
EVM0014384	kbrl-1	10	10	7	15	23	20	0.6886	0.5711	0.5402	1.1696	1.5227	1.0438	1.03627	0.00578333	0.0151658
EVM0014433	lonp-1	351	618	276	790	738	949	24.1483	33.7142	20.2206	60.0662	48.7975	49.4658	1.01599	1.54926e-06	1.09914e-05
EVM0001176	pgp-14	147	195	136	354	233	380	10.0903	10.6457	9.9465	26.9103	15.4231	19.7948	1.01379	3.57582e-06	2.31772e-05
EVM0004768	eftu-2	219	324	199	504	420	568	15.0972	17.6526	14.6001	38.2852	27.7658	29.6424	1.0107	1.72768e-07	1.54157e-06
EVM0000627	pif-1	7	11	5	14	15	18	0.482	0.5993	0.366	1.0329	0.9931	0.9394	0.987405	0.0127159	0.0297852
EVM0014084	dyn-1	143	284	195	414	282	542	9.8257	15.496	14.289	31.455	18.6221	28.2497	0.980824	2.81933e-05	0.00014501
EVM0006374	erfa-3	495	685	451	1027	956	1226	34.0895	37.378	33.0209	78.05	63.1968	63.9552	0.972041	5.09835e-08	5.09601e-07
EVM0005785	pgp-2	57	72	61	132	94	153	3.9251	3.9493	4.4658	10.0034	6.2336	7.9733	0.969473	6.46827e-05	0.000304277
EVM0014827	tbb-2	743	1129	695	1675	1472	1738	51.1277	61.5973	50.9266	127.349	97.2665	90.6147	0.944256	9.35293e-07	7.03707e-06
EVM0007302	haf-6	178	242	154	350	326	430	12.2573	13.1912	11.2744	26.5766	21.5205	22.4391	0.937288	3.78757e-07	3.1214e-06
EVM0007533	atln-1	365	495	368	765	703	882	25.1339	26.9725	26.942	58.1415	46.4777	46.0119	0.928652	2.48591e-07	2.13635e-06
EVM0001400	smgl-2	34	102	54	105	110	141	2.3453	5.5708	3.9533	8.018	7.2415	7.3586	0.915452	0.000922635	0.00311217
EVM0010426	K02E10.1	305	472	345	516	764	868	20.9908	25.7173	25.2591	39.2198	50.5168	45.2765	0.90742	1.08338e-06	8.0446e-06
EVM0007568	unc-15	8361	15506	11320	26184	17968	20004	575.508	845.729	829.342	1990.5	1187.55	1043.18	0.907279	0.000206406	0.000835741
EVM0003095	klp-19	44	58	41	98	75	95	3.0369	3.1455	3.0145	7.4342	4.9819	4.9481	0.904154	0.000379248	0.00142548
EVM0014304	tbb-2	3205	4807	3142	6631	6445	7630	220.596	262.171	230.164	504.102	425.968	397.899	0.897075	2.9538e-07	2.48975e-06
EVM0012242	K10C3.5	492	697	420	841	973	1184	33.8802	37.991	30.7395	63.9495	64.293	61.7331	0.887	3.03959e-07	2.55662e-06
EVM0001587	eef-2	49419	63337	42849	108722	76852	96427	3401.7	3454.53	3139.32	8265.07	5079.24	5028.64	0.878206	3.26759e-05	0.000165458
EVM0017577	ZK1236.1	247	409	181	397	487	662	17.0237	22.3285	13.2921	30.1665	32.203	34.5401	0.87651	2.06845e-05	0.0001103
EVM0005947	unc-104	70	107	81	150	127	206	4.8281	5.8543	5.9339	11.3694	8.3959	10.7643	0.874939	5.36754e-05	0.000257508
EVM0010870	eef-1A.1	51440	74866	67712	109730	111602	139698	3540.79	4083.38	4960.97	8341.68	7375.87	7285.16	0.870081	2.27123e-06	1.55066e-05
EVM0003824	abt-4	49	61	61	92	106	119	3.3882	3.331	4.4596	7.0228	6.9928	6.2223	0.859073	0.000202788	0.000823644
EVM0015728	unc-116	563	916	598	1067	1208	1518	38.7371	49.9734	43.7962	81.1463	79.8295	79.1794	0.85679	1.46729e-06	1.05242e-05
EVM0017268	mog-4	152	253	125	304	297	347	10.4329	13.8262	9.1441	23.1031	19.6184	18.074	0.855351	3.33306e-05	0.000168447
EVM0005875	nmy-3	310	432	323	695	575	617	21.3633	23.572	23.6378	52.8329	38.0125	32.1946	0.840702	5.19755e-05	0.000250272
EVM0007968	Y94H6A.5	1085	1676	888	2137	1946	2294	74.6958	91.3984	65.0716	162.462	128.641	119.655	0.82807	2.43153e-05	0.000126965
EVM0012748	isw-1	280	545	305	573	606	821	19.2799	29.728	22.3188	43.5929	40.079	42.8008	0.823298	3.05517e-05	0.000155973
EVM0011314	eif-2gamma	721	1219	860	1627	1500	1787	49.6448	66.4634	62.9947	123.667	99.1115	93.2139	0.818016	2.09459e-05	0.000111467
EVM0001450	mec-12	7820	9592	6412	14218	12804	14811	538.277	523.186	469.808	1080.84	846.26	772.378	0.817824	6.6771e-06	4.03345e-05
EVM0002905	drp-1	240	353	200	450	392	556	16.4956	19.2747	14.6458	34.1853	25.8802	28.9835	0.816402	1.89942e-05	0.000102079
EVM0011525	klp-13	91	99	69	144	152	161	6.2309	5.3814	5.0752	10.9192	10.0224	8.3902	0.807934	0.00015477	0.000651732
EVM0014784	mog-5	240	496	294	629	457	695	16.5267	27.0785	21.5372	47.8269	30.2254	36.2383	0.807595	0.000394969	0.00147861
EVM0002156	mog-4	136	230	133	271	277	317	9.3303	12.5398	9.7309	20.576	18.2746	16.5296	0.80142	4.15524e-05	0.000204843
EVM0013444	lonp-2	192	269	196	382	299	477	13.2141	14.6639	14.3348	29.0189	19.7302	24.8741	0.800279	3.65564e-05	0.000182698
EVM0009240	crp-1	190	234	165	244	357	444	13.0443	12.7868	12.0739	18.5558	23.6063	23.1704	0.786692	2.04923e-05	0.00010941
EVM0016411	Y71H2AM.12	15	28	29	32	40	57	1.0261	1.547	2.157	2.4664	2.6302	2.9747	0.782324	0.00908156	0.0223386
EVM0007445	mca-2	81	96	77	166	125	139	5.5845	5.2406	5.6469	12.6028	8.2788	7.2361	0.763646	0.00171781	0.00532012
EVM0009269	haf-9	694	1079	610	1324	1118	1579	47.7623	58.835	44.7022	100.613	73.8885	82.325	0.76179	8.2556e-05	0.000373937
EVM0008998	pyp-1	3898	5591	4704	6674	7823	10072	268.294	304.945	344.647	507.323	517.035	525.269	0.755585	8.8247e-06	5.17975e-05
EVM0007575	zen-4	105	150	113	216	190	209	7.2487	8.1771	8.2615	16.4158	12.5602	10.8959	0.744196	0.000393341	0.00147379
EVM0017634	tufm-2	525	883	463	897	916	1323	36.1382	48.1404	33.9234	68.209	60.538	68.9918	0.740527	9.06322e-05	0.000405175
EVM0002623	pgp-10	150	260	192	349	252	410	10.335	14.1682	14.0567	26.5364	16.6321	21.3961	0.740506	0.000637879	0.0022566
EVM0014305	let-60	38	47	33	48	58	97	2.5829	2.5453	2.4478	3.6804	3.8596	5.0346	0.739424	0.00356751	0.0100155
EVM0001188	klp-3	37	73	29	69	61	103	2.5764	4.0013	2.1562	5.2743	4.0323	5.3763	0.731242	0.00804364	0.0202121
EVM0002221	F52B5.3	207	358	166	395	327	462	14.2409	19.5202	12.1653	30.0242	21.6281	24.116	0.715982	0.000830566	0.00284051
EVM0002335	dog-1	25	35	27	47	42	55	1.7215	1.9069	1.9767	3.589	2.7806	2.8709	0.709629	0.0074855	0.0190108
EVM0011772	mrp-1	362	782	457	819	730	1027	24.9459	42.6317	33.4615	62.246	48.2412	53.5643	0.696966	0.00102882	0.0034252
EVM0016111	chw-1	27	46	28	51	59	54	1.8597	2.5056	2.0765	3.8945	3.8799	2.8182	0.693981	0.0100828	0.0244285
EVM0012914	apy-1	33	37	26	44	61	52	2.2724	2.0159	1.9321	3.3702	4.0386	2.7138	0.692098	0.0104609	0.0251717
EVM0015828	aex-6	209	231	153	226	319	445	14.3938	12.5987	11.2105	17.1746	21.0664	23.1806	0.687334	0.000392499	0.00147106
EVM0012238	tufm-1	1458	2296	1286	2578	2360	3120	100.343	125.235	94.2284	195.943	155.98	162.698	0.68547	0.000203512	0.000826071
EVM0001706	pmp-5	249	281	155	248	381	500	17.1346	15.346	11.3682	18.8272	25.1486	26.0812	0.676371	0.00116506	0.00382415
EVM0001331	let-355	407	818	358	722	812	943	28.0268	44.6064	26.2363	54.9023	53.6766	49.1773	0.670962	0.00170415	0.00528534
EVM0005270	mrp-4	42	100	55	110	85	111	2.9122	5.444	4.0396	8.3684	5.6314	5.7898	0.657916	0.0158183	0.0358493
EVM0004244	ben-1	1830	3455	1877	3997	3148	3855	125.954	188.431	137.493	303.825	208.03	201.027	0.657024	0.00238185	0.0070569
EVM0017317	tba-2	2671	4608	2808	5254	4555	5813	183.886	251.331	205.756	399.429	301.061	303.167	0.6465	0.000702579	0.0024562
EVM0017592	unc-15	2836	5706	4040	7571	5273	6326	195.206	311.228	295.986	575.525	348.514	329.874	0.643724	0.0075128	0.0190765
EVM0010707	rab-37	325	580	376	476	627	947	22.3851	31.6501	27.5529	36.2121	41.4496	49.3778	0.638808	0.00130414	0.0041973
EVM0012830	mec-7	1177	1703	1107	1986	1857	2276	81.0218	92.8873	81.1216	150.943	122.736	118.705	0.620714	0.000509867	0.00185192
EVM0001112	haf-2	36	45	33	61	51	65	2.4902	2.4626	2.4478	4.6456	3.3938	3.3926	0.61503	0.0168053	0.0377129
EVM0015115	mrp-5	267	273	244	494	339	346	18.3788	14.9051	17.8792	37.5169	22.3737	18.0668	0.604901	0.0141502	0.0326817
EVM0002584	abce-1	653	1165	669	1223	1073	1451	44.9186	63.5374	49.0215	92.9566	70.9477	75.6856	0.603751	0.00217793	0.00654031
EVM0016642	Y119D3B.14	238	387	234	404	407	483	16.3978	21.1117	17.1713	30.7017	26.9065	25.1823	0.593859	0.00133327	0.00427524

## Sheet: GO0016462
gene	C.elegans ortholog gene	Count_3‰_1	Count_3‰_2	Count_3‰_3	Count_30‰_1	Count_30‰_2	Count_30‰_3	normalized_Count_3‰_1	normalized_Count_3‰_2	normalized_Count_3‰_3	normalized_Count_30‰_1	normalized_Count_30‰_2	normalized_Count_30‰_3	logFC	PValue	FDR
EVM0009628	mca-3	56	84	53	503	397	460	3.8504	4.6072	3.8572	38.2246	26.2207	23.9641	2.83321	5.87623e-33	1.23723e-30
EVM0002700	top-2	265	391	307	1799	1287	1400	18.2486	21.3253	22.5269	136.777	85.0366	73.0157	2.24576	1.61377e-20	1.15748e-18
EVM0004210	nmy-2	31	63	48	266	163	200	2.1347	3.4324	3.5141	20.2365	10.7963	10.4416	2.18016	2.72844e-13	7.22456e-12
EVM0011393	myo-5	279	508	328	1991	1155	1247	19.2366	27.6884	24.0212	151.322	76.3564	65.0308	2.04254	1.32812e-12	3.15222e-11
EVM0013515	catp-6	32	44	28	151	112	115	2.2053	2.3973	2.0474	11.457	7.4158	6.0232	1.88702	6.24222e-11	1.10715e-09
EVM0004528	vwa-8	138	251	164	658	572	719	9.4921	13.6888	12.0112	50.0005	37.8118	37.5114	1.82729	2.08272e-18	1.21919e-16
EVM0007487	mca-3	592	999	786	3175	2283	2601	40.7338	54.4681	57.5649	241.387	150.913	135.646	1.7883	5.10323e-14	1.53144e-12
EVM0005281	F55F10.1	590	1148	543	3238	1993	2214	40.6031	62.6035	39.7509	246.162	131.743	115.481	1.78548	1.98139e-10	3.17752e-09
EVM0012043	spe-15	17	15	9	44	42	56	1.1707	0.8336	0.6589	3.3278	2.7694	2.9376	1.74858	1.27652e-08	1.45789e-07
EVM0011560	unc-54	5093	11188	8060	33158	21237	23973	350.59	610.204	590.539	2520.7	1403.57	1250.17	1.7378	3.52961e-10	5.42065e-09
EVM0003601	pgp-3	34	34	26	149	73	76	2.3413	1.8607	1.9035	11.3342	4.833	3.9663	1.70915	4.07723e-06	2.60647e-05
EVM0016923	klp-4	128	133	102	445	344	387	8.8291	7.2285	7.4972	33.8048	22.7145	20.1835	1.70029	8.02092e-14	2.34765e-12
EVM0008554	iffb-1	787	1307	707	3542	2390	2736	54.2046	71.3076	51.7647	269.227	157.973	142.695	1.6834	6.72401e-12	1.43424e-10
EVM0012636	mcm-2	157	258	155	662	477	608	10.8121	14.054	11.348	50.3355	31.5023	31.7261	1.64331	3.12071e-13	8.12025e-12
EVM0015308	myo-6	1014	1515	1072	4531	2844	3502	69.7912	82.6362	78.5361	344.413	187.989	182.612	1.62966	1.07818e-11	2.19573e-10
EVM0007924	dhc-1	225	370	185	951	611	755	15.4793	20.1783	13.5589	72.2838	40.3965	39.3894	1.62289	2.05438e-10	3.27847e-09
EVM0001863	hum-10	12	19	20	34	58	58	0.8263	1.0431	1.4642	2.5528	3.8499	3.0099	1.5043	1.31791e-06	9.58437e-06
EVM0016806	myo-2	16551	31958	20966	79853	49587	59980	1139.27	1743.05	1536.11	6070.41	3277.22	3127.92	1.49745	6.54279e-09	7.90829e-08
EVM0003745	spe-15	5	17	9	27	22	35	0.3443	0.9028	0.6589	2.0177	1.4678	1.8493	1.4375	8.98623e-05	0.000402285
EVM0014211	klp-11	34	33	27	98	69	83	2.3235	1.7889	1.9493	7.4368	4.5579	4.3181	1.41869	1.20953e-06	8.88533e-06
EVM0016349	rap-1	20	32	17	35	63	93	1.3661	1.7282	1.2695	2.6401	4.1417	4.8536	1.4115	3.99328e-06	2.55883e-05
EVM0007691	gfm-1	469	689	376	1278	1207	1536	32.2736	37.6062	27.5484	97.1439	79.8008	80.0958	1.3972	2.82362e-13	7.41642e-12
EVM0005944	rfc-1	209	199	150	564	347	462	14.3568	10.8606	10.9815	42.8455	22.9071	24.0675	1.30876	1.37545e-07	1.25036e-06
EVM0007488	wrn-1	73	100	74	193	177	249	5.0269	5.4483	5.4181	14.6618	11.7185	12.9635	1.30368	1.10614e-10	1.86076e-09
EVM0013097	wht-1	5	4	9	16	10	20	0.3442	0.2186	0.6597	1.2192	0.661	1.0446	1.29331	0.00426421	0.0116722
EVM0000110	ztf-7	1333	1803	1429	4645	2832	3494	91.7264	98.322	104.661	353.129	187.175	182.203	1.29329	8.48466e-08	8.11419e-07
EVM0014713	klp-11	10	10	10	23	23	31	0.7107	0.5403	0.7247	1.723	1.4962	1.5986	1.29162	0.000176927	0.000732047
EVM0010686	ddx-15	758	1444	872	2581	2053	2714	52.2065	78.7569	63.8658	196.177	135.69	141.51	1.27957	1.68929e-09	2.28993e-08
EVM0016478	nmy-2	369	515	404	1197	840	993	25.3928	28.0919	29.5865	91.0289	55.5411	51.783	1.25404	2.36179e-08	2.56496e-07
EVM0009279	mec-12	2248	3453	2296	6971	5303	6427	154.705	188.356	168.227	529.954	350.473	335.162	1.24904	1.30758e-09	1.80435e-08
EVM0006627	pgp-14	34	36	41	91	81	94	2.3429	1.9782	2.9701	6.8942	5.3298	4.8815	1.23214	2.82996e-06	1.88097e-05
EVM0000015	rho-1	1452	1773	1681	3536	3510	4686	99.9205	96.7157	123.179	268.808	232.012	244.382	1.22065	5.24649e-12	1.13956e-10
EVM0002500	mrp-8	116	225	90	357	221	401	7.9879	12.2675	6.5889	27.1045	14.5922	20.9027	1.21271	4.92793e-06	3.07648e-05
EVM0005012	hum-6	49	67	49	138	97	132	3.3742	3.6506	3.5873	10.4616	6.422	6.8911	1.15359	5.85478e-06	3.58819e-05
EVM0005642	nmy-1	502	741	548	1446	1096	1402	34.5675	40.4358	40.1422	109.943	72.4138	73.0915	1.14825	2.76878e-08	2.95291e-07
EVM0015850	klp-12	164	196	179	458	320	416	11.304	10.7007	13.1095	34.8439	21.1326	21.6807	1.14337	3.20649e-07	2.67974e-06
EVM0015250	tba-2	77	174	89	263	227	236	5.3256	9.5082	6.5414	19.995	15.0019	12.3277	1.13404	5.04871e-06	3.14137e-05
EVM0011858	pgp-9	82	88	62	204	147	146	5.6285	4.7794	4.5076	15.4868	9.7076	7.6086	1.12827	2.54935e-05	0.000132745
EVM0002251	mrp-7	107	194	143	323	252	401	7.3677	10.6034	10.467	24.5581	16.6327	20.9159	1.12316	1.82471e-07	1.61709e-06
EVM0017323	spe-15	91	177	103	255	226	306	6.2664	9.6428	7.5445	19.3959	14.9687	15.9476	1.09173	2.18547e-07	1.90321e-06
EVM0011580	haf-4	649	988	482	1292	1336	1893	44.6571	53.8689	35.3371	98.2397	88.2933	98.7179	1.08983	2.12684e-08	2.33702e-07
EVM0006660	abcf-2	1449	2326	1558	2691	3662	5332	99.7222	126.851	114.181	204.588	242.031	278.079	1.08861	3.84534e-09	4.90684e-08
EVM0016617	tba-8	122	161	122	248	265	334	8.4262	8.7866	8.9106	18.8473	17.4958	17.3965	1.0387	5.3053e-09	6.57291e-08
EVM0014384	kbrl-1	10	10	7	15	23	20	0.6886	0.5711	0.5402	1.1696	1.5227	1.0438	1.03627	0.00578333	0.0151658
EVM0014433	lonp-1	351	618	276	790	738	949	24.1483	33.7142	20.2206	60.0662	48.7975	49.4658	1.01599	1.54926e-06	1.09914e-05
EVM0001176	pgp-14	147	195	136	354	233	380	10.0903	10.6457	9.9465	26.9103	15.4231	19.7948	1.01379	3.57582e-06	2.31772e-05
EVM0004768	eftu-2	219	324	199	504	420	568	15.0972	17.6526	14.6001	38.2852	27.7658	29.6424	1.0107	1.72768e-07	1.54157e-06
EVM0000627	pif-1	7	11	5	14	15	18	0.482	0.5993	0.366	1.0329	0.9931	0.9394	0.987405	0.0127159	0.0297852
EVM0014084	dyn-1	143	284	195	414	282	542	9.8257	15.496	14.289	31.455	18.6221	28.2497	0.980824	2.81933e-05	0.00014501
EVM0006374	erfa-3	495	685	451	1027	956	1226	34.0895	37.378	33.0209	78.05	63.1968	63.9552	0.972041	5.09835e-08	5.09601e-07
EVM0005785	pgp-2	57	72	61	132	94	153	3.9251	3.9493	4.4658	10.0034	6.2336	7.9733	0.969473	6.46827e-05	0.000304277
EVM0014827	tbb-2	743	1129	695	1675	1472	1738	51.1277	61.5973	50.9266	127.349	97.2665	90.6147	0.944256	9.35293e-07	7.03707e-06
EVM0007302	haf-6	178	242	154	350	326	430	12.2573	13.1912	11.2744	26.5766	21.5205	22.4391	0.937288	3.78757e-07	3.1214e-06
EVM0007533	atln-1	365	495	368	765	703	882	25.1339	26.9725	26.942	58.1415	46.4777	46.0119	0.928652	2.48591e-07	2.13635e-06
EVM0001400	smgl-2	34	102	54	105	110	141	2.3453	5.5708	3.9533	8.018	7.2415	7.3586	0.915452	0.000922635	0.00311217
EVM0010426	K02E10.1	305	472	345	516	764	868	20.9908	25.7173	25.2591	39.2198	50.5168	45.2765	0.90742	1.08338e-06	8.0446e-06
EVM0007568	unc-15	8361	15506	11320	26184	17968	20004	575.508	845.729	829.342	1990.5	1187.55	1043.18	0.907279	0.000206406	0.000835741
EVM0003095	klp-19	44	58	41	98	75	95	3.0369	3.1455	3.0145	7.4342	4.9819	4.9481	0.904154	0.000379248	0.00142548
EVM0014304	tbb-2	3205	4807	3142	6631	6445	7630	220.596	262.171	230.164	504.102	425.968	397.899	0.897075	2.9538e-07	2.48975e-06
EVM0012242	K10C3.5	492	697	420	841	973	1184	33.8802	37.991	30.7395	63.9495	64.293	61.7331	0.887	3.03959e-07	2.55662e-06
EVM0001587	eef-2	49419	63337	42849	108722	76852	96427	3401.7	3454.53	3139.32	8265.07	5079.24	5028.64	0.878206	3.26759e-05	0.000165458
EVM0017577	ZK1236.1	247	409	181	397	487	662	17.0237	22.3285	13.2921	30.1665	32.203	34.5401	0.87651	2.06845e-05	0.0001103
EVM0005947	unc-104	70	107	81	150	127	206	4.8281	5.8543	5.9339	11.3694	8.3959	10.7643	0.874939	5.36754e-05	0.000257508
EVM0010870	eef-1A.1	51440	74866	67712	109730	111602	139698	3540.79	4083.38	4960.97	8341.68	7375.87	7285.16	0.870081	2.27123e-06	1.55066e-05
EVM0003824	abt-4	49	61	61	92	106	119	3.3882	3.331	4.4596	7.0228	6.9928	6.2223	0.859073	0.000202788	0.000823644
EVM0015728	unc-116	563	916	598	1067	1208	1518	38.7371	49.9734	43.7962	81.1463	79.8295	79.1794	0.85679	1.46729e-06	1.05242e-05
EVM0017268	mog-4	152	253	125	304	297	347	10.4329	13.8262	9.1441	23.1031	19.6184	18.074	0.855351	3.33306e-05	0.000168447
EVM0005875	nmy-3	310	432	323	695	575	617	21.3633	23.572	23.6378	52.8329	38.0125	32.1946	0.840702	5.19755e-05	0.000250272
EVM0007968	Y94H6A.5	1085	1676	888	2137	1946	2294	74.6958	91.3984	65.0716	162.462	128.641	119.655	0.82807	2.43153e-05	0.000126965
EVM0011314	eif-2gamma	721	1219	860	1627	1500	1787	49.6448	66.4634	62.9947	123.667	99.1115	93.2139	0.818016	2.09459e-05	0.000111467
EVM0001450	mec-12	7820	9592	6412	14218	12804	14811	538.277	523.186	469.808	1080.84	846.26	772.378	0.817824	6.6771e-06	4.03345e-05
EVM0002905	drp-1	240	353	200	450	392	556	16.4956	19.2747	14.6458	34.1853	25.8802	28.9835	0.816402	1.89942e-05	0.000102079
EVM0011525	klp-13	91	99	69	144	152	161	6.2309	5.3814	5.0752	10.9192	10.0224	8.3902	0.807934	0.00015477	0.000651732
EVM0014784	mog-5	240	496	294	629	457	695	16.5267	27.0785	21.5372	47.8269	30.2254	36.2383	0.807595	0.000394969	0.00147861
EVM0002156	mog-4	136	230	133	271	277	317	9.3303	12.5398	9.7309	20.576	18.2746	16.5296	0.80142	4.15524e-05	0.000204843
EVM0013444	lonp-2	192	269	196	382	299	477	13.2141	14.6639	14.3348	29.0189	19.7302	24.8741	0.800279	3.65564e-05	0.000182698
EVM0009240	crp-1	190	234	165	244	357	444	13.0443	12.7868	12.0739	18.5558	23.6063	23.1704	0.786692	2.04923e-05	0.00010941
EVM0016411	Y71H2AM.12	15	28	29	32	40	57	1.0261	1.547	2.157	2.4664	2.6302	2.9747	0.782324	0.00908156	0.0223386
EVM0007445	mca-2	81	96	77	166	125	139	5.5845	5.2406	5.6469	12.6028	8.2788	7.2361	0.763646	0.00171781	0.00532012
EVM0009269	haf-9	694	1079	610	1324	1118	1579	47.7623	58.835	44.7022	100.613	73.8885	82.325	0.76179	8.2556e-05	0.000373937
EVM0008998	pyp-1	3898	5591	4704	6674	7823	10072	268.294	304.945	344.647	507.323	517.035	525.269	0.755585	8.8247e-06	5.17975e-05
EVM0007575	zen-4	105	150	113	216	190	209	7.2487	8.1771	8.2615	16.4158	12.5602	10.8959	0.744196	0.000393341	0.00147379
EVM0017634	tufm-2	525	883	463	897	916	1323	36.1382	48.1404	33.9234	68.209	60.538	68.9918	0.740527	9.06322e-05	0.000405175
EVM0002623	pgp-10	150	260	192	349	252	410	10.335	14.1682	14.0567	26.5364	16.6321	21.3961	0.740506	0.000637879	0.0022566
EVM0014305	let-60	38	47	33	48	58	97	2.5829	2.5453	2.4478	3.6804	3.8596	5.0346	0.739424	0.00356751	0.0100155
EVM0001188	klp-3	37	73	29	69	61	103	2.5764	4.0013	2.1562	5.2743	4.0323	5.3763	0.731242	0.00804364	0.0202121
EVM0002221	F52B5.3	207	358	166	395	327	462	14.2409	19.5202	12.1653	30.0242	21.6281	24.116	0.715982	0.000830566	0.00284051
EVM0002335	dog-1	25	35	27	47	42	55	1.7215	1.9069	1.9767	3.589	2.7806	2.8709	0.709629	0.0074855	0.0190108
EVM0011772	mrp-1	362	782	457	819	730	1027	24.9459	42.6317	33.4615	62.246	48.2412	53.5643	0.696966	0.00102882	0.0034252
EVM0016111	chw-1	27	46	28	51	59	54	1.8597	2.5056	2.0765	3.8945	3.8799	2.8182	0.693981	0.0100828	0.0244285
EVM0012914	apy-1	33	37	26	44	61	52	2.2724	2.0159	1.9321	3.3702	4.0386	2.7138	0.692098	0.0104609	0.0251717
EVM0015828	aex-6	209	231	153	226	319	445	14.3938	12.5987	11.2105	17.1746	21.0664	23.1806	0.687334	0.000392499	0.00147106
EVM0012238	tufm-1	1458	2296	1286	2578	2360	3120	100.343	125.235	94.2284	195.943	155.98	162.698	0.68547	0.000203512	0.000826071
EVM0001706	pmp-5	249	281	155	248	381	500	17.1346	15.346	11.3682	18.8272	25.1486	26.0812	0.676371	0.00116506	0.00382415
EVM0001331	let-355	407	818	358	722	812	943	28.0268	44.6064	26.2363	54.9023	53.6766	49.1773	0.670962	0.00170415	0.00528534
EVM0005270	mrp-4	42	100	55	110	85	111	2.9122	5.444	4.0396	8.3684	5.6314	5.7898	0.657916	0.0158183	0.0358493
EVM0004244	ben-1	1830	3455	1877	3997	3148	3855	125.954	188.431	137.493	303.825	208.03	201.027	0.657024	0.00238185	0.0070569
EVM0017317	tba-2	2671	4608	2808	5254	4555	5813	183.886	251.331	205.756	399.429	301.061	303.167	0.6465	0.000702579	0.0024562
EVM0017592	unc-15	2836	5706	4040	7571	5273	6326	195.206	311.228	295.986	575.525	348.514	329.874	0.643724	0.0075128	0.0190765
EVM0010707	rab-37	325	580	376	476	627	947	22.3851	31.6501	27.5529	36.2121	41.4496	49.3778	0.638808	0.00130414	0.0041973
EVM0012830	mec-7	1177	1703	1107	1986	1857	2276	81.0218	92.8873	81.1216	150.943	122.736	118.705	0.620714	0.000509867	0.00185192
EVM0001112	haf-2	36	45	33	61	51	65	2.4902	2.4626	2.4478	4.6456	3.3938	3.3926	0.61503	0.0168053	0.0377129
EVM0015115	mrp-5	267	273	244	494	339	346	18.3788	14.9051	17.8792	37.5169	22.3737	18.0668	0.604901	0.0141502	0.0326817
EVM0002584	abce-1	653	1165	669	1223	1073	1451	44.9186	63.5374	49.0215	92.9566	70.9477	75.6856	0.603751	0.00217793	0.00654031
EVM0016642	Y119D3B.14	238	387	234	404	407	483	16.3978	21.1117	17.1713	30.7017	26.9065	25.1823	0.593859	0.00133327	0.00427524

## Sheet: GO0017111
gene	C.elegans ortholog gene	Count_3‰_1	Count_3‰_2	Count_3‰_3	Count_30‰_1	Count_30‰_2	Count_30‰_3	normalized_Count_3‰_1	normalized_Count_3‰_2	normalized_Count_3‰_3	normalized_Count_30‰_1	normalized_Count_30‰_2	normalized_Count_30‰_3	logFC	PValue	FDR
EVM0009628	mca-3	56	84	53	503	397	460	3.8504	4.6072	3.8572	38.2246	26.2207	23.9641	2.83321	5.87623e-33	1.23723e-30
EVM0002700	top-2	265	391	307	1799	1287	1400	18.2486	21.3253	22.5269	136.777	85.0366	73.0157	2.24576	1.61377e-20	1.15748e-18
EVM0004210	nmy-2	31	63	48	266	163	200	2.1347	3.4324	3.5141	20.2365	10.7963	10.4416	2.18016	2.72844e-13	7.22456e-12
EVM0011393	myo-5	279	508	328	1991	1155	1247	19.2366	27.6884	24.0212	151.322	76.3564	65.0308	2.04254	1.32812e-12	3.15222e-11
EVM0013515	catp-6	32	44	28	151	112	115	2.2053	2.3973	2.0474	11.457	7.4158	6.0232	1.88702	6.24222e-11	1.10715e-09
EVM0004528	vwa-8	138	251	164	658	572	719	9.4921	13.6888	12.0112	50.0005	37.8118	37.5114	1.82729	2.08272e-18	1.21919e-16
EVM0007487	mca-3	592	999	786	3175	2283	2601	40.7338	54.4681	57.5649	241.387	150.913	135.646	1.7883	5.10323e-14	1.53144e-12
EVM0005281	F55F10.1	590	1148	543	3238	1993	2214	40.6031	62.6035	39.7509	246.162	131.743	115.481	1.78548	1.98139e-10	3.17752e-09
EVM0012043	spe-15	17	15	9	44	42	56	1.1707	0.8336	0.6589	3.3278	2.7694	2.9376	1.74858	1.27652e-08	1.45789e-07
EVM0011560	unc-54	5093	11188	8060	33158	21237	23973	350.59	610.204	590.539	2520.7	1403.57	1250.17	1.7378	3.52961e-10	5.42065e-09
EVM0003601	pgp-3	34	34	26	149	73	76	2.3413	1.8607	1.9035	11.3342	4.833	3.9663	1.70915	4.07723e-06	2.60647e-05
EVM0016923	klp-4	128	133	102	445	344	387	8.8291	7.2285	7.4972	33.8048	22.7145	20.1835	1.70029	8.02092e-14	2.34765e-12
EVM0008554	iffb-1	787	1307	707	3542	2390	2736	54.2046	71.3076	51.7647	269.227	157.973	142.695	1.6834	6.72401e-12	1.43424e-10
EVM0012636	mcm-2	157	258	155	662	477	608	10.8121	14.054	11.348	50.3355	31.5023	31.7261	1.64331	3.12071e-13	8.12025e-12
EVM0015308	myo-6	1014	1515	1072	4531	2844	3502	69.7912	82.6362	78.5361	344.413	187.989	182.612	1.62966	1.07818e-11	2.19573e-10
EVM0007924	dhc-1	225	370	185	951	611	755	15.4793	20.1783	13.5589	72.2838	40.3965	39.3894	1.62289	2.05438e-10	3.27847e-09
EVM0001863	hum-10	12	19	20	34	58	58	0.8263	1.0431	1.4642	2.5528	3.8499	3.0099	1.5043	1.31791e-06	9.58437e-06
EVM0016806	myo-2	16551	31958	20966	79853	49587	59980	1139.27	1743.05	1536.11	6070.41	3277.22	3127.92	1.49745	6.54279e-09	7.90829e-08
EVM0003745	spe-15	5	17	9	27	22	35	0.3443	0.9028	0.6589	2.0177	1.4678	1.8493	1.4375	8.98623e-05	0.000402285
EVM0014211	klp-11	34	33	27	98	69	83	2.3235	1.7889	1.9493	7.4368	4.5579	4.3181	1.41869	1.20953e-06	8.88533e-06
EVM0016349	rap-1	20	32	17	35	63	93	1.3661	1.7282	1.2695	2.6401	4.1417	4.8536	1.4115	3.99328e-06	2.55883e-05
EVM0007691	gfm-1	469	689	376	1278	1207	1536	32.2736	37.6062	27.5484	97.1439	79.8008	80.0958	1.3972	2.82362e-13	7.41642e-12
EVM0005944	rfc-1	209	199	150	564	347	462	14.3568	10.8606	10.9815	42.8455	22.9071	24.0675	1.30876	1.37545e-07	1.25036e-06
EVM0007488	wrn-1	73	100	74	193	177	249	5.0269	5.4483	5.4181	14.6618	11.7185	12.9635	1.30368	1.10614e-10	1.86076e-09
EVM0013097	wht-1	5	4	9	16	10	20	0.3442	0.2186	0.6597	1.2192	0.661	1.0446	1.29331	0.00426421	0.0116722
EVM0000110	ztf-7	1333	1803	1429	4645	2832	3494	91.7264	98.322	104.661	353.129	187.175	182.203	1.29329	8.48466e-08	8.11419e-07
EVM0014713	klp-11	10	10	10	23	23	31	0.7107	0.5403	0.7247	1.723	1.4962	1.5986	1.29162	0.000176927	0.000732047
EVM0010686	ddx-15	758	1444	872	2581	2053	2714	52.2065	78.7569	63.8658	196.177	135.69	141.51	1.27957	1.68929e-09	2.28993e-08
EVM0016478	nmy-2	369	515	404	1197	840	993	25.3928	28.0919	29.5865	91.0289	55.5411	51.783	1.25404	2.36179e-08	2.56496e-07
EVM0009279	mec-12	2248	3453	2296	6971	5303	6427	154.705	188.356	168.227	529.954	350.473	335.162	1.24904	1.30758e-09	1.80435e-08
EVM0006627	pgp-14	34	36	41	91	81	94	2.3429	1.9782	2.9701	6.8942	5.3298	4.8815	1.23214	2.82996e-06	1.88097e-05
EVM0000015	rho-1	1452	1773	1681	3536	3510	4686	99.9205	96.7157	123.179	268.808	232.012	244.382	1.22065	5.24649e-12	1.13956e-10
EVM0002500	mrp-8	116	225	90	357	221	401	7.9879	12.2675	6.5889	27.1045	14.5922	20.9027	1.21271	4.92793e-06	3.07648e-05
EVM0005012	hum-6	49	67	49	138	97	132	3.3742	3.6506	3.5873	10.4616	6.422	6.8911	1.15359	5.85478e-06	3.58819e-05
EVM0005642	nmy-1	502	741	548	1446	1096	1402	34.5675	40.4358	40.1422	109.943	72.4138	73.0915	1.14825	2.76878e-08	2.95291e-07
EVM0015850	klp-12	164	196	179	458	320	416	11.304	10.7007	13.1095	34.8439	21.1326	21.6807	1.14337	3.20649e-07	2.67974e-06
EVM0015250	tba-2	77	174	89	263	227	236	5.3256	9.5082	6.5414	19.995	15.0019	12.3277	1.13404	5.04871e-06	3.14137e-05
EVM0011858	pgp-9	82	88	62	204	147	146	5.6285	4.7794	4.5076	15.4868	9.7076	7.6086	1.12827	2.54935e-05	0.000132745
EVM0002251	mrp-7	107	194	143	323	252	401	7.3677	10.6034	10.467	24.5581	16.6327	20.9159	1.12316	1.82471e-07	1.61709e-06
EVM0017323	spe-15	91	177	103	255	226	306	6.2664	9.6428	7.5445	19.3959	14.9687	15.9476	1.09173	2.18547e-07	1.90321e-06
EVM0011580	haf-4	649	988	482	1292	1336	1893	44.6571	53.8689	35.3371	98.2397	88.2933	98.7179	1.08983	2.12684e-08	2.33702e-07
EVM0006660	abcf-2	1449	2326	1558	2691	3662	5332	99.7222	126.851	114.181	204.588	242.031	278.079	1.08861	3.84534e-09	4.90684e-08
EVM0016617	tba-8	122	161	122	248	265	334	8.4262	8.7866	8.9106	18.8473	17.4958	17.3965	1.0387	5.3053e-09	6.57291e-08
EVM0014384	kbrl-1	10	10	7	15	23	20	0.6886	0.5711	0.5402	1.1696	1.5227	1.0438	1.03627	0.00578333	0.0151658
EVM0014433	lonp-1	351	618	276	790	738	949	24.1483	33.7142	20.2206	60.0662	48.7975	49.4658	1.01599	1.54926e-06	1.09914e-05
EVM0001176	pgp-14	147	195	136	354	233	380	10.0903	10.6457	9.9465	26.9103	15.4231	19.7948	1.01379	3.57582e-06	2.31772e-05
EVM0004768	eftu-2	219	324	199	504	420	568	15.0972	17.6526	14.6001	38.2852	27.7658	29.6424	1.0107	1.72768e-07	1.54157e-06
EVM0000627	pif-1	7	11	5	14	15	18	0.482	0.5993	0.366	1.0329	0.9931	0.9394	0.987405	0.0127159	0.0297852
EVM0014084	dyn-1	143	284	195	414	282	542	9.8257	15.496	14.289	31.455	18.6221	28.2497	0.980824	2.81933e-05	0.00014501
EVM0006374	erfa-3	495	685	451	1027	956	1226	34.0895	37.378	33.0209	78.05	63.1968	63.9552	0.972041	5.09835e-08	5.09601e-07
EVM0005785	pgp-2	57	72	61	132	94	153	3.9251	3.9493	4.4658	10.0034	6.2336	7.9733	0.969473	6.46827e-05	0.000304277
EVM0014827	tbb-2	743	1129	695	1675	1472	1738	51.1277	61.5973	50.9266	127.349	97.2665	90.6147	0.944256	9.35293e-07	7.03707e-06
EVM0007302	haf-6	178	242	154	350	326	430	12.2573	13.1912	11.2744	26.5766	21.5205	22.4391	0.937288	3.78757e-07	3.1214e-06
EVM0007533	atln-1	365	495	368	765	703	882	25.1339	26.9725	26.942	58.1415	46.4777	46.0119	0.928652	2.48591e-07	2.13635e-06
EVM0001400	smgl-2	34	102	54	105	110	141	2.3453	5.5708	3.9533	8.018	7.2415	7.3586	0.915452	0.000922635	0.00311217
EVM0010426	K02E10.1	305	472	345	516	764	868	20.9908	25.7173	25.2591	39.2198	50.5168	45.2765	0.90742	1.08338e-06	8.0446e-06
EVM0007568	unc-15	8361	15506	11320	26184	17968	20004	575.508	845.729	829.342	1990.5	1187.55	1043.18	0.907279	0.000206406	0.000835741
EVM0003095	klp-19	44	58	41	98	75	95	3.0369	3.1455	3.0145	7.4342	4.9819	4.9481	0.904154	0.000379248	0.00142548
EVM0014304	tbb-2	3205	4807	3142	6631	6445	7630	220.596	262.171	230.164	504.102	425.968	397.899	0.897075	2.9538e-07	2.48975e-06
EVM0012242	K10C3.5	492	697	420	841	973	1184	33.8802	37.991	30.7395	63.9495	64.293	61.7331	0.887	3.03959e-07	2.55662e-06
EVM0001587	eef-2	49419	63337	42849	108722	76852	96427	3401.7	3454.53	3139.32	8265.07	5079.24	5028.64	0.878206	3.26759e-05	0.000165458
EVM0017577	ZK1236.1	247	409	181	397	487	662	17.0237	22.3285	13.2921	30.1665	32.203	34.5401	0.87651	2.06845e-05	0.0001103
EVM0005947	unc-104	70	107	81	150	127	206	4.8281	5.8543	5.9339	11.3694	8.3959	10.7643	0.874939	5.36754e-05	0.000257508
EVM0010870	eef-1A.1	51440	74866	67712	109730	111602	139698	3540.79	4083.38	4960.97	8341.68	7375.87	7285.16	0.870081	2.27123e-06	1.55066e-05
EVM0003824	abt-4	49	61	61	92	106	119	3.3882	3.331	4.4596	7.0228	6.9928	6.2223	0.859073	0.000202788	0.000823644
EVM0015728	unc-116	563	916	598	1067	1208	1518	38.7371	49.9734	43.7962	81.1463	79.8295	79.1794	0.85679	1.46729e-06	1.05242e-05
EVM0017268	mog-4	152	253	125	304	297	347	10.4329	13.8262	9.1441	23.1031	19.6184	18.074	0.855351	3.33306e-05	0.000168447
EVM0005875	nmy-3	310	432	323	695	575	617	21.3633	23.572	23.6378	52.8329	38.0125	32.1946	0.840702	5.19755e-05	0.000250272
EVM0007968	Y94H6A.5	1085	1676	888	2137	1946	2294	74.6958	91.3984	65.0716	162.462	128.641	119.655	0.82807	2.43153e-05	0.000126965
EVM0011314	eif-2gamma	721	1219	860	1627	1500	1787	49.6448	66.4634	62.9947	123.667	99.1115	93.2139	0.818016	2.09459e-05	0.000111467
EVM0001450	mec-12	7820	9592	6412	14218	12804	14811	538.277	523.186	469.808	1080.84	846.26	772.378	0.817824	6.6771e-06	4.03345e-05
EVM0002905	drp-1	240	353	200	450	392	556	16.4956	19.2747	14.6458	34.1853	25.8802	28.9835	0.816402	1.89942e-05	0.000102079
EVM0011525	klp-13	91	99	69	144	152	161	6.2309	5.3814	5.0752	10.9192	10.0224	8.3902	0.807934	0.00015477	0.000651732
EVM0014784	mog-5	240	496	294	629	457	695	16.5267	27.0785	21.5372	47.8269	30.2254	36.2383	0.807595	0.000394969	0.00147861
EVM0002156	mog-4	136	230	133	271	277	317	9.3303	12.5398	9.7309	20.576	18.2746	16.5296	0.80142	4.15524e-05	0.000204843
EVM0013444	lonp-2	192	269	196	382	299	477	13.2141	14.6639	14.3348	29.0189	19.7302	24.8741	0.800279	3.65564e-05	0.000182698
EVM0009240	crp-1	190	234	165	244	357	444	13.0443	12.7868	12.0739	18.5558	23.6063	23.1704	0.786692	2.04923e-05	0.00010941
EVM0016411	Y71H2AM.12	15	28	29	32	40	57	1.0261	1.547	2.157	2.4664	2.6302	2.9747	0.782324	0.00908156	0.0223386
EVM0007445	mca-2	81	96	77	166	125	139	5.5845	5.2406	5.6469	12.6028	8.2788	7.2361	0.763646	0.00171781	0.00532012
EVM0009269	haf-9	694	1079	610	1324	1118	1579	47.7623	58.835	44.7022	100.613	73.8885	82.325	0.76179	8.2556e-05	0.000373937
EVM0007575	zen-4	105	150	113	216	190	209	7.2487	8.1771	8.2615	16.4158	12.5602	10.8959	0.744196	0.000393341	0.00147379
EVM0017634	tufm-2	525	883	463	897	916	1323	36.1382	48.1404	33.9234	68.209	60.538	68.9918	0.740527	9.06322e-05	0.000405175
EVM0002623	pgp-10	150	260	192	349	252	410	10.335	14.1682	14.0567	26.5364	16.6321	21.3961	0.740506	0.000637879	0.0022566
EVM0014305	let-60	38	47	33	48	58	97	2.5829	2.5453	2.4478	3.6804	3.8596	5.0346	0.739424	0.00356751	0.0100155
EVM0001188	klp-3	37	73	29	69	61	103	2.5764	4.0013	2.1562	5.2743	4.0323	5.3763	0.731242	0.00804364	0.0202121
EVM0002221	F52B5.3	207	358	166	395	327	462	14.2409	19.5202	12.1653	30.0242	21.6281	24.116	0.715982	0.000830566	0.00284051
EVM0002335	dog-1	25	35	27	47	42	55	1.7215	1.9069	1.9767	3.589	2.7806	2.8709	0.709629	0.0074855	0.0190108
EVM0011772	mrp-1	362	782	457	819	730	1027	24.9459	42.6317	33.4615	62.246	48.2412	53.5643	0.696966	0.00102882	0.0034252
EVM0016111	chw-1	27	46	28	51	59	54	1.8597	2.5056	2.0765	3.8945	3.8799	2.8182	0.693981	0.0100828	0.0244285
EVM0015828	aex-6	209	231	153	226	319	445	14.3938	12.5987	11.2105	17.1746	21.0664	23.1806	0.687334	0.000392499	0.00147106
EVM0012238	tufm-1	1458	2296	1286	2578	2360	3120	100.343	125.235	94.2284	195.943	155.98	162.698	0.68547	0.000203512	0.000826071
EVM0001706	pmp-5	249	281	155	248	381	500	17.1346	15.346	11.3682	18.8272	25.1486	26.0812	0.676371	0.00116506	0.00382415
EVM0001331	let-355	407	818	358	722	812	943	28.0268	44.6064	26.2363	54.9023	53.6766	49.1773	0.670962	0.00170415	0.00528534
EVM0005270	mrp-4	42	100	55	110	85	111	2.9122	5.444	4.0396	8.3684	5.6314	5.7898	0.657916	0.0158183	0.0358493
EVM0004244	ben-1	1830	3455	1877	3997	3148	3855	125.954	188.431	137.493	303.825	208.03	201.027	0.657024	0.00238185	0.0070569
EVM0017317	tba-2	2671	4608	2808	5254	4555	5813	183.886	251.331	205.756	399.429	301.061	303.167	0.6465	0.000702579	0.0024562
EVM0017592	unc-15	2836	5706	4040	7571	5273	6326	195.206	311.228	295.986	575.525	348.514	329.874	0.643724	0.0075128	0.0190765
EVM0010707	rab-37	325	580	376	476	627	947	22.3851	31.6501	27.5529	36.2121	41.4496	49.3778	0.638808	0.00130414	0.0041973
EVM0012830	mec-7	1177	1703	1107	1986	1857	2276	81.0218	92.8873	81.1216	150.943	122.736	118.705	0.620714	0.000509867	0.00185192
EVM0001112	haf-2	36	45	33	61	51	65	2.4902	2.4626	2.4478	4.6456	3.3938	3.3926	0.61503	0.0168053	0.0377129
EVM0015115	mrp-5	267	273	244	494	339	346	18.3788	14.9051	17.8792	37.5169	22.3737	18.0668	0.604901	0.0141502	0.0326817
EVM0002584	abce-1	653	1165	669	1223	1073	1451	44.9186	63.5374	49.0215	92.9566	70.9477	75.6856	0.603751	0.00217793	0.00654031
EVM0016642	Y119D3B.14	238	387	234	404	407	483	16.3978	21.1117	17.1713	30.7017	26.9065	25.1823	0.593859	0.00133327	0.00427524

## Sheet: GO0003774
gene	C.elegans ortholog gene	Count_3‰_1	Count_3‰_2	Count_3‰_3	Count_30‰_1	Count_30‰_2	Count_30‰_3	normalized_Count_3‰_1	normalized_Count_3‰_2	normalized_Count_3‰_3	normalized_Count_30‰_1	normalized_Count_30‰_2	normalized_Count_30‰_3	logFC	PValue	FDR
EVM0004210	nmy-2	31	63	48	266	163	200	2.1347	3.4324	3.5141	20.2365	10.7963	10.4416	2.18016	2.72844e-13	7.22456e-12
EVM0011393	myo-5	279	508	328	1991	1155	1247	19.2366	27.6884	24.0212	151.322	76.3564	65.0308	2.04254	1.32812e-12	3.15222e-11
EVM0012043	spe-15	17	15	9	44	42	56	1.1707	0.8336	0.6589	3.3278	2.7694	2.9376	1.74858	1.27652e-08	1.45789e-07
EVM0011560	unc-54	5093	11188	8060	33158	21237	23973	350.59	610.204	590.539	2520.7	1403.57	1250.17	1.7378	3.52961e-10	5.42065e-09
EVM0016923	klp-4	128	133	102	445	344	387	8.8291	7.2285	7.4972	33.8048	22.7145	20.1835	1.70029	8.02092e-14	2.34765e-12
EVM0015308	myo-6	1014	1515	1072	4531	2844	3502	69.7912	82.6362	78.5361	344.413	187.989	182.612	1.62966	1.07818e-11	2.19573e-10
EVM0007924	dhc-1	225	370	185	951	611	755	15.4793	20.1783	13.5589	72.2838	40.3965	39.3894	1.62289	2.05438e-10	3.27847e-09
EVM0001863	hum-10	12	19	20	34	58	58	0.8263	1.0431	1.4642	2.5528	3.8499	3.0099	1.5043	1.31791e-06	9.58437e-06
EVM0016806	myo-2	16551	31958	20966	79853	49587	59980	1139.27	1743.05	1536.11	6070.41	3277.22	3127.92	1.49745	6.54279e-09	7.90829e-08
EVM0003745	spe-15	5	17	9	27	22	35	0.3443	0.9028	0.6589	2.0177	1.4678	1.8493	1.4375	8.98623e-05	0.000402285
EVM0014211	klp-11	34	33	27	98	69	83	2.3235	1.7889	1.9493	7.4368	4.5579	4.3181	1.41869	1.20953e-06	8.88533e-06
EVM0014713	klp-11	10	10	10	23	23	31	0.7107	0.5403	0.7247	1.723	1.4962	1.5986	1.29162	0.000176927	0.000732047
EVM0016478	nmy-2	369	515	404	1197	840	993	25.3928	28.0919	29.5865	91.0289	55.5411	51.783	1.25404	2.36179e-08	2.56496e-07
EVM0005012	hum-6	49	67	49	138	97	132	3.3742	3.6506	3.5873	10.4616	6.422	6.8911	1.15359	5.85478e-06	3.58819e-05
EVM0005642	nmy-1	502	741	548	1446	1096	1402	34.5675	40.4358	40.1422	109.943	72.4138	73.0915	1.14825	2.76878e-08	2.95291e-07
EVM0015850	klp-12	164	196	179	458	320	416	11.304	10.7007	13.1095	34.8439	21.1326	21.6807	1.14337	3.20649e-07	2.67974e-06
EVM0017323	spe-15	91	177	103	255	226	306	6.2664	9.6428	7.5445	19.3959	14.9687	15.9476	1.09173	2.18547e-07	1.90321e-06
EVM0007568	unc-15	8361	15506	11320	26184	17968	20004	575.508	845.729	829.342	1990.5	1187.55	1043.18	0.907279	0.000206406	0.000835741
EVM0003095	klp-19	44	58	41	98	75	95	3.0369	3.1455	3.0145	7.4342	4.9819	4.9481	0.904154	0.000379248	0.00142548
EVM0005947	unc-104	70	107	81	150	127	206	4.8281	5.8543	5.9339	11.3694	8.3959	10.7643	0.874939	5.36754e-05	0.000257508
EVM0015728	unc-116	563	916	598	1067	1208	1518	38.7371	49.9734	43.7962	81.1463	79.8295	79.1794	0.85679	1.46729e-06	1.05242e-05
EVM0005875	nmy-3	310	432	323	695	575	617	21.3633	23.572	23.6378	52.8329	38.0125	32.1946	0.840702	5.19755e-05	0.000250272
EVM0011525	klp-13	91	99	69	144	152	161	6.2309	5.3814	5.0752	10.9192	10.0224	8.3902	0.807934	0.00015477	0.000651732
EVM0007575	zen-4	105	150	113	216	190	209	7.2487	8.1771	8.2615	16.4158	12.5602	10.8959	0.744196	0.000393341	0.00147379
EVM0001188	klp-3	37	73	29	69	61	103	2.5764	4.0013	2.1562	5.2743	4.0323	5.3763	0.731242	0.00804364	0.0202121
EVM0017592	unc-15	2836	5706	4040	7571	5273	6326	195.206	311.228	295.986	575.525	348.514	329.874	0.643724	0.0075128	0.0190765

## Sheet: GO0016459
gene	C.elegans ortholog gene	Count_3‰_1	Count_3‰_2	Count_3‰_3	Count_30‰_1	Count_30‰_2	Count_30‰_3	normalized_Count_3‰_1	normalized_Count_3‰_2	normalized_Count_3‰_3	normalized_Count_30‰_1	normalized_Count_30‰_2	normalized_Count_30‰_3	logFC	PValue	FDR
EVM0004210	nmy-2	31	63	48	266	163	200	2.1347	3.4324	3.5141	20.2365	10.7963	10.4416	2.18016	2.72844e-13	7.22456e-12
EVM0011393	myo-5	279	508	328	1991	1155	1247	19.2366	27.6884	24.0212	151.322	76.3564	65.0308	2.04254	1.32812e-12	3.15222e-11
EVM0012043	spe-15	17	15	9	44	42	56	1.1707	0.8336	0.6589	3.3278	2.7694	2.9376	1.74858	1.27652e-08	1.45789e-07
EVM0011560	unc-54	5093	11188	8060	33158	21237	23973	350.59	610.204	590.539	2520.7	1403.57	1250.17	1.7378	3.52961e-10	5.42065e-09
EVM0015308	myo-6	1014	1515	1072	4531	2844	3502	69.7912	82.6362	78.5361	344.413	187.989	182.612	1.62966	1.07818e-11	2.19573e-10
EVM0001863	hum-10	12	19	20	34	58	58	0.8263	1.0431	1.4642	2.5528	3.8499	3.0099	1.5043	1.31791e-06	9.58437e-06
EVM0016806	myo-2	16551	31958	20966	79853	49587	59980	1139.27	1743.05	1536.11	6070.41	3277.22	3127.92	1.49745	6.54279e-09	7.90829e-08
EVM0003745	spe-15	5	17	9	27	22	35	0.3443	0.9028	0.6589	2.0177	1.4678	1.8493	1.4375	8.98623e-05	0.000402285
EVM0016478	nmy-2	369	515	404	1197	840	993	25.3928	28.0919	29.5865	91.0289	55.5411	51.783	1.25404	2.36179e-08	2.56496e-07
EVM0005012	hum-6	49	67	49	138	97	132	3.3742	3.6506	3.5873	10.4616	6.422	6.8911	1.15359	5.85478e-06	3.58819e-05
EVM0005642	nmy-1	502	741	548	1446	1096	1402	34.5675	40.4358	40.1422	109.943	72.4138	73.0915	1.14825	2.76878e-08	2.95291e-07
EVM0017323	spe-15	91	177	103	255	226	306	6.2664	9.6428	7.5445	19.3959	14.9687	15.9476	1.09173	2.18547e-07	1.90321e-06
EVM0007568	unc-15	8361	15506	11320	26184	17968	20004	575.508	845.729	829.342	1990.5	1187.55	1043.18	0.907279	0.000206406	0.000835741
EVM0005875	nmy-3	310	432	323	695	575	617	21.3633	23.572	23.6378	52.8329	38.0125	32.1946	0.840702	5.19755e-05	0.000250272
EVM0017592	unc-15	2836	5706	4040	7571	5273	6326	195.206	311.228	295.986	575.525	348.514	329.874	0.643724	0.0075128	0.0190765

## Sheet: GO0006520
gene	C.elegans ortholog gene	Count_3‰_1	Count_3‰_2	Count_3‰_3	Count_30‰_1	Count_30‰_2	Count_30‰_3	normalized_Count_3‰_1	normalized_Count_3‰_2	normalized_Count_3‰_3	normalized_Count_30‰_1	normalized_Count_30‰_2	normalized_Count_30‰_3	logFC	PValue	FDR
EVM0016702	glna-1	14	47	20	166	83	215	0.945	2.5708	1.4487	12.6147	5.4759	11.1973	2.5322	7.01047e-12	1.48082e-10
EVM0007594	gln-3	2634	3796	2695	10510	6813	10264	181.274	207.02	197.437	799	450.277	535.283	1.60703	1.01867e-13	2.88455e-12
EVM0012360	pyr-1	62	89	71	218	194	266	4.2701	4.8521	5.1979	16.5742	12.8132	13.8917	1.59191	2.4702e-14	7.77013e-13
EVM0011572	iars-1	371	998	510	1990	1472	2015	25.555	54.4552	37.3661	151.312	97.2627	105.078	1.58914	1.49427e-09	2.04467e-08
EVM0000365	gldc-1	334	517	260	959	999	1338	22.9722	28.1998	19.0684	72.872	65.9929	69.7676	1.56723	2.86382e-16	1.26726e-14
EVM0017239	glna-1	167	229	103	376	497	619	11.474	12.4775	7.5635	28.5544	32.8181	32.2582	1.56537	4.2319e-14	1.29984e-12
EVM0007079	lars-2	51	56	28	157	97	134	3.5271	3.0383	2.0743	11.9071	6.3799	6.9971	1.53519	2.2027e-07	1.91439e-06
EVM0010187	gldc-1	240	490	250	855	862	1047	16.5267	26.7026	18.2814	64.9827	56.9952	54.5791	1.51673	4.79579e-13	1.21798e-11
EVM0000383	mthf-1	473	555	339	1066	1120	1454	32.5484	30.2506	24.8613	81.0692	73.9964	75.8072	1.39584	1.2242e-14	4.04576e-13
EVM0001780	gdh-1	5030	7203	6310	17891	13435	16141	346.238	392.879	462.31	1360.06	887.955	841.749	1.36268	2.00948e-10	3.21074e-09
EVM0015786	dars-1	318	403	348	960	690	1016	21.9052	21.9593	25.5093	73.0093	45.6063	52.9966	1.30611	3.02838e-10	4.70065e-09
EVM0012638	glp-4	654	1000	821	2358	1558	1807	45.024	54.5202	60.1704	179.28	102.99	94.2129	1.23629	3.36236e-07	2.80282e-06
EVM0002934	W07E11.1	545	928	640	1512	1391	2014	37.512	50.5905	46.8611	114.927	91.9586	105.036	1.20763	1.53164e-10	2.50551e-09
EVM0002534	pyr-1	67	112	102	226	170	245	4.6149	6.1021	7.48	17.1932	11.2274	12.7951	1.17684	6.21544e-07	4.86721e-06
EVM0012915	metr-1	677	1268	781	1902	1794	2209	46.5937	69.1352	57.1878	144.612	118.585	115.194	1.12844	9.4809e-09	1.108e-07
EVM0006431	lars-1	726	1369	714	1920	1690	2468	49.9808	74.6561	52.2985	145.959	111.664	128.72	1.12519	3.29375e-08	3.46189e-07
EVM0010317	mthf-1	112	173	118	258	244	359	7.7126	9.4446	8.6753	19.6371	16.142	18.7144	1.07296	1.10014e-08	1.27655e-07
EVM0006554	aars-2	589	1264	624	1745	1418	1816	40.5096	68.9147	45.7192	132.692	93.7265	94.7081	1.04762	4.72541e-06	2.9628e-05
EVM0011158	kars-1	1190	2244	1668	3598	2921	3993	81.9068	122.376	122.185	273.536	193.044	208.233	1.04709	5.80789e-07	4.58381e-06
EVM0017612	hgo-1	1339	1735	1018	3145	2319	2763	92.1606	94.6355	74.6191	239.096	153.234	144.082	1.03613	1.69546e-06	1.19571e-05
EVM0001708	dars-2	53	59	37	101	95	90	3.6496	3.2125	2.6853	7.6522	6.2575	4.6973	0.948543	0.000272943	0.00106453
EVM0015639	glna-3	235	368	250	447	491	655	16.1593	20.047	18.3203	33.9644	32.4263	34.1682	0.881142	5.88457e-07	4.63592e-06
EVM0009790	nars-1	1062	1733	1407	2069	2501	3186	73.0832	94.5221	103.049	157.27	165.315	166.139	0.852578	2.77964e-06	1.8513e-05
EVM0012456	mars-1	1079	1654	1139	2219	1836	2362	74.2383	90.2001	83.4854	168.675	121.333	123.192	0.736103	0.000109489	0.000479619
EVM0014644	gly-4	394	507	320	616	624	685	27.152	27.652	23.4566	46.807	41.2573	35.7122	0.65868	0.000358334	0.00135782
EVM0002126	ears-1	654	1003	766	1449	995	1339	45.0259	54.7007	56.112	110.153	65.762	69.8348	0.656003	0.00272989	0.00794558
EVM0007490	fars-3	526	849	585	899	898	1251	36.2021	46.313	42.8366	68.3561	59.3464	65.244	0.62126	0.000486254	0.00177853
EVM0012232	vars-1	62	79	45	98	83	103	4.2751	4.3267	3.2955	7.4674	5.4897	5.3962	0.611458	0.0119958	0.0283375
EVM0005715	fars-3	167	300	199	315	308	382	11.5278	16.3377	14.585	23.9373	20.3788	19.9347	0.593262	0.00223234	0.00668064

## Sheet: GO0003677
gene	C.elegans ortholog gene	Count_3‰_1	Count_3‰_2	Count_3‰_3	Count_30‰_1	Count_30‰_2	Count_30‰_3	normalized_Count_3‰_1	normalized_Count_3‰_2	normalized_Count_3‰_3	normalized_Count_30‰_1	normalized_Count_30‰_2	normalized_Count_30‰_3	logFC	PValue	FDR
EVM0004359	ama-1	184	295	191	1610	781	1045	12.6788	16.0631	14.0111	122.392	51.642	54.4725	2.41533	7.85306e-16	3.19358e-14
EVM0002024	ceh-22	33	56	39	244	179	218	2.2966	3.0541	2.8465	18.5342	11.8109	11.3463	2.33312	3.59286e-19	2.27676e-17
EVM0002700	top-2	265	391	307	1799	1287	1400	18.2486	21.3253	22.5269	136.777	85.0366	73.0157	2.24576	1.61377e-20	1.15748e-18
EVM0006258	nhr-277	5	15	6	41	33	43	0.342	0.8176	0.4392	3.1305	2.1843	2.2476	2.16605	5.41374e-09	6.66707e-08
EVM0011909		34	23	17	124	97	99	2.3421	1.2532	1.2443	9.3968	6.4227	5.1678	2.11075	4.02927e-11	7.49261e-10
EVM0007481	his-24	317	657	478	2450	1595	1587	21.8161	35.8191	35.0197	186.283	105.448	82.7712	2.01361	2.74494e-12	6.19939e-11
EVM0013536	unc-130	20	20	21	99	68	76	1.3496	1.0864	1.5167	7.5534	4.4798	3.9864	2.01295	4.96155e-10	7.40207e-09
EVM0012702	nhr-6	19	20	14	89	33	73	1.3063	1.0764	0.9981	6.7836	2.1657	3.8203	1.90151	1.43183e-06	1.02981e-05
EVM0005328	nhr-14	231	278	206	849	769	919	15.9148	15.1816	15.064	64.5267	50.8294	47.9352	1.82101	2.29265e-21	1.87051e-19
EVM0005618	his-24	1050	1818	1286	5678	4239	3289	72.2765	99.1853	94.2202	431.677	280.165	171.509	1.73272	3.91711e-10	5.95273e-09
EVM0014508	dmd-10	49	34	28	130	115	120	3.3754	1.8568	2.0868	9.8803	7.5818	6.2795	1.69648	2.13193e-09	2.83692e-08
EVM0007611	swsn-7	30	34	26	101	89	105	2.0658	1.8524	1.9035	7.6501	5.8568	5.4522	1.69377	7.14336e-11	1.25504e-09
EVM0001764	top-1	149	305	192	685	637	734	10.2507	16.6495	14.0726	52.0981	42.1261	38.2671	1.68822	9.31348e-15	3.13346e-13
EVM0015776	rpc-1	158	191	113	492	429	570	10.842	10.4098	8.3091	37.3852	28.3649	29.7037	1.68627	1.55183e-17	8.00697e-16
EVM0000447	swsn-1	130	216	156	639	397	531	8.952	11.791	11.4208	48.577	26.2558	27.6688	1.66786	1.66917e-11	3.30642e-10
EVM0012636	mcm-2	157	258	155	662	477	608	10.8121	14.054	11.348	50.3355	31.5023	31.7261	1.64331	3.12071e-13	8.12025e-12
EVM0007704		39	81	44	220	145	118	2.6856	4.4131	3.2214	16.7486	9.5999	6.1584	1.63887	1.04955e-06	7.81118e-06
EVM0012598	ceh-32	180	331	296	907	729	860	12.371	18.0544	21.6702	68.9793	48.2037	44.8647	1.63589	7.04079e-12	1.48243e-10
EVM0006485	top-1	10	6	10	27	36	20	0.6982	0.3357	0.7482	2.0483	2.404	1.0208	1.62128	0.000198958	0.000811119
EVM0005491	lin-1	113	141	121	461	287	383	7.8061	7.7097	8.8938	35.0541	18.9546	19.9911	1.59729	7.68408e-11	1.33744e-09
EVM0003769	his-24	2695	4574	3214	11913	8916	7938	185.481	249.488	235.499	905.64	589.262	413.938	1.50919	2.04158e-09	2.73061e-08
EVM0012894	ceh-43	175	156	125	410	384	523	12.0529	8.5202	9.1513	31.1845	25.3848	27.2888	1.49738	4.49775e-14	1.37181e-12
EVM0008370	irx-1	20	58	59	146	113	126	1.3772	3.16	4.3447	11.0924	7.4813	6.5781	1.49614	8.36375e-06	4.93359e-05
EVM0004424	rpom-1	87	119	67	291	205	254	5.9909	6.4834	4.9068	22.145	13.5198	13.2285	1.48159	8.61829e-10	1.23494e-08
EVM0016168	vab-3	291	418	313	866	757	1288	20.0442	22.8005	22.9135	65.8486	50.0322	67.1448	1.47635	7.11078e-15	2.44274e-13
EVM0013245	pros-1	36	41	19	102	67	94	2.4975	2.2261	1.3882	7.7412	4.4226	4.9204	1.46297	1.26372e-06	9.22114e-06
EVM0017137	ets-4	92	99	108	214	301	321	6.2984	5.4081	7.9006	16.2509	19.8885	16.7438	1.43802	2.48495e-12	5.65132e-11
EVM0014593	pole-1	54	88	49	165	134	215	3.7185	4.7944	3.5873	12.5703	8.8717	11.2083	1.42006	8.72861e-10	1.24938e-08
EVM0004905	spr-5	26	34	12	80	52	53	1.8095	1.8555	0.8541	6.094	3.4486	2.7725	1.41268	8.98536e-05	0.000402285
EVM0009939	sex-1	18	21	19	44	54	60	1.2407	1.1517	1.3959	3.3599	3.5819	3.1313	1.41084	2.45546e-07	2.11435e-06
EVM0005809	his-24	101	220	165	465	393	391	6.9757	12	12.1083	35.3156	25.9626	20.3683	1.3883	3.67983e-08	3.80638e-07
EVM0015077	hil-6	705	1085	788	2229	2137	2305	48.5469	59.1698	57.7199	169.459	141.232	120.191	1.38006	5.8341e-13	1.43967e-11
EVM0001408	mab-3	23	39	24	80	65	75	1.6113	2.1305	1.7444	6.0676	4.3216	3.9115	1.35694	1.27558e-06	9.2973e-06
EVM0006802	pax-3	31	24	21	68	58	72	2.1347	1.3076	1.5374	5.1629	3.8236	3.7634	1.35519	1.95205e-06	1.35615e-05
EVM0006306	his-24	301	540	372	1206	990	750	20.7391	29.4356	27.2746	91.6965	65.413	39.1369	1.33899	5.64287e-07	4.47522e-06
EVM0007048	arid-1	407	700	526	1560	1113	1391	27.989	38.1972	38.517	118.579	73.5662	72.5515	1.33661	5.69434e-09	6.97316e-08
EVM0017031	mcm-3	239	472	186	772	578	830	16.4468	25.7673	13.6163	58.7246	38.2213	43.2874	1.32357	1.00046e-07	9.40249e-07
EVM0005944	rfc-1	209	199	150	564	347	462	14.3568	10.8606	10.9815	42.8455	22.9071	24.0675	1.30876	1.37545e-07	1.25036e-06
EVM0014993	zfh-2	88	86	88	157	242	258	6.0772	4.6648	6.441	11.9362	15.9675	13.4604	1.27489	3.19077e-09	4.13218e-08
EVM0011617	rbr-2	24	32	15	69	50	50	1.6527	1.7437	1.1249	5.2387	3.2785	2.6216	1.26824	0.000105492	0.000463668
EVM0015683	elt-1	29	29	26	68	67	68	1.9985	1.5798	1.9039	5.1924	4.4323	3.5273	1.2563	4.06981e-06	2.60301e-05
EVM0004517	mcm-7	269	453	238	835	606	799	18.5025	24.681	17.4436	63.4473	40.0787	41.657	1.25562	2.57131e-08	2.76718e-07
EVM0015267	rpoa-1	202	272	177	630	408	471	13.8817	14.8441	12.9607	47.9214	26.9917	24.5584	1.25033	3.09187e-07	2.5972e-06
EVM0011910	rpoa-49	104	111	70	239	202	232	7.1929	6.0275	5.1363	18.141	13.3586	12.1047	1.24129	2.9705e-08	3.1526e-07
EVM0017093	elt-3	29	15	25	54	45	70	2.0187	0.8226	1.8321	4.0994	2.9645	3.6273	1.21572	0.00014473	0.000613808
EVM0013568	vab-15	24	43	36	65	73	108	1.6527	2.3512	2.6402	4.9667	4.8357	5.6095	1.21422	2.26268e-06	1.54563e-05
EVM0009006	pha-2	51	87	61	135	157	173	3.5124	4.7263	4.4996	10.237	10.3558	9.0024	1.20788	3.4554e-08	3.61144e-07
EVM0011903	ceh-19	38	48	43	73	113	121	2.6467	2.6223	3.1777	5.5795	7.4474	6.3094	1.19992	7.1153e-07	5.4863e-06
EVM0000971	saeg-1	89	157	126	251	283	330	6.1464	8.5767	9.2489	19.0785	18.6892	17.235	1.19525	1.73711e-09	2.34987e-08
EVM0013538	ttx-1	40	28	31	73	49	110	2.7368	1.5428	2.2838	5.5426	3.2447	5.7482	1.15979	0.000148038	0.000625602
EVM0015536	mcm-6	200	417	255	671	508	746	13.7749	22.7196	18.6536	50.9777	33.6023	38.9153	1.15934	2.9068e-07	2.45601e-06
EVM0006575	ceh-44	273	358	250	585	642	726	18.8047	19.5442	18.315	44.5	42.4482	37.8721	1.13725	1.23432e-10	2.06575e-09
EVM0003933	emb-5	345	633	477	1213	885	1044	23.7393	34.4989	34.9509	92.2256	58.4611	54.4604	1.13665	1.18389e-06	8.70675e-06
EVM0010666	nhr-91	6	9	10	15	17	24	0.4132	0.4903	0.7321	1.1454	1.1255	1.2644	1.12518	0.00317821	0.00907246
EVM0004977	Y48C3A.14	21	15	6	35	37	17	1.429	0.8174	0.4443	2.6327	2.4235	0.8877	1.11414	0.0162317	0.0366019
EVM0005048	daf-16	162	225	162	401	366	408	11.1847	12.2739	11.8785	30.5071	24.1856	21.2747	1.09968	1.68421e-08	1.88395e-07
EVM0004950	hil-6	6489	9982	7582	16959	16056	18369	446.685	544.465	555.48	1289.24	1061.18	957.928	1.09689	2.33814e-09	3.08616e-08
EVM0012620	pha-4	129	168	165	416	249	302	8.9067	9.1528	12.1001	31.6527	16.4872	15.751	1.08044	4.68307e-05	0.000228448
EVM0001934	nhr-173	183	376	234	461	506	696	12.6268	20.5169	17.1793	35.0526	33.4467	36.29	1.0551	1.5505e-07	1.39491e-06
EVM0016194	nhr-88	45	36	31	79	69	86	3.0874	1.9697	2.2417	6.0339	4.554	4.4943	1.04591	9.52403e-05	0.000422736
EVM0013811	nhr-46	280	255	274	563	488	664	19.2812	13.8951	20.1113	42.7627	32.2483	34.6236	1.04272	3.02056e-07	2.54226e-06
EVM0002332	nhr-71	47	70	44	87	100	151	3.2269	3.8138	3.235	6.6435	6.5985	7.8615	1.03486	6.38012e-06	3.87166e-05
EVM0010479	lin-1	49	55	39	114	68	111	3.3513	2.9879	2.8936	8.634	4.4992	5.803	1.02762	0.000195067	0.000796996
EVM0007128	dcr-1	150	185	130	289	286	387	10.3245	10.0725	9.5183	22.0073	18.8751	20.1811	1.02719	1.24455e-08	1.42763e-07
EVM0000657	unc-62	246	320	269	641	436	628	16.9483	17.4605	19.685	48.7475	28.8454	32.7319	1.02664	2.0726e-06	1.43e-05
EVM0006522	myrf-2	197	280	212	475	398	522	13.5679	15.253	15.5121	36.0879	26.3234	27.2464	1.01323	1.21205e-07	1.11659e-06
EVM0014106	rpoa-49	351	377	263	591	634	777	24.1548	20.5702	19.271	44.906	41.8988	40.5449	0.991953	3.27247e-08	3.44229e-07
EVM0017329		23	25	22	41	43	58	1.6029	1.3621	1.6106	3.1186	2.8691	3.0423	0.985721	0.000219405	0.000880722
EVM0009614	nhr-142	25	19	18	30	45	52	1.7316	1.0618	1.2882	2.2801	2.9674	2.7148	0.979982	0.00095238	0.0032067
EVM0007735	irx-1	23	34	21	60	47	43	1.5987	1.8525	1.5121	4.5711	3.12	2.2573	0.972955	0.00205548	0.00622991
EVM0015780	rtfo-1	329	374	251	614	587	637	22.6785	20.3789	18.3816	46.7048	38.7954	33.1987	0.947598	1.02673e-06	7.65441e-06
EVM0001232	bed-3	12	21	19	29	32	41	0.8136	1.1548	1.378	2.2187	2.093	2.153	0.945808	0.00215629	0.00648725
EVM0000746	hmbx-1	10	15	13	23	29	24	0.7045	0.8426	0.9689	1.7169	1.9192	1.2749	0.944712	0.00591039	0.015468
EVM0011738	cfi-1	72	83	44	117	130	134	4.9863	4.5221	3.223	8.8974	8.6068	7.0097	0.934228	8.03251e-05	0.000365022
EVM0011417	lag-1	56	68	58	124	96	131	3.869	3.6836	4.2784	9.4122	6.315	6.8438	0.927813	0.000119679	0.000518515
EVM0017536	daf-12	47	43	43	82	92	80	3.216	2.3233	3.1535	6.2645	6.0763	4.147	0.921988	0.000511701	0.00185703
EVM0010264	ceh-6	100	112	69	152	172	212	6.9128	6.0844	5.0347	11.5501	11.3472	11.0542	0.909058	7.12424e-06	4.27585e-05
EVM0014540	fkh-9	63	52	50	92	95	131	4.3197	2.8265	3.635	7.0133	6.2472	6.8149	0.904719	0.000144725	0.000613808
EVM0003208	ceh-38	76	82	44	152	115	96	5.2336	4.4679	3.2205	11.5315	7.6291	5.0181	0.890848	0.00329665	0.00936755
EVM0014194	nhr-35	55	58	35	83	76	122	3.7883	3.1594	2.5617	6.2851	4.9993	6.3799	0.890676	0.000289164	0.0011211
EVM0004245	sta-1	158	182	157	326	305	287	10.8457	9.9473	11.494	24.7975	20.1481	14.976	0.888879	3.08449e-05	0.000157162
EVM0010098	nhr-23	40	63	39	79	78	109	2.7853	3.4361	2.8937	5.9771	5.1731	5.7056	0.876677	0.000172773	0.000717587
EVM0008990	mcm-5	357	636	338	810	701	890	24.5975	34.6937	24.7455	61.5496	46.3026	46.3896	0.872632	2.01066e-05	0.00010757
EVM0015947	stip-1	575	864	516	1118	1155	1255	39.5873	47.1381	37.8079	85.0106	76.3673	65.4734	0.863186	3.36691e-06	2.19758e-05
EVM0010168	exo-1	66	81	68	113	129	156	4.5588	4.4092	4.9679	8.5994	8.5481	8.1493	0.860771	4.38447e-05	0.00021525
EVM0006971	ceh-10	97	77	73	154	68	252	6.6796	4.196	5.3214	11.6914	4.4898	13.1368	0.860431	0.00991082	0.024061
EVM0000483	tab-1	38	44	23	49	53	92	2.6167	2.3972	1.6838	3.7417	3.5188	4.8017	0.847823	0.00168719	0.00524269
EVM0003245	let-381	25	28	25	54	43	43	1.7215	1.5255	1.8302	4.1235	2.8469	2.2441	0.844206	0.00549583	0.0144993
EVM0004572	nhr-67	47	76	44	98	94	106	3.2365	4.1408	3.2212	7.4835	6.2234	5.5335	0.84314	0.000460072	0.00169323
EVM0007495	T10B5.10	149	181	128	218	242	387	10.264	9.8904	9.3994	16.5432	16.0082	20.1788	0.837425	6.90099e-06	4.15715e-05
EVM0016934	daf-19	41	45	32	74	56	82	2.8245	2.4288	2.3394	5.6187	3.7074	4.2893	0.834275	0.00146272	0.00462669
EVM0000102	nhr-49	548	744	600	1125	1051	1209	37.7537	40.5709	43.9265	85.5298	69.4287	63.0564	0.833653	6.38227e-06	3.87166e-05
EVM0005302	egl-5	99	107	87	150	169	213	6.8173	5.8296	6.3693	11.3989	11.1459	11.1196	0.825853	2.07381e-05	0.000110496
EVM0015770	unc-42	269	387	280	483	495	711	18.4985	21.083	20.4994	36.6892	32.7196	37.0866	0.825056	2.68095e-06	1.79925e-05
EVM0012748	isw-1	280	545	305	573	606	821	19.2799	29.728	22.3188	43.5929	40.079	42.8008	0.823298	3.05517e-05	0.000155973
EVM0009176	elt-2	61	51	47	117	74	87	4.2005	2.7786	3.4409	8.858	4.8992	4.5456	0.806524	0.00654596	0.0168976
EVM0003684	unc-86	177	242	202	345	322	433	12.1643	13.2036	14.8122	26.2427	21.286	22.5978	0.80258	1.41973e-05	7.91337e-05
EVM0011991	gmeb-2	212	203	181	430	245	355	14.5905	11.0711	13.2511	32.6607	16.2205	18.5056	0.790256	0.00172125	0.00532471
EVM0001125	nhr-120	114	126	126	158	223	265	7.8668	6.8622	9.2208	12.0217	14.7591	13.8101	0.76787	0.00010803	0.000474023
EVM0005971	nhr-121	57	61	81	93	105	157	3.9222	3.3144	5.9502	7.0813	6.9464	8.2127	0.767615	0.00231324	0.0068833
EVM0013043	mcm-4	193	315	180	415	341	389	13.288	17.1697	13.1779	31.5244	22.5228	20.277	0.761733	0.000329022	0.00125807
EVM0006546	ceh-2	27	31	15	36	40	50	1.8815	1.6812	1.0985	2.7143	2.636	2.6014	0.754825	0.00752418	0.0190979
EVM0009084	nhr-88	52	38	40	77	56	91	3.5714	2.0736	2.9621	5.8242	3.7223	4.7365	0.736703	0.00818348	0.0205003
EVM0013317	nhr-7	168	215	140	297	237	336	11.5426	11.7105	10.2432	22.5604	15.6537	17.5238	0.729907	0.000228924	0.000912479
EVM0012855	eyg-1	15	51	31	43	50	69	1.0329	2.7786	2.2762	3.2836	3.3103	3.601	0.72903	0.0189592	0.0417639
EVM0002335	dog-1	25	35	27	47	42	55	1.7215	1.9069	1.9767	3.589	2.7806	2.8709	0.709629	0.0074855	0.0190108
EVM0007929	elt-6	112	94	62	146	111	189	7.7426	5.1002	4.5589	11.0728	7.3675	9.8456	0.700373	0.00514135	0.0137138
EVM0013683	pal-1	42	51	41	73	73	76	2.89	2.8071	3.0295	5.5228	4.7963	3.951	0.700134	0.00461591	0.0125091
EVM0010388	K11D2.5	77	50	42	96	95	85	5.2822	2.7295	3.0434	7.3135	6.2528	4.4257	0.699515	0.0172219	0.0384956
EVM0005599	ceh-16	183	266	215	305	346	443	12.5702	14.5141	15.7405	23.2092	22.8787	23.1204	0.692443	9.97739e-05	0.000441358
EVM0004212	zag-1	74	78	63	118	103	131	5.0957	4.2561	4.6122	8.9344	6.8339	6.8384	0.691534	0.0023598	0.00700111
EVM0006914	daf-19	166	221	138	259	259	331	11.4093	12.0395	10.1095	19.6683	17.1307	17.2834	0.683752	0.000172601	0.000717101
EVM0002426	unc-62	139	196	182	294	247	294	9.5923	10.6973	13.3506	22.3543	16.3544	15.3549	0.682163	0.00122101	0.00397682
EVM0004485	mcm-4	158	275	175	317	308	342	10.8581	15.0198	12.8273	24.0643	20.3841	17.8557	0.680473	0.00065946	0.00232288
EVM0002626	lim-7	97	137	104	187	142	218	6.673	7.4882	7.6233	14.1868	9.4131	11.3505	0.67763	0.00142974	0.00453667
EVM0015625		58	62	45	74	98	95	4.0076	3.3932	3.3226	5.626	6.4589	4.9374	0.662708	0.00498087	0.0133456
EVM0013239		48	47	61	86	76	90	3.2995	2.5635	4.4498	6.5219	5.0416	4.7052	0.662224	0.012491	0.0293375
EVM0002014	rpc-2	592	1067	494	957	965	1471	40.7256	58.189	36.1658	72.7698	63.7771	76.71	0.65711	0.00139365	0.004434
EVM0014838	hil-6	772	1241	901	1542	1421	1603	53.125	67.6708	65.993	117.217	93.8872	83.5899	0.656712	0.000640929	0.00226617
EVM0011368	nhr-31	189	185	159	325	245	266	12.9782	10.075	11.6465	24.7409	16.1611	13.8507	0.654749	0.00451248	0.0122644
EVM0005778	lig-4	34	42	27	42	47	76	2.3192	2.3028	1.9543	3.1716	3.1355	3.9433	0.643194	0.0122943	0.0289536
EVM0006615	nhr-25	126	190	114	210	219	233	8.6771	10.3518	8.346	15.9664	14.5039	12.1743	0.630672	0.00131081	0.0042115
EVM0012562	nhr-85	731	998	772	1321	1071	1491	50.3147	54.4475	56.5349	100.44	70.7907	77.7629	0.625648	0.000897651	0.00303967
EVM0003819	dmd-6	183	300	253	352	356	413	12.6022	16.3448	18.5365	26.7279	23.5557	21.5498	0.595344	0.00229356	0.00684188
EVM0016335	ceh-53	218	283	184	323	259	468	15.004	15.4321	13.4481	24.5657	17.1429	24.4216	0.59037	0.00279505	0.00810992
EVM0001099	ceh-48	512	570	489	773	754	857	35.2116	31.0923	35.8319	58.741	49.8254	44.7042	0.585042	0.00121333	0.00395785

[truncated: 102 more sheets: GO0007264, GO0006261, GO0042623, GO0005085, GO0004672, GO0071103, GO0016301, GO0000785, GO0000786, GO0032993, GO0044815, GO0042254, GO0005634, GO0006468, GO0016773, GO0034654, GO0016887, GO0048583, GO0019438, GO0019899 …]
