# Supplementary material for: Transcriptome Responses to Different Salinity Conditions in Litoditis marina, Revealed by Long-Read Sequencing
Source: Genes (Basel). 2024 Feb 28;15(3):317. doi: 10.3390/genes15030317 (PMC10970011; doi:10.3390/genes15030317)
Supplement: Supplementary file 1 [file genes-15-00317-s001.zip › Supplementary Table S6.xlsx]

## Sheet: 30‰ vs. 3‰ down-sig
ID	Description	GeneRatio	BgRatio	pvalue	p.adjust	qvalue	geneID	Count
GO:0005615	extracellular space	28/862	47/7594	1.92859e-15	1.26708e-12	1.21603e-12	EVM0003534/EVM0006931/EVM0005297/EVM0004800/EVM0008675/EVM0017357/EVM0010505/EVM0003282/EVM0004005/EVM0004593/EVM0003766/EVM0007550/EVM0009470/EVM0014605/EVM0004484/EVM0001487/EVM0011170/EVM0005705/EVM0012444/EVM0010790/EVM0016470/EVM0004159/EVM0004658/EVM0004638/EVM0005032/EVM0010105/EVM0010813/EVM0003972	28
GO:0044421	extracellular region part	30/862	61/7594	2.02308e-13	6.64582e-11	6.37802e-11	EVM0003534/EVM0006931/EVM0005297/EVM0004800/EVM0008675/EVM0007043/EVM0017357/EVM0010505/EVM0003282/EVM0004005/EVM0004593/EVM0003766/EVM0007550/EVM0009470/EVM0011192/EVM0014605/EVM0004484/EVM0001487/EVM0011170/EVM0005705/EVM0012444/EVM0010790/EVM0016470/EVM0004159/EVM0004658/EVM0004638/EVM0005032/EVM0010105/EVM0010813/EVM0003972	30
GO:0005576	extracellular region	32/862	92/7594	2.28314e-09	5.00007e-07	4.7986e-07	EVM0003534/EVM0006931/EVM0005297/EVM0004800/EVM0008675/EVM0007043/EVM0017357/EVM0010505/EVM0003282/EVM0004005/EVM0004593/EVM0012166/EVM0003766/EVM0007550/EVM0009470/EVM0011192/EVM0014605/EVM0004484/EVM0001487/EVM0011170/EVM0005705/EVM0012444/EVM0010790/EVM0015302/EVM0016470/EVM0004159/EVM0004658/EVM0004638/EVM0005032/EVM0010105/EVM0010813/EVM0003972	32
GO:0005506	iron ion binding	17/862	52/7594	3.41178e-05	0.00560385	0.00537805	EVM0015214/EVM0007541/EVM0002100/EVM0008123/EVM0009829/EVM0000405/EVM0000073/EVM0014906/EVM0009668/EVM0011958/EVM0015840/EVM0010833/EVM0001821/EVM0005868/EVM0013694/EVM0013449/EVM0016052	17
GO:0016701	oxidoreductase activity, acting on single donors with incorporation of molecular oxygen	9/862	18/7594	5.63371e-05	0.00740269	0.0071044	EVM0000916/EVM0008123/EVM0001312/EVM0006018/EVM0015359/EVM0013979/EVM0014906/EVM0006011/EVM0002791	9
GO:0055114	oxidation-reduction process	62/862	339/7594	7.73488e-05	0.00846969	0.00812841	EVM0002128/EVM0004464/EVM0009809/EVM0011652/EVM0005245/EVM0004645/EVM0010742/EVM0015965/EVM0000916/EVM0015214/EVM0003478/EVM0007541/EVM0002100/EVM0008123/EVM0001312/EVM0011346/EVM0017069/EVM0006018/EVM0003622/EVM0009323/EVM0015359/EVM0009829/EVM0004161/EVM0006015/EVM0011717/EVM0011182/EVM0014981/EVM0013023/EVM0001434/EVM0000405/EVM0000073/EVM0001785/EVM0013979/EVM0014906/EVM0009668/EVM0011958/EVM…	62
GO:0016491	oxidoreductase activity	63/862	348/7594	9.23408e-05	0.00866684	0.00831762	EVM0002128/EVM0009809/EVM0011652/EVM0005245/EVM0009314/EVM0004645/EVM0015965/EVM0000916/EVM0015214/EVM0003478/EVM0007541/EVM0002100/EVM0008123/EVM0001312/EVM0011346/EVM0002490/EVM0017069/EVM0006018/EVM0003622/EVM0009323/EVM0015359/EVM0009829/EVM0004161/EVM0011717/EVM0011182/EVM0013023/EVM0001434/EVM0000405/EVM0000073/EVM0013979/EVM0014906/EVM0009668/EVM0003645/EVM0011958/EVM0015840/EVM0013892/EVM…	63
GO:0098655	cation transmembrane transport	14/862	43/7594	0.000175603	0.0115371	0.0110722	EVM0006266/EVM0014520/EVM0012317/EVM0005735/EVM0001861/EVM0011509/EVM0002567/EVM0015746/EVM0004545/EVM0006836/EVM0010318/EVM0009853/EVM0004974/EVM0014363	14
GO:0098660	inorganic ion transmembrane transport	14/862	43/7594	0.000175603	0.0115371	0.0110722	EVM0006266/EVM0014520/EVM0012317/EVM0005735/EVM0001861/EVM0011509/EVM0002567/EVM0015746/EVM0004545/EVM0006836/EVM0010318/EVM0009853/EVM0004974/EVM0014363	14
GO:0098662	inorganic cation transmembrane transport	14/862	43/7594	0.000175603	0.0115371	0.0110722	EVM0006266/EVM0014520/EVM0012317/EVM0005735/EVM0001861/EVM0011509/EVM0002567/EVM0015746/EVM0004545/EVM0006836/EVM0010318/EVM0009853/EVM0004974/EVM0014363	14
GO:0016702	oxidoreductase activity, acting on single donors with incorporation of molecular oxygen, incorporation of two atoms of oxygen	8/862	17/7594	0.00025336	0.0151325	0.0145228	EVM0000916/EVM0008123/EVM0001312/EVM0006018/EVM0015359/EVM0013979/EVM0006011/EVM0002791	8
GO:0034220	ion transmembrane transport	17/862	61/7594	0.000310842	0.0170186	0.0163328	EVM0006266/EVM0014520/EVM0012317/EVM0005735/EVM0001861/EVM0011509/EVM0002567/EVM0017483/EVM0015746/EVM0004545/EVM0006836/EVM0010318/EVM0009758/EVM0009853/EVM0004974/EVM0013311/EVM0014363	17
GO:0015988	energy coupled proton transmembrane transport, against electrochemical gradient	8/862	19/7594	0.000639826	0.0233537	0.0224126	EVM0014520/EVM0005735/EVM0001861/EVM0011509/EVM0002567/EVM0004545/EVM0006836/EVM0009853	8
GO:0015991	ATP hydrolysis coupled proton transport	8/862	19/7594	0.000639826	0.0233537	0.0224126	EVM0014520/EVM0005735/EVM0001861/EVM0011509/EVM0002567/EVM0004545/EVM0006836/EVM0009853	8
GO:0051213	dioxygenase activity	8/862	19/7594	0.000639826	0.0233537	0.0224126	EVM0000916/EVM0008123/EVM0001312/EVM0006018/EVM0015359/EVM0013979/EVM0006011/EVM0002791	8
GO:0090662	ATP hydrolysis coupled transmembrane transport	8/862	19/7594	0.000639826	0.0233537	0.0224126	EVM0014520/EVM0005735/EVM0001861/EVM0011509/EVM0002567/EVM0004545/EVM0006836/EVM0009853	8
GO:0099131	ATP hydrolysis coupled ion transmembrane transport	8/862	19/7594	0.000639826	0.0233537	0.0224126	EVM0014520/EVM0005735/EVM0001861/EVM0011509/EVM0002567/EVM0004545/EVM0006836/EVM0009853	8
GO:0099132	ATP hydrolysis coupled cation transmembrane transport	8/862	19/7594	0.000639826	0.0233537	0.0224126	EVM0014520/EVM0005735/EVM0001861/EVM0011509/EVM0002567/EVM0004545/EVM0006836/EVM0009853	8
GO:0016469	proton-transporting two-sector ATPase complex	10/862	29/7594	0.000892728	0.0308696	0.0296257	EVM0006266/EVM0014520/EVM0005370/EVM0005735/EVM0001861/EVM0011509/EVM0002567/EVM0004545/EVM0006836/EVM0009853	10

## Sheet: GO0005615
gene	C.elegans ortholog gene	Count_3‰_1	Count_3‰_2	Count_3‰_3	Count_30‰_1	Count_30‰_2	Count_30‰_3	normalized_Count_3‰_1	normalized_Count_3‰_2	normalized_Count_3‰_3	normalized_Count_30‰_1	normalized_Count_30‰_2	normalized_Count_30‰_3	logFC	PValue	FDR
EVM0003534	ttr-15	4183	4330	3115	2061	2567	3346	287.935	236.159	228.19	156.682	169.674	174.481	-0.58671	0.000713034	0.00248942
EVM0006931	ttr-49	195	221	140	133	103	119	13.432	12.0536	10.2424	10.0752	6.8139	6.2062	-0.639315	0.00461369	0.0125056
EVM0005297	ttr-46	1028	1166	934	461	697	876	70.7411	63.6216	68.4283	35.0501	46.0373	45.6938	-0.675928	0.000190419	0.000781428
EVM0004800	ttr-16	9575	10744	7642	4821	5690	7052	659.09	585.998	559.865	366.527	376.039	367.781	-0.700935	2.12913e-05	0.000112982
EVM0008675	ttr-5	7831	8817	7380	3765	5265	6239	539.058	480.909	540.717	286.187	347.938	325.365	-0.701673	3.22247e-05	0.000163364
EVM0017357	ttr-44	437	493	342	244	230	292	30.0839	26.9035	25.0762	18.5358	15.2166	15.2162	-0.747475	3.50909e-05	0.00017598
EVM0010505	ttr-44	402	468	364	159	238	368	27.6883	25.5386	26.6623	12.0616	15.7522	19.1848	-0.758922	0.000119507	0.000518009
EVM0003282	ttr-41	9122	10087	7686	3910	5232	6709	627.918	550.165	563.14	297.267	345.808	349.879	-0.810132	1.53768e-06	1.09376e-05
EVM0004005	ttr-50	65	71	52	30	41	36	4.449	3.8754	3.8399	2.3009	2.7144	1.8788	-0.826669	0.00125733	0.00407073
EVM0004593	ttr-27	9614	11602	7509	3374	5459	7805	661.743	632.796	550.153	256.484	360.779	407.023	-0.84851	1.68188e-05	9.18248e-05
EVM0003766		275	333	243	97	157	203	18.9333	18.1427	17.7888	7.3536	10.3749	10.5942	-0.946527	1.09088e-06	8.08652e-06
EVM0007550	ttr-30	1185	1046	992	648	411	500	81.602	57.0457	72.6859	49.2398	27.1555	26.097	-1.04585	2.28467e-05	0.000120161
EVM0009470	ttr-53	335	424	315	137	159	206	23.0552	23.1489	23.0581	10.3885	10.5324	10.7208	-1.12897	1.46892e-10	2.42418e-09
EVM0014605	ttr-8	2971	3391	2322	1145	1152	1457	204.519	184.954	170.119	87.0434	76.1328	75.9632	-1.22691	1.84874e-12	4.28659e-11
EVM0004484	ttr-35	1093	1301	957	326	438	722	75.2194	70.9601	70.1448	24.7483	28.9679	37.6665	-1.23994	1.49108e-10	2.45145e-09
EVM0001487	ttr-27	1466	767	702	349	317	544	100.912	41.8286	51.4347	26.551	20.9444	28.3533	-1.35492	1.53132e-06	1.09056e-05
EVM0011170	ttr-27	607	619	457	175	209	262	41.8019	33.753	33.4771	13.2763	13.7938	13.671	-1.41882	8.89273e-15	2.99963e-13
EVM0005705	ttr-5	2230	2661	2190	670	902	1119	153.509	145.139	160.448	50.9007	59.6356	58.3596	-1.44181	1.29485e-16	5.99398e-15
EVM0012444	ttr-27	12	18	12	6	3	6	0.8592	0.9711	0.8485	0.462	0.1993	0.3074	-1.48183	0.000869105	0.00295468
EVM0010790	ttr-33	1925	2232	1576	490	697	929	132.522	121.726	115.472	37.2853	46.0957	48.456	-1.48618	4.42891e-16	1.85304e-14
EVM0016470	ttr-59	1648	1756	1540	347	432	561	113.437	95.7796	112.85	26.3416	28.5745	29.2341	-1.93478	1.72385e-26	2.12293e-24
EVM0004159	ttr-59	3984	4594	3374	1072	854	828	274.204	250.555	247.232	81.4924	56.4614	43.1919	-2.09302	1.24436e-20	9.12576e-19
EVM0004658	ttr-32	3351	3645	3075	858	697	692	230.636	198.8	225.274	65.2481	46.0477	36.0849	-2.15309	2.53207e-22	2.20357e-20
EVM0004638	ttr-30	194	85	78	10	19	48	13.3647	4.6514	5.7083	0.7801	1.2739	2.5166	-2.3383	7.28659e-08	7.08731e-07
EVM0005032	ttr-7	1543	1768	1284	275	299	314	106.2	96.4076	94.1011	20.8878	19.787	16.388	-2.38085	2.1157e-36	5.6364e-34
EVM0010105	ttr-44	2752	2850	2314	403	504	564	189.442	155.44	169.512	30.6321	33.288	29.4243	-2.46218	6.89949e-41	2.72927e-38
EVM0010813	ttr-27	53	58	34	4	17	5	3.6824	3.1713	2.5035	0.2726	1.1482	0.2629	-2.47741	2.52354e-09	3.31078e-08
EVM0003972	ttr-15	201	136	216	14	37	38	13.8685	7.4186	15.8078	1.0658	2.4553	1.9873	-2.72762	2.40575e-16	1.0755e-14

## Sheet: GO0044421
gene	C.elegans ortholog gene	Count_3‰_1	Count_3‰_2	Count_3‰_3	Count_30‰_1	Count_30‰_2	Count_30‰_3	normalized_Count_3‰_1	normalized_Count_3‰_2	normalized_Count_3‰_3	normalized_Count_30‰_1	normalized_Count_30‰_2	normalized_Count_30‰_3	logFC	PValue	FDR
EVM0003534	ttr-15	4183	4330	3115	2061	2567	3346	287.935	236.159	228.19	156.682	169.674	174.481	-0.58671	0.000713034	0.00248942
EVM0006931	ttr-49	195	221	140	133	103	119	13.432	12.0536	10.2424	10.0752	6.8139	6.2062	-0.639315	0.00461369	0.0125056
EVM0005297	ttr-46	1028	1166	934	461	697	876	70.7411	63.6216	68.4283	35.0501	46.0373	45.6938	-0.675928	0.000190419	0.000781428
EVM0004800	ttr-16	9575	10744	7642	4821	5690	7052	659.09	585.998	559.865	366.527	376.039	367.781	-0.700935	2.12913e-05	0.000112982
EVM0008675	ttr-5	7831	8817	7380	3765	5265	6239	539.058	480.909	540.717	286.187	347.938	325.365	-0.701673	3.22247e-05	0.000163364
EVM0007043	zmp-1	76	76	55	37	48	39	5.2523	4.1588	4.0266	2.8254	3.1962	2.0403	-0.7472	0.00466993	0.0126449
EVM0017357	ttr-44	437	493	342	244	230	292	30.0839	26.9035	25.0762	18.5358	15.2166	15.2162	-0.747475	3.50909e-05	0.00017598
EVM0010505	ttr-44	402	468	364	159	238	368	27.6883	25.5386	26.6623	12.0616	15.7522	19.1848	-0.758922	0.000119507	0.000518009
EVM0003282	ttr-41	9122	10087	7686	3910	5232	6709	627.918	550.165	563.14	297.267	345.808	349.879	-0.810132	1.53768e-06	1.09376e-05
EVM0004005	ttr-50	65	71	52	30	41	36	4.449	3.8754	3.8399	2.3009	2.7144	1.8788	-0.826669	0.00125733	0.00407073
EVM0004593	ttr-27	9614	11602	7509	3374	5459	7805	661.743	632.796	550.153	256.484	360.779	407.023	-0.84851	1.68188e-05	9.18248e-05
EVM0003766		275	333	243	97	157	203	18.9333	18.1427	17.7888	7.3536	10.3749	10.5942	-0.946527	1.09088e-06	8.08652e-06
EVM0007550	ttr-30	1185	1046	992	648	411	500	81.602	57.0457	72.6859	49.2398	27.1555	26.097	-1.04585	2.28467e-05	0.000120161
EVM0009470	ttr-53	335	424	315	137	159	206	23.0552	23.1489	23.0581	10.3885	10.5324	10.7208	-1.12897	1.46892e-10	2.42418e-09
EVM0011192	zmp-4	2461	3298	2620	1033	1124	1543	169.409	179.906	191.954	78.5588	74.3053	80.4496	-1.21383	6.11896e-13	1.50427e-11
EVM0014605	ttr-8	2971	3391	2322	1145	1152	1457	204.519	184.954	170.119	87.0434	76.1328	75.9632	-1.22691	1.84874e-12	4.28659e-11
EVM0004484	ttr-35	1093	1301	957	326	438	722	75.2194	70.9601	70.1448	24.7483	28.9679	37.6665	-1.23994	1.49108e-10	2.45145e-09
EVM0001487	ttr-27	1466	767	702	349	317	544	100.912	41.8286	51.4347	26.551	20.9444	28.3533	-1.35492	1.53132e-06	1.09056e-05
EVM0011170	ttr-27	607	619	457	175	209	262	41.8019	33.753	33.4771	13.2763	13.7938	13.671	-1.41882	8.89273e-15	2.99963e-13
EVM0005705	ttr-5	2230	2661	2190	670	902	1119	153.509	145.139	160.448	50.9007	59.6356	58.3596	-1.44181	1.29485e-16	5.99398e-15
EVM0012444	ttr-27	12	18	12	6	3	6	0.8592	0.9711	0.8485	0.462	0.1993	0.3074	-1.48183	0.000869105	0.00295468
EVM0010790	ttr-33	1925	2232	1576	490	697	929	132.522	121.726	115.472	37.2853	46.0957	48.456	-1.48618	4.42891e-16	1.85304e-14
EVM0016470	ttr-59	1648	1756	1540	347	432	561	113.437	95.7796	112.85	26.3416	28.5745	29.2341	-1.93478	1.72385e-26	2.12293e-24
EVM0004159	ttr-59	3984	4594	3374	1072	854	828	274.204	250.555	247.232	81.4924	56.4614	43.1919	-2.09302	1.24436e-20	9.12576e-19
EVM0004658	ttr-32	3351	3645	3075	858	697	692	230.636	198.8	225.274	65.2481	46.0477	36.0849	-2.15309	2.53207e-22	2.20357e-20
EVM0004638	ttr-30	194	85	78	10	19	48	13.3647	4.6514	5.7083	0.7801	1.2739	2.5166	-2.3383	7.28659e-08	7.08731e-07
EVM0005032	ttr-7	1543	1768	1284	275	299	314	106.2	96.4076	94.1011	20.8878	19.787	16.388	-2.38085	2.1157e-36	5.6364e-34
EVM0010105	ttr-44	2752	2850	2314	403	504	564	189.442	155.44	169.512	30.6321	33.288	29.4243	-2.46218	6.89949e-41	2.72927e-38
EVM0010813	ttr-27	53	58	34	4	17	5	3.6824	3.1713	2.5035	0.2726	1.1482	0.2629	-2.47741	2.52354e-09	3.31078e-08
EVM0003972	ttr-15	201	136	216	14	37	38	13.8685	7.4186	15.8078	1.0658	2.4553	1.9873	-2.72762	2.40575e-16	1.0755e-14

## Sheet: GO0005576
gene	C.elegans ortholog gene	Count_3‰_1	Count_3‰_2	Count_3‰_3	Count_30‰_1	Count_30‰_2	Count_30‰_3	normalized_Count_3‰_1	normalized_Count_3‰_2	normalized_Count_3‰_3	normalized_Count_30‰_1	normalized_Count_30‰_2	normalized_Count_30‰_3	logFC	PValue	FDR
EVM0003534	ttr-15	4183	4330	3115	2061	2567	3346	287.935	236.159	228.19	156.682	169.674	174.481	-0.58671	0.000713034	0.00248942
EVM0006931	ttr-49	195	221	140	133	103	119	13.432	12.0536	10.2424	10.0752	6.8139	6.2062	-0.639315	0.00461369	0.0125056
EVM0005297	ttr-46	1028	1166	934	461	697	876	70.7411	63.6216	68.4283	35.0501	46.0373	45.6938	-0.675928	0.000190419	0.000781428
EVM0004800	ttr-16	9575	10744	7642	4821	5690	7052	659.09	585.998	559.865	366.527	376.039	367.781	-0.700935	2.12913e-05	0.000112982
EVM0008675	ttr-5	7831	8817	7380	3765	5265	6239	539.058	480.909	540.717	286.187	347.938	325.365	-0.701673	3.22247e-05	0.000163364
EVM0007043	zmp-1	76	76	55	37	48	39	5.2523	4.1588	4.0266	2.8254	3.1962	2.0403	-0.7472	0.00466993	0.0126449
EVM0017357	ttr-44	437	493	342	244	230	292	30.0839	26.9035	25.0762	18.5358	15.2166	15.2162	-0.747475	3.50909e-05	0.00017598
EVM0010505	ttr-44	402	468	364	159	238	368	27.6883	25.5386	26.6623	12.0616	15.7522	19.1848	-0.758922	0.000119507	0.000518009
EVM0003282	ttr-41	9122	10087	7686	3910	5232	6709	627.918	550.165	563.14	297.267	345.808	349.879	-0.810132	1.53768e-06	1.09376e-05
EVM0004005	ttr-50	65	71	52	30	41	36	4.449	3.8754	3.8399	2.3009	2.7144	1.8788	-0.826669	0.00125733	0.00407073
EVM0004593	ttr-27	9614	11602	7509	3374	5459	7805	661.743	632.796	550.153	256.484	360.779	407.023	-0.84851	1.68188e-05	9.18248e-05
EVM0012166	ins-1	294	345	322	159	179	187	20.2056	18.7951	23.5786	12.07	11.8072	9.776	-0.896675	2.29472e-06	1.56506e-05
EVM0003766		275	333	243	97	157	203	18.9333	18.1427	17.7888	7.3536	10.3749	10.5942	-0.946527	1.09088e-06	8.08652e-06
EVM0007550	ttr-30	1185	1046	992	648	411	500	81.602	57.0457	72.6859	49.2398	27.1555	26.097	-1.04585	2.28467e-05	0.000120161
EVM0009470	ttr-53	335	424	315	137	159	206	23.0552	23.1489	23.0581	10.3885	10.5324	10.7208	-1.12897	1.46892e-10	2.42418e-09
EVM0011192	zmp-4	2461	3298	2620	1033	1124	1543	169.409	179.906	191.954	78.5588	74.3053	80.4496	-1.21383	6.11896e-13	1.50427e-11
EVM0014605	ttr-8	2971	3391	2322	1145	1152	1457	204.519	184.954	170.119	87.0434	76.1328	75.9632	-1.22691	1.84874e-12	4.28659e-11
EVM0004484	ttr-35	1093	1301	957	326	438	722	75.2194	70.9601	70.1448	24.7483	28.9679	37.6665	-1.23994	1.49108e-10	2.45145e-09
EVM0001487	ttr-27	1466	767	702	349	317	544	100.912	41.8286	51.4347	26.551	20.9444	28.3533	-1.35492	1.53132e-06	1.09056e-05
EVM0011170	ttr-27	607	619	457	175	209	262	41.8019	33.753	33.4771	13.2763	13.7938	13.671	-1.41882	8.89273e-15	2.99963e-13
EVM0005705	ttr-5	2230	2661	2190	670	902	1119	153.509	145.139	160.448	50.9007	59.6356	58.3596	-1.44181	1.29485e-16	5.99398e-15
EVM0012444	ttr-27	12	18	12	6	3	6	0.8592	0.9711	0.8485	0.462	0.1993	0.3074	-1.48183	0.000869105	0.00295468
EVM0010790	ttr-33	1925	2232	1576	490	697	929	132.522	121.726	115.472	37.2853	46.0957	48.456	-1.48618	4.42891e-16	1.85304e-14
EVM0015302	F54E2.2	12	13	23	4	6	4	0.828	0.7076	1.6549	0.3079	0.398	0.2104	-1.77445	0.000328034	0.00125503
EVM0016470	ttr-59	1648	1756	1540	347	432	561	113.437	95.7796	112.85	26.3416	28.5745	29.2341	-1.93478	1.72385e-26	2.12293e-24
EVM0004159	ttr-59	3984	4594	3374	1072	854	828	274.204	250.555	247.232	81.4924	56.4614	43.1919	-2.09302	1.24436e-20	9.12576e-19
EVM0004658	ttr-32	3351	3645	3075	858	697	692	230.636	198.8	225.274	65.2481	46.0477	36.0849	-2.15309	2.53207e-22	2.20357e-20
EVM0004638	ttr-30	194	85	78	10	19	48	13.3647	4.6514	5.7083	0.7801	1.2739	2.5166	-2.3383	7.28659e-08	7.08731e-07
EVM0005032	ttr-7	1543	1768	1284	275	299	314	106.2	96.4076	94.1011	20.8878	19.787	16.388	-2.38085	2.1157e-36	5.6364e-34
EVM0010105	ttr-44	2752	2850	2314	403	504	564	189.442	155.44	169.512	30.6321	33.288	29.4243	-2.46218	6.89949e-41	2.72927e-38
EVM0010813	ttr-27	53	58	34	4	17	5	3.6824	3.1713	2.5035	0.2726	1.1482	0.2629	-2.47741	2.52354e-09	3.31078e-08
EVM0003972	ttr-15	201	136	216	14	37	38	13.8685	7.4186	15.8078	1.0658	2.4553	1.9873	-2.72762	2.40575e-16	1.0755e-14

## Sheet: GO0005506
gene	C.elegans ortholog gene	Count_3‰_1	Count_3‰_2	Count_3‰_3	Count_30‰_1	Count_30‰_2	Count_30‰_3	normalized_Count_3‰_1	normalized_Count_3‰_2	normalized_Count_3‰_3	normalized_Count_30‰_1	normalized_Count_30‰_2	normalized_Count_30‰_3	logFC	PValue	FDR
EVM0015214	dach-1	121	146	177	76	99	120	8.3322	7.9545	13.0001	5.8035	6.5544	6.2646	-0.645781	0.00608954	0.0158732
EVM0007541	cyp-33C9	304	376	435	200	234	297	20.9446	20.4822	31.8671	15.2058	15.4702	15.4874	-0.664011	0.00124043	0.00402599
EVM0002100	fath-1	1138	1386	1380	846	771	856	78.3642	75.5741	101.131	64.2859	50.9856	44.6633	-0.674189	0.000764844	0.00263785
EVM0008123	cdo-1	768	876	497	294	483	587	52.8485	47.7656	36.382	22.3745	31.9527	30.6015	-0.688454	0.000875314	0.00297406
EVM0009829	cyp-13A11	922	1163	1476	610	689	875	63.4382	63.4348	108.136	46.3854	45.5235	45.607	-0.772287	0.000472198	0.00173197
EVM0000405	F35C8.5	444	468	540	229	261	339	30.5464	25.4989	39.54	17.385	17.2395	17.6676	-0.8675	1.19679e-05	6.80439e-05
EVM0000073	cyp-44A1	71	96	79	50	41	42	4.8601	5.2329	5.7723	3.8013	2.6782	2.1763	-0.891872	0.000591602	0.00211236
EVM0014906	C54E4.5	352	483	319	137	236	241	24.2402	26.3679	23.3566	10.3853	15.6286	12.5804	-0.936934	1.50192e-06	1.07254e-05
EVM0009668	drd-1	158	192	231	67	152	90	10.8415	10.4606	16.958	5.1163	10.043	4.6978	-0.945015	0.00123176	0.00400291
EVM0011958	cyp-13A11	498	505	528	276	233	301	34.2992	27.5617	38.6623	20.9665	15.4275	15.7053	-0.94935	2.64722e-06	1.78036e-05
EVM0015840	cyp-29A2	1137	1398	1808	763	651	902	78.2896	76.2329	132.441	58.0239	43.0028	47.014	-0.954759	3.84971e-05	0.000191299
EVM0010833	ftn-2	12110	13429	11679	4673	6438	8139	833.568	732.466	855.696	355.272	425.51	424.424	-1.00659	4.30591e-09	5.42038e-08
EVM0001821	cyp-37A1	49	73	56	29	19	32	3.3909	3.9745	4.0998	2.2333	1.2579	1.6791	-1.15882	2.64684e-05	0.000137165
EVM0005868	cyp-14A5	368	212	231	66	113	164	25.362	11.5474	16.9557	5.0427	7.4362	8.5603	-1.3459	1.48812e-06	1.0656e-05
EVM0013694	cyp-13A11	30	43	31	13	8	19	2.0658	2.3432	2.2695	0.9927	0.53	0.9916	-1.3966	1.88143e-05	0.000101404
EVM0013449	cyp-25A3	185	184	328	77	71	130	12.7618	10.0213	24.0487	5.8208	4.7013	6.7829	-1.42794	1.41155e-06	1.01858e-05
EVM0016052	cyp-32A1	49	47	21	6	6	4	3.3611	2.5431	1.5374	0.4582	0.3972	0.2088	-2.83384	9.96897e-11	1.69447e-09

## Sheet: GO0016701
gene	C.elegans ortholog gene	Count_3‰_1	Count_3‰_2	Count_3‰_3	Count_30‰_1	Count_30‰_2	Count_30‰_3	normalized_Count_3‰_1	normalized_Count_3‰_2	normalized_Count_3‰_3	normalized_Count_30‰_1	normalized_Count_30‰_2	normalized_Count_30‰_3	logFC	PValue	FDR
EVM0000916	T01D1.4	356	336	315	156	231	286	24.4848	18.3462	23.0745	11.844	15.2735	14.9108	-0.643655	0.00096643	0.00324563
EVM0008123	cdo-1	768	876	497	294	483	587	52.8485	47.7656	36.382	22.3745	31.9527	30.6015	-0.688454	0.000875314	0.00297406
EVM0001312	dpy-18	383	673	357	247	266	363	26.3728	36.7284	26.1287	18.8027	17.598	18.9341	-0.691351	0.000338919	0.00129213
EVM0006018	bcmo-2	202	227	282	122	125	202	13.8882	12.3641	20.6358	9.2662	8.2794	10.5559	-0.731465	0.00105616	0.00350996
EVM0015359	F42F12.4	268	313	207	94	184	199	18.4232	17.0694	15.166	7.1728	12.1851	10.3758	-0.763989	0.000297333	0.00114834
EVM0013979	K07E1.1	2649	3481	2583	1112	1555	2095	182.351	189.844	189.262	84.5303	102.751	109.249	-0.920309	1.23125e-07	1.13029e-06
EVM0014906	C54E4.5	352	483	319	137	236	241	24.2402	26.3679	23.3566	10.3853	15.6286	12.5804	-0.936934	1.50192e-06	1.07254e-05
EVM0006011	K07E1.1	1820	2165	1555	706	800	1165	125.278	118.085	113.929	53.6878	52.853	60.7299	-1.09417	2.25617e-10	3.57862e-09
EVM0002791	T01D1.4	92	115	126	38	47	67	6.365	6.2807	9.2318	2.9015	3.0803	3.4982	-1.19225	1.95442e-06	1.35707e-05

## Sheet: GO0055114
gene	C.elegans ortholog gene	Count_3‰_1	Count_3‰_2	Count_3‰_3	Count_30‰_1	Count_30‰_2	Count_30‰_3	normalized_Count_3‰_1	normalized_Count_3‰_2	normalized_Count_3‰_3	normalized_Count_30‰_1	normalized_Count_30‰_2	normalized_Count_30‰_3	logFC	PValue	FDR
EVM0002128	Y71H2AM.4	10863	11866	9022	4622	7497	10037	747.713	647.176	660.977	351.395	495.501	523.409	-0.585046	0.00196664	0.00599685
EVM0004464	T02H6.11	5890	6013	4416	2671	3952	4586	405.447	327.984	323.51	203.068	261.21	239.158	-0.587206	0.00108957	0.0036093
EVM0009809	acox-1.6	359	414	473	259	242	360	24.7203	22.5767	34.6321	19.6577	15.9712	18.7491	-0.589219	0.00390507	0.0108139
EVM0011652	gpx-1	1977	2305	1720	983	1392	1736	136.117	125.743	126.015	74.7224	92.0297	90.5514	-0.591495	0.000656998	0.00231608
EVM0005245	fmo-1	375	467	426	239	254	377	25.7986	25.4938	31.1875	18.1522	16.7588	19.6756	-0.592717	0.00101933	0.00339622
EVM0004645	egl-9	216	275	241	128	159	204	14.888	15.0075	17.6777	9.7369	10.5319	10.6186	-0.619203	0.00063969	0.0022624
EVM0010742	clk-1	582	690	436	325	334	472	40.0652	37.6484	31.9779	24.739	22.0444	24.6161	-0.619769	0.000570287	0.00204576
EVM0015965	ivd-1	3144	3268	2857	1737	1873	2552	216.428	178.238	209.35	132.033	123.813	133.071	-0.634843	0.000171809	0.00071404
EVM0000916	T01D1.4	356	336	315	156	231	286	24.4848	18.3462	23.0745	11.844	15.2735	14.9108	-0.643655	0.00096643	0.00324563
EVM0015214	dach-1	121	146	177	76	99	120	8.3322	7.9545	13.0001	5.8035	6.5544	6.2646	-0.645781	0.00608954	0.0158732
EVM0003478	ech-8	161	227	300	123	141	192	11.0592	12.4054	21.9704	9.3165	9.347	10.0348	-0.657884	0.0075831	0.0192213
EVM0007541	cyp-33C9	304	376	435	200	234	297	20.9446	20.4822	31.8671	15.2058	15.4702	15.4874	-0.664011	0.00124043	0.00402599
EVM0002100	fath-1	1138	1386	1380	846	771	856	78.3642	75.5741	101.131	64.2859	50.9856	44.6633	-0.674189	0.000764844	0.00263785
EVM0008123	cdo-1	768	876	497	294	483	587	52.8485	47.7656	36.382	22.3745	31.9527	30.6015	-0.688454	0.000875314	0.00297406
EVM0001312	dpy-18	383	673	357	247	266	363	26.3728	36.7284	26.1287	18.8027	17.598	18.9341	-0.691351	0.000338919	0.00129213
EVM0011346	gpx-7	1968	2369	1780	999	1216	1615	135.463	129.225	130.408	75.9786	80.3741	84.2277	-0.715221	1.92522e-05	0.000103332
EVM0017069	Y7A5A.1	113	124	81	42	65	92	7.7526	6.7729	5.9518	3.2085	4.3228	4.8015	-0.719476	0.00260106	0.00761818
EVM0006018	bcmo-2	202	227	282	122	125	202	13.8882	12.3641	20.6358	9.2662	8.2794	10.5559	-0.731465	0.00105616	0.00350996
EVM0003622	suox-1	625	787	699	357	434	512	43.0074	42.9501	51.222	27.1493	28.676	26.7184	-0.732205	3.13532e-05	0.000159522
EVM0009323	ctl-2	1352	1374	1463	808	743	1029	93.0917	74.9269	107.174	61.4218	49.1061	53.6358	-0.745035	0.000103411	0.000455596
EVM0015359	F42F12.4	268	313	207	94	184	199	18.4232	17.0694	15.166	7.1728	12.1851	10.3758	-0.763989	0.000297333	0.00114834
EVM0009829	cyp-13A11	922	1163	1476	610	689	875	63.4382	63.4348	108.136	46.3854	45.5235	45.607	-0.772287	0.000472198	0.00173197
EVM0004161	acox-3	105	119	174	61	73	111	7.2148	6.4891	12.722	4.671	4.833	5.771	-0.779021	0.00417123	0.011461
EVM0006015	sod-1	11169	14387	12806	5950	7450	9538	768.817	784.7	938.256	452.311	492.391	497.388	-0.78891	3.24244e-06	2.12697e-05
EVM0011717	F44E2.6	371	529	379	185	262	307	25.504	28.8585	27.7986	14.0872	17.3064	16.0256	-0.791641	8.04112e-06	4.76914e-05
EVM0011182	ctl-2	1055	1267	1329	664	663	828	72.6399	69.0986	97.3342	50.4868	43.8288	43.1859	-0.797939	3.39549e-05	0.000171072
EVM0014981	C18E9.4	1526	1539	1063	465	950	1022	105.015	83.9467	77.8778	35.3733	62.802	53.2942	-0.815809	0.000244466	0.00096617
EVM0013023	acdh-7	964	1158	1376	547	626	892	66.3723	63.144	100.83	41.5756	41.3692	46.5177	-0.829837	7.01881e-05	0.000325946
EVM0001434	alh-4	1088	1367	1888	743	767	1005	74.8718	74.5511	138.333	56.4465	50.7237	52.425	-0.849858	0.000315459	0.00121118
EVM0000405	F35C8.5	444	468	540	229	261	339	30.5464	25.4989	39.54	17.385	17.2395	17.6676	-0.8675	1.19679e-05	6.80439e-05
EVM0000073	cyp-44A1	71	96	79	50	41	42	4.8601	5.2329	5.7723	3.8013	2.6782	2.1763	-0.891872	0.000591602	0.00211236
EVM0001785	sod-1	37	51	25	15	24	22	2.5479	2.7786	1.8303	1.1454	1.589	1.1486	-0.892906	0.0037554	0.0104527
EVM0013979	K07E1.1	2649	3481	2583	1112	1555	2095	182.351	189.844	189.262	84.5303	102.751	109.249	-0.920309	1.23125e-07	1.13029e-06
EVM0014906	C54E4.5	352	483	319	137	236	241	24.2402	26.3679	23.3566	10.3853	15.6286	12.5804	-0.936934	1.50192e-06	1.07254e-05
EVM0009668	drd-1	158	192	231	67	152	90	10.8415	10.4606	16.958	5.1163	10.043	4.6978	-0.945015	0.00123176	0.00400291
EVM0011958	cyp-13A11	498	505	528	276	233	301	34.2992	27.5617	38.6623	20.9665	15.4275	15.7053	-0.94935	2.64722e-06	1.78036e-05
EVM0015840	cyp-29A2	1137	1398	1808	763	651	902	78.2896	76.2329	132.441	58.0239	43.0028	47.014	-0.954759	3.84971e-05	0.000191299
EVM0006839	msra-1	929	989	1199	356	586	705	63.9159	53.9587	87.8171	27.0309	38.7614	36.7625	-1.00175	4.81759e-06	3.0148e-05
EVM0000819	Y71F9B.9	134	158	160	69	58	102	9.1909	8.6014	11.7387	5.2254	3.8183	5.3026	-1.03475	6.75325e-06	4.07191e-05
EVM0006011	K07E1.1	1820	2165	1555	706	800	1165	125.278	118.085	113.929	53.6878	52.853	60.7299	-1.09417	2.25617e-10	3.57862e-09
EVM0002957	acox-1.1	13	18	12	6	4	10	0.8967	0.9913	0.8787	0.4607	0.2658	0.5219	-1.1204	0.00685985	0.0176011
EVM0001821	cyp-37A1	49	73	56	29	19	32	3.3909	3.9745	4.0998	2.2333	1.2579	1.6791	-1.15882	2.64684e-05	0.000137165
EVM0002736	F13D11.4	12	14	11	2	7	7	0.8263	0.7628	0.8053	0.1527	0.4933	0.37	-1.17584	0.00896025	0.0220943
EVM0012167	idhg-2	700	712	730	196	316	491	48.1544	38.8512	53.4649	14.9179	20.9127	25.6125	-1.18758	7.35202e-08	7.14087e-07
EVM0002791	T01D1.4	92	115	126	38	47	67	6.365	6.2807	9.2318	2.9015	3.0803	3.4982	-1.19225	1.95442e-06	1.35707e-05
EVM0012034	F56C11.3	239	316	276	96	118	158	16.4526	17.2551	20.2348	7.3009	7.8234	8.2332	-1.2022	1.46695e-10	2.424e-09
EVM0005868	cyp-14A5	368	212	231	66	113	164	25.362	11.5474	16.9557	5.0427	7.4362	8.5603	-1.3459	1.48812e-06	1.0656e-05
EVM0013694	cyp-13A11	30	43	31	13	8	19	2.0658	2.3432	2.2695	0.9927	0.53	0.9916	-1.3966	1.88143e-05	0.000101404
EVM0013449	cyp-25A3	185	184	328	77	71	130	12.7618	10.0213	24.0487	5.8208	4.7013	6.7829	-1.42794	1.41155e-06	1.01858e-05
EVM0012534	hsd-1	110	228	93	48	66	37	7.5446	12.4253	6.8414	3.6823	4.3304	1.9399	-1.44653	4.62708e-06	2.91234e-05
EVM0015636	gbh-1	164	183	282	78	69	84	11.301	9.9964	20.6454	5.9562	4.553	4.386	-1.49375	9.1741e-08	8.71606e-07
EVM0016822	ctl-2	245	315	367	81	110	155	16.8826	17.1603	26.8729	6.1593	7.2626	8.0719	-1.49395	5.23264e-11	9.41688e-10
EVM0013299	ddo-3	299	284	620	145	148	152	20.5641	15.4668	45.4536	11.0462	9.7962	7.9327	-1.50126	3.98728e-06	2.55648e-05
EVM0006214	Y71F9B.9	74	72	79	20	29	29	5.0658	3.9227	5.7836	1.5453	1.92	1.4865	-1.56782	1.35034e-08	1.53682e-07
EVM0007475	gpx-1	663	634	1150	214	249	281	45.6146	34.5995	84.2778	16.2578	16.4806	14.6357	-1.79476	1.17089e-10	1.96716e-09
EVM0000210	alh-12	903	1385	910	280	269	376	62.1391	75.5168	66.6928	21.3209	17.8099	19.6231	-1.79923	7.82173e-23	7.1402e-21
EVM0007964	hpo-15	119	178	102	42	37	32	8.1861	9.694	7.4491	3.1839	2.4263	1.6498	-1.82849	6.54523e-12	1.40068e-10
EVM0008743	R04B5.5	464	579	451	75	75	124	31.9519	31.607	33.0424	5.7061	4.9654	6.4713	-2.48714	7.49587e-38	2.22389e-35
EVM0016052	cyp-32A1	49	47	21	6	6	4	3.3611	2.5431	1.5374	0.4582	0.3972	0.2088	-2.83384	9.96897e-11	1.69447e-09
EVM0004846	amx-2	298	306	275	17	29	35	20.5231	16.6678	20.1326	1.2982	1.9226	1.8266	-3.48201	1.31032e-48	7.75064e-46
EVM0003915	amx-3	1186	1163	1046	48	76	46	81.6586	63.4186	76.6662	3.6495	5.0217	2.424	-4.33085	1.11774e-64	9.72735e-62
EVM0007207	hpo-15	5996	6728	7101	283	217	306	412.708	366.962	520.242	21.5019	14.3451	15.9804	-4.65075	2.667e-86	6.963e-83

## Sheet: GO0016491
gene	C.elegans ortholog gene	Count_3‰_1	Count_3‰_2	Count_3‰_3	Count_30‰_1	Count_30‰_2	Count_30‰_3	normalized_Count_3‰_1	normalized_Count_3‰_2	normalized_Count_3‰_3	normalized_Count_30‰_1	normalized_Count_30‰_2	normalized_Count_30‰_3	logFC	PValue	FDR
EVM0002128	Y71H2AM.4	10863	11866	9022	4622	7497	10037	747.713	647.176	660.977	351.395	495.501	523.409	-0.585046	0.00196664	0.00599685
EVM0009809	acox-1.6	359	414	473	259	242	360	24.7203	22.5767	34.6321	19.6577	15.9712	18.7491	-0.589219	0.00390507	0.0108139
EVM0011652	gpx-1	1977	2305	1720	983	1392	1736	136.117	125.743	126.015	74.7224	92.0297	90.5514	-0.591495	0.000656998	0.00231608
EVM0005245	fmo-1	375	467	426	239	254	377	25.7986	25.4938	31.1875	18.1522	16.7588	19.6756	-0.592717	0.00101933	0.00339622
EVM0009314	cox-6A	18571	18253	13379	8390	11824	13714	1278.34	995.576	980.243	637.84	781.474	715.201	-0.608327	0.000722549	0.00251524
EVM0004645	egl-9	216	275	241	128	159	204	14.888	15.0075	17.6777	9.7369	10.5319	10.6186	-0.619203	0.00063969	0.0022624
EVM0015965	ivd-1	3144	3268	2857	1737	1873	2552	216.428	178.238	209.35	132.033	123.813	133.071	-0.634843	0.000171809	0.00071404
EVM0000916	T01D1.4	356	336	315	156	231	286	24.4848	18.3462	23.0745	11.844	15.2735	14.9108	-0.643655	0.00096643	0.00324563
EVM0015214	dach-1	121	146	177	76	99	120	8.3322	7.9545	13.0001	5.8035	6.5544	6.2646	-0.645781	0.00608954	0.0158732
EVM0003478	ech-8	161	227	300	123	141	192	11.0592	12.4054	21.9704	9.3165	9.347	10.0348	-0.657884	0.0075831	0.0192213
EVM0007541	cyp-33C9	304	376	435	200	234	297	20.9446	20.4822	31.8671	15.2058	15.4702	15.4874	-0.664011	0.00124043	0.00402599
EVM0002100	fath-1	1138	1386	1380	846	771	856	78.3642	75.5741	101.131	64.2859	50.9856	44.6633	-0.674189	0.000764844	0.00263785
EVM0008123	cdo-1	768	876	497	294	483	587	52.8485	47.7656	36.382	22.3745	31.9527	30.6015	-0.688454	0.000875314	0.00297406
EVM0001312	dpy-18	383	673	357	247	266	363	26.3728	36.7284	26.1287	18.8027	17.598	18.9341	-0.691351	0.000338919	0.00129213
EVM0011346	gpx-7	1968	2369	1780	999	1216	1615	135.463	129.225	130.408	75.9786	80.3741	84.2277	-0.715221	1.92522e-05	0.000103332
EVM0002490	F41E6.5	302	346	262	159	189	215	20.8053	18.8688	19.18	12.0832	12.5156	11.1904	-0.718462	5.19355e-05	0.000250172
EVM0017069	Y7A5A.1	113	124	81	42	65	92	7.7526	6.7729	5.9518	3.2085	4.3228	4.8015	-0.719476	0.00260106	0.00761818
EVM0006018	bcmo-2	202	227	282	122	125	202	13.8882	12.3641	20.6358	9.2662	8.2794	10.5559	-0.731465	0.00105616	0.00350996
EVM0003622	suox-1	625	787	699	357	434	512	43.0074	42.9501	51.222	27.1493	28.676	26.7184	-0.732205	3.13532e-05	0.000159522
EVM0009323	ctl-2	1352	1374	1463	808	743	1029	93.0917	74.9269	107.174	61.4218	49.1061	53.6358	-0.745035	0.000103411	0.000455596
EVM0015359	F42F12.4	268	313	207	94	184	199	18.4232	17.0694	15.166	7.1728	12.1851	10.3758	-0.763989	0.000297333	0.00114834
EVM0009829	cyp-13A11	922	1163	1476	610	689	875	63.4382	63.4348	108.136	46.3854	45.5235	45.607	-0.772287	0.000472198	0.00173197
EVM0004161	acox-3	105	119	174	61	73	111	7.2148	6.4891	12.722	4.671	4.833	5.771	-0.779021	0.00417123	0.011461
EVM0011717	F44E2.6	371	529	379	185	262	307	25.504	28.8585	27.7986	14.0872	17.3064	16.0256	-0.791641	8.04112e-06	4.76914e-05
EVM0011182	ctl-2	1055	1267	1329	664	663	828	72.6399	69.0986	97.3342	50.4868	43.8288	43.1859	-0.797939	3.39549e-05	0.000171072
EVM0013023	acdh-7	964	1158	1376	547	626	892	66.3723	63.144	100.83	41.5756	41.3692	46.5177	-0.829837	7.01881e-05	0.000325946
EVM0001434	alh-4	1088	1367	1888	743	767	1005	74.8718	74.5511	138.333	56.4465	50.7237	52.425	-0.849858	0.000315459	0.00121118
EVM0000405	F35C8.5	444	468	540	229	261	339	30.5464	25.4989	39.54	17.385	17.2395	17.6676	-0.8675	1.19679e-05	6.80439e-05
EVM0000073	cyp-44A1	71	96	79	50	41	42	4.8601	5.2329	5.7723	3.8013	2.6782	2.1763	-0.891872	0.000591602	0.00211236
EVM0013979	K07E1.1	2649	3481	2583	1112	1555	2095	182.351	189.844	189.262	84.5303	102.751	109.249	-0.920309	1.23125e-07	1.13029e-06
EVM0014906	C54E4.5	352	483	319	137	236	241	24.2402	26.3679	23.3566	10.3853	15.6286	12.5804	-0.936934	1.50192e-06	1.07254e-05
EVM0009668	drd-1	158	192	231	67	152	90	10.8415	10.4606	16.958	5.1163	10.043	4.6978	-0.945015	0.00123176	0.00400291
EVM0003645	tyr-5	383	469	334	172	189	269	26.3898	25.5582	24.5026	13.1129	12.5018	14.0348	-0.945459	5.54352e-08	5.49887e-07
EVM0011958	cyp-13A11	498	505	528	276	233	301	34.2992	27.5617	38.6623	20.9665	15.4275	15.7053	-0.94935	2.64722e-06	1.78036e-05
EVM0015840	cyp-29A2	1137	1398	1808	763	651	902	78.2896	76.2329	132.441	58.0239	43.0028	47.014	-0.954759	3.84971e-05	0.000191299
EVM0013892	glrx-10	6427	7441	5219	2197	3756	4198	442.406	405.875	382.384	167.037	248.232	218.935	-0.956162	3.20293e-07	2.67848e-06
EVM0005918	gstk-2	388	504	449	154	239	326	26.6858	27.4965	32.8713	11.7285	15.791	16.9839	-0.962111	8.61629e-07	6.52419e-06
EVM0006839	msra-1	929	989	1199	356	586	705	63.9159	53.9587	87.8171	27.0309	38.7614	36.7625	-1.00175	4.81759e-06	3.0148e-05
EVM0011592	tyr-4	2076	3328	2121	1378	985	1289	142.902	181.508	155.362	104.793	65.0958	67.2065	-1.01802	1.63292e-06	1.15347e-05
EVM0000819	Y71F9B.9	134	158	160	69	58	102	9.1909	8.6014	11.7387	5.2254	3.8183	5.3026	-1.03475	6.75325e-06	4.07191e-05
EVM0008934	tyr-5	727	1001	646	361	381	378	50.062	54.5805	47.2963	27.4105	25.2128	19.7156	-1.07397	1.25592e-08	1.43687e-07
EVM0006011	K07E1.1	1820	2165	1555	706	800	1165	125.278	118.085	113.929	53.6878	52.853	60.7299	-1.09417	2.25617e-10	3.57862e-09
EVM0002957	acox-1.1	13	18	12	6	4	10	0.8967	0.9913	0.8787	0.4607	0.2658	0.5219	-1.1204	0.00685985	0.0176011
EVM0001821	cyp-37A1	49	73	56	29	19	32	3.3909	3.9745	4.0998	2.2333	1.2579	1.6791	-1.15882	2.64684e-05	0.000137165
EVM0002736	F13D11.4	12	14	11	2	7	7	0.8263	0.7628	0.8053	0.1527	0.4933	0.37	-1.17584	0.00896025	0.0220943
EVM0012167	idhg-2	700	712	730	196	316	491	48.1544	38.8512	53.4649	14.9179	20.9127	25.6125	-1.18758	7.35202e-08	7.14087e-07
EVM0002791	T01D1.4	92	115	126	38	47	67	6.365	6.2807	9.2318	2.9015	3.0803	3.4982	-1.19225	1.95442e-06	1.35707e-05
EVM0012034	F56C11.3	239	316	276	96	118	158	16.4526	17.2551	20.2348	7.3009	7.8234	8.2332	-1.2022	1.46695e-10	2.424e-09
EVM0005868	cyp-14A5	368	212	231	66	113	164	25.362	11.5474	16.9557	5.0427	7.4362	8.5603	-1.3459	1.48812e-06	1.0656e-05
EVM0013694	cyp-13A11	30	43	31	13	8	19	2.0658	2.3432	2.2695	0.9927	0.53	0.9916	-1.3966	1.88143e-05	0.000101404
EVM0013449	cyp-25A3	185	184	328	77	71	130	12.7618	10.0213	24.0487	5.8208	4.7013	6.7829	-1.42794	1.41155e-06	1.01858e-05
EVM0012534	hsd-1	110	228	93	48	66	37	7.5446	12.4253	6.8414	3.6823	4.3304	1.9399	-1.44653	4.62708e-06	2.91234e-05
EVM0015636	gbh-1	164	183	282	78	69	84	11.301	9.9964	20.6454	5.9562	4.553	4.386	-1.49375	9.1741e-08	8.71606e-07
EVM0016822	ctl-2	245	315	367	81	110	155	16.8826	17.1603	26.8729	6.1593	7.2626	8.0719	-1.49395	5.23264e-11	9.41688e-10
EVM0013299	ddo-3	299	284	620	145	148	152	20.5641	15.4668	45.4536	11.0462	9.7962	7.9327	-1.50126	3.98728e-06	2.55648e-05
EVM0006214	Y71F9B.9	74	72	79	20	29	29	5.0658	3.9227	5.7836	1.5453	1.92	1.4865	-1.56782	1.35034e-08	1.53682e-07
EVM0007475	gpx-1	663	634	1150	214	249	281	45.6146	34.5995	84.2778	16.2578	16.4806	14.6357	-1.79476	1.17089e-10	1.96716e-09
EVM0000210	alh-12	903	1385	910	280	269	376	62.1391	75.5168	66.6928	21.3209	17.8099	19.6231	-1.79923	7.82173e-23	7.1402e-21
EVM0007964	hpo-15	119	178	102	42	37	32	8.1861	9.694	7.4491	3.1839	2.4263	1.6498	-1.82849	6.54523e-12	1.40068e-10
EVM0016052	cyp-32A1	49	47	21	6	6	4	3.3611	2.5431	1.5374	0.4582	0.3972	0.2088	-2.83384	9.96897e-11	1.69447e-09
EVM0004846	amx-2	298	306	275	17	29	35	20.5231	16.6678	20.1326	1.2982	1.9226	1.8266	-3.48201	1.31032e-48	7.75064e-46
EVM0003915	amx-3	1186	1163	1046	48	76	46	81.6586	63.4186	76.6662	3.6495	5.0217	2.424	-4.33085	1.11774e-64	9.72735e-62
EVM0007207	hpo-15	5996	6728	7101	283	217	306	412.708	366.962	520.242	21.5019	14.3451	15.9804	-4.65075	2.667e-86	6.963e-83

## Sheet: GO0098655
gene	C.elegans ortholog gene	Count_3‰_1	Count_3‰_2	Count_3‰_3	Count_30‰_1	Count_30‰_2	Count_30‰_3	normalized_Count_3‰_1	normalized_Count_3‰_2	normalized_Count_3‰_3	normalized_Count_30‰_1	normalized_Count_30‰_2	normalized_Count_30‰_3	logFC	PValue	FDR
EVM0006266	R04F11.2	7359	7962	5723	3372	4799	5783	506.56	434.294	419.288	256.343	317.143	301.582	-0.636136	0.000256164	0.00100631
EVM0014520	Y82E9BR.3	102964	111444	82519	48901	64287	77747	7087.37	6078.44	6045.76	3717.47	4248.75	4054.47	-0.676447	7.53737e-05	0.000346043
EVM0012317	F58G6.7	1863	1806	1207	740	1073	1239	128.208	98.502	88.4246	56.2729	70.9362	64.6257	-0.715634	0.000234732	0.000933066
EVM0005735	vha-4	5455	6678	5807	3015	3303	4271	375.512	364.254	425.481	229.167	218.32	222.735	-0.797853	1.34909e-06	9.78392e-06
EVM0001861	vha-8	8570	10556	8789	4394	4873	7026	589.879	575.732	643.965	334.012	322.088	366.415	-0.823385	6.37035e-07	4.97063e-06
EVM0011509	vha-4	1000	1387	1293	537	600	867	68.8337	75.6288	94.7564	40.8208	39.6462	45.2044	-0.927542	7.54451e-07	5.78611e-06
EVM0002567	vha-2	17619	19347	16660	7405	7833	10770	1212.77	1055.21	1220.6	562.965	517.721	561.665	-1.08683	7.78137e-11	1.35257e-09
EVM0015746	Y58A7A.1	1053	1020	856	306	493	574	72.4502	55.6521	62.7052	23.2491	32.593	29.9281	-1.15131	2.96381e-09	3.84588e-08
EVM0004545	vha-2	28472	31778	26887	9309	12914	17009	1959.84	1733.27	1969.87	707.662	853.48	887.001	-1.20978	3.46142e-12	7.67153e-11
EVM0006836	vha-1	14965	18849	14845	4714	7074	9343	1030.09	1028.05	1087.61	358.345	467.539	487.226	-1.26022	1.84035e-12	4.27472e-11
EVM0010318	K12C11.6	945	976	672	282	388	422	65.0308	53.2329	49.2634	21.4577	25.6626	22.0117	-1.27659	9.75041e-12	2.00129e-10
EVM0009853	vha-2	10562	12006	10254	3109	4454	6058	727.018	654.853	751.272	236.342	294.381	315.914	-1.33285	8.72792e-14	2.53187e-12
EVM0004974	K12C11.6	49	55	33	12	30	11	3.3914	3.0063	2.4254	0.9222	1.9862	0.5798	-1.35487	0.000290483	0.00112555
EVM0014363	fpn-1.2	113	121	99	20	23	37	7.7481	6.6192	7.2555	1.5298	1.49	1.9509	-2.09802	1.25363e-16	5.84462e-15

## Sheet: GO0098660
gene	C.elegans ortholog gene	Count_3‰_1	Count_3‰_2	Count_3‰_3	Count_30‰_1	Count_30‰_2	Count_30‰_3	normalized_Count_3‰_1	normalized_Count_3‰_2	normalized_Count_3‰_3	normalized_Count_30‰_1	normalized_Count_30‰_2	normalized_Count_30‰_3	logFC	PValue	FDR
EVM0006266	R04F11.2	7359	7962	5723	3372	4799	5783	506.56	434.294	419.288	256.343	317.143	301.582	-0.636136	0.000256164	0.00100631
EVM0014520	Y82E9BR.3	102964	111444	82519	48901	64287	77747	7087.37	6078.44	6045.76	3717.47	4248.75	4054.47	-0.676447	7.53737e-05	0.000346043
EVM0012317	F58G6.7	1863	1806	1207	740	1073	1239	128.208	98.502	88.4246	56.2729	70.9362	64.6257	-0.715634	0.000234732	0.000933066
EVM0005735	vha-4	5455	6678	5807	3015	3303	4271	375.512	364.254	425.481	229.167	218.32	222.735	-0.797853	1.34909e-06	9.78392e-06
EVM0001861	vha-8	8570	10556	8789	4394	4873	7026	589.879	575.732	643.965	334.012	322.088	366.415	-0.823385	6.37035e-07	4.97063e-06
EVM0011509	vha-4	1000	1387	1293	537	600	867	68.8337	75.6288	94.7564	40.8208	39.6462	45.2044	-0.927542	7.54451e-07	5.78611e-06
EVM0002567	vha-2	17619	19347	16660	7405	7833	10770	1212.77	1055.21	1220.6	562.965	517.721	561.665	-1.08683	7.78137e-11	1.35257e-09
EVM0015746	Y58A7A.1	1053	1020	856	306	493	574	72.4502	55.6521	62.7052	23.2491	32.593	29.9281	-1.15131	2.96381e-09	3.84588e-08
EVM0004545	vha-2	28472	31778	26887	9309	12914	17009	1959.84	1733.27	1969.87	707.662	853.48	887.001	-1.20978	3.46142e-12	7.67153e-11
EVM0006836	vha-1	14965	18849	14845	4714	7074	9343	1030.09	1028.05	1087.61	358.345	467.539	487.226	-1.26022	1.84035e-12	4.27472e-11
EVM0010318	K12C11.6	945	976	672	282	388	422	65.0308	53.2329	49.2634	21.4577	25.6626	22.0117	-1.27659	9.75041e-12	2.00129e-10
EVM0009853	vha-2	10562	12006	10254	3109	4454	6058	727.018	654.853	751.272	236.342	294.381	315.914	-1.33285	8.72792e-14	2.53187e-12
EVM0004974	K12C11.6	49	55	33	12	30	11	3.3914	3.0063	2.4254	0.9222	1.9862	0.5798	-1.35487	0.000290483	0.00112555
EVM0014363	fpn-1.2	113	121	99	20	23	37	7.7481	6.6192	7.2555	1.5298	1.49	1.9509	-2.09802	1.25363e-16	5.84462e-15

[truncated: 10 more sheets: GO0098662, GO0016702, GO0034220, GO0015988, GO0015991, GO0051213, GO0090662, GO0099131, GO0099132, GO0016469]
