# Supplementary material for: Transcriptome Responses to Different Salinity Conditions in Litoditis marina, Revealed by Long-Read Sequencing
Source: Genes (Basel). 2024 Feb 28;15(3):317. doi: 10.3390/genes15030317 (PMC10970011; doi:10.3390/genes15030317)
Supplement: Supplementary file 1 [file genes-15-00317-s001.zip › Supplementary Table S7.xlsx]

## Sheet: 60‰ vs. 30‰ up-sig
ID	Description	GeneRatio	BgRatio	pvalue	p.adjust	qvalue	geneID	Count
GO:0005615	extracellular space	29/1197	47/7594	1.00696e-12	7.30049e-10	7.19714e-10	EVM0010840/EVM0003838/EVM0010105/EVM0008582/EVM0009470/EVM0004800/EVM0006931/EVM0002004/EVM0003534/EVM0001487/EVM0004005/EVM0004621/EVM0003584/EVM0005032/EVM0016470/EVM0010505/EVM0010790/EVM0005297/EVM0005705/EVM0004159/EVM0008675/EVM0003549/EVM0011170/EVM0003282/EVM0004638/EVM0015122/EVM0017357/EVM0004484/EVM0003972	29
GO:0005743	mitochondrial inner membrane	18/1197	24/7594	1.675e-10	4.24026e-08	4.18023e-08	EVM0016906/EVM0010439/EVM0004069/EVM0017029/EVM0012466/EVM0002070/EVM0009314/EVM0012056/EVM0004217/EVM0004464/EVM0016417/EVM0014981/EVM0008057/EVM0009235/EVM0001469/EVM0006266/EVM0003143/EVM0005587	18
GO:0044421	extracellular region part	31/1197	61/7594	1.75459e-10	4.24026e-08	4.18023e-08	EVM0010840/EVM0003838/EVM0010105/EVM0008582/EVM0009470/EVM0004800/EVM0008844/EVM0006931/EVM0002004/EVM0003534/EVM0001487/EVM0004005/EVM0017155/EVM0004621/EVM0003584/EVM0005032/EVM0016470/EVM0010505/EVM0010790/EVM0005297/EVM0005705/EVM0004159/EVM0008675/EVM0003549/EVM0011170/EVM0003282/EVM0004638/EVM0015122/EVM0017357/EVM0004484/EVM0003972	31
GO:0019866	organelle inner membrane	18/1197	25/7594	5.10218e-10	9.24769e-08	9.11678e-08	EVM0016906/EVM0010439/EVM0004069/EVM0017029/EVM0012466/EVM0002070/EVM0009314/EVM0012056/EVM0004217/EVM0004464/EVM0016417/EVM0014981/EVM0008057/EVM0009235/EVM0001469/EVM0006266/EVM0003143/EVM0005587	18
GO:0042302	structural constituent of cuticle	47/1197	126/7594	2.58002e-09	3.74104e-07	3.68808e-07	EVM0005554/EVM0006698/EVM0011589/EVM0001753/EVM0008326/EVM0004605/EVM0014430/EVM0011198/EVM0016606/EVM0005565/EVM0000108/EVM0003303/EVM0014088/EVM0005991/EVM0003679/EVM0000909/EVM0005872/EVM0014180/EVM0015577/EVM0001672/EVM0016996/EVM0005319/EVM0005804/EVM0016231/EVM0010744/EVM0012218/EVM0005238/EVM0014136/EVM0001382/EVM0016266/EVM0012267/EVM0003954/EVM0014042/EVM0016984/EVM0002243/EVM0008661/EVM…	47
GO:0005576	extracellular region	38/1197	92/7594	3.23357e-09	3.90723e-07	3.85192e-07	EVM0010840/EVM0003838/EVM0012166/EVM0010105/EVM0008582/EVM0009470/EVM0004800/EVM0008844/EVM0006931/EVM0002004/EVM0003534/EVM0000112/EVM0001487/EVM0004005/EVM0017155/EVM0004621/EVM0003584/EVM0005032/EVM0016470/EVM0010505/EVM0010790/EVM0005297/EVM0008086/EVM0013996/EVM0005705/EVM0004159/EVM0008675/EVM0003549/EVM0011170/EVM0003282/EVM0005044/EVM0004638/EVM0015122/EVM0017357/EVM0009993/EVM0004484/EVM…	38
GO:0005740	mitochondrial envelope	21/1197	36/7594	6.13854e-09	6.35778e-07	6.26778e-07	EVM0016906/EVM0010439/EVM0004069/EVM0017029/EVM0012466/EVM0002070/EVM0009314/EVM0012056/EVM0004217/EVM0004464/EVM0016417/EVM0016660/EVM0014981/EVM0008057/EVM0009235/EVM0001469/EVM0006266/EVM0003143/EVM0000278/EVM0011830/EVM0005587	21
GO:0044429	mitochondrial part	23/1197	43/7594	1.13644e-08	9.37427e-07	9.24157e-07	EVM0010139/EVM0016906/EVM0010439/EVM0004069/EVM0003706/EVM0017029/EVM0012466/EVM0002070/EVM0009314/EVM0012056/EVM0004217/EVM0004464/EVM0016417/EVM0016660/EVM0014981/EVM0008057/EVM0009235/EVM0001469/EVM0006266/EVM0003143/EVM0000278/EVM0011830/EVM0005587	23
GO:0031966	mitochondrial membrane	20/1197	34/7594	1.1637e-08	9.37427e-07	9.24157e-07	EVM0016906/EVM0010439/EVM0004069/EVM0017029/EVM0012466/EVM0002070/EVM0009314/EVM0012056/EVM0004217/EVM0004464/EVM0016417/EVM0016660/EVM0014981/EVM0008057/EVM0009235/EVM0001469/EVM0006266/EVM0003143/EVM0011830/EVM0005587	20
GO:0005739	mitochondrion	26/1197	55/7594	3.6473e-08	2.64429e-06	2.60686e-06	EVM0010139/EVM0016906/EVM0006817/EVM0010439/EVM0004069/EVM0003706/EVM0017029/EVM0012466/EVM0002070/EVM0009314/EVM0012056/EVM0004217/EVM0012799/EVM0004464/EVM0016417/EVM0016660/EVM0014981/EVM0008057/EVM0009235/EVM0001469/EVM0004533/EVM0006266/EVM0003143/EVM0000278/EVM0011830/EVM0005587	26
GO:0031967	organelle envelope	21/1197	41/7594	1.33583e-07	8.07065e-06	7.9564e-06	EVM0016906/EVM0010439/EVM0004069/EVM0017029/EVM0012466/EVM0002070/EVM0009314/EVM0012056/EVM0004217/EVM0004464/EVM0016417/EVM0016660/EVM0014981/EVM0008057/EVM0009235/EVM0001469/EVM0006266/EVM0003143/EVM0000278/EVM0011830/EVM0005587	21
GO:0031975	envelope	21/1197	41/7594	1.33583e-07	8.07065e-06	7.9564e-06	EVM0016906/EVM0010439/EVM0004069/EVM0017029/EVM0012466/EVM0002070/EVM0009314/EVM0012056/EVM0004217/EVM0004464/EVM0016417/EVM0016660/EVM0014981/EVM0008057/EVM0009235/EVM0001469/EVM0006266/EVM0003143/EVM0000278/EVM0011830/EVM0005587	21
GO:0031090	organelle membrane	27/1197	64/7594	3.6951e-07	1.80084e-05	1.77535e-05	EVM0015702/EVM0014038/EVM0016906/EVM0010439/EVM0004069/EVM0017029/EVM0001679/EVM0012466/EVM0002070/EVM0009314/EVM0012056/EVM0004217/EVM0004464/EVM0016417/EVM0016660/EVM0017534/EVM0014981/EVM0008057/EVM0009235/EVM0001469/EVM0006266/EVM0003143/EVM0015545/EVM0016899/EVM0012951/EVM0011830/EVM0005587	27
GO:0044455	mitochondrial membrane part	13/1197	19/7594	3.72587e-07	1.80084e-05	1.77535e-05	EVM0016906/EVM0002070/EVM0009314/EVM0012056/EVM0004217/EVM0004464/EVM0016417/EVM0014981/EVM0008057/EVM0009235/EVM0006266/EVM0003143/EVM0011830	13
GO:0098798	mitochondrial protein complex	13/1197	19/7594	3.72587e-07	1.80084e-05	1.77535e-05	EVM0016906/EVM0002070/EVM0009314/EVM0012056/EVM0004217/EVM0004464/EVM0016417/EVM0014981/EVM0008057/EVM0009235/EVM0006266/EVM0003143/EVM0011830	13
GO:0098800	inner mitochondrial membrane protein complex	12/1197	17/7594	6.38462e-07	2.89303e-05	2.85208e-05	EVM0016906/EVM0002070/EVM0009314/EVM0012056/EVM0004217/EVM0004464/EVM0016417/EVM0014981/EVM0008057/EVM0009235/EVM0006266/EVM0003143	12
GO:0055114	oxidation-reduction process	83/1197	339/7594	1.36337e-05	0.000581439	0.000573208	EVM0001776/EVM0003915/EVM0005206/EVM0009597/EVM0001663/EVM0006018/EVM0016906/EVM0011721/EVM0000819/EVM0015636/EVM0010439/EVM0000873/EVM0008743/EVM0004506/EVM0007702/EVM0012466/EVM0003885/EVM0014546/EVM0002070/EVM0016900/EVM0011735/EVM0004313/EVM0002020/EVM0005649/EVM0004464/EVM0011717/EVM0003478/EVM0004560/EVM0014906/EVM0014981/EVM0011050/EVM0004333/EVM0005868/EVM0010059/EVM0002100/EVM0001469/EVM…	83
GO:0005506	iron ion binding	19/1197	52/7594	0.000204004	0.00821685	0.00810053	EVM0000873/EVM0010833/EVM0005937/EVM0004560/EVM0014906/EVM0005868/EVM0002100/EVM0013694/EVM0002378/EVM0014199/EVM0011958/EVM0015214/EVM0009668/EVM0016218/EVM0000073/EVM0001152/EVM0009993/EVM0007551/EVM0016052	19
GO:0016491	oxidoreductase activity	78/1197	348/7594	0.000535153	0.0204203	0.0201312	EVM0001776/EVM0003915/EVM0009597/EVM0001663/EVM0001817/EVM0006018/EVM0011721/EVM0000819/EVM0015636/EVM0006817/EVM0010439/EVM0000873/EVM0017029/EVM0004506/EVM0007702/EVM0012466/EVM0003885/EVM0014546/EVM0007743/EVM0009314/EVM0016900/EVM0004313/EVM0002020/EVM0005649/EVM0011717/EVM0003478/EVM0004560/EVM0014906/EVM0011050/EVM0005868/EVM0010059/EVM0002100/EVM0001469/EVM0007280/EVM0002673/EVM0009706/EVM…	78
GO:0007034	vacuolar transport	7/1197	12/7594	0.000905351	0.032819	0.0323544	EVM0001689/EVM0003720/EVM0003790/EVM0003775/EVM0008216/EVM0016033/EVM0002591	7

## Sheet: GO0005615
gene	C.elegans ortholog gene	Count_30‰_1	Count_30‰_2	Count_30‰_3	Count_60‰_1	Count_60‰_2	Count_60‰_3	normalized_Count_30‰_1	normalized_Count_30‰_2	normalized_Count_30‰_3	normalized_Count_60‰_1	normalized_Count_60‰_2	normalized_Count_60‰_3	logFC	PValue	FDR
EVM0010840	ttr-15	692	845	1193	1542	1563	1473	51.226	56.0714	62.6938	85.2467	84.7977	86.9871	0.595302	0.000103798	0.000334571
EVM0003838	ttr-46	2299	2767	3956	5580	4968	5063	170.136	183.606	207.909	308.422	269.558	299.032	0.642538	2.05242e-05	7.61389e-05
EVM0010105	ttr-44	403	504	564	1007	841	771	29.8246	33.4254	29.6519	55.6532	45.6106	45.5125	0.66007	5.01254e-05	0.000172209
EVM0008582	ttr-47	1014	1291	1767	2620	2404	2443	75.051	85.6742	92.8394	144.842	130.446	144.264	0.725663	2.14724e-06	9.64734e-06
EVM0009470	ttr-53	137	159	206	320	280	343	10.1146	10.5758	10.8037	17.7143	15.1742	20.2783	0.75287	2.50234e-05	9.12705e-05
EVM0004800	ttr-16	4821	5690	7052	11914	10674	10689	356.866	377.592	370.626	658.551	579.116	631.268	0.758014	1.9524e-07	1.05125e-06
EVM0006931	ttr-49	133	103	119	223	225	262	9.8096	6.8421	6.2542	12.3122	12.1865	15.4545	0.809915	0.000117251	0.000373124
EVM0002004	ttr-51	1203	1580	2143	3607	3005	3007	89.0526	104.866	112.641	199.383	163.031	177.602	0.816153	2.37292e-07	1.25774e-06
EVM0003534	ttr-15	2061	2567	3346	5337	5246	5144	152.552	170.375	175.831	295.018	284.643	303.801	0.824513	1.5188e-08	9.85101e-08
EVM0001487	ttr-27	349	317	544	1058	752	666	25.8512	21.0308	28.5726	58.4851	40.7877	39.3236	0.876049	9.29236e-06	3.71218e-05
EVM0004005	ttr-50	30	41	36	93	62	71	2.2403	2.7256	1.8933	5.1347	3.3405	4.1667	0.888646	0.000544597	0.00150814
EVM0004621	ttr-38	39	36	50	92	89	89	2.8937	2.4201	2.6014	5.1125	4.8242	5.2814	0.94428	1.39874e-05	5.3927e-05
EVM0003584	ttr-48	1455	2393	3024	5153	4763	4920	107.711	158.825	158.9	284.827	258.41	290.587	0.9702	2.86659e-08	1.7775e-07
EVM0005032	ttr-7	275	299	314	642	638	697	20.3372	19.8687	16.5148	35.4785	34.6234	41.1814	0.974452	1.18395e-08	7.85447e-08
EVM0016470	ttr-59	347	432	561	1078	1040	967	25.6472	28.6924	29.4603	59.5776	56.4049	57.1083	1.04499	2.04612e-11	2.03552e-10
EVM0010505	ttr-44	159	238	368	610	585	572	11.7437	15.8172	19.3332	33.7343	31.7344	33.7582	1.07506	1.86099e-08	1.1913e-07
EVM0010790	ttr-33	490	697	929	1812	1537	1646	36.3025	46.286	48.8309	100.188	83.3838	97.226	1.09363	1.06051e-10	9.51444e-10
EVM0005297	ttr-46	461	697	876	1690	1479	1669	34.1262	46.2274	46.0473	93.401	80.2682	98.5475	1.10506	1.76555e-10	1.52017e-09
EVM0005705	ttr-5	670	902	1119	2617	2367	2314	49.559	59.8818	58.811	144.647	128.427	136.674	1.28323	1.90085e-16	3.51299e-15
EVM0004159	ttr-59	1072	854	828	2618	2552	2639	79.3443	56.6945	43.526	144.723	138.442	155.856	1.29141	1.26964e-10	1.12085e-09
EVM0008675	ttr-5	3765	5265	6239	15973	13188	14392	278.643	349.375	327.882	882.949	715.51	849.936	1.35676	6.01067e-17	1.16957e-15
EVM0003549	ttr-52	9	14	7	41	26	29	0.647	0.9488	0.3831	2.2496	1.3961	1.7253	1.46452	5.48249e-05	0.000186805
EVM0011170	ttr-27	175	209	262	736	638	702	12.9263	13.8507	13.7768	40.707	34.6421	41.4659	1.52459	1.57498e-19	4.00577e-18
EVM0003282	ttr-41	3910	5232	6709	18967	15476	16391	289.432	347.236	352.585	1048.44	839.693	967.995	1.52947	5.55389e-21	1.61039e-19
EVM0004638	ttr-30	10	19	48	119	64	72	0.7596	1.2791	2.5361	6.5653	3.4735	4.2317	1.60013	9.35582e-06	3.73303e-05
EVM0015122	ttr-36	267	283	350	1081	1001	1069	19.745	18.7777	18.3705	59.7647	54.2933	63.1579	1.63962	1.86375e-24	7.50654e-23
EVM0017357	ttr-44	244	230	292	1299	1196	1303	18.0473	15.2794	15.3339	71.7812	64.8688	76.9614	2.13577	1.39019e-36	1.48559e-34
EVM0004484	ttr-35	326	438	722	3268	2846	3118	24.096	29.0875	37.9579	180.625	154.417	184.118	2.50643	1.13363e-39	1.3909e-37
EVM0003972	ttr-15	14	37	38	663	631	465	1.0377	2.4655	2.0027	36.6648	34.2372	27.458	4.13525	9.37641e-65	4.96987e-62

## Sheet: GO0005743
gene	C.elegans ortholog gene	Count_30‰_1	Count_30‰_2	Count_30‰_3	Count_60‰_1	Count_60‰_2	Count_60‰_3	normalized_Count_30‰_1	normalized_Count_30‰_2	normalized_Count_30‰_3	normalized_Count_60‰_1	normalized_Count_60‰_2	normalized_Count_60‰_3	logFC	PValue	FDR
EVM0016906	C18E9.4	1236	1988	2253	3487	3023	2879	91.5097	131.905	118.425	192.774	164.033	170.05	0.62364	0.000204969	0.00061996
EVM0010439	F45H10.3	3026	4117	5046	7560	6755	6985	223.985	273.209	265.207	417.917	366.487	412.505	0.650492	1.92135e-05	7.17177e-05
EVM0004069	mpc-1	356	550	640	1022	840	849	26.3524	36.5085	33.6108	56.48	45.5952	50.1466	0.65651	0.000165346	0.000512274
EVM0017029	cox-5A	8877	12523	15136	23263	20523	21018	657.034	831.061	795.433	1285.93	1113.48	1241.28	0.67288	2.41039e-05	8.82323e-05
EVM0012466	C33A12.1	649	981	1240	1856	1631	1642	48.0197	65.1302	65.1759	102.618	88.4722	96.9877	0.690737	3.93515e-05	0.00013804
EVM0002070	T02H6.11	1987	2512	2967	4976	4169	4557	147.066	166.713	155.942	275.059	226.21	269.139	0.713682	2.46573e-06	1.09789e-05
EVM0009314	cox-6A	8390	11824	13714	22430	19782	20289	621.026	784.701	720.734	1239.85	1073.3	1198.23	0.723532	5.5061e-06	2.29872e-05
EVM0012056	moma-1	2181	3187	3663	5853	5428	5923	161.426	211.488	192.528	323.546	294.477	349.774	0.77507	9.19622e-07	4.40243e-06
EVM0004217	F56B3.11	621	731	945	1524	1410	1477	45.9472	48.529	49.6842	84.2665	76.4815	87.2391	0.781918	2.79241e-07	1.45851e-06
EVM0004464	T02H6.11	2671	3952	4586	7599	7020	7043	197.716	262.289	241.008	420.065	380.89	415.966	0.795506	3.98145e-07	2.02994e-06
EVM0016417	F44G4.2	4323	6255	7521	12779	10596	11601	319.954	415.115	395.268	706.385	574.926	685.151	0.7987	9.03393e-07	4.32786e-06
EVM0014981	C18E9.4	465	950	1022	1870	1620	1456	34.4409	63.0613	53.7065	103.375	87.9051	86.0077	0.873734	1.98079e-05	7.37494e-05
EVM0008057	R04F11.2	6990	10925	12180	22793	18712	20289	517.34	725.053	640.077	1259.93	1015.27	1198.2	0.88365	3.12589e-07	1.61928e-06
EVM0009235	R04F11.2	754	1027	1368	2386	2016	2076	55.8099	68.1626	71.8777	131.917	109.373	122.598	0.892664	3.71282e-08	2.26513e-07
EVM0001469	C33A12.1	2166	3280	3774	6830	5980	6544	160.287	217.701	198.336	377.548	324.431	386.475	0.917052	1.82616e-08	1.17184e-07
EVM0006266	R04F11.2	3372	4799	5783	11687	10605	10506	249.586	318.452	303.915	646.028	575.415	620.44	1.07867	4.13398e-12	4.49379e-11
EVM0003143	F44G4.2	15	25	30	62	46	59	1.1232	1.6688	1.5956	3.4282	2.5035	3.4946	1.08321	7.12239e-05	0.00023803
EVM0005587	mpc-2	695	1113	1451	5454	4921	4988	51.428	73.833	76.2526	301.495	266.999	294.573	2.09725	6.59819e-32	4.75177e-30

## Sheet: GO0044421
gene	C.elegans ortholog gene	Count_30‰_1	Count_30‰_2	Count_30‰_3	Count_60‰_1	Count_60‰_2	Count_60‰_3	normalized_Count_30‰_1	normalized_Count_30‰_2	normalized_Count_30‰_3	normalized_Count_60‰_1	normalized_Count_60‰_2	normalized_Count_60‰_3	logFC	PValue	FDR
EVM0010840	ttr-15	692	845	1193	1542	1563	1473	51.226	56.0714	62.6938	85.2467	84.7977	86.9871	0.595302	0.000103798	0.000334571
EVM0003838	ttr-46	2299	2767	3956	5580	4968	5063	170.136	183.606	207.909	308.422	269.558	299.032	0.642538	2.05242e-05	7.61389e-05
EVM0010105	ttr-44	403	504	564	1007	841	771	29.8246	33.4254	29.6519	55.6532	45.6106	45.5125	0.66007	5.01254e-05	0.000172209
EVM0008582	ttr-47	1014	1291	1767	2620	2404	2443	75.051	85.6742	92.8394	144.842	130.446	144.264	0.725663	2.14724e-06	9.64734e-06
EVM0009470	ttr-53	137	159	206	320	280	343	10.1146	10.5758	10.8037	17.7143	15.1742	20.2783	0.75287	2.50234e-05	9.12705e-05
EVM0004800	ttr-16	4821	5690	7052	11914	10674	10689	356.866	377.592	370.626	658.551	579.116	631.268	0.758014	1.9524e-07	1.05125e-06
EVM0008844	test-1	999	1336	2207	2904	3227	2487	73.9244	88.6678	115.986	160.532	175.095	146.874	0.791337	1.05665e-05	4.18586e-05
EVM0006931	ttr-49	133	103	119	223	225	262	9.8096	6.8421	6.2542	12.3122	12.1865	15.4545	0.809915	0.000117251	0.000373124
EVM0002004	ttr-51	1203	1580	2143	3607	3005	3007	89.0526	104.866	112.641	199.383	163.031	177.602	0.816153	2.37292e-07	1.25774e-06
EVM0003534	ttr-15	2061	2567	3346	5337	5246	5144	152.552	170.375	175.831	295.018	284.643	303.801	0.824513	1.5188e-08	9.85101e-08
EVM0001487	ttr-27	349	317	544	1058	752	666	25.8512	21.0308	28.5726	58.4851	40.7877	39.3236	0.876049	9.29236e-06	3.71218e-05
EVM0004005	ttr-50	30	41	36	93	62	71	2.2403	2.7256	1.8933	5.1347	3.3405	4.1667	0.888646	0.000544597	0.00150814
EVM0017155	zmp-2	268	245	345	652	611	569	19.7994	16.2451	18.1389	36.0644	33.1303	33.5844	0.924234	1.85706e-08	1.18936e-07
EVM0004621	ttr-38	39	36	50	92	89	89	2.8937	2.4201	2.6014	5.1125	4.8242	5.2814	0.94428	1.39874e-05	5.3927e-05
EVM0003584	ttr-48	1455	2393	3024	5153	4763	4920	107.711	158.825	158.9	284.827	258.41	290.587	0.9702	2.86659e-08	1.7775e-07
EVM0005032	ttr-7	275	299	314	642	638	697	20.3372	19.8687	16.5148	35.4785	34.6234	41.1814	0.974452	1.18395e-08	7.85447e-08
EVM0016470	ttr-59	347	432	561	1078	1040	967	25.6472	28.6924	29.4603	59.5776	56.4049	57.1083	1.04499	2.04612e-11	2.03552e-10
EVM0010505	ttr-44	159	238	368	610	585	572	11.7437	15.8172	19.3332	33.7343	31.7344	33.7582	1.07506	1.86099e-08	1.1913e-07
EVM0010790	ttr-33	490	697	929	1812	1537	1646	36.3025	46.286	48.8309	100.188	83.3838	97.226	1.09363	1.06051e-10	9.51444e-10
EVM0005297	ttr-46	461	697	876	1690	1479	1669	34.1262	46.2274	46.0473	93.401	80.2682	98.5475	1.10506	1.76555e-10	1.52017e-09
EVM0005705	ttr-5	670	902	1119	2617	2367	2314	49.559	59.8818	58.811	144.647	128.427	136.674	1.28323	1.90085e-16	3.51299e-15
EVM0004159	ttr-59	1072	854	828	2618	2552	2639	79.3443	56.6945	43.526	144.723	138.442	155.856	1.29141	1.26964e-10	1.12085e-09
EVM0008675	ttr-5	3765	5265	6239	15973	13188	14392	278.643	349.375	327.882	882.949	715.51	849.936	1.35676	6.01067e-17	1.16957e-15
EVM0003549	ttr-52	9	14	7	41	26	29	0.647	0.9488	0.3831	2.2496	1.3961	1.7253	1.46452	5.48249e-05	0.000186805
EVM0011170	ttr-27	175	209	262	736	638	702	12.9263	13.8507	13.7768	40.707	34.6421	41.4659	1.52459	1.57498e-19	4.00577e-18
EVM0003282	ttr-41	3910	5232	6709	18967	15476	16391	289.432	347.236	352.585	1048.44	839.693	967.995	1.52947	5.55389e-21	1.61039e-19
EVM0004638	ttr-30	10	19	48	119	64	72	0.7596	1.2791	2.5361	6.5653	3.4735	4.2317	1.60013	9.35582e-06	3.73303e-05
EVM0015122	ttr-36	267	283	350	1081	1001	1069	19.745	18.7777	18.3705	59.7647	54.2933	63.1579	1.63962	1.86375e-24	7.50654e-23
EVM0017357	ttr-44	244	230	292	1299	1196	1303	18.0473	15.2794	15.3339	71.7812	64.8688	76.9614	2.13577	1.39019e-36	1.48559e-34
EVM0004484	ttr-35	326	438	722	3268	2846	3118	24.096	29.0875	37.9579	180.625	154.417	184.118	2.50643	1.13363e-39	1.3909e-37
EVM0003972	ttr-15	14	37	38	663	631	465	1.0377	2.4655	2.0027	36.6648	34.2372	27.458	4.13525	9.37641e-65	4.96987e-62

## Sheet: GO0019866
gene	C.elegans ortholog gene	Count_30‰_1	Count_30‰_2	Count_30‰_3	Count_60‰_1	Count_60‰_2	Count_60‰_3	normalized_Count_30‰_1	normalized_Count_30‰_2	normalized_Count_30‰_3	normalized_Count_60‰_1	normalized_Count_60‰_2	normalized_Count_60‰_3	logFC	PValue	FDR
EVM0016906	C18E9.4	1236	1988	2253	3487	3023	2879	91.5097	131.905	118.425	192.774	164.033	170.05	0.62364	0.000204969	0.00061996
EVM0010439	F45H10.3	3026	4117	5046	7560	6755	6985	223.985	273.209	265.207	417.917	366.487	412.505	0.650492	1.92135e-05	7.17177e-05
EVM0004069	mpc-1	356	550	640	1022	840	849	26.3524	36.5085	33.6108	56.48	45.5952	50.1466	0.65651	0.000165346	0.000512274
EVM0017029	cox-5A	8877	12523	15136	23263	20523	21018	657.034	831.061	795.433	1285.93	1113.48	1241.28	0.67288	2.41039e-05	8.82323e-05
EVM0012466	C33A12.1	649	981	1240	1856	1631	1642	48.0197	65.1302	65.1759	102.618	88.4722	96.9877	0.690737	3.93515e-05	0.00013804
EVM0002070	T02H6.11	1987	2512	2967	4976	4169	4557	147.066	166.713	155.942	275.059	226.21	269.139	0.713682	2.46573e-06	1.09789e-05
EVM0009314	cox-6A	8390	11824	13714	22430	19782	20289	621.026	784.701	720.734	1239.85	1073.3	1198.23	0.723532	5.5061e-06	2.29872e-05
EVM0012056	moma-1	2181	3187	3663	5853	5428	5923	161.426	211.488	192.528	323.546	294.477	349.774	0.77507	9.19622e-07	4.40243e-06
EVM0004217	F56B3.11	621	731	945	1524	1410	1477	45.9472	48.529	49.6842	84.2665	76.4815	87.2391	0.781918	2.79241e-07	1.45851e-06
EVM0004464	T02H6.11	2671	3952	4586	7599	7020	7043	197.716	262.289	241.008	420.065	380.89	415.966	0.795506	3.98145e-07	2.02994e-06
EVM0016417	F44G4.2	4323	6255	7521	12779	10596	11601	319.954	415.115	395.268	706.385	574.926	685.151	0.7987	9.03393e-07	4.32786e-06
EVM0014981	C18E9.4	465	950	1022	1870	1620	1456	34.4409	63.0613	53.7065	103.375	87.9051	86.0077	0.873734	1.98079e-05	7.37494e-05
EVM0008057	R04F11.2	6990	10925	12180	22793	18712	20289	517.34	725.053	640.077	1259.93	1015.27	1198.2	0.88365	3.12589e-07	1.61928e-06
EVM0009235	R04F11.2	754	1027	1368	2386	2016	2076	55.8099	68.1626	71.8777	131.917	109.373	122.598	0.892664	3.71282e-08	2.26513e-07
EVM0001469	C33A12.1	2166	3280	3774	6830	5980	6544	160.287	217.701	198.336	377.548	324.431	386.475	0.917052	1.82616e-08	1.17184e-07
EVM0006266	R04F11.2	3372	4799	5783	11687	10605	10506	249.586	318.452	303.915	646.028	575.415	620.44	1.07867	4.13398e-12	4.49379e-11
EVM0003143	F44G4.2	15	25	30	62	46	59	1.1232	1.6688	1.5956	3.4282	2.5035	3.4946	1.08321	7.12239e-05	0.00023803
EVM0005587	mpc-2	695	1113	1451	5454	4921	4988	51.428	73.833	76.2526	301.495	266.999	294.573	2.09725	6.59819e-32	4.75177e-30

## Sheet: GO0042302
gene	C.elegans ortholog gene	Count_30‰_1	Count_30‰_2	Count_30‰_3	Count_60‰_1	Count_60‰_2	Count_60‰_3	normalized_Count_30‰_1	normalized_Count_30‰_2	normalized_Count_30‰_3	normalized_Count_60‰_1	normalized_Count_60‰_2	normalized_Count_60‰_3	logFC	PValue	FDR
EVM0005554	col-107	11833	10207	12738	18217	16493	26117	875.821	677.389	669.419	1006.99	894.845	1542.43	0.631961	0.00243523	0.00583635
EVM0006698	col-118	36	24	43	63	72	57	2.6311	1.625	2.2775	3.4712	3.8848	3.3397	0.713509	0.00385563	0.00877551
EVM0011589	col-173	15	26	23	37	54	33	1.1264	1.699	1.1897	2.0687	2.9351	1.9527	0.7957	0.00733045	0.0155666
EVM0001753	col-48	82	77	100	203	181	192	6.0348	5.0938	5.2378	11.2458	9.8356	11.3561	0.989377	2.37884e-07	1.26037e-06
EVM0008326	col-34	491	437	617	1141	1135	1228	36.3596	28.9849	32.448	63.0533	61.6014	72.5409	1.01219	6.68209e-10	5.32758e-09
EVM0004605	col-180	192	193	262	471	543	458	14.2261	12.8313	13.7807	26.0302	29.4808	27.0203	1.01503	6.14024e-10	4.91331e-09
EVM0014430	col-184	8	9	17	32	23	32	0.6037	0.5918	0.8899	1.7649	1.2512	1.878	1.18816	0.000407747	0.00115945
EVM0011198	col-109	4	9	9	21	20	16	0.2974	0.5983	0.4733	1.1582	1.0827	0.9445	1.18933	0.00144913	0.00366227
EVM0016606	dpy-13	31	27	29	69	64	95	2.2813	1.7949	1.5252	3.8057	3.4647	5.6078	1.21108	1.22954e-05	4.799e-05
EVM0005565	ttll-4	67	69	67	183	200	158	4.9599	4.6012	3.5385	10.0921	10.857	9.3037	1.2187	2.88694e-09	2.11236e-08
EVM0000108	col-155	11113	7781	13634	29444	28390	33252	822.562	516.406	716.517	1627.6	1540.34	1963.78	1.31997	7.91876e-12	8.23638e-11
EVM0003303		23	42	44	98	102	116	1.7237	2.7819	2.3066	5.3999	5.5166	6.8793	1.37323	1.26947e-08	8.36906e-08
EVM0014088		15	8	8	26	38	30	1.1152	0.5445	0.4213	1.434	2.0574	1.7709	1.38551	0.000110088	0.000353084
EVM0005991	col-165	15	23	27	58	53	81	1.1211	1.5333	1.4363	3.2104	2.8742	4.7671	1.38985	1.81433e-06	8.2788e-06
EVM0003679	rol-8	23	22	46	106	83	79	1.71	1.4627	2.4336	5.8464	4.4933	4.6633	1.39553	4.62238e-08	2.76279e-07
EVM0000909		10	18	13	51	23	50	0.7435	1.1876	0.6837	2.8129	1.2351	2.9515	1.41836	0.000217186	0.000652887
EVM0005872	col-73	9	29	30	69	63	72	0.6691	1.9279	1.5778	3.8057	3.4106	4.2501	1.42776	9.83566e-07	4.68468e-06
EVM0014180	col-118	161	134	186	541	560	412	11.9463	8.8912	9.7651	29.9272	30.4043	24.3057	1.47085	8.80277e-16	1.51488e-14
EVM0015577	col-142	13	7	12	34	27	47	0.9665	0.4656	0.6313	1.8752	1.4638	2.7934	1.57591	1.87436e-05	7.02011e-05
EVM0001672	col-165	4	2	5	15	12	11	0.2974	0.133	0.263	0.8273	0.6496	0.6373	1.57747	0.000865398	0.00229853
EVM0016996	col-34	4	9	13	30	34	25	0.2974	0.5983	0.6837	1.6598	1.8406	1.4757	1.59815	2.862e-06	1.25785e-05
EVM0005319	col-172	7	7	4	13	26	25	0.5204	0.4654	0.2104	0.717	1.4075	1.4757	1.62421	0.000179835	0.000552129
EVM0005804		37	42	62	176	147	168	2.7147	2.7855	3.2484	9.7203	7.9893	9.9252	1.64753	1.60053e-14	2.3435e-13
EVM0016231	col-166	6	8	7	22	19	34	0.4461	0.5318	0.3681	1.2134	1.0286	2.007	1.65032	4.50591e-05	0.000156058
EVM0010744	col-42	616	533	766	2462	2541	2292	45.6275	35.3754	40.2757	136.103	137.874	135.357	1.75544	6.55524e-28	3.3931e-26
EVM0012218		5	3	2	12	13	16	0.3717	0.1994	0.1052	0.6619	0.7038	0.9445	1.82098	0.000160753	0.000499328
EVM0005238	col-181	29	46	34	194	138	112	2.1561	3.058	1.7881	10.7	7.4708	6.6113	1.83068	8.40946e-12	8.70576e-11
EVM0014136	col-14	8	9	15	58	34	39	0.5948	0.5983	0.7891	3.199	1.8406	2.3021	1.85729	5.43931e-08	3.21569e-07
EVM0001382	lon-3	7	4	7	23	22	31	0.5204	0.2659	0.3681	1.2711	1.1911	1.8412	1.89079	1.37571e-06	6.38513e-06
EVM0016266	col-113	14	18	32	94	76	98	1.0409	1.1966	1.6829	5.1845	4.1248	5.7849	1.90952	1.34842e-12	1.56188e-11
EVM0012267		27	46	36	151	164	147	1.9636	3.0381	1.8731	8.3482	8.8968	8.6601	1.9178	8.4861e-17	1.61333e-15
EVM0003954	col-142	15	22	31	106	101	109	1.1157	1.4625	1.6304	5.8514	5.4683	6.4151	2.04853	6.50956e-17	1.25558e-15
EVM0014042	col-38	15	11	13	60	52	76	1.1094	0.7304	0.6814	3.31	2.8181	4.4903	2.08807	3.45421e-11	3.32885e-10
EVM0016984	col-176	28	22	30	146	99	147	2.076	1.4678	1.5797	8.0646	5.3603	8.6776	2.1133	4.66728e-15	7.25042e-14
EVM0002243	col-142	3318	2571	4928	16381	19182	17059	245.614	170.633	258.968	905.519	1040.73	1007.48	2.12895	7.71698e-31	5.11288e-29
EVM0008661		8	8	9	42	42	45	0.5948	0.5318	0.4733	2.3165	2.2737	2.6563	2.17799	6.78256e-12	7.12035e-11
EVM0014670	dpy-9	2	5	0	13	13	14	0.1487	0.3324	0	0.717	0.7038	0.8264	2.27839	1.53696e-05	5.86588e-05
EVM0009186	col-140	0	6	5	26	19	17	0	0.3989	0.263	1.434	1.0286	1.0035	2.29167	4.05843e-07	2.06363e-06
EVM0008240	dpy-17	9	13	3	49	47	65	0.6691	0.8495	0.1578	2.7165	2.5748	3.8369	2.49378	4.27396e-11	4.06564e-10
EVM0010502	dpy-5	7	8	7	51	43	49	0.5236	0.5318	0.3681	2.844	2.3279	2.8924	2.50903	1.89053e-14	2.74386e-13
EVM0001324	col-40	7	12	13	96	69	118	0.5204	0.7978	0.6837	5.2951	3.7354	6.9951	2.97469	7.08163e-19	1.67869e-17
EVM0006642	col-39	2	1	2	15	15	17	0.143	0.0639	0.1012	0.8353	0.8379	1.0148	3.05093	1.31411e-08	8.62946e-08
EVM0003429	col-45	14	11	25	146	140	179	1.0409	0.7313	1.3148	8.0547	7.5711	10.5679	3.05297	8.59636e-29	4.82671e-27
EVM0002793	sqt-2	7	17	22	174	131	126	0.5204	1.1301	1.157	9.5969	7.0919	7.4377	3.05922	9.89558e-28	5.06279e-26
EVM0001263	col-104	19	22	30	386	360	320	1.4126	1.4525	1.5778	21.3565	19.5432	18.8893	3.73692	3.5755e-64	1.75478e-61
EVM0007769	dpy-3	9	4	2	79	68	96	0.6619	0.272	0.12	4.3766	3.6922	5.6943	3.77919	9.75755e-24	3.67322e-22
EVM0007299	col-150	7	7	11	183	184	182	0.5204	0.4654	0.5785	10.0932	9.9611	10.7433	4.26849	9.10945e-54	2.80719e-51

## Sheet: GO0005576
gene	C.elegans ortholog gene	Count_30‰_1	Count_30‰_2	Count_30‰_3	Count_60‰_1	Count_60‰_2	Count_60‰_3	normalized_Count_30‰_1	normalized_Count_30‰_2	normalized_Count_30‰_3	normalized_Count_60‰_1	normalized_Count_60‰_2	normalized_Count_60‰_3	logFC	PValue	FDR
EVM0010840	ttr-15	692	845	1193	1542	1563	1473	51.226	56.0714	62.6938	85.2467	84.7977	86.9871	0.595302	0.000103798	0.000334571
EVM0003838	ttr-46	2299	2767	3956	5580	4968	5063	170.136	183.606	207.909	308.422	269.558	299.032	0.642538	2.05242e-05	7.61389e-05
EVM0012166	ins-1	159	179	187	327	320	289	11.7518	11.856	9.8517	18.0925	17.3633	17.075	0.654576	0.000116838	0.000372078
EVM0010105	ttr-44	403	504	564	1007	841	771	29.8246	33.4254	29.6519	55.6532	45.6106	45.5125	0.66007	5.01254e-05	0.000172209
EVM0008582	ttr-47	1014	1291	1767	2620	2404	2443	75.051	85.6742	92.8394	144.842	130.446	144.264	0.725663	2.14724e-06	9.64734e-06
EVM0009470	ttr-53	137	159	206	320	280	343	10.1146	10.5758	10.8037	17.7143	15.1742	20.2783	0.75287	2.50234e-05	9.12705e-05
EVM0004800	ttr-16	4821	5690	7052	11914	10674	10689	356.866	377.592	370.626	658.551	579.116	631.268	0.758014	1.9524e-07	1.05125e-06
EVM0008844	test-1	999	1336	2207	2904	3227	2487	73.9244	88.6678	115.986	160.532	175.095	146.874	0.791337	1.05665e-05	4.18586e-05
EVM0006931	ttr-49	133	103	119	223	225	262	9.8096	6.8421	6.2542	12.3122	12.1865	15.4545	0.809915	0.000117251	0.000373124
EVM0002004	ttr-51	1203	1580	2143	3607	3005	3007	89.0526	104.866	112.641	199.383	163.031	177.602	0.816153	2.37292e-07	1.25774e-06
EVM0003534	ttr-15	2061	2567	3346	5337	5246	5144	152.552	170.375	175.831	295.018	284.643	303.801	0.824513	1.5188e-08	9.85101e-08
EVM0000112	F07F6.8	14	14	18	40	28	27	1.0638	0.9536	0.9467	2.2065	1.5442	1.609	0.857352	0.00485957	0.0108098
EVM0001487	ttr-27	349	317	544	1058	752	666	25.8512	21.0308	28.5726	58.4851	40.7877	39.3236	0.876049	9.29236e-06	3.71218e-05
EVM0004005	ttr-50	30	41	36	93	62	71	2.2403	2.7256	1.8933	5.1347	3.3405	4.1667	0.888646	0.000544597	0.00150814
EVM0017155	zmp-2	268	245	345	652	611	569	19.7994	16.2451	18.1389	36.0644	33.1303	33.5844	0.924234	1.85706e-08	1.18936e-07
EVM0004621	ttr-38	39	36	50	92	89	89	2.8937	2.4201	2.6014	5.1125	4.8242	5.2814	0.94428	1.39874e-05	5.3927e-05
EVM0003584	ttr-48	1455	2393	3024	5153	4763	4920	107.711	158.825	158.9	284.827	258.41	290.587	0.9702	2.86659e-08	1.7775e-07
EVM0005032	ttr-7	275	299	314	642	638	697	20.3372	19.8687	16.5148	35.4785	34.6234	41.1814	0.974452	1.18395e-08	7.85447e-08
EVM0016470	ttr-59	347	432	561	1078	1040	967	25.6472	28.6924	29.4603	59.5776	56.4049	57.1083	1.04499	2.04612e-11	2.03552e-10
EVM0010505	ttr-44	159	238	368	610	585	572	11.7437	15.8172	19.3332	33.7343	31.7344	33.7582	1.07506	1.86099e-08	1.1913e-07
EVM0010790	ttr-33	490	697	929	1812	1537	1646	36.3025	46.286	48.8309	100.188	83.3838	97.226	1.09363	1.06051e-10	9.51444e-10
EVM0005297	ttr-46	461	697	876	1690	1479	1669	34.1262	46.2274	46.0473	93.401	80.2682	98.5475	1.10506	1.76555e-10	1.52017e-09
EVM0008086		653	688	942	2244	2074	1811	48.3316	45.6699	49.4977	124.054	112.52	106.962	1.25911	1.90494e-16	3.51566e-15
EVM0013996		153	149	239	490	498	474	11.3504	9.8955	12.5861	27.0866	27.014	27.9864	1.27497	2.96145e-14	4.1747e-13
EVM0005705	ttr-5	670	902	1119	2617	2367	2314	49.559	59.8818	58.811	144.647	128.427	136.674	1.28323	1.90085e-16	3.51299e-15
EVM0004159	ttr-59	1072	854	828	2618	2552	2639	79.3443	56.6945	43.526	144.723	138.442	155.856	1.29141	1.26964e-10	1.12085e-09
EVM0008675	ttr-5	3765	5265	6239	15973	13188	14392	278.643	349.375	327.882	882.949	715.51	849.936	1.35676	6.01067e-17	1.16957e-15
EVM0003549	ttr-52	9	14	7	41	26	29	0.647	0.9488	0.3831	2.2496	1.3961	1.7253	1.46452	5.48249e-05	0.000186805
EVM0011170	ttr-27	175	209	262	736	638	702	12.9263	13.8507	13.7768	40.707	34.6421	41.4659	1.52459	1.57498e-19	4.00577e-18
EVM0003282	ttr-41	3910	5232	6709	18967	15476	16391	289.432	347.236	352.585	1048.44	839.693	967.995	1.52947	5.55389e-21	1.61039e-19
EVM0005044		33	33	34	114	120	100	2.4097	2.2178	1.7649	6.3268	6.4875	5.908	1.56374	6.26085e-12	6.637e-11
EVM0004638	ttr-30	10	19	48	119	64	72	0.7596	1.2791	2.5361	6.5653	3.4735	4.2317	1.60013	9.35582e-06	3.73303e-05
EVM0015122	ttr-36	267	283	350	1081	1001	1069	19.745	18.7777	18.3705	59.7647	54.2933	63.1579	1.63962	1.86375e-24	7.50654e-23
EVM0017357	ttr-44	244	230	292	1299	1196	1303	18.0473	15.2794	15.3339	71.7812	64.8688	76.9614	2.13577	1.39019e-36	1.48559e-34
EVM0009993	C08G9.2	90	118	182	585	731	668	6.6432	7.8011	9.5517	32.3221	39.6775	39.4767	2.20638	1.30353e-30	8.46722e-29
EVM0004484	ttr-35	326	438	722	3268	2846	3118	24.096	29.0875	37.9579	180.625	154.417	184.118	2.50643	1.13363e-39	1.3909e-37
EVM0015302	F54E2.2	4	6	4	51	46	58	0.2997	0.3997	0.212	2.8148	2.4954	3.4217	3.25691	5.19957e-19	1.255e-17
EVM0003972	ttr-15	14	37	38	663	631	465	1.0377	2.4655	2.0027	36.6648	34.2372	27.458	4.13525	9.37641e-65	4.96987e-62

## Sheet: GO0005740
gene	C.elegans ortholog gene	Count_30‰_1	Count_30‰_2	Count_30‰_3	Count_60‰_1	Count_60‰_2	Count_60‰_3	normalized_Count_30‰_1	normalized_Count_30‰_2	normalized_Count_30‰_3	normalized_Count_60‰_1	normalized_Count_60‰_2	normalized_Count_60‰_3	logFC	PValue	FDR
EVM0016906	C18E9.4	1236	1988	2253	3487	3023	2879	91.5097	131.905	118.425	192.774	164.033	170.05	0.62364	0.000204969	0.00061996
EVM0010439	F45H10.3	3026	4117	5046	7560	6755	6985	223.985	273.209	265.207	417.917	366.487	412.505	0.650492	1.92135e-05	7.17177e-05
EVM0004069	mpc-1	356	550	640	1022	840	849	26.3524	36.5085	33.6108	56.48	45.5952	50.1466	0.65651	0.000165346	0.000512274
EVM0017029	cox-5A	8877	12523	15136	23263	20523	21018	657.034	831.061	795.433	1285.93	1113.48	1241.28	0.67288	2.41039e-05	8.82323e-05
EVM0012466	C33A12.1	649	981	1240	1856	1631	1642	48.0197	65.1302	65.1759	102.618	88.4722	96.9877	0.690737	3.93515e-05	0.00013804
EVM0002070	T02H6.11	1987	2512	2967	4976	4169	4557	147.066	166.713	155.942	275.059	226.21	269.139	0.713682	2.46573e-06	1.09789e-05
EVM0009314	cox-6A	8390	11824	13714	22430	19782	20289	621.026	784.701	720.734	1239.85	1073.3	1198.23	0.723532	5.5061e-06	2.29872e-05
EVM0012056	moma-1	2181	3187	3663	5853	5428	5923	161.426	211.488	192.528	323.546	294.477	349.774	0.77507	9.19622e-07	4.40243e-06
EVM0004217	F56B3.11	621	731	945	1524	1410	1477	45.9472	48.529	49.6842	84.2665	76.4815	87.2391	0.781918	2.79241e-07	1.45851e-06
EVM0004464	T02H6.11	2671	3952	4586	7599	7020	7043	197.716	262.289	241.008	420.065	380.89	415.966	0.795506	3.98145e-07	2.02994e-06
EVM0016417	F44G4.2	4323	6255	7521	12779	10596	11601	319.954	415.115	395.268	706.385	574.926	685.151	0.7987	9.03393e-07	4.32786e-06
EVM0016660	mtx-2	480	762	965	1451	1403	1423	35.5501	50.5754	50.6884	80.1906	76.1014	84.0138	0.810932	2.88033e-06	1.26549e-05
EVM0014981	C18E9.4	465	950	1022	1870	1620	1456	34.4409	63.0613	53.7065	103.375	87.9051	86.0077	0.873734	1.98079e-05	7.37494e-05
EVM0008057	R04F11.2	6990	10925	12180	22793	18712	20289	517.34	725.053	640.077	1259.93	1015.27	1198.2	0.88365	3.12589e-07	1.61928e-06
EVM0009235	R04F11.2	754	1027	1368	2386	2016	2076	55.8099	68.1626	71.8777	131.917	109.373	122.598	0.892664	3.71282e-08	2.26513e-07
EVM0001469	C33A12.1	2166	3280	3774	6830	5980	6544	160.287	217.701	198.336	377.548	324.431	386.475	0.917052	1.82616e-08	1.17184e-07
EVM0006266	R04F11.2	3372	4799	5783	11687	10605	10506	249.586	318.452	303.915	646.028	575.415	620.44	1.07867	4.13398e-12	4.49379e-11
EVM0003143	F44G4.2	15	25	30	62	46	59	1.1232	1.6688	1.5956	3.4282	2.5035	3.4946	1.08321	7.12239e-05	0.00023803
EVM0000278	dct-1	345	229	357	1088	1193	1094	25.507	15.1677	18.7831	60.1514	64.7532	64.6269	1.67472	3.83245e-18	8.5351e-17
EVM0011830		3	4	3	16	15	18	0.223	0.2659	0.1578	0.8825	0.812	1.0629	2.08112	5.19623e-06	2.18103e-05
EVM0005587	mpc-2	695	1113	1451	5454	4921	4988	51.428	73.833	76.2526	301.495	266.999	294.573	2.09725	6.59819e-32	4.75177e-30

## Sheet: GO0044429
gene	C.elegans ortholog gene	Count_30‰_1	Count_30‰_2	Count_30‰_3	Count_60‰_1	Count_60‰_2	Count_60‰_3	normalized_Count_30‰_1	normalized_Count_30‰_2	normalized_Count_30‰_3	normalized_Count_60‰_1	normalized_Count_60‰_2	normalized_Count_60‰_3	logFC	PValue	FDR
EVM0010139	mrpl-55	846	1120	1320	1922	1782	1813	62.6145	74.3535	69.3703	106.217	96.6722	107.063	0.586596	0.000119944	0.000381421
EVM0016906	C18E9.4	1236	1988	2253	3487	3023	2879	91.5097	131.905	118.425	192.774	164.033	170.05	0.62364	0.000204969	0.00061996
EVM0010439	F45H10.3	3026	4117	5046	7560	6755	6985	223.985	273.209	265.207	417.917	366.487	412.505	0.650492	1.92135e-05	7.17177e-05
EVM0004069	mpc-1	356	550	640	1022	840	849	26.3524	36.5085	33.6108	56.48	45.5952	50.1466	0.65651	0.000165346	0.000512274
EVM0003706	mrps-31	253	247	310	531	510	414	18.7556	16.3592	16.3126	29.3419	27.6892	24.4314	0.665599	6.76085e-05	0.000227046
EVM0017029	cox-5A	8877	12523	15136	23263	20523	21018	657.034	831.061	795.433	1285.93	1113.48	1241.28	0.67288	2.41039e-05	8.82323e-05
EVM0012466	C33A12.1	649	981	1240	1856	1631	1642	48.0197	65.1302	65.1759	102.618	88.4722	96.9877	0.690737	3.93515e-05	0.00013804
EVM0002070	T02H6.11	1987	2512	2967	4976	4169	4557	147.066	166.713	155.942	275.059	226.21	269.139	0.713682	2.46573e-06	1.09789e-05
EVM0009314	cox-6A	8390	11824	13714	22430	19782	20289	621.026	784.701	720.734	1239.85	1073.3	1198.23	0.723532	5.5061e-06	2.29872e-05
EVM0012056	moma-1	2181	3187	3663	5853	5428	5923	161.426	211.488	192.528	323.546	294.477	349.774	0.77507	9.19622e-07	4.40243e-06
EVM0004217	F56B3.11	621	731	945	1524	1410	1477	45.9472	48.529	49.6842	84.2665	76.4815	87.2391	0.781918	2.79241e-07	1.45851e-06
EVM0004464	T02H6.11	2671	3952	4586	7599	7020	7043	197.716	262.289	241.008	420.065	380.89	415.966	0.795506	3.98145e-07	2.02994e-06
EVM0016417	F44G4.2	4323	6255	7521	12779	10596	11601	319.954	415.115	395.268	706.385	574.926	685.151	0.7987	9.03393e-07	4.32786e-06
EVM0016660	mtx-2	480	762	965	1451	1403	1423	35.5501	50.5754	50.6884	80.1906	76.1014	84.0138	0.810932	2.88033e-06	1.26549e-05
EVM0014981	C18E9.4	465	950	1022	1870	1620	1456	34.4409	63.0613	53.7065	103.375	87.9051	86.0077	0.873734	1.98079e-05	7.37494e-05
EVM0008057	R04F11.2	6990	10925	12180	22793	18712	20289	517.34	725.053	640.077	1259.93	1015.27	1198.2	0.88365	3.12589e-07	1.61928e-06
EVM0009235	R04F11.2	754	1027	1368	2386	2016	2076	55.8099	68.1626	71.8777	131.917	109.373	122.598	0.892664	3.71282e-08	2.26513e-07
EVM0001469	C33A12.1	2166	3280	3774	6830	5980	6544	160.287	217.701	198.336	377.548	324.431	386.475	0.917052	1.82616e-08	1.17184e-07
EVM0006266	R04F11.2	3372	4799	5783	11687	10605	10506	249.586	318.452	303.915	646.028	575.415	620.44	1.07867	4.13398e-12	4.49379e-11
EVM0003143	F44G4.2	15	25	30	62	46	59	1.1232	1.6688	1.5956	3.4282	2.5035	3.4946	1.08321	7.12239e-05	0.00023803
EVM0000278	dct-1	345	229	357	1088	1193	1094	25.507	15.1677	18.7831	60.1514	64.7532	64.6269	1.67472	3.83245e-18	8.5351e-17
EVM0011830		3	4	3	16	15	18	0.223	0.2659	0.1578	0.8825	0.812	1.0629	2.08112	5.19623e-06	2.18103e-05
EVM0005587	mpc-2	695	1113	1451	5454	4921	4988	51.428	73.833	76.2526	301.495	266.999	294.573	2.09725	6.59819e-32	4.75177e-30

## Sheet: GO0031966
gene	C.elegans ortholog gene	Count_30‰_1	Count_30‰_2	Count_30‰_3	Count_60‰_1	Count_60‰_2	Count_60‰_3	normalized_Count_30‰_1	normalized_Count_30‰_2	normalized_Count_30‰_3	normalized_Count_60‰_1	normalized_Count_60‰_2	normalized_Count_60‰_3	logFC	PValue	FDR
EVM0016906	C18E9.4	1236	1988	2253	3487	3023	2879	91.5097	131.905	118.425	192.774	164.033	170.05	0.62364	0.000204969	0.00061996
EVM0010439	F45H10.3	3026	4117	5046	7560	6755	6985	223.985	273.209	265.207	417.917	366.487	412.505	0.650492	1.92135e-05	7.17177e-05
EVM0004069	mpc-1	356	550	640	1022	840	849	26.3524	36.5085	33.6108	56.48	45.5952	50.1466	0.65651	0.000165346	0.000512274
EVM0017029	cox-5A	8877	12523	15136	23263	20523	21018	657.034	831.061	795.433	1285.93	1113.48	1241.28	0.67288	2.41039e-05	8.82323e-05
EVM0012466	C33A12.1	649	981	1240	1856	1631	1642	48.0197	65.1302	65.1759	102.618	88.4722	96.9877	0.690737	3.93515e-05	0.00013804
EVM0002070	T02H6.11	1987	2512	2967	4976	4169	4557	147.066	166.713	155.942	275.059	226.21	269.139	0.713682	2.46573e-06	1.09789e-05
EVM0009314	cox-6A	8390	11824	13714	22430	19782	20289	621.026	784.701	720.734	1239.85	1073.3	1198.23	0.723532	5.5061e-06	2.29872e-05
EVM0012056	moma-1	2181	3187	3663	5853	5428	5923	161.426	211.488	192.528	323.546	294.477	349.774	0.77507	9.19622e-07	4.40243e-06
EVM0004217	F56B3.11	621	731	945	1524	1410	1477	45.9472	48.529	49.6842	84.2665	76.4815	87.2391	0.781918	2.79241e-07	1.45851e-06
EVM0004464	T02H6.11	2671	3952	4586	7599	7020	7043	197.716	262.289	241.008	420.065	380.89	415.966	0.795506	3.98145e-07	2.02994e-06
EVM0016417	F44G4.2	4323	6255	7521	12779	10596	11601	319.954	415.115	395.268	706.385	574.926	685.151	0.7987	9.03393e-07	4.32786e-06
EVM0016660	mtx-2	480	762	965	1451	1403	1423	35.5501	50.5754	50.6884	80.1906	76.1014	84.0138	0.810932	2.88033e-06	1.26549e-05
EVM0014981	C18E9.4	465	950	1022	1870	1620	1456	34.4409	63.0613	53.7065	103.375	87.9051	86.0077	0.873734	1.98079e-05	7.37494e-05
EVM0008057	R04F11.2	6990	10925	12180	22793	18712	20289	517.34	725.053	640.077	1259.93	1015.27	1198.2	0.88365	3.12589e-07	1.61928e-06
EVM0009235	R04F11.2	754	1027	1368	2386	2016	2076	55.8099	68.1626	71.8777	131.917	109.373	122.598	0.892664	3.71282e-08	2.26513e-07
EVM0001469	C33A12.1	2166	3280	3774	6830	5980	6544	160.287	217.701	198.336	377.548	324.431	386.475	0.917052	1.82616e-08	1.17184e-07
EVM0006266	R04F11.2	3372	4799	5783	11687	10605	10506	249.586	318.452	303.915	646.028	575.415	620.44	1.07867	4.13398e-12	4.49379e-11
EVM0003143	F44G4.2	15	25	30	62	46	59	1.1232	1.6688	1.5956	3.4282	2.5035	3.4946	1.08321	7.12239e-05	0.00023803
EVM0011830		3	4	3	16	15	18	0.223	0.2659	0.1578	0.8825	0.812	1.0629	2.08112	5.19623e-06	2.18103e-05
EVM0005587	mpc-2	695	1113	1451	5454	4921	4988	51.428	73.833	76.2526	301.495	266.999	294.573	2.09725	6.59819e-32	4.75177e-30

[truncated: 11 more sheets: GO0005739, GO0031967, GO0031975, GO0031090, GO0044455, GO0098798, GO0098800, GO0055114, GO0005506, GO0016491, GO0007034]
