# Supplementary material for: Transcriptome Responses to Different Salinity Conditions in Litoditis marina, Revealed by Long-Read Sequencing
Source: Genes (Basel). 2024 Feb 28;15(3):317. doi: 10.3390/genes15030317 (PMC10970011; doi:10.3390/genes15030317)
Supplement: Supplementary file 1 [file genes-15-00317-s001.zip › Supplementary Table S8.xlsx]

## Sheet: 60‰ vs. 30‰ down-sig
ID	Description	GeneRatio	BgRatio	pvalue	p.adjust	qvalue	geneID	Count
GO:0005216	ion channel activity	98/1642	253/7594	2.46862e-10	4.51758e-08	3.72892e-08	EVM0010648/EVM0012692/EVM0017147/EVM0003281/EVM0007944/EVM0000634/EVM0017511/EVM0015790/EVM0002628/EVM0006056/EVM0000703/EVM0007902/EVM0011009/EVM0014368/EVM0002173/EVM0015906/EVM0012432/EVM0016049/EVM0003970/EVM0006715/EVM0010278/EVM0005265/EVM0004766/EVM0016464/EVM0009755/EVM0016922/EVM0009541/EVM0005855/EVM0014254/EVM0000258/EVM0008415/EVM0009252/EVM0012161/EVM0002139/EVM0012171/EVM0006506/EVM…	98
GO:0015267	channel activity	98/1642	253/7594	2.46862e-10	4.51758e-08	3.72892e-08	EVM0010648/EVM0012692/EVM0017147/EVM0003281/EVM0007944/EVM0000634/EVM0017511/EVM0015790/EVM0002628/EVM0006056/EVM0000703/EVM0007902/EVM0011009/EVM0014368/EVM0002173/EVM0015906/EVM0012432/EVM0016049/EVM0003970/EVM0006715/EVM0010278/EVM0005265/EVM0004766/EVM0016464/EVM0009755/EVM0016922/EVM0009541/EVM0005855/EVM0014254/EVM0000258/EVM0008415/EVM0009252/EVM0012161/EVM0002139/EVM0012171/EVM0006506/EVM…	98
GO:0022803	passive transmembrane transporter activity	98/1642	253/7594	2.46862e-10	4.51758e-08	3.72892e-08	EVM0010648/EVM0012692/EVM0017147/EVM0003281/EVM0007944/EVM0000634/EVM0017511/EVM0015790/EVM0002628/EVM0006056/EVM0000703/EVM0007902/EVM0011009/EVM0014368/EVM0002173/EVM0015906/EVM0012432/EVM0016049/EVM0003970/EVM0006715/EVM0010278/EVM0005265/EVM0004766/EVM0016464/EVM0009755/EVM0016922/EVM0009541/EVM0005855/EVM0014254/EVM0000258/EVM0008415/EVM0009252/EVM0012161/EVM0002139/EVM0012171/EVM0006506/EVM…	98
GO:0022838	substrate-specific channel activity	98/1642	253/7594	2.46862e-10	4.51758e-08	3.72892e-08	EVM0010648/EVM0012692/EVM0017147/EVM0003281/EVM0007944/EVM0000634/EVM0017511/EVM0015790/EVM0002628/EVM0006056/EVM0000703/EVM0007902/EVM0011009/EVM0014368/EVM0002173/EVM0015906/EVM0012432/EVM0016049/EVM0003970/EVM0006715/EVM0010278/EVM0005265/EVM0004766/EVM0016464/EVM0009755/EVM0016922/EVM0009541/EVM0005855/EVM0014254/EVM0000258/EVM0008415/EVM0009252/EVM0012161/EVM0002139/EVM0012171/EVM0006506/EVM…	98
GO:0042254	ribosome biogenesis	21/1642	30/7594	1.79117e-08	1.6222e-06	1.339e-06	EVM0012573/EVM0014782/EVM0014928/EVM0003025/EVM0004141/EVM0007200/EVM0007133/EVM0008782/EVM0011537/EVM0014878/EVM0016459/EVM0017422/EVM0010627/EVM0008916/EVM0001888/EVM0015883/EVM0013635/EVM0010915/EVM0014533/EVM0012195/EVM0000872	21
GO:0006323	DNA packaging	13/1642	14/7594	2.43773e-08	1.6222e-06	1.339e-06	EVM0017454/EVM0014186/EVM0004509/EVM0014838/EVM0015077/EVM0004950/EVM0005809/EVM0003769/EVM0011469/EVM0006306/EVM0007481/EVM0014108/EVM0005618	13
GO:0006334	nucleosome assembly	13/1642	14/7594	2.43773e-08	1.6222e-06	1.339e-06	EVM0017454/EVM0014186/EVM0004509/EVM0014838/EVM0015077/EVM0004950/EVM0005809/EVM0003769/EVM0011469/EVM0006306/EVM0007481/EVM0014108/EVM0005618	13
GO:0031497	chromatin assembly	13/1642	14/7594	2.43773e-08	1.6222e-06	1.339e-06	EVM0017454/EVM0014186/EVM0004509/EVM0014838/EVM0015077/EVM0004950/EVM0005809/EVM0003769/EVM0011469/EVM0006306/EVM0007481/EVM0014108/EVM0005618	13
GO:0034728	nucleosome organization	13/1642	14/7594	2.43773e-08	1.6222e-06	1.339e-06	EVM0017454/EVM0014186/EVM0004509/EVM0014838/EVM0015077/EVM0004950/EVM0005809/EVM0003769/EVM0011469/EVM0006306/EVM0007481/EVM0014108/EVM0005618	13
GO:0065004	protein-DNA complex assembly	13/1642	14/7594	2.43773e-08	1.6222e-06	1.339e-06	EVM0017454/EVM0014186/EVM0004509/EVM0014838/EVM0015077/EVM0004950/EVM0005809/EVM0003769/EVM0011469/EVM0006306/EVM0007481/EVM0014108/EVM0005618	13
GO:0071824	protein-DNA complex subunit organization	13/1642	14/7594	2.43773e-08	1.6222e-06	1.339e-06	EVM0017454/EVM0014186/EVM0004509/EVM0014838/EVM0015077/EVM0004950/EVM0005809/EVM0003769/EVM0011469/EVM0006306/EVM0007481/EVM0014108/EVM0005618	13
GO:0006811	ion transport	140/1642	430/7594	4.05818e-08	2.47549e-06	2.04333e-06	EVM0010648/EVM0000541/EVM0012692/EVM0011976/EVM0017147/EVM0003281/EVM0007944/EVM0000634/EVM0017511/EVM0012233/EVM0015790/EVM0002628/EVM0006056/EVM0004825/EVM0000703/EVM0003037/EVM0012566/EVM0007902/EVM0005940/EVM0011009/EVM0014368/EVM0014376/EVM0004024/EVM0002173/EVM0015906/EVM0017342/EVM0012432/EVM0003970/EVM0006118/EVM0006715/EVM0010278/EVM0005265/EVM0004766/EVM0016464/EVM0009755/EVM0016922/EVM…	140
GO:0071103	DNA conformation change	16/1642	21/7594	1.42242e-07	7.26569e-06	5.99728e-06	EVM0017454/EVM0014186/EVM0004509/EVM0014838/EVM0015077/EVM0001764/EVM0004950/EVM0006485/EVM0002700/EVM0005809/EVM0003769/EVM0011469/EVM0006306/EVM0007481/EVM0014108/EVM0005618	16
GO:0006333	chromatin assembly or disassembly	13/1642	15/7594	1.46392e-07	7.26569e-06	5.99728e-06	EVM0017454/EVM0014186/EVM0004509/EVM0014838/EVM0015077/EVM0004950/EVM0005809/EVM0003769/EVM0011469/EVM0006306/EVM0007481/EVM0014108/EVM0005618	13
GO:0015075	ion transmembrane transporter activity	136/1642	423/7594	1.48887e-07	7.26569e-06	5.99728e-06	EVM0010648/EVM0000541/EVM0012692/EVM0017147/EVM0003281/EVM0007944/EVM0000634/EVM0017511/EVM0012233/EVM0015790/EVM0002628/EVM0006056/EVM0004825/EVM0000703/EVM0003037/EVM0007902/EVM0005940/EVM0011009/EVM0014368/EVM0014376/EVM0004024/EVM0002173/EVM0015906/EVM0012432/EVM0016049/EVM0003970/EVM0006715/EVM0010278/EVM0005265/EVM0004766/EVM0016464/EVM0009755/EVM0016922/EVM0009541/EVM0000937/EVM0005855/EVM…	136
GO:0022891	substrate-specific transmembrane transporter activity	138/1642	432/7594	1.8415e-07	8.42485e-06	6.95408e-06	EVM0010648/EVM0000541/EVM0012692/EVM0017147/EVM0003281/EVM0007944/EVM0000634/EVM0017511/EVM0012233/EVM0015790/EVM0002628/EVM0006056/EVM0004825/EVM0000703/EVM0003037/EVM0007902/EVM0005940/EVM0011009/EVM0014368/EVM0014376/EVM0004024/EVM0002173/EVM0015906/EVM0012432/EVM0016049/EVM0003970/EVM0006715/EVM0010278/EVM0005265/EVM0004766/EVM0016464/EVM0009755/EVM0016922/EVM0009541/EVM0000937/EVM0005855/EVM…	138
GO:0044085	cellular component biogenesis	47/1642	108/7594	2.39027e-07	1.02922e-05	8.49543e-06	EVM0012573/EVM0014782/EVM0017454/EVM0014186/EVM0015790/EVM0015906/EVM0014928/EVM0003025/EVM0000591/EVM0004141/EVM0009541/EVM0009252/EVM0007200/EVM0007133/EVM0004224/EVM0008782/EVM0011537/EVM0014878/EVM0010513/EVM0016459/EVM0007776/EVM0007211/EVM0008113/EVM0017422/EVM0003079/EVM0009473/EVM0010627/EVM0008916/EVM0004509/EVM0001888/EVM0014838/EVM0015883/EVM0013635/EVM0015077/EVM0004950/EVM0016081/EVM…	47
GO:0016817	hydrolase activity, acting on acid anhydrides	108/1642	322/7594	3.01131e-07	1.2246e-05	1.01081e-05	EVM0009240/EVM0015850/EVM0005927/EVM0014827/EVM0008270/EVM0005270/EVM0001441/EVM0012748/EVM0007458/EVM0007691/EVM0012238/EVM0012856/EVM0005947/EVM0014305/EVM0002363/EVM0014252/EVM0007575/EVM0015183/EVM0017323/EVM0010227/EVM0001112/EVM0001400/EVM0017192/EVM0011772/EVM0012303/EVM0008232/EVM0000988/EVM0011525/EVM0000015/EVM0007873/EVM0004671/EVM0002251/EVM0000994/EVM0000530/EVM0009279/EVM0012259/EVM…	108
GO:0005230	extracellular ligand-gated ion channel activity	62/1642	160/7594	5.06102e-07	1.728e-05	1.42634e-05	EVM0012692/EVM0017147/EVM0003281/EVM0007944/EVM0000634/EVM0017511/EVM0002628/EVM0000703/EVM0007902/EVM0011009/EVM0016049/EVM0003970/EVM0010278/EVM0016464/EVM0009755/EVM0005855/EVM0014254/EVM0008415/EVM0002139/EVM0012171/EVM0006506/EVM0011940/EVM0002863/EVM0013383/EVM0004941/EVM0000581/EVM0004669/EVM0001402/EVM0015572/EVM0016086/EVM0014527/EVM0014635/EVM0004149/EVM0010994/EVM0011719/EVM0014318/EVM…	62
GO:0035556	intracellular signal transduction	53/1642	130/7594	5.32726e-07	1.728e-05	1.42634e-05	EVM0016062/EVM0009217/EVM0002097/EVM0007922/EVM0006262/EVM0013436/EVM0014545/EVM0004570/EVM0014516/EVM0009917/EVM0015154/EVM0006728/EVM0012707/EVM0014834/EVM0011054/EVM0004317/EVM0015240/EVM0010916/EVM0004864/EVM0002575/EVM0017661/EVM0007262/EVM0013643/EVM0016491/EVM0000242/EVM0005813/EVM0008428/EVM0012898/EVM0009064/EVM0010438/EVM0003012/EVM0013784/EVM0010527/EVM0001674/EVM0005001/EVM0003896/EVM…	53
GO:0015276	ligand-gated ion channel activity	63/1642	164/7594	5.87427e-07	1.728e-05	1.42634e-05	EVM0012692/EVM0017147/EVM0003281/EVM0007944/EVM0000634/EVM0017511/EVM0002628/EVM0000703/EVM0007902/EVM0011009/EVM0016049/EVM0003970/EVM0010278/EVM0016464/EVM0009755/EVM0005855/EVM0014254/EVM0008415/EVM0002139/EVM0012171/EVM0006506/EVM0011940/EVM0002863/EVM0013383/EVM0004941/EVM0000581/EVM0004669/EVM0001402/EVM0015572/EVM0016086/EVM0014527/EVM0014635/EVM0004149/EVM0010994/EVM0011719/EVM0014318/EVM…	63
GO:0022834	ligand-gated channel activity	63/1642	164/7594	5.87427e-07	1.728e-05	1.42634e-05	EVM0012692/EVM0017147/EVM0003281/EVM0007944/EVM0000634/EVM0017511/EVM0002628/EVM0000703/EVM0007902/EVM0011009/EVM0016049/EVM0003970/EVM0010278/EVM0016464/EVM0009755/EVM0005855/EVM0014254/EVM0008415/EVM0002139/EVM0012171/EVM0006506/EVM0011940/EVM0002863/EVM0013383/EVM0004941/EVM0000581/EVM0004669/EVM0001402/EVM0015572/EVM0016086/EVM0014527/EVM0014635/EVM0004149/EVM0010994/EVM0011719/EVM0014318/EVM…	63
GO:0016818	hydrolase activity, acting on acid anhydrides, in phosphorus-containing anhydrides	105/1642	315/7594	6.20326e-07	1.728e-05	1.42634e-05	EVM0009240/EVM0015850/EVM0005927/EVM0014827/EVM0008270/EVM0005270/EVM0001441/EVM0012748/EVM0007458/EVM0007691/EVM0012238/EVM0012856/EVM0005947/EVM0014305/EVM0002363/EVM0014252/EVM0007575/EVM0015183/EVM0017323/EVM0010227/EVM0001112/EVM0001400/EVM0017192/EVM0011772/EVM0012303/EVM0008232/EVM0000988/EVM0011525/EVM0000015/EVM0004671/EVM0002251/EVM0000994/EVM0000530/EVM0009279/EVM0012259/EVM0007302/EVM…	105
GO:0009187	cyclic nucleotide metabolic process	22/1642	37/7594	6.37378e-07	1.728e-05	1.42634e-05	EVM0006262/EVM0013436/EVM0014545/EVM0004570/EVM0014516/EVM0009917/EVM0014834/EVM0011054/EVM0015240/EVM0010916/EVM0013643/EVM0005813/EVM0013784/EVM0001674/EVM0014339/EVM0016652/EVM0011954/EVM0002792/EVM0006550/EVM0005675/EVM0014228/EVM0012863	22
GO:0009190	cyclic nucleotide biosynthetic process	22/1642	37/7594	6.37378e-07	1.728e-05	1.42634e-05	EVM0006262/EVM0013436/EVM0014545/EVM0004570/EVM0014516/EVM0009917/EVM0014834/EVM0011054/EVM0015240/EVM0010916/EVM0013643/EVM0005813/EVM0013784/EVM0001674/EVM0014339/EVM0016652/EVM0011954/EVM0002792/EVM0006550/EVM0005675/EVM0014228/EVM0012863	22
GO:0016849	phosphorus-oxygen lyase activity	22/1642	37/7594	6.37378e-07	1.728e-05	1.42634e-05	EVM0006262/EVM0013436/EVM0014545/EVM0004570/EVM0014516/EVM0009917/EVM0014834/EVM0011054/EVM0015240/EVM0010916/EVM0013643/EVM0005813/EVM0013784/EVM0001674/EVM0014339/EVM0016652/EVM0011954/EVM0002792/EVM0006550/EVM0005675/EVM0014228/EVM0012863	22
GO:0022613	ribonucleoprotein complex biogenesis	22/1642	37/7594	6.37378e-07	1.728e-05	1.42634e-05	EVM0012573/EVM0014782/EVM0014928/EVM0003025/EVM0000591/EVM0004141/EVM0007200/EVM0007133/EVM0008782/EVM0011537/EVM0014878/EVM0016459/EVM0017422/EVM0010627/EVM0008916/EVM0001888/EVM0015883/EVM0013635/EVM0010915/EVM0014533/EVM0012195/EVM0000872	22
GO:0017111	nucleoside-triphosphatase activity	103/1642	308/7594	6.68911e-07	1.74872e-05	1.44344e-05	EVM0009240/EVM0015850/EVM0005927/EVM0014827/EVM0008270/EVM0005270/EVM0001441/EVM0007458/EVM0007691/EVM0012238/EVM0012856/EVM0005947/EVM0014305/EVM0002363/EVM0014252/EVM0007575/EVM0015183/EVM0017323/EVM0010227/EVM0001112/EVM0001400/EVM0017192/EVM0011772/EVM0012303/EVM0008232/EVM0000988/EVM0011525/EVM0000015/EVM0004671/EVM0002251/EVM0000994/EVM0000530/EVM0009279/EVM0012259/EVM0007302/EVM0002500/EVM…	103
GO:0016462	pyrophosphatase activity	104/1642	314/7594	9.89324e-07	2.49719e-05	2.06124e-05	EVM0009240/EVM0015850/EVM0005927/EVM0014827/EVM0008270/EVM0005270/EVM0001441/EVM0007458/EVM0007691/EVM0012238/EVM0012856/EVM0005947/EVM0014305/EVM0002363/EVM0014252/EVM0007575/EVM0015183/EVM0017323/EVM0010227/EVM0001112/EVM0001400/EVM0017192/EVM0011772/EVM0012303/EVM0008232/EVM0000988/EVM0011525/EVM0000015/EVM0004671/EVM0002251/EVM0000994/EVM0000530/EVM0009279/EVM0012259/EVM0007302/EVM0002500/EVM…	104
GO:0022892	substrate-specific transporter activity	139/1642	448/7594	1.08657e-06	2.65123e-05	2.18839e-05	EVM0010648/EVM0000541/EVM0012692/EVM0017147/EVM0003281/EVM0007944/EVM0000634/EVM0017511/EVM0012233/EVM0015790/EVM0002628/EVM0006056/EVM0004825/EVM0000703/EVM0003037/EVM0007902/EVM0005940/EVM0011009/EVM0014368/EVM0014376/EVM0004024/EVM0002173/EVM0015906/EVM0012432/EVM0016049/EVM0003970/EVM0006715/EVM0010278/EVM0005265/EVM0004766/EVM0016464/EVM0009755/EVM0016922/EVM0009541/EVM0000937/EVM0005855/EVM…	139
GO:0022836	gated channel activity	66/1642	178/7594	1.40328e-06	3.31356e-05	2.73509e-05	EVM0010648/EVM0012692/EVM0017147/EVM0003281/EVM0007944/EVM0000634/EVM0017511/EVM0002628/EVM0000703/EVM0007902/EVM0011009/EVM0016049/EVM0003970/EVM0010278/EVM0005265/EVM0004766/EVM0016464/EVM0009755/EVM0005855/EVM0014254/EVM0008415/EVM0002139/EVM0012171/EVM0006506/EVM0011940/EVM0002863/EVM0013383/EVM0004941/EVM0000581/EVM0004669/EVM0001402/EVM0015572/EVM0016086/EVM0014527/EVM0014635/EVM0004149/EVM…	66
GO:0000785	chromatin	10/1642	11/7594	1.93431e-06	4.04546e-05	3.33922e-05	EVM0017454/EVM0004509/EVM0014838/EVM0015077/EVM0004950/EVM0005809/EVM0003769/EVM0006306/EVM0007481/EVM0005618	10
GO:0000786	nucleosome	10/1642	11/7594	1.93431e-06	4.04546e-05	3.33922e-05	EVM0017454/EVM0004509/EVM0014838/EVM0015077/EVM0004950/EVM0005809/EVM0003769/EVM0006306/EVM0007481/EVM0005618	10
GO:0032993	protein-DNA complex	10/1642	11/7594	1.93431e-06	4.04546e-05	3.33922e-05	EVM0017454/EVM0004509/EVM0014838/EVM0015077/EVM0004950/EVM0005809/EVM0003769/EVM0006306/EVM0007481/EVM0005618	10
GO:0044815	DNA packaging complex	10/1642	11/7594	1.93431e-06	4.04546e-05	3.33922e-05	EVM0017454/EVM0004509/EVM0014838/EVM0015077/EVM0004950/EVM0005809/EVM0003769/EVM0006306/EVM0007481/EVM0005618	10
GO:0006261	DNA-dependent DNA replication	9/1642	10/7594	8.18666e-06	0.000166462	0.000137402	EVM0006442/EVM0006672/EVM0008990/EVM0015536/EVM0004485/EVM0013043/EVM0004517/EVM0012636/EVM0017031	9
GO:0005694	chromosome	20/1642	36/7594	8.7949e-06	0.000169812	0.000140167	EVM0017454/EVM0012561/EVM0004172/EVM0013203/EVM0002325/EVM0005944/EVM0004512/EVM0001356/EVM0004509/EVM0014838/EVM0004831/EVM0015077/EVM0001764/EVM0004950/EVM0006485/EVM0005809/EVM0003769/EVM0006306/EVM0007481/EVM0005618	20
GO:0042623	ATPase activity, coupled	29/1642	62/7594	8.81537e-06	0.000169812	0.000140167	EVM0005927/EVM0005270/EVM0014252/EVM0001112/EVM0011772/EVM0012303/EVM0002251/EVM0000994/EVM0000530/EVM0012259/EVM0007302/EVM0002500/EVM0011858/EVM0014268/EVM0015115/EVM0007487/EVM0005944/EVM0007445/EVM0003601/EVM0004113/EVM0014433/EVM0006627/EVM0009628/EVM0001176/EVM0002700/EVM0007968/EVM0000727/EVM0001706/EVM0013480	29
GO:0006325	chromatin organization	16/1642	26/7594	1.21079e-05	0.000227257	0.000187583	EVM0017454/EVM0014186/EVM0017484/EVM0012748/EVM0016690/EVM0004509/EVM0014838/EVM0015077/EVM0004950/EVM0005809/EVM0003769/EVM0011469/EVM0006306/EVM0007481/EVM0014108/EVM0005618	16
GO:0015399	primary active transmembrane transporter activity	24/1642	49/7594	1.99286e-05	0.000339249	0.000280024	EVM0005927/EVM0005270/EVM0014252/EVM0001112/EVM0011772/EVM0012303/EVM0002251/EVM0000994/EVM0000530/EVM0007302/EVM0002500/EVM0011858/EVM0014268/EVM0015115/EVM0007487/EVM0007445/EVM0003601/EVM0004113/EVM0006627/EVM0009628/EVM0001176/EVM0000727/EVM0001706/EVM0013480	24
GO:0015405	P-P-bond-hydrolysis-driven transmembrane transporter activity	24/1642	49/7594	1.99286e-05	0.000339249	0.000280024	EVM0005927/EVM0005270/EVM0014252/EVM0001112/EVM0011772/EVM0012303/EVM0002251/EVM0000994/EVM0000530/EVM0007302/EVM0002500/EVM0011858/EVM0014268/EVM0015115/EVM0007487/EVM0007445/EVM0003601/EVM0004113/EVM0006627/EVM0009628/EVM0001176/EVM0000727/EVM0001706/EVM0013480	24
GO:0042626	ATPase activity, coupled to transmembrane movement of substances	24/1642	49/7594	1.99286e-05	0.000339249	0.000280024	EVM0005927/EVM0005270/EVM0014252/EVM0001112/EVM0011772/EVM0012303/EVM0002251/EVM0000994/EVM0000530/EVM0007302/EVM0002500/EVM0011858/EVM0014268/EVM0015115/EVM0007487/EVM0007445/EVM0003601/EVM0004113/EVM0006627/EVM0009628/EVM0001176/EVM0000727/EVM0001706/EVM0013480	24
GO:0043492	ATPase activity, coupled to movement of substances	24/1642	49/7594	1.99286e-05	0.000339249	0.000280024	EVM0005927/EVM0005270/EVM0014252/EVM0001112/EVM0011772/EVM0012303/EVM0002251/EVM0000994/EVM0000530/EVM0007302/EVM0002500/EVM0011858/EVM0014268/EVM0015115/EVM0007487/EVM0007445/EVM0003601/EVM0004113/EVM0006627/EVM0009628/EVM0001176/EVM0000727/EVM0001706/EVM0013480	24
GO:0071840	cellular component organization or biogenesis	66/1642	193/7594	3.12589e-05	0.000520034	0.000429249	EVM0012573/EVM0014782/EVM0017454/EVM0014186/EVM0017484/EVM0015790/EVM0013341/EVM0012748/EVM0007458/EVM0012877/EVM0015906/EVM0014928/EVM0003025/EVM0000591/EVM0016992/EVM0013990/EVM0004141/EVM0009541/EVM0009252/EVM0007200/EVM0004172/EVM0007133/EVM0005923/EVM0004224/EVM0008782/EVM0011537/EVM0014878/EVM0010661/EVM0010513/EVM0013203/EVM0015918/EVM0016459/EVM0016690/EVM0007776/EVM0007211/EVM0008113/EVM…	66
GO:0044427	chromosomal part	15/1642	25/7594	3.50575e-05	0.000570269	0.000470714	EVM0017454/EVM0012561/EVM0004172/EVM0002325/EVM0005944/EVM0004509/EVM0014838/EVM0004831/EVM0015077/EVM0004950/EVM0005809/EVM0003769/EVM0006306/EVM0007481/EVM0005618	15
GO:0016820	hydrolase activity, acting on acid anhydrides, catalyzing transmembrane movement of substances	24/1642	52/7594	6.80601e-05	0.00108304	0.00089397	EVM0005927/EVM0005270/EVM0014252/EVM0001112/EVM0011772/EVM0012303/EVM0002251/EVM0000994/EVM0000530/EVM0007302/EVM0002500/EVM0011858/EVM0014268/EVM0015115/EVM0007487/EVM0007445/EVM0003601/EVM0004113/EVM0006627/EVM0009628/EVM0001176/EVM0000727/EVM0001706/EVM0013480	24
GO:0004383	guanylate cyclase activity	10/1642	14/7594	9.18706e-05	0.00131861	0.00108842	EVM0006262/EVM0014545/EVM0014516/EVM0013643/EVM0001674/EVM0016652/EVM0011954/EVM0005675/EVM0014228/EVM0012863	10
GO:0006182	cGMP biosynthetic process	10/1642	14/7594	9.18706e-05	0.00131861	0.00108842	EVM0006262/EVM0014545/EVM0014516/EVM0013643/EVM0001674/EVM0016652/EVM0011954/EVM0005675/EVM0014228/EVM0012863	10
GO:0009975	cyclase activity	10/1642	14/7594	9.18706e-05	0.00131861	0.00108842	EVM0006262/EVM0014545/EVM0014516/EVM0013643/EVM0001674/EVM0016652/EVM0011954/EVM0005675/EVM0014228/EVM0012863	10
GO:0046068	cGMP metabolic process	10/1642	14/7594	9.18706e-05	0.00131861	0.00108842	EVM0006262/EVM0014545/EVM0014516/EVM0013643/EVM0001674/EVM0016652/EVM0011954/EVM0005675/EVM0014228/EVM0012863	10
GO:0052652	cyclic purine nucleotide metabolic process	10/1642	14/7594	9.18706e-05	0.00131861	0.00108842	EVM0006262/EVM0014545/EVM0014516/EVM0013643/EVM0001674/EVM0016652/EVM0011954/EVM0005675/EVM0014228/EVM0012863	10
GO:0051276	chromosome organization	25/1642	56/7594	9.50951e-05	0.00133865	0.00110495	EVM0017454/EVM0014186/EVM0017484/EVM0012748/EVM0004172/EVM0005923/EVM0013203/EVM0016690/EVM0004512/EVM0001356/EVM0004509/EVM0014838/EVM0015077/EVM0001764/EVM0004950/EVM0000627/EVM0006485/EVM0002700/EVM0005809/EVM0003769/EVM0011469/EVM0006306/EVM0007481/EVM0014108/EVM0005618	25
GO:0003723	RNA binding	55/1642	161/7594	0.000144234	0.00199206	0.0016443	EVM0000317/EVM0000649/EVM0001365/EVM0013815/EVM0005106/EVM0000882/EVM0010884/EVM0008896/EVM0015202/EVM0016705/EVM0012151/EVM0001517/EVM0011911/EVM0012643/EVM0011266/EVM0002911/EVM0001720/EVM0014442/EVM0001372/EVM0008715/EVM0009943/EVM0013054/EVM0014878/EVM0014644/EVM0009447/EVM0005287/EVM0013340/EVM0004700/EVM0005481/EVM0011983/EVM0008778/EVM0009360/EVM0016632/EVM0011897/EVM0003791/EVM0010504/EVM…	55
GO:0003774	motor activity	22/1642	48/7594	0.000154289	0.00205041	0.00169246	EVM0015850/EVM0012856/EVM0005947/EVM0002363/EVM0007575/EVM0017323/EVM0010227/EVM0011525/EVM0003745/EVM0003095/EVM0005642/EVM0016923/EVM0016507/EVM0001188/EVM0016478/EVM0011393/EVM0014211/EVM0011560/EVM0007924/EVM0015308/EVM0012043/EVM0004210	22
GO:0006364	rRNA processing	11/1642	17/7594	0.000156862	0.00205041	0.00169246	EVM0007200/EVM0007133/EVM0011537/EVM0014878/EVM0017422/EVM0008916/EVM0001888/EVM0013635/EVM0010915/EVM0012195/EVM0000872	11
GO:0016072	rRNA metabolic process	11/1642	17/7594	0.000156862	0.00205041	0.00169246	EVM0007200/EVM0007133/EVM0011537/EVM0014878/EVM0017422/EVM0008916/EVM0001888/EVM0013635/EVM0010915/EVM0012195/EVM0000872	11
GO:0003899	DNA-directed 5'-3' RNA polymerase activity	15/1642	28/7594	0.000206363	0.00261606	0.00215936	EVM0017449/EVM0006584/EVM0014106/EVM0014869/EVM0014904/EVM0006442/EVM0006672/EVM0010823/EVM0011910/EVM0012275/EVM0002014/EVM0015267/EVM0004424/EVM0004359/EVM0015776	15
GO:0016887	ATPase activity	36/1642	95/7594	0.000207283	0.00261606	0.00215936	EVM0005927/EVM0005270/EVM0014252/EVM0001112/EVM0011772/EVM0012303/EVM0004671/EVM0002251/EVM0000994/EVM0000530/EVM0012259/EVM0007302/EVM0002500/EVM0011858/EVM0014268/EVM0015115/EVM0007487/EVM0016507/EVM0005944/EVM0007445/EVM0013515/EVM0003601/EVM0007924/EVM0004113/EVM0014433/EVM0006627/EVM0009628/EVM0004528/EVM0002584/EVM0001176/EVM0002700/EVM0007968/EVM0000727/EVM0001706/EVM0005281/EVM0013480	36
GO:0009165	nucleotide biosynthetic process	28/1642	69/7594	0.000276169	0.00336926	0.00278107	EVM0006262/EVM0013436/EVM0014545/EVM0004570/EVM0014516/EVM0011671/EVM0009917/EVM0014834/EVM0001599/EVM0011054/EVM0015240/EVM0010916/EVM0013643/EVM0005813/EVM0002203/EVM0013784/EVM0001674/EVM0013992/EVM0005806/EVM0014339/EVM0016652/EVM0006636/EVM0011954/EVM0002792/EVM0006550/EVM0005675/EVM0014228/EVM0012863	28
GO:1901293	nucleoside phosphate biosynthetic process	28/1642	69/7594	0.000276169	0.00336926	0.00278107	EVM0006262/EVM0013436/EVM0014545/EVM0004570/EVM0014516/EVM0011671/EVM0009917/EVM0014834/EVM0001599/EVM0011054/EVM0015240/EVM0010916/EVM0013643/EVM0005813/EVM0002203/EVM0013784/EVM0001674/EVM0013992/EVM0005806/EVM0014339/EVM0016652/EVM0006636/EVM0011954/EVM0002792/EVM0006550/EVM0005675/EVM0014228/EVM0012863	28
GO:0006260	DNA replication	18/1642	38/7594	0.000367622	0.00441146	0.00364133	EVM0012561/EVM0009556/EVM0006442/EVM0012259/EVM0004848/EVM0001088/EVM0006672/EVM0005944/EVM0008990/EVM0017141/EVM0015536/EVM0004485/EVM0013043/EVM0014593/EVM0007704/EVM0004517/EVM0012636/EVM0017031	18
GO:0034660	ncRNA metabolic process	30/1642	78/7594	0.000509326	0.00601333	0.00496355	EVM0015107/EVM0009790/EVM0007079/EVM0006554/EVM0015173/EVM0015942/EVM0011911/EVM0004554/EVM0007200/EVM0008023/EVM0014442/EVM0007133/EVM0001937/EVM0000918/EVM0011537/EVM0014878/EVM0011214/EVM0014644/EVM0011572/EVM0017422/EVM0007151/EVM0012232/EVM0008916/EVM0001888/EVM0013635/EVM0006536/EVM0010915/EVM0013358/EVM0012195/EVM0000872	30
GO:0044281	small molecule metabolic process	72/1642	234/7594	0.000578732	0.00672432	0.00555041	EVM0010542/EVM0009790/EVM0010187/EVM0006262/EVM0013436/EVM0010562/EVM0014545/EVM0007079/EVM0004570/EVM0003320/EVM0006554/EVM0014516/EVM0016319/EVM0011671/EVM0009917/EVM0007461/EVM0014834/EVM0001599/EVM0005929/EVM0011054/EVM0015942/EVM0014660/EVM0014902/EVM0000365/EVM0011911/EVM0016012/EVM0015240/EVM0010916/EVM0013643/EVM0008023/EVM0014442/EVM0015820/EVM0001937/EVM0000918/EVM0011214/EVM0014644/EVM…	72
GO:0034062	5'-3' RNA polymerase activity	16/1642	34/7594	0.000847608	0.00954538	0.00787898	EVM0017449/EVM0006584/EVM0014106/EVM0013084/EVM0014869/EVM0014904/EVM0006442/EVM0006672/EVM0010823/EVM0011910/EVM0012275/EVM0002014/EVM0015267/EVM0004424/EVM0004359/EVM0015776	16
GO:0097747	RNA polymerase activity	16/1642	34/7594	0.000847608	0.00954538	0.00787898	EVM0017449/EVM0006584/EVM0014106/EVM0013084/EVM0014869/EVM0014904/EVM0006442/EVM0006672/EVM0010823/EVM0011910/EVM0012275/EVM0002014/EVM0015267/EVM0004424/EVM0004359/EVM0015776	16
GO:0090407	organophosphate biosynthetic process	34/1642	96/7594	0.00126436	0.0140229	0.0115749	EVM0006262/EVM0013436/EVM0014545/EVM0004570/EVM0014516/EVM0016319/EVM0011671/EVM0017019/EVM0009917/EVM0003251/EVM0014834/EVM0001599/EVM0011054/EVM0015240/EVM0010916/EVM0013643/EVM0000779/EVM0005813/EVM0002203/EVM0013784/EVM0001674/EVM0013992/EVM0005806/EVM0014339/EVM0016652/EVM0006636/EVM0011954/EVM0002792/EVM0006550/EVM0005675/EVM0014228/EVM0012863/EVM0003102/EVM0010003	34
GO:0008017	microtubule binding	13/1642	28/7594	0.00299366	0.0327068	0.026997	EVM0015850/EVM0012856/EVM0005947/EVM0002363/EVM0007575/EVM0011525/EVM0001964/EVM0003095/EVM0016923/EVM0001188/EVM0014211/EVM0008792/EVM0001499	13
GO:0022804	active transmembrane transporter activity	36/1642	108/7594	0.00309536	0.0333207	0.0275037	EVM0005927/EVM0005270/EVM0012233/EVM0012566/EVM0014376/EVM0014252/EVM0001112/EVM0011772/EVM0012303/EVM0002251/EVM0000994/EVM0000530/EVM0010624/EVM0007302/EVM0002500/EVM0009808/EVM0011858/EVM0014268/EVM0008949/EVM0015115/EVM0007487/EVM0001150/EVM0009810/EVM0007893/EVM0007445/EVM0003601/EVM0004470/EVM0004113/EVM0006627/EVM0014012/EVM0009628/EVM0001176/EVM0000727/EVM0001706/EVM0016686/EVM0013480	36
GO:0055085	transmembrane transport	109/1642	401/7594	0.00394167	0.041816	0.034516	EVM0010648/EVM0005927/EVM0000541/EVM0015121/EVM0007205/EVM0005270/EVM0012233/EVM0015790/EVM0014448/EVM0006056/EVM0004825/EVM0003037/EVM0005940/EVM0014368/EVM0008130/EVM0014376/EVM0004024/EVM0015906/EVM0014252/EVM0003433/EVM0006933/EVM0008390/EVM0012432/EVM0001112/EVM0011645/EVM0011772/EVM0012303/EVM0016922/EVM0004519/EVM0012425/EVM0005159/EVM0009541/EVM0013812/EVM0005239/EVM0000937/EVM0002251/EVM…	109
GO:0005272	sodium channel activity	13/1642	29/7594	0.00436706	0.0451375	0.0372576	EVM0002173/EVM0006715/EVM0012480/EVM0011335/EVM0009270/EVM0012404/EVM0016260/EVM0002714/EVM0011356/EVM0001521/EVM0016745/EVM0011309/EVM0015651	13
GO:0005261	cation channel activity	17/1642	42/7594	0.00437809	0.0451375	0.0372576	EVM0002173/EVM0006715/EVM0005265/EVM0004766/EVM0001822/EVM0012480/EVM0011335/EVM0009270/EVM0012404/EVM0016260/EVM0006880/EVM0002714/EVM0011356/EVM0001521/EVM0016745/EVM0011309/EVM0015651	17
GO:0003777	microtubule motor activity	12/1642	26/7594	0.00457294	0.0464916	0.0383753	EVM0015850/EVM0012856/EVM0005947/EVM0002363/EVM0007575/EVM0011525/EVM0003095/EVM0016923/EVM0016507/EVM0001188/EVM0014211/EVM0007924	12
GO:0055086	nucleobase-containing small molecule metabolic process	34/1642	103/7594	0.00472924	0.0474219	0.0391432	EVM0010542/EVM0006262/EVM0013436/EVM0014545/EVM0004570/EVM0003320/EVM0014516/EVM0016319/EVM0011671/EVM0009917/EVM0007461/EVM0014834/EVM0001599/EVM0005929/EVM0011054/EVM0015240/EVM0010916/EVM0013643/EVM0015820/EVM0005813/EVM0002203/EVM0013784/EVM0001674/EVM0013992/EVM0005806/EVM0014339/EVM0016652/EVM0006636/EVM0011954/EVM0002792/EVM0006550/EVM0005675/EVM0014228/EVM0012863	34

## Sheet: GO0005216
gene	C.elegans ortholog gene	Count_30‰_1	Count_30‰_2	Count_30‰_3	Count_60‰_1	Count_60‰_2	Count_60‰_3	normalized_Count_30‰_1	normalized_Count_30‰_2	normalized_Count_30‰_3	normalized_Count_60‰_1	normalized_Count_60‰_2	normalized_Count_60‰_3	logFC	PValue	FDR
EVM0010648	clh-6	534	533	721	439	432	452	39.5606	35.3995	37.8687	24.2943	23.429	26.6752	-0.600794	0.000147775	0.00046118
EVM0012692	lgc-48	96	113	177	104	92	85	7.1299	7.5304	9.3169	5.7331	4.9885	4.9928	-0.615213	0.00233724	0.00562593
EVM0017147	lgc-17	169	263	361	202	209	155	12.4723	17.455	18.9581	11.1445	11.3375	9.1395	-0.631526	0.00150842	0.00380074
EVM0003281	lgc-43	108	126	168	76	110	102	7.9849	8.3428	8.8392	4.2012	5.9689	6.0489	-0.636267	0.00201735	0.0049403
EVM0007944	lgc-29	49	66	67	53	49	30	3.618	4.3725	3.5237	2.9089	2.684	1.7709	-0.636451	0.01083	0.0220071
EVM0000634	acr-21	74	76	119	58	79	55	5.5015	5.0456	6.2398	3.2295	4.3019	3.266	-0.638264	0.00376689	0.00859521
EVM0017511	acr-12	27	37	43	26	31	20	2.0198	2.4881	2.2461	1.4435	1.6842	1.1976	-0.638683	0.0174879	0.0335115
EVM0015790	shw-3	27	42	72	34	36	30	2.0309	2.8203	3.7577	1.8922	1.9451	1.7475	-0.641836	0.020629	0.0387087
EVM0002628	acc-3	148	145	254	133	130	125	10.9304	9.6395	13.3589	7.327	7.0377	7.3786	-0.646324	0.000764921	0.00205306
EVM0006056	slo-1	493	415	496	317	368	335	36.4848	27.5092	26.0808	17.4995	19.9436	19.7685	-0.652282	0.000295012	0.00086353
EVM0000703	lgc-47	202	298	395	214	216	198	14.9442	19.8068	20.7386	11.8548	11.7103	11.6734	-0.658263	0.000265245	0.000782622
EVM0007902	acr-5	18	34	37	22	23	17	1.3383	2.2438	1.9459	1.2134	1.2451	1.0035	-0.680412	0.0220961	0.0411756
EVM0011009	acr-2	370	411	575	300	340	296	27.4147	27.2552	30.1966	16.5626	18.4297	17.505	-0.693755	1.51876e-05	5.80309e-05
EVM0014368	tax-2	122	124	156	88	97	94	8.9962	8.2614	8.2002	4.8536	5.2752	5.5633	-0.695912	0.000245482	0.000729018
EVM0002173	asic-2	167	155	196	130	133	98	12.3376	10.3171	10.3152	7.1702	7.2004	5.8047	-0.703254	0.000211691	0.000637962
EVM0015906	kvs-2	273	284	341	221	226	173	20.2263	18.8479	17.9357	12.2378	12.2359	10.212	-0.713929	2.62626e-05	9.54487e-05
EVM0012432	trp-1	148	142	190	96	131	94	10.9302	9.3934	9.9597	5.2947	7.1227	5.5486	-0.749795	0.000135894	0.000427525
EVM0016049	glr-4	192	138	182	114	128	106	14.1908	9.1707	9.5767	6.275	6.9275	6.2571	-0.752567	0.000413633	0.00117392
EVM0003970	lgc-11	88	101	158	75	100	54	6.5406	6.6984	8.3274	4.1342	5.4235	3.2088	-0.757394	0.00107593	0.00280376
EVM0006715	mec-10	210	186	427	247	164	122	15.5495	12.3431	22.464	13.6524	8.9137	7.2276	-0.759	0.00354173	0.00813369
EVM0010278	lgc-13	22	32	29	22	22	11	1.5917	2.1236	1.5355	1.2134	1.1793	0.6636	-0.763073	0.0156118	0.0303731
EVM0005265	kcnl-4	130	163	241	106	139	102	9.6173	10.832	12.6633	5.8343	7.5376	6.0487	-0.772957	0.00010108	0.000327006
EVM0004766	kcnl-3	145	149	199	96	109	117	10.7347	9.8786	10.4498	5.2979	5.9239	6.9104	-0.777244	4.56389e-05	0.000157901
EVM0016464	lgc-9	29	52	60	39	27	26	2.1818	3.4726	3.1774	2.1648	1.4398	1.5242	-0.789855	0.00453091	0.010134
EVM0009755	lgc-29	17	32	27	21	13	16	1.2596	2.0924	1.4404	1.1577	0.6805	0.9263	-0.790399	0.0167498	0.0322604
EVM0016922	nca-2	92	81	107	51	62	68	6.7759	5.35	5.6462	2.8322	3.3843	4.014	-0.793625	0.000366727	0.00105275
EVM0009541	exp-2	644	644	860	457	485	436	47.6963	42.7544	45.2152	25.2461	26.3027	25.7308	-0.811433	1.87101e-07	1.01071e-06
EVM0005855	lgc-46	174	179	209	113	128	117	12.8941	11.8772	11.0032	6.2639	6.9332	6.8952	-0.828698	4.77271e-06	2.01347e-05
EVM0014254	lgc-15	60	95	88	74	42	38	4.4144	6.3173	4.6451	4.0868	2.2735	2.2363	-0.834897	0.00228703	0.00552615
EVM0000258	unc-103	83	87	116	56	61	62	6.1724	5.7812	6.0982	3.0901	3.3315	3.6493	-0.841989	4.26322e-05	0.000148468
EVM0008415	acr-17	63	66	102	48	47	48	4.687	4.3749	5.3345	2.6646	2.5325	2.8225	-0.849203	0.000115319	0.000367772
EVM0009252	egl-36	11	17	20	12	11	5	0.7932	1.1186	1.049	0.6886	0.6223	0.3198	-0.852846	0.0224862	0.0418431
EVM0012161	gon-2	226	212	277	116	181	142	16.6908	14.0366	14.5816	6.3987	9.8425	8.4104	-0.875775	8.95814e-06	3.58623e-05
EVM0002139	lgc-52	96	106	133	63	80	59	7.1375	7.0534	6.9977	3.464	4.331	3.4735	-0.907433	8.3954e-06	3.38447e-05
EVM0012171	lgc-18	72	99	89	51	51	52	5.3134	6.5686	4.6788	2.8189	2.7694	3.0769	-0.928793	4.44722e-05	0.000154227
EVM0006506	ggr-2	158	158	224	125	119	75	11.7134	10.5015	11.7881	6.8842	6.4349	4.4413	-0.934047	5.63901e-06	2.34829e-05
EVM0003056	unc-2	305	199	224	115	142	182	22.5974	13.1967	11.746	6.3604	7.6805	10.7598	-0.93521	0.000389287	0.00111173
EVM0011940	lgc-18	40	72	73	49	34	25	2.9599	4.7865	3.8392	2.7026	1.8406	1.4757	-0.94264	0.000810779	0.00216584
EVM0001822	itr-1	328	262	365	177	221	166	24.2811	17.3846	19.164	9.7742	11.9893	9.7944	-0.943407	5.78304e-07	2.85724e-06
EVM0002863	lgc-9	166	213	200	112	112	116	12.2639	14.1666	10.4996	6.1638	6.0828	6.867	-0.947022	8.77901e-07	4.21335e-06
EVM0012480	acd-5	12	14	21	6	11	10	0.9217	0.8978	1.1044	0.3309	0.5955	0.5903	-0.953956	0.0106398	0.0216537
EVM0013383	glc-4	199	284	350	161	204	113	14.7586	18.8655	18.3765	8.9062	11.0754	6.6636	-0.963898	3.4956e-06	1.51621e-05
EVM0004941	lgc-19	27	72	35	39	21	18	2.0074	4.7865	1.8564	2.1513	1.1369	1.0625	-0.981297	0.0134532	0.0266708
EVM0011335	del-7	15	11	18	10	9	6	1.0741	0.7043	0.9441	0.5459	0.4692	0.3411	-0.983211	0.0112992	0.022838
EVM0000581	acr-21	15	25	34	14	17	10	1.1152	1.662	1.7881	0.7722	0.9203	0.5903	-1.00698	0.00232964	0.00561375
EVM0000005	gtl-1	266	222	265	139	154	134	19.7198	14.753	13.9141	7.6665	8.3662	7.941	-1.00806	1.78021e-07	9.65597e-07
EVM0004669	avr-15	508	514	664	302	323	309	37.6114	34.1321	34.8733	16.7204	17.5462	18.234	-1.0214	1.56906e-10	1.36517e-09
EVM0007776	shw-1	122	142	162	70	63	99	9.0377	9.4176	8.4911	3.8865	3.428	5.8486	-1.03516	3.98598e-06	1.71265e-05
EVM0008869	cca-1	451	364	529	247	286	204	33.3662	24.1376	27.8267	13.6544	15.5424	12.0424	-1.04666	1.53145e-08	9.91365e-08
EVM0001402	acr-20	77	115	162	55	78	52	5.7169	7.6493	8.5146	3.0487	4.2071	3.0956	-1.08354	3.34537e-06	1.45486e-05
EVM0015572		36	37	52	23	15	28	2.6723	2.4485	2.7295	1.2533	0.8101	1.6502	-1.08586	0.000150207	0.000468067
EVM0016086	eor-1	217	235	255	113	133	129	16.0491	15.5893	13.4009	6.2335	7.2169	7.5915	-1.09489	2.08962e-09	1.5588e-08
EVM0014527	avr-15	192	257	392	127	173	133	14.2198	17.0841	20.5864	7.0137	9.3629	7.867	-1.10077	3.45511e-08	2.11374e-07
EVM0014635	mod-1	154	139	195	75	116	66	11.3715	9.2024	10.2326	4.1231	6.3139	3.8717	-1.10123	7.71251e-07	3.73669e-06
EVM0004149	lgc-7	109	150	177	85	83	58	8.0849	9.9373	9.3088	4.6881	4.4933	3.4237	-1.11475	7.58639e-08	4.38027e-07
EVM0010994	lgc-55	110	91	150	58	68	52	8.1286	6.0496	7.896	3.199	3.6813	3.0695	-1.14702	1.28111e-07	7.11485e-07
EVM0011719	unc-38	127	160	169	80	87	63	9.3681	10.6367	8.8743	4.405	4.7099	3.7188	-1.16485	6.14848e-09	4.28132e-08
EVM0009270	egas-3	168	189	257	117	85	102	12.4587	12.5122	13.4998	6.4525	4.5849	6.0142	-1.17548	1.27149e-09	9.76729e-09
EVM0003079	kvs-5	145	215	192	76	99	100	10.7145	14.2827	10.068	4.1921	5.3595	5.9323	-1.17766	5.99354e-08	3.51418e-07
EVM0014318	glc-2	172	203	232	101	116	85	12.6947	13.4832	12.1839	5.5617	6.2731	5.0028	-1.18422	1.62334e-10	1.40778e-09
EVM0012404	unc-8	86	100	129	41	62	50	6.3797	6.654	6.7672	2.293	3.3762	2.9293	-1.20232	3.80419e-08	2.31448e-07
EVM0007026	exp-1	12	15	22	10	8	5	0.8839	0.9972	1.1339	0.5736	0.4336	0.2951	-1.20467	0.00156676	0.00393352
EVM0016260	mec-4	58	50	80	31	22	37	4.3122	3.324	4.2075	1.7098	1.191	2.2078	-1.21691	5.6708e-06	2.3593e-05
EVM0017361	H41C03.2	153	192	241	113	76	90	11.3035	12.715	12.652	6.2482	4.14	5.2955	-1.22649	1.27305e-09	9.77359e-09
EVM0006880	unc-68	1349	973	1026	480	651	522	99.8838	64.5558	53.9132	26.5288	35.3192	30.8355	-1.23474	2.1454e-08	1.35698e-07
EVM0006761	ggr-1	229	265	412	125	165	135	16.9551	17.5808	21.675	6.894	8.9472	7.9654	-1.2416	5.16286e-11	4.85543e-10
EVM0015523	lev-8	184	202	255	114	117	74	13.5933	13.4354	13.4244	6.2848	6.3739	4.3889	-1.24268	2.19154e-10	1.85175e-09
EVM0002811	acr-18	66	66	75	23	39	33	4.907	4.4077	3.9444	1.2686	2.1113	1.948	-1.30595	2.75498e-07	1.44179e-06
EVM0002662	acr-10	56	70	77	34	31	27	4.1634	4.6509	4.0664	1.8982	1.674	1.6117	-1.30625	2.91423e-08	1.80366e-07
EVM0009828	glr-5	54	75	110	36	38	33	4.0155	4.9859	5.7929	1.9859	2.0572	1.948	-1.31108	4.55028e-08	2.72585e-07
EVM0009748	lgc-29	24	28	41	13	14	13	1.8095	1.8773	2.1645	0.717	0.77	0.7952	-1.36167	5.13353e-06	2.15745e-05
EVM0002714	acd-5	118	174	224	78	75	64	8.7065	11.5763	11.7848	4.3372	4.0711	3.752	-1.40099	1.60077e-11	1.6021e-10
EVM0006385	unc-77	174	137	166	70	67	64	12.8824	9.0946	8.7118	3.8528	3.6245	3.7711	-1.44018	7.06083e-11	6.52917e-10
EVM0011356	unc-105	68	49	78	19	30	31	5.0557	3.229	4.1025	1.0479	1.6393	1.8299	-1.4499	2.3168e-07	1.22947e-06
EVM0016081	shk-1	274	322	436	137	147	131	20.2532	21.3669	22.9373	7.5846	7.9969	7.7633	-1.46815	7.20072e-18	1.54396e-16
EVM0015935	nep-17	5542	3199	3753	1609	1877	1653	410.173	212.315	197.211	88.964	101.844	97.6517	-1.50631	2.98108e-10	2.4813e-09
EVM0008730	lgc-18	62	78	102	39	31	24	4.6007	5.1811	5.37	2.171	1.6893	1.404	-1.52201	2.29711e-10	1.93387e-09
EVM0017123	lgc-17	76	66	120	28	45	28	5.653	4.3865	6.3109	1.5443	2.4361	1.677	-1.52865	3.41913e-09	2.47174e-08
EVM0011096	acr-14	87	58	81	32	36	20	6.4392	3.8548	4.2677	1.7923	1.9796	1.2027	-1.53167	5.98425e-08	3.51028e-07
EVM0013619	lgc-8	45	57	82	31	14	25	3.3553	3.8029	4.2945	1.6976	0.7813	1.493	-1.53413	6.28332e-08	3.67757e-07
EVM0010017	lgc-45	141	151	194	69	63	49	10.4073	10.0314	10.1981	3.7901	3.4231	2.8845	-1.59653	1.85808e-15	3.05477e-14
EVM0004686	acr-11	72	77	84	17	32	36	5.3173	5.1369	4.3938	0.9291	1.7589	2.1548	-1.61233	3.96205e-09	2.83637e-08
EVM0001521	del-1	88	98	112	35	41	32	6.5012	6.5162	5.8698	1.9221	2.2129	1.8619	-1.64628	1.57214e-13	2.01669e-12
EVM0005396	lgc-42	93	144	132	55	47	27	6.8952	9.5666	6.9206	3.019	2.5249	1.5938	-1.7029	2.88115e-11	2.79898e-10
EVM0004739	egl-19	355	215	203	69	96	113	26.2936	14.2954	10.6721	3.8251	5.1827	6.682	-1.70376	2.66272e-08	1.65729e-07
EVM0000893	acr-11	21	22	22	5	2	14	1.5401	1.4356	1.1592	0.2932	0.1256	0.8424	-1.7114	8.31651e-05	0.000273998
EVM0009321	lgc-14	51	81	106	32	25	22	3.7893	5.4085	5.5602	1.7651	1.3534	1.3188	-1.73588	3.68292e-11	3.53277e-10
EVM0016745	del-5	194	197	272	64	93	65	14.3892	13.0881	14.3127	3.5423	5.0429	3.8219	-1.7486	1.86914e-18	4.27034e-17
EVM0010096	acr-9	246	216	301	78	102	73	18.2122	14.3661	15.8139	4.286	5.5423	4.3242	-1.76901	3.51362e-19	8.62204e-18
EVM0011309	del-7	16	26	34	6	8	7	1.1958	1.696	1.7926	0.3089	0.4413	0.4352	-1.98295	5.56973e-08	3.28458e-07
EVM0003627	lgc-38	55	58	93	19	23	14	4.103	3.8722	4.8839	1.0674	1.2488	0.8086	-2.03407	3.98352e-14	5.50424e-13
EVM0015651	deg-1	51	25	39	10	14	8	3.7902	1.6374	2.0361	0.5484	0.7592	0.4653	-2.03928	1.92827e-07	1.03868e-06
EVM0016664	lgc-13	17	27	22	7	5	5	1.2532	1.7691	1.172	0.3622	0.2573	0.3063	-2.14519	5.83349e-08	3.43249e-07
EVM0009741	eat-2	259	435	482	111	104	76	19.1343	28.8903	25.3083	6.1385	5.6397	4.504	-2.16945	1.18464e-24	4.83003e-23
EVM0004799	acr-14	12	15	19	2	3	4	0.9214	0.9827	1.0248	0.117	0.1767	0.2372	-2.43246	1.05384e-07	5.94412e-07
EVM0016127	eat-2	18	20	17	5	3	3	1.346	1.3446	0.8963	0.2758	0.1624	0.1771	-2.47443	2.596e-08	1.61805e-07
EVM0013946	ggr-1	92	87	107	16	18	23	6.8407	5.7526	5.6111	0.8807	0.9815	1.3661	-2.48887	4.01835e-22	1.30828e-20
EVM0012412	lgc-15	13	13	15	2	1	2	0.9905	0.8476	0.793	0.1103	0.0807	0.0957	-3.08948	9.4792e-09	6.40121e-08

## Sheet: GO0015267
gene	C.elegans ortholog gene	Count_30‰_1	Count_30‰_2	Count_30‰_3	Count_60‰_1	Count_60‰_2	Count_60‰_3	normalized_Count_30‰_1	normalized_Count_30‰_2	normalized_Count_30‰_3	normalized_Count_60‰_1	normalized_Count_60‰_2	normalized_Count_60‰_3	logFC	PValue	FDR
EVM0010648	clh-6	534	533	721	439	432	452	39.5606	35.3995	37.8687	24.2943	23.429	26.6752	-0.600794	0.000147775	0.00046118
EVM0012692	lgc-48	96	113	177	104	92	85	7.1299	7.5304	9.3169	5.7331	4.9885	4.9928	-0.615213	0.00233724	0.00562593
EVM0017147	lgc-17	169	263	361	202	209	155	12.4723	17.455	18.9581	11.1445	11.3375	9.1395	-0.631526	0.00150842	0.00380074
EVM0003281	lgc-43	108	126	168	76	110	102	7.9849	8.3428	8.8392	4.2012	5.9689	6.0489	-0.636267	0.00201735	0.0049403
EVM0007944	lgc-29	49	66	67	53	49	30	3.618	4.3725	3.5237	2.9089	2.684	1.7709	-0.636451	0.01083	0.0220071
EVM0000634	acr-21	74	76	119	58	79	55	5.5015	5.0456	6.2398	3.2295	4.3019	3.266	-0.638264	0.00376689	0.00859521
EVM0017511	acr-12	27	37	43	26	31	20	2.0198	2.4881	2.2461	1.4435	1.6842	1.1976	-0.638683	0.0174879	0.0335115
EVM0015790	shw-3	27	42	72	34	36	30	2.0309	2.8203	3.7577	1.8922	1.9451	1.7475	-0.641836	0.020629	0.0387087
EVM0002628	acc-3	148	145	254	133	130	125	10.9304	9.6395	13.3589	7.327	7.0377	7.3786	-0.646324	0.000764921	0.00205306
EVM0006056	slo-1	493	415	496	317	368	335	36.4848	27.5092	26.0808	17.4995	19.9436	19.7685	-0.652282	0.000295012	0.00086353
EVM0000703	lgc-47	202	298	395	214	216	198	14.9442	19.8068	20.7386	11.8548	11.7103	11.6734	-0.658263	0.000265245	0.000782622
EVM0007902	acr-5	18	34	37	22	23	17	1.3383	2.2438	1.9459	1.2134	1.2451	1.0035	-0.680412	0.0220961	0.0411756
EVM0011009	acr-2	370	411	575	300	340	296	27.4147	27.2552	30.1966	16.5626	18.4297	17.505	-0.693755	1.51876e-05	5.80309e-05
EVM0014368	tax-2	122	124	156	88	97	94	8.9962	8.2614	8.2002	4.8536	5.2752	5.5633	-0.695912	0.000245482	0.000729018
EVM0002173	asic-2	167	155	196	130	133	98	12.3376	10.3171	10.3152	7.1702	7.2004	5.8047	-0.703254	0.000211691	0.000637962
EVM0015906	kvs-2	273	284	341	221	226	173	20.2263	18.8479	17.9357	12.2378	12.2359	10.212	-0.713929	2.62626e-05	9.54487e-05
EVM0012432	trp-1	148	142	190	96	131	94	10.9302	9.3934	9.9597	5.2947	7.1227	5.5486	-0.749795	0.000135894	0.000427525
EVM0016049	glr-4	192	138	182	114	128	106	14.1908	9.1707	9.5767	6.275	6.9275	6.2571	-0.752567	0.000413633	0.00117392
EVM0003970	lgc-11	88	101	158	75	100	54	6.5406	6.6984	8.3274	4.1342	5.4235	3.2088	-0.757394	0.00107593	0.00280376
EVM0006715	mec-10	210	186	427	247	164	122	15.5495	12.3431	22.464	13.6524	8.9137	7.2276	-0.759	0.00354173	0.00813369
EVM0010278	lgc-13	22	32	29	22	22	11	1.5917	2.1236	1.5355	1.2134	1.1793	0.6636	-0.763073	0.0156118	0.0303731
EVM0005265	kcnl-4	130	163	241	106	139	102	9.6173	10.832	12.6633	5.8343	7.5376	6.0487	-0.772957	0.00010108	0.000327006
EVM0004766	kcnl-3	145	149	199	96	109	117	10.7347	9.8786	10.4498	5.2979	5.9239	6.9104	-0.777244	4.56389e-05	0.000157901
EVM0016464	lgc-9	29	52	60	39	27	26	2.1818	3.4726	3.1774	2.1648	1.4398	1.5242	-0.789855	0.00453091	0.010134
EVM0009755	lgc-29	17	32	27	21	13	16	1.2596	2.0924	1.4404	1.1577	0.6805	0.9263	-0.790399	0.0167498	0.0322604
EVM0016922	nca-2	92	81	107	51	62	68	6.7759	5.35	5.6462	2.8322	3.3843	4.014	-0.793625	0.000366727	0.00105275
EVM0009541	exp-2	644	644	860	457	485	436	47.6963	42.7544	45.2152	25.2461	26.3027	25.7308	-0.811433	1.87101e-07	1.01071e-06
EVM0005855	lgc-46	174	179	209	113	128	117	12.8941	11.8772	11.0032	6.2639	6.9332	6.8952	-0.828698	4.77271e-06	2.01347e-05
EVM0014254	lgc-15	60	95	88	74	42	38	4.4144	6.3173	4.6451	4.0868	2.2735	2.2363	-0.834897	0.00228703	0.00552615
EVM0000258	unc-103	83	87	116	56	61	62	6.1724	5.7812	6.0982	3.0901	3.3315	3.6493	-0.841989	4.26322e-05	0.000148468
EVM0008415	acr-17	63	66	102	48	47	48	4.687	4.3749	5.3345	2.6646	2.5325	2.8225	-0.849203	0.000115319	0.000367772
EVM0009252	egl-36	11	17	20	12	11	5	0.7932	1.1186	1.049	0.6886	0.6223	0.3198	-0.852846	0.0224862	0.0418431
EVM0012161	gon-2	226	212	277	116	181	142	16.6908	14.0366	14.5816	6.3987	9.8425	8.4104	-0.875775	8.95814e-06	3.58623e-05
EVM0002139	lgc-52	96	106	133	63	80	59	7.1375	7.0534	6.9977	3.464	4.331	3.4735	-0.907433	8.3954e-06	3.38447e-05
EVM0012171	lgc-18	72	99	89	51	51	52	5.3134	6.5686	4.6788	2.8189	2.7694	3.0769	-0.928793	4.44722e-05	0.000154227
EVM0006506	ggr-2	158	158	224	125	119	75	11.7134	10.5015	11.7881	6.8842	6.4349	4.4413	-0.934047	5.63901e-06	2.34829e-05
EVM0003056	unc-2	305	199	224	115	142	182	22.5974	13.1967	11.746	6.3604	7.6805	10.7598	-0.93521	0.000389287	0.00111173
EVM0011940	lgc-18	40	72	73	49	34	25	2.9599	4.7865	3.8392	2.7026	1.8406	1.4757	-0.94264	0.000810779	0.00216584
EVM0001822	itr-1	328	262	365	177	221	166	24.2811	17.3846	19.164	9.7742	11.9893	9.7944	-0.943407	5.78304e-07	2.85724e-06
EVM0002863	lgc-9	166	213	200	112	112	116	12.2639	14.1666	10.4996	6.1638	6.0828	6.867	-0.947022	8.77901e-07	4.21335e-06
EVM0012480	acd-5	12	14	21	6	11	10	0.9217	0.8978	1.1044	0.3309	0.5955	0.5903	-0.953956	0.0106398	0.0216537
EVM0013383	glc-4	199	284	350	161	204	113	14.7586	18.8655	18.3765	8.9062	11.0754	6.6636	-0.963898	3.4956e-06	1.51621e-05
EVM0004941	lgc-19	27	72	35	39	21	18	2.0074	4.7865	1.8564	2.1513	1.1369	1.0625	-0.981297	0.0134532	0.0266708
EVM0011335	del-7	15	11	18	10	9	6	1.0741	0.7043	0.9441	0.5459	0.4692	0.3411	-0.983211	0.0112992	0.022838
EVM0000581	acr-21	15	25	34	14	17	10	1.1152	1.662	1.7881	0.7722	0.9203	0.5903	-1.00698	0.00232964	0.00561375
EVM0000005	gtl-1	266	222	265	139	154	134	19.7198	14.753	13.9141	7.6665	8.3662	7.941	-1.00806	1.78021e-07	9.65597e-07
EVM0004669	avr-15	508	514	664	302	323	309	37.6114	34.1321	34.8733	16.7204	17.5462	18.234	-1.0214	1.56906e-10	1.36517e-09
EVM0007776	shw-1	122	142	162	70	63	99	9.0377	9.4176	8.4911	3.8865	3.428	5.8486	-1.03516	3.98598e-06	1.71265e-05
EVM0008869	cca-1	451	364	529	247	286	204	33.3662	24.1376	27.8267	13.6544	15.5424	12.0424	-1.04666	1.53145e-08	9.91365e-08
EVM0001402	acr-20	77	115	162	55	78	52	5.7169	7.6493	8.5146	3.0487	4.2071	3.0956	-1.08354	3.34537e-06	1.45486e-05
EVM0015572		36	37	52	23	15	28	2.6723	2.4485	2.7295	1.2533	0.8101	1.6502	-1.08586	0.000150207	0.000468067
EVM0016086	eor-1	217	235	255	113	133	129	16.0491	15.5893	13.4009	6.2335	7.2169	7.5915	-1.09489	2.08962e-09	1.5588e-08
EVM0014527	avr-15	192	257	392	127	173	133	14.2198	17.0841	20.5864	7.0137	9.3629	7.867	-1.10077	3.45511e-08	2.11374e-07
EVM0014635	mod-1	154	139	195	75	116	66	11.3715	9.2024	10.2326	4.1231	6.3139	3.8717	-1.10123	7.71251e-07	3.73669e-06
EVM0004149	lgc-7	109	150	177	85	83	58	8.0849	9.9373	9.3088	4.6881	4.4933	3.4237	-1.11475	7.58639e-08	4.38027e-07
EVM0010994	lgc-55	110	91	150	58	68	52	8.1286	6.0496	7.896	3.199	3.6813	3.0695	-1.14702	1.28111e-07	7.11485e-07
EVM0011719	unc-38	127	160	169	80	87	63	9.3681	10.6367	8.8743	4.405	4.7099	3.7188	-1.16485	6.14848e-09	4.28132e-08
EVM0009270	egas-3	168	189	257	117	85	102	12.4587	12.5122	13.4998	6.4525	4.5849	6.0142	-1.17548	1.27149e-09	9.76729e-09
EVM0003079	kvs-5	145	215	192	76	99	100	10.7145	14.2827	10.068	4.1921	5.3595	5.9323	-1.17766	5.99354e-08	3.51418e-07
EVM0014318	glc-2	172	203	232	101	116	85	12.6947	13.4832	12.1839	5.5617	6.2731	5.0028	-1.18422	1.62334e-10	1.40778e-09
EVM0012404	unc-8	86	100	129	41	62	50	6.3797	6.654	6.7672	2.293	3.3762	2.9293	-1.20232	3.80419e-08	2.31448e-07
EVM0007026	exp-1	12	15	22	10	8	5	0.8839	0.9972	1.1339	0.5736	0.4336	0.2951	-1.20467	0.00156676	0.00393352
EVM0016260	mec-4	58	50	80	31	22	37	4.3122	3.324	4.2075	1.7098	1.191	2.2078	-1.21691	5.6708e-06	2.3593e-05
EVM0017361	H41C03.2	153	192	241	113	76	90	11.3035	12.715	12.652	6.2482	4.14	5.2955	-1.22649	1.27305e-09	9.77359e-09
EVM0006880	unc-68	1349	973	1026	480	651	522	99.8838	64.5558	53.9132	26.5288	35.3192	30.8355	-1.23474	2.1454e-08	1.35698e-07
EVM0006761	ggr-1	229	265	412	125	165	135	16.9551	17.5808	21.675	6.894	8.9472	7.9654	-1.2416	5.16286e-11	4.85543e-10
EVM0015523	lev-8	184	202	255	114	117	74	13.5933	13.4354	13.4244	6.2848	6.3739	4.3889	-1.24268	2.19154e-10	1.85175e-09
EVM0002811	acr-18	66	66	75	23	39	33	4.907	4.4077	3.9444	1.2686	2.1113	1.948	-1.30595	2.75498e-07	1.44179e-06
EVM0002662	acr-10	56	70	77	34	31	27	4.1634	4.6509	4.0664	1.8982	1.674	1.6117	-1.30625	2.91423e-08	1.80366e-07
EVM0009828	glr-5	54	75	110	36	38	33	4.0155	4.9859	5.7929	1.9859	2.0572	1.948	-1.31108	4.55028e-08	2.72585e-07
EVM0009748	lgc-29	24	28	41	13	14	13	1.8095	1.8773	2.1645	0.717	0.77	0.7952	-1.36167	5.13353e-06	2.15745e-05
EVM0002714	acd-5	118	174	224	78	75	64	8.7065	11.5763	11.7848	4.3372	4.0711	3.752	-1.40099	1.60077e-11	1.6021e-10
EVM0006385	unc-77	174	137	166	70	67	64	12.8824	9.0946	8.7118	3.8528	3.6245	3.7711	-1.44018	7.06083e-11	6.52917e-10
EVM0011356	unc-105	68	49	78	19	30	31	5.0557	3.229	4.1025	1.0479	1.6393	1.8299	-1.4499	2.3168e-07	1.22947e-06
EVM0016081	shk-1	274	322	436	137	147	131	20.2532	21.3669	22.9373	7.5846	7.9969	7.7633	-1.46815	7.20072e-18	1.54396e-16
EVM0015935	nep-17	5542	3199	3753	1609	1877	1653	410.173	212.315	197.211	88.964	101.844	97.6517	-1.50631	2.98108e-10	2.4813e-09
EVM0008730	lgc-18	62	78	102	39	31	24	4.6007	5.1811	5.37	2.171	1.6893	1.404	-1.52201	2.29711e-10	1.93387e-09
EVM0017123	lgc-17	76	66	120	28	45	28	5.653	4.3865	6.3109	1.5443	2.4361	1.677	-1.52865	3.41913e-09	2.47174e-08
EVM0011096	acr-14	87	58	81	32	36	20	6.4392	3.8548	4.2677	1.7923	1.9796	1.2027	-1.53167	5.98425e-08	3.51028e-07
EVM0013619	lgc-8	45	57	82	31	14	25	3.3553	3.8029	4.2945	1.6976	0.7813	1.493	-1.53413	6.28332e-08	3.67757e-07
EVM0010017	lgc-45	141	151	194	69	63	49	10.4073	10.0314	10.1981	3.7901	3.4231	2.8845	-1.59653	1.85808e-15	3.05477e-14
EVM0004686	acr-11	72	77	84	17	32	36	5.3173	5.1369	4.3938	0.9291	1.7589	2.1548	-1.61233	3.96205e-09	2.83637e-08
EVM0001521	del-1	88	98	112	35	41	32	6.5012	6.5162	5.8698	1.9221	2.2129	1.8619	-1.64628	1.57214e-13	2.01669e-12
EVM0005396	lgc-42	93	144	132	55	47	27	6.8952	9.5666	6.9206	3.019	2.5249	1.5938	-1.7029	2.88115e-11	2.79898e-10
EVM0004739	egl-19	355	215	203	69	96	113	26.2936	14.2954	10.6721	3.8251	5.1827	6.682	-1.70376	2.66272e-08	1.65729e-07
EVM0000893	acr-11	21	22	22	5	2	14	1.5401	1.4356	1.1592	0.2932	0.1256	0.8424	-1.7114	8.31651e-05	0.000273998
EVM0009321	lgc-14	51	81	106	32	25	22	3.7893	5.4085	5.5602	1.7651	1.3534	1.3188	-1.73588	3.68292e-11	3.53277e-10
EVM0016745	del-5	194	197	272	64	93	65	14.3892	13.0881	14.3127	3.5423	5.0429	3.8219	-1.7486	1.86914e-18	4.27034e-17
EVM0010096	acr-9	246	216	301	78	102	73	18.2122	14.3661	15.8139	4.286	5.5423	4.3242	-1.76901	3.51362e-19	8.62204e-18
EVM0011309	del-7	16	26	34	6	8	7	1.1958	1.696	1.7926	0.3089	0.4413	0.4352	-1.98295	5.56973e-08	3.28458e-07
EVM0003627	lgc-38	55	58	93	19	23	14	4.103	3.8722	4.8839	1.0674	1.2488	0.8086	-2.03407	3.98352e-14	5.50424e-13
EVM0015651	deg-1	51	25	39	10	14	8	3.7902	1.6374	2.0361	0.5484	0.7592	0.4653	-2.03928	1.92827e-07	1.03868e-06
EVM0016664	lgc-13	17	27	22	7	5	5	1.2532	1.7691	1.172	0.3622	0.2573	0.3063	-2.14519	5.83349e-08	3.43249e-07
EVM0009741	eat-2	259	435	482	111	104	76	19.1343	28.8903	25.3083	6.1385	5.6397	4.504	-2.16945	1.18464e-24	4.83003e-23
EVM0004799	acr-14	12	15	19	2	3	4	0.9214	0.9827	1.0248	0.117	0.1767	0.2372	-2.43246	1.05384e-07	5.94412e-07
EVM0016127	eat-2	18	20	17	5	3	3	1.346	1.3446	0.8963	0.2758	0.1624	0.1771	-2.47443	2.596e-08	1.61805e-07
EVM0013946	ggr-1	92	87	107	16	18	23	6.8407	5.7526	5.6111	0.8807	0.9815	1.3661	-2.48887	4.01835e-22	1.30828e-20
EVM0012412	lgc-15	13	13	15	2	1	2	0.9905	0.8476	0.793	0.1103	0.0807	0.0957	-3.08948	9.4792e-09	6.40121e-08

## Sheet: GO0022803
gene	C.elegans ortholog gene	Count_30‰_1	Count_30‰_2	Count_30‰_3	Count_60‰_1	Count_60‰_2	Count_60‰_3	normalized_Count_30‰_1	normalized_Count_30‰_2	normalized_Count_30‰_3	normalized_Count_60‰_1	normalized_Count_60‰_2	normalized_Count_60‰_3	logFC	PValue	FDR
EVM0010648	clh-6	534	533	721	439	432	452	39.5606	35.3995	37.8687	24.2943	23.429	26.6752	-0.600794	0.000147775	0.00046118
EVM0012692	lgc-48	96	113	177	104	92	85	7.1299	7.5304	9.3169	5.7331	4.9885	4.9928	-0.615213	0.00233724	0.00562593
EVM0017147	lgc-17	169	263	361	202	209	155	12.4723	17.455	18.9581	11.1445	11.3375	9.1395	-0.631526	0.00150842	0.00380074
EVM0003281	lgc-43	108	126	168	76	110	102	7.9849	8.3428	8.8392	4.2012	5.9689	6.0489	-0.636267	0.00201735	0.0049403
EVM0007944	lgc-29	49	66	67	53	49	30	3.618	4.3725	3.5237	2.9089	2.684	1.7709	-0.636451	0.01083	0.0220071
EVM0000634	acr-21	74	76	119	58	79	55	5.5015	5.0456	6.2398	3.2295	4.3019	3.266	-0.638264	0.00376689	0.00859521
EVM0017511	acr-12	27	37	43	26	31	20	2.0198	2.4881	2.2461	1.4435	1.6842	1.1976	-0.638683	0.0174879	0.0335115
EVM0015790	shw-3	27	42	72	34	36	30	2.0309	2.8203	3.7577	1.8922	1.9451	1.7475	-0.641836	0.020629	0.0387087
EVM0002628	acc-3	148	145	254	133	130	125	10.9304	9.6395	13.3589	7.327	7.0377	7.3786	-0.646324	0.000764921	0.00205306
EVM0006056	slo-1	493	415	496	317	368	335	36.4848	27.5092	26.0808	17.4995	19.9436	19.7685	-0.652282	0.000295012	0.00086353
EVM0000703	lgc-47	202	298	395	214	216	198	14.9442	19.8068	20.7386	11.8548	11.7103	11.6734	-0.658263	0.000265245	0.000782622
EVM0007902	acr-5	18	34	37	22	23	17	1.3383	2.2438	1.9459	1.2134	1.2451	1.0035	-0.680412	0.0220961	0.0411756
EVM0011009	acr-2	370	411	575	300	340	296	27.4147	27.2552	30.1966	16.5626	18.4297	17.505	-0.693755	1.51876e-05	5.80309e-05
EVM0014368	tax-2	122	124	156	88	97	94	8.9962	8.2614	8.2002	4.8536	5.2752	5.5633	-0.695912	0.000245482	0.000729018
EVM0002173	asic-2	167	155	196	130	133	98	12.3376	10.3171	10.3152	7.1702	7.2004	5.8047	-0.703254	0.000211691	0.000637962
EVM0015906	kvs-2	273	284	341	221	226	173	20.2263	18.8479	17.9357	12.2378	12.2359	10.212	-0.713929	2.62626e-05	9.54487e-05
EVM0012432	trp-1	148	142	190	96	131	94	10.9302	9.3934	9.9597	5.2947	7.1227	5.5486	-0.749795	0.000135894	0.000427525
EVM0016049	glr-4	192	138	182	114	128	106	14.1908	9.1707	9.5767	6.275	6.9275	6.2571	-0.752567	0.000413633	0.00117392
EVM0003970	lgc-11	88	101	158	75	100	54	6.5406	6.6984	8.3274	4.1342	5.4235	3.2088	-0.757394	0.00107593	0.00280376
EVM0006715	mec-10	210	186	427	247	164	122	15.5495	12.3431	22.464	13.6524	8.9137	7.2276	-0.759	0.00354173	0.00813369
EVM0010278	lgc-13	22	32	29	22	22	11	1.5917	2.1236	1.5355	1.2134	1.1793	0.6636	-0.763073	0.0156118	0.0303731
EVM0005265	kcnl-4	130	163	241	106	139	102	9.6173	10.832	12.6633	5.8343	7.5376	6.0487	-0.772957	0.00010108	0.000327006
EVM0004766	kcnl-3	145	149	199	96	109	117	10.7347	9.8786	10.4498	5.2979	5.9239	6.9104	-0.777244	4.56389e-05	0.000157901
EVM0016464	lgc-9	29	52	60	39	27	26	2.1818	3.4726	3.1774	2.1648	1.4398	1.5242	-0.789855	0.00453091	0.010134
EVM0009755	lgc-29	17	32	27	21	13	16	1.2596	2.0924	1.4404	1.1577	0.6805	0.9263	-0.790399	0.0167498	0.0322604
EVM0016922	nca-2	92	81	107	51	62	68	6.7759	5.35	5.6462	2.8322	3.3843	4.014	-0.793625	0.000366727	0.00105275
EVM0009541	exp-2	644	644	860	457	485	436	47.6963	42.7544	45.2152	25.2461	26.3027	25.7308	-0.811433	1.87101e-07	1.01071e-06
EVM0005855	lgc-46	174	179	209	113	128	117	12.8941	11.8772	11.0032	6.2639	6.9332	6.8952	-0.828698	4.77271e-06	2.01347e-05
EVM0014254	lgc-15	60	95	88	74	42	38	4.4144	6.3173	4.6451	4.0868	2.2735	2.2363	-0.834897	0.00228703	0.00552615
EVM0000258	unc-103	83	87	116	56	61	62	6.1724	5.7812	6.0982	3.0901	3.3315	3.6493	-0.841989	4.26322e-05	0.000148468
EVM0008415	acr-17	63	66	102	48	47	48	4.687	4.3749	5.3345	2.6646	2.5325	2.8225	-0.849203	0.000115319	0.000367772
EVM0009252	egl-36	11	17	20	12	11	5	0.7932	1.1186	1.049	0.6886	0.6223	0.3198	-0.852846	0.0224862	0.0418431
EVM0012161	gon-2	226	212	277	116	181	142	16.6908	14.0366	14.5816	6.3987	9.8425	8.4104	-0.875775	8.95814e-06	3.58623e-05
EVM0002139	lgc-52	96	106	133	63	80	59	7.1375	7.0534	6.9977	3.464	4.331	3.4735	-0.907433	8.3954e-06	3.38447e-05
EVM0012171	lgc-18	72	99	89	51	51	52	5.3134	6.5686	4.6788	2.8189	2.7694	3.0769	-0.928793	4.44722e-05	0.000154227
EVM0006506	ggr-2	158	158	224	125	119	75	11.7134	10.5015	11.7881	6.8842	6.4349	4.4413	-0.934047	5.63901e-06	2.34829e-05
EVM0003056	unc-2	305	199	224	115	142	182	22.5974	13.1967	11.746	6.3604	7.6805	10.7598	-0.93521	0.000389287	0.00111173
EVM0011940	lgc-18	40	72	73	49	34	25	2.9599	4.7865	3.8392	2.7026	1.8406	1.4757	-0.94264	0.000810779	0.00216584
EVM0001822	itr-1	328	262	365	177	221	166	24.2811	17.3846	19.164	9.7742	11.9893	9.7944	-0.943407	5.78304e-07	2.85724e-06
EVM0002863	lgc-9	166	213	200	112	112	116	12.2639	14.1666	10.4996	6.1638	6.0828	6.867	-0.947022	8.77901e-07	4.21335e-06
EVM0012480	acd-5	12	14	21	6	11	10	0.9217	0.8978	1.1044	0.3309	0.5955	0.5903	-0.953956	0.0106398	0.0216537
EVM0013383	glc-4	199	284	350	161	204	113	14.7586	18.8655	18.3765	8.9062	11.0754	6.6636	-0.963898	3.4956e-06	1.51621e-05
EVM0004941	lgc-19	27	72	35	39	21	18	2.0074	4.7865	1.8564	2.1513	1.1369	1.0625	-0.981297	0.0134532	0.0266708
EVM0011335	del-7	15	11	18	10	9	6	1.0741	0.7043	0.9441	0.5459	0.4692	0.3411	-0.983211	0.0112992	0.022838
EVM0000581	acr-21	15	25	34	14	17	10	1.1152	1.662	1.7881	0.7722	0.9203	0.5903	-1.00698	0.00232964	0.00561375
EVM0000005	gtl-1	266	222	265	139	154	134	19.7198	14.753	13.9141	7.6665	8.3662	7.941	-1.00806	1.78021e-07	9.65597e-07
EVM0004669	avr-15	508	514	664	302	323	309	37.6114	34.1321	34.8733	16.7204	17.5462	18.234	-1.0214	1.56906e-10	1.36517e-09
EVM0007776	shw-1	122	142	162	70	63	99	9.0377	9.4176	8.4911	3.8865	3.428	5.8486	-1.03516	3.98598e-06	1.71265e-05
EVM0008869	cca-1	451	364	529	247	286	204	33.3662	24.1376	27.8267	13.6544	15.5424	12.0424	-1.04666	1.53145e-08	9.91365e-08
EVM0001402	acr-20	77	115	162	55	78	52	5.7169	7.6493	8.5146	3.0487	4.2071	3.0956	-1.08354	3.34537e-06	1.45486e-05
EVM0015572		36	37	52	23	15	28	2.6723	2.4485	2.7295	1.2533	0.8101	1.6502	-1.08586	0.000150207	0.000468067
EVM0016086	eor-1	217	235	255	113	133	129	16.0491	15.5893	13.4009	6.2335	7.2169	7.5915	-1.09489	2.08962e-09	1.5588e-08
EVM0014527	avr-15	192	257	392	127	173	133	14.2198	17.0841	20.5864	7.0137	9.3629	7.867	-1.10077	3.45511e-08	2.11374e-07
EVM0014635	mod-1	154	139	195	75	116	66	11.3715	9.2024	10.2326	4.1231	6.3139	3.8717	-1.10123	7.71251e-07	3.73669e-06
EVM0004149	lgc-7	109	150	177	85	83	58	8.0849	9.9373	9.3088	4.6881	4.4933	3.4237	-1.11475	7.58639e-08	4.38027e-07
EVM0010994	lgc-55	110	91	150	58	68	52	8.1286	6.0496	7.896	3.199	3.6813	3.0695	-1.14702	1.28111e-07	7.11485e-07
EVM0011719	unc-38	127	160	169	80	87	63	9.3681	10.6367	8.8743	4.405	4.7099	3.7188	-1.16485	6.14848e-09	4.28132e-08
EVM0009270	egas-3	168	189	257	117	85	102	12.4587	12.5122	13.4998	6.4525	4.5849	6.0142	-1.17548	1.27149e-09	9.76729e-09
EVM0003079	kvs-5	145	215	192	76	99	100	10.7145	14.2827	10.068	4.1921	5.3595	5.9323	-1.17766	5.99354e-08	3.51418e-07
EVM0014318	glc-2	172	203	232	101	116	85	12.6947	13.4832	12.1839	5.5617	6.2731	5.0028	-1.18422	1.62334e-10	1.40778e-09
EVM0012404	unc-8	86	100	129	41	62	50	6.3797	6.654	6.7672	2.293	3.3762	2.9293	-1.20232	3.80419e-08	2.31448e-07
EVM0007026	exp-1	12	15	22	10	8	5	0.8839	0.9972	1.1339	0.5736	0.4336	0.2951	-1.20467	0.00156676	0.00393352
EVM0016260	mec-4	58	50	80	31	22	37	4.3122	3.324	4.2075	1.7098	1.191	2.2078	-1.21691	5.6708e-06	2.3593e-05
EVM0017361	H41C03.2	153	192	241	113	76	90	11.3035	12.715	12.652	6.2482	4.14	5.2955	-1.22649	1.27305e-09	9.77359e-09
EVM0006880	unc-68	1349	973	1026	480	651	522	99.8838	64.5558	53.9132	26.5288	35.3192	30.8355	-1.23474	2.1454e-08	1.35698e-07
EVM0006761	ggr-1	229	265	412	125	165	135	16.9551	17.5808	21.675	6.894	8.9472	7.9654	-1.2416	5.16286e-11	4.85543e-10
EVM0015523	lev-8	184	202	255	114	117	74	13.5933	13.4354	13.4244	6.2848	6.3739	4.3889	-1.24268	2.19154e-10	1.85175e-09
EVM0002811	acr-18	66	66	75	23	39	33	4.907	4.4077	3.9444	1.2686	2.1113	1.948	-1.30595	2.75498e-07	1.44179e-06
EVM0002662	acr-10	56	70	77	34	31	27	4.1634	4.6509	4.0664	1.8982	1.674	1.6117	-1.30625	2.91423e-08	1.80366e-07
EVM0009828	glr-5	54	75	110	36	38	33	4.0155	4.9859	5.7929	1.9859	2.0572	1.948	-1.31108	4.55028e-08	2.72585e-07
EVM0009748	lgc-29	24	28	41	13	14	13	1.8095	1.8773	2.1645	0.717	0.77	0.7952	-1.36167	5.13353e-06	2.15745e-05
EVM0002714	acd-5	118	174	224	78	75	64	8.7065	11.5763	11.7848	4.3372	4.0711	3.752	-1.40099	1.60077e-11	1.6021e-10
EVM0006385	unc-77	174	137	166	70	67	64	12.8824	9.0946	8.7118	3.8528	3.6245	3.7711	-1.44018	7.06083e-11	6.52917e-10
EVM0011356	unc-105	68	49	78	19	30	31	5.0557	3.229	4.1025	1.0479	1.6393	1.8299	-1.4499	2.3168e-07	1.22947e-06
EVM0016081	shk-1	274	322	436	137	147	131	20.2532	21.3669	22.9373	7.5846	7.9969	7.7633	-1.46815	7.20072e-18	1.54396e-16
EVM0015935	nep-17	5542	3199	3753	1609	1877	1653	410.173	212.315	197.211	88.964	101.844	97.6517	-1.50631	2.98108e-10	2.4813e-09
EVM0008730	lgc-18	62	78	102	39	31	24	4.6007	5.1811	5.37	2.171	1.6893	1.404	-1.52201	2.29711e-10	1.93387e-09
EVM0017123	lgc-17	76	66	120	28	45	28	5.653	4.3865	6.3109	1.5443	2.4361	1.677	-1.52865	3.41913e-09	2.47174e-08
EVM0011096	acr-14	87	58	81	32	36	20	6.4392	3.8548	4.2677	1.7923	1.9796	1.2027	-1.53167	5.98425e-08	3.51028e-07
EVM0013619	lgc-8	45	57	82	31	14	25	3.3553	3.8029	4.2945	1.6976	0.7813	1.493	-1.53413	6.28332e-08	3.67757e-07
EVM0010017	lgc-45	141	151	194	69	63	49	10.4073	10.0314	10.1981	3.7901	3.4231	2.8845	-1.59653	1.85808e-15	3.05477e-14
EVM0004686	acr-11	72	77	84	17	32	36	5.3173	5.1369	4.3938	0.9291	1.7589	2.1548	-1.61233	3.96205e-09	2.83637e-08
EVM0001521	del-1	88	98	112	35	41	32	6.5012	6.5162	5.8698	1.9221	2.2129	1.8619	-1.64628	1.57214e-13	2.01669e-12
EVM0005396	lgc-42	93	144	132	55	47	27	6.8952	9.5666	6.9206	3.019	2.5249	1.5938	-1.7029	2.88115e-11	2.79898e-10
EVM0004739	egl-19	355	215	203	69	96	113	26.2936	14.2954	10.6721	3.8251	5.1827	6.682	-1.70376	2.66272e-08	1.65729e-07
EVM0000893	acr-11	21	22	22	5	2	14	1.5401	1.4356	1.1592	0.2932	0.1256	0.8424	-1.7114	8.31651e-05	0.000273998
EVM0009321	lgc-14	51	81	106	32	25	22	3.7893	5.4085	5.5602	1.7651	1.3534	1.3188	-1.73588	3.68292e-11	3.53277e-10
EVM0016745	del-5	194	197	272	64	93	65	14.3892	13.0881	14.3127	3.5423	5.0429	3.8219	-1.7486	1.86914e-18	4.27034e-17
EVM0010096	acr-9	246	216	301	78	102	73	18.2122	14.3661	15.8139	4.286	5.5423	4.3242	-1.76901	3.51362e-19	8.62204e-18
EVM0011309	del-7	16	26	34	6	8	7	1.1958	1.696	1.7926	0.3089	0.4413	0.4352	-1.98295	5.56973e-08	3.28458e-07
EVM0003627	lgc-38	55	58	93	19	23	14	4.103	3.8722	4.8839	1.0674	1.2488	0.8086	-2.03407	3.98352e-14	5.50424e-13
EVM0015651	deg-1	51	25	39	10	14	8	3.7902	1.6374	2.0361	0.5484	0.7592	0.4653	-2.03928	1.92827e-07	1.03868e-06
EVM0016664	lgc-13	17	27	22	7	5	5	1.2532	1.7691	1.172	0.3622	0.2573	0.3063	-2.14519	5.83349e-08	3.43249e-07
EVM0009741	eat-2	259	435	482	111	104	76	19.1343	28.8903	25.3083	6.1385	5.6397	4.504	-2.16945	1.18464e-24	4.83003e-23
EVM0004799	acr-14	12	15	19	2	3	4	0.9214	0.9827	1.0248	0.117	0.1767	0.2372	-2.43246	1.05384e-07	5.94412e-07
EVM0016127	eat-2	18	20	17	5	3	3	1.346	1.3446	0.8963	0.2758	0.1624	0.1771	-2.47443	2.596e-08	1.61805e-07
EVM0013946	ggr-1	92	87	107	16	18	23	6.8407	5.7526	5.6111	0.8807	0.9815	1.3661	-2.48887	4.01835e-22	1.30828e-20
EVM0012412	lgc-15	13	13	15	2	1	2	0.9905	0.8476	0.793	0.1103	0.0807	0.0957	-3.08948	9.4792e-09	6.40121e-08

## Sheet: GO0022838
gene	C.elegans ortholog gene	Count_30‰_1	Count_30‰_2	Count_30‰_3	Count_60‰_1	Count_60‰_2	Count_60‰_3	normalized_Count_30‰_1	normalized_Count_30‰_2	normalized_Count_30‰_3	normalized_Count_60‰_1	normalized_Count_60‰_2	normalized_Count_60‰_3	logFC	PValue	FDR
EVM0010648	clh-6	534	533	721	439	432	452	39.5606	35.3995	37.8687	24.2943	23.429	26.6752	-0.600794	0.000147775	0.00046118
EVM0012692	lgc-48	96	113	177	104	92	85	7.1299	7.5304	9.3169	5.7331	4.9885	4.9928	-0.615213	0.00233724	0.00562593
EVM0017147	lgc-17	169	263	361	202	209	155	12.4723	17.455	18.9581	11.1445	11.3375	9.1395	-0.631526	0.00150842	0.00380074
EVM0003281	lgc-43	108	126	168	76	110	102	7.9849	8.3428	8.8392	4.2012	5.9689	6.0489	-0.636267	0.00201735	0.0049403
EVM0007944	lgc-29	49	66	67	53	49	30	3.618	4.3725	3.5237	2.9089	2.684	1.7709	-0.636451	0.01083	0.0220071
EVM0000634	acr-21	74	76	119	58	79	55	5.5015	5.0456	6.2398	3.2295	4.3019	3.266	-0.638264	0.00376689	0.00859521
EVM0017511	acr-12	27	37	43	26	31	20	2.0198	2.4881	2.2461	1.4435	1.6842	1.1976	-0.638683	0.0174879	0.0335115
EVM0015790	shw-3	27	42	72	34	36	30	2.0309	2.8203	3.7577	1.8922	1.9451	1.7475	-0.641836	0.020629	0.0387087
EVM0002628	acc-3	148	145	254	133	130	125	10.9304	9.6395	13.3589	7.327	7.0377	7.3786	-0.646324	0.000764921	0.00205306
EVM0006056	slo-1	493	415	496	317	368	335	36.4848	27.5092	26.0808	17.4995	19.9436	19.7685	-0.652282	0.000295012	0.00086353
EVM0000703	lgc-47	202	298	395	214	216	198	14.9442	19.8068	20.7386	11.8548	11.7103	11.6734	-0.658263	0.000265245	0.000782622
EVM0007902	acr-5	18	34	37	22	23	17	1.3383	2.2438	1.9459	1.2134	1.2451	1.0035	-0.680412	0.0220961	0.0411756
EVM0011009	acr-2	370	411	575	300	340	296	27.4147	27.2552	30.1966	16.5626	18.4297	17.505	-0.693755	1.51876e-05	5.80309e-05
EVM0014368	tax-2	122	124	156	88	97	94	8.9962	8.2614	8.2002	4.8536	5.2752	5.5633	-0.695912	0.000245482	0.000729018
EVM0002173	asic-2	167	155	196	130	133	98	12.3376	10.3171	10.3152	7.1702	7.2004	5.8047	-0.703254	0.000211691	0.000637962
EVM0015906	kvs-2	273	284	341	221	226	173	20.2263	18.8479	17.9357	12.2378	12.2359	10.212	-0.713929	2.62626e-05	9.54487e-05
EVM0012432	trp-1	148	142	190	96	131	94	10.9302	9.3934	9.9597	5.2947	7.1227	5.5486	-0.749795	0.000135894	0.000427525
EVM0016049	glr-4	192	138	182	114	128	106	14.1908	9.1707	9.5767	6.275	6.9275	6.2571	-0.752567	0.000413633	0.00117392
EVM0003970	lgc-11	88	101	158	75	100	54	6.5406	6.6984	8.3274	4.1342	5.4235	3.2088	-0.757394	0.00107593	0.00280376
EVM0006715	mec-10	210	186	427	247	164	122	15.5495	12.3431	22.464	13.6524	8.9137	7.2276	-0.759	0.00354173	0.00813369
EVM0010278	lgc-13	22	32	29	22	22	11	1.5917	2.1236	1.5355	1.2134	1.1793	0.6636	-0.763073	0.0156118	0.0303731
EVM0005265	kcnl-4	130	163	241	106	139	102	9.6173	10.832	12.6633	5.8343	7.5376	6.0487	-0.772957	0.00010108	0.000327006
EVM0004766	kcnl-3	145	149	199	96	109	117	10.7347	9.8786	10.4498	5.2979	5.9239	6.9104	-0.777244	4.56389e-05	0.000157901
EVM0016464	lgc-9	29	52	60	39	27	26	2.1818	3.4726	3.1774	2.1648	1.4398	1.5242	-0.789855	0.00453091	0.010134
EVM0009755	lgc-29	17	32	27	21	13	16	1.2596	2.0924	1.4404	1.1577	0.6805	0.9263	-0.790399	0.0167498	0.0322604
EVM0016922	nca-2	92	81	107	51	62	68	6.7759	5.35	5.6462	2.8322	3.3843	4.014	-0.793625	0.000366727	0.00105275
EVM0009541	exp-2	644	644	860	457	485	436	47.6963	42.7544	45.2152	25.2461	26.3027	25.7308	-0.811433	1.87101e-07	1.01071e-06
EVM0005855	lgc-46	174	179	209	113	128	117	12.8941	11.8772	11.0032	6.2639	6.9332	6.8952	-0.828698	4.77271e-06	2.01347e-05
EVM0014254	lgc-15	60	95	88	74	42	38	4.4144	6.3173	4.6451	4.0868	2.2735	2.2363	-0.834897	0.00228703	0.00552615
EVM0000258	unc-103	83	87	116	56	61	62	6.1724	5.7812	6.0982	3.0901	3.3315	3.6493	-0.841989	4.26322e-05	0.000148468
EVM0008415	acr-17	63	66	102	48	47	48	4.687	4.3749	5.3345	2.6646	2.5325	2.8225	-0.849203	0.000115319	0.000367772
EVM0009252	egl-36	11	17	20	12	11	5	0.7932	1.1186	1.049	0.6886	0.6223	0.3198	-0.852846	0.0224862	0.0418431
EVM0012161	gon-2	226	212	277	116	181	142	16.6908	14.0366	14.5816	6.3987	9.8425	8.4104	-0.875775	8.95814e-06	3.58623e-05
EVM0002139	lgc-52	96	106	133	63	80	59	7.1375	7.0534	6.9977	3.464	4.331	3.4735	-0.907433	8.3954e-06	3.38447e-05
EVM0012171	lgc-18	72	99	89	51	51	52	5.3134	6.5686	4.6788	2.8189	2.7694	3.0769	-0.928793	4.44722e-05	0.000154227
EVM0006506	ggr-2	158	158	224	125	119	75	11.7134	10.5015	11.7881	6.8842	6.4349	4.4413	-0.934047	5.63901e-06	2.34829e-05
EVM0003056	unc-2	305	199	224	115	142	182	22.5974	13.1967	11.746	6.3604	7.6805	10.7598	-0.93521	0.000389287	0.00111173
EVM0011940	lgc-18	40	72	73	49	34	25	2.9599	4.7865	3.8392	2.7026	1.8406	1.4757	-0.94264	0.000810779	0.00216584
EVM0001822	itr-1	328	262	365	177	221	166	24.2811	17.3846	19.164	9.7742	11.9893	9.7944	-0.943407	5.78304e-07	2.85724e-06
EVM0002863	lgc-9	166	213	200	112	112	116	12.2639	14.1666	10.4996	6.1638	6.0828	6.867	-0.947022	8.77901e-07	4.21335e-06
EVM0012480	acd-5	12	14	21	6	11	10	0.9217	0.8978	1.1044	0.3309	0.5955	0.5903	-0.953956	0.0106398	0.0216537
EVM0013383	glc-4	199	284	350	161	204	113	14.7586	18.8655	18.3765	8.9062	11.0754	6.6636	-0.963898	3.4956e-06	1.51621e-05
EVM0004941	lgc-19	27	72	35	39	21	18	2.0074	4.7865	1.8564	2.1513	1.1369	1.0625	-0.981297	0.0134532	0.0266708
EVM0011335	del-7	15	11	18	10	9	6	1.0741	0.7043	0.9441	0.5459	0.4692	0.3411	-0.983211	0.0112992	0.022838
EVM0000581	acr-21	15	25	34	14	17	10	1.1152	1.662	1.7881	0.7722	0.9203	0.5903	-1.00698	0.00232964	0.00561375
EVM0000005	gtl-1	266	222	265	139	154	134	19.7198	14.753	13.9141	7.6665	8.3662	7.941	-1.00806	1.78021e-07	9.65597e-07
EVM0004669	avr-15	508	514	664	302	323	309	37.6114	34.1321	34.8733	16.7204	17.5462	18.234	-1.0214	1.56906e-10	1.36517e-09
EVM0007776	shw-1	122	142	162	70	63	99	9.0377	9.4176	8.4911	3.8865	3.428	5.8486	-1.03516	3.98598e-06	1.71265e-05
EVM0008869	cca-1	451	364	529	247	286	204	33.3662	24.1376	27.8267	13.6544	15.5424	12.0424	-1.04666	1.53145e-08	9.91365e-08
EVM0001402	acr-20	77	115	162	55	78	52	5.7169	7.6493	8.5146	3.0487	4.2071	3.0956	-1.08354	3.34537e-06	1.45486e-05
EVM0015572		36	37	52	23	15	28	2.6723	2.4485	2.7295	1.2533	0.8101	1.6502	-1.08586	0.000150207	0.000468067
EVM0016086	eor-1	217	235	255	113	133	129	16.0491	15.5893	13.4009	6.2335	7.2169	7.5915	-1.09489	2.08962e-09	1.5588e-08
EVM0014527	avr-15	192	257	392	127	173	133	14.2198	17.0841	20.5864	7.0137	9.3629	7.867	-1.10077	3.45511e-08	2.11374e-07
EVM0014635	mod-1	154	139	195	75	116	66	11.3715	9.2024	10.2326	4.1231	6.3139	3.8717	-1.10123	7.71251e-07	3.73669e-06
EVM0004149	lgc-7	109	150	177	85	83	58	8.0849	9.9373	9.3088	4.6881	4.4933	3.4237	-1.11475	7.58639e-08	4.38027e-07
EVM0010994	lgc-55	110	91	150	58	68	52	8.1286	6.0496	7.896	3.199	3.6813	3.0695	-1.14702	1.28111e-07	7.11485e-07
EVM0011719	unc-38	127	160	169	80	87	63	9.3681	10.6367	8.8743	4.405	4.7099	3.7188	-1.16485	6.14848e-09	4.28132e-08
EVM0009270	egas-3	168	189	257	117	85	102	12.4587	12.5122	13.4998	6.4525	4.5849	6.0142	-1.17548	1.27149e-09	9.76729e-09
EVM0003079	kvs-5	145	215	192	76	99	100	10.7145	14.2827	10.068	4.1921	5.3595	5.9323	-1.17766	5.99354e-08	3.51418e-07
EVM0014318	glc-2	172	203	232	101	116	85	12.6947	13.4832	12.1839	5.5617	6.2731	5.0028	-1.18422	1.62334e-10	1.40778e-09
EVM0012404	unc-8	86	100	129	41	62	50	6.3797	6.654	6.7672	2.293	3.3762	2.9293	-1.20232	3.80419e-08	2.31448e-07
EVM0007026	exp-1	12	15	22	10	8	5	0.8839	0.9972	1.1339	0.5736	0.4336	0.2951	-1.20467	0.00156676	0.00393352
EVM0016260	mec-4	58	50	80	31	22	37	4.3122	3.324	4.2075	1.7098	1.191	2.2078	-1.21691	5.6708e-06	2.3593e-05
EVM0017361	H41C03.2	153	192	241	113	76	90	11.3035	12.715	12.652	6.2482	4.14	5.2955	-1.22649	1.27305e-09	9.77359e-09
EVM0006880	unc-68	1349	973	1026	480	651	522	99.8838	64.5558	53.9132	26.5288	35.3192	30.8355	-1.23474	2.1454e-08	1.35698e-07
EVM0006761	ggr-1	229	265	412	125	165	135	16.9551	17.5808	21.675	6.894	8.9472	7.9654	-1.2416	5.16286e-11	4.85543e-10
EVM0015523	lev-8	184	202	255	114	117	74	13.5933	13.4354	13.4244	6.2848	6.3739	4.3889	-1.24268	2.19154e-10	1.85175e-09
EVM0002811	acr-18	66	66	75	23	39	33	4.907	4.4077	3.9444	1.2686	2.1113	1.948	-1.30595	2.75498e-07	1.44179e-06
EVM0002662	acr-10	56	70	77	34	31	27	4.1634	4.6509	4.0664	1.8982	1.674	1.6117	-1.30625	2.91423e-08	1.80366e-07
EVM0009828	glr-5	54	75	110	36	38	33	4.0155	4.9859	5.7929	1.9859	2.0572	1.948	-1.31108	4.55028e-08	2.72585e-07
EVM0009748	lgc-29	24	28	41	13	14	13	1.8095	1.8773	2.1645	0.717	0.77	0.7952	-1.36167	5.13353e-06	2.15745e-05
EVM0002714	acd-5	118	174	224	78	75	64	8.7065	11.5763	11.7848	4.3372	4.0711	3.752	-1.40099	1.60077e-11	1.6021e-10
EVM0006385	unc-77	174	137	166	70	67	64	12.8824	9.0946	8.7118	3.8528	3.6245	3.7711	-1.44018	7.06083e-11	6.52917e-10
EVM0011356	unc-105	68	49	78	19	30	31	5.0557	3.229	4.1025	1.0479	1.6393	1.8299	-1.4499	2.3168e-07	1.22947e-06
EVM0016081	shk-1	274	322	436	137	147	131	20.2532	21.3669	22.9373	7.5846	7.9969	7.7633	-1.46815	7.20072e-18	1.54396e-16
EVM0015935	nep-17	5542	3199	3753	1609	1877	1653	410.173	212.315	197.211	88.964	101.844	97.6517	-1.50631	2.98108e-10	2.4813e-09
EVM0008730	lgc-18	62	78	102	39	31	24	4.6007	5.1811	5.37	2.171	1.6893	1.404	-1.52201	2.29711e-10	1.93387e-09
EVM0017123	lgc-17	76	66	120	28	45	28	5.653	4.3865	6.3109	1.5443	2.4361	1.677	-1.52865	3.41913e-09	2.47174e-08
EVM0011096	acr-14	87	58	81	32	36	20	6.4392	3.8548	4.2677	1.7923	1.9796	1.2027	-1.53167	5.98425e-08	3.51028e-07
EVM0013619	lgc-8	45	57	82	31	14	25	3.3553	3.8029	4.2945	1.6976	0.7813	1.493	-1.53413	6.28332e-08	3.67757e-07
EVM0010017	lgc-45	141	151	194	69	63	49	10.4073	10.0314	10.1981	3.7901	3.4231	2.8845	-1.59653	1.85808e-15	3.05477e-14
EVM0004686	acr-11	72	77	84	17	32	36	5.3173	5.1369	4.3938	0.9291	1.7589	2.1548	-1.61233	3.96205e-09	2.83637e-08
EVM0001521	del-1	88	98	112	35	41	32	6.5012	6.5162	5.8698	1.9221	2.2129	1.8619	-1.64628	1.57214e-13	2.01669e-12
EVM0005396	lgc-42	93	144	132	55	47	27	6.8952	9.5666	6.9206	3.019	2.5249	1.5938	-1.7029	2.88115e-11	2.79898e-10
EVM0004739	egl-19	355	215	203	69	96	113	26.2936	14.2954	10.6721	3.8251	5.1827	6.682	-1.70376	2.66272e-08	1.65729e-07
EVM0000893	acr-11	21	22	22	5	2	14	1.5401	1.4356	1.1592	0.2932	0.1256	0.8424	-1.7114	8.31651e-05	0.000273998
EVM0009321	lgc-14	51	81	106	32	25	22	3.7893	5.4085	5.5602	1.7651	1.3534	1.3188	-1.73588	3.68292e-11	3.53277e-10
EVM0016745	del-5	194	197	272	64	93	65	14.3892	13.0881	14.3127	3.5423	5.0429	3.8219	-1.7486	1.86914e-18	4.27034e-17
EVM0010096	acr-9	246	216	301	78	102	73	18.2122	14.3661	15.8139	4.286	5.5423	4.3242	-1.76901	3.51362e-19	8.62204e-18
EVM0011309	del-7	16	26	34	6	8	7	1.1958	1.696	1.7926	0.3089	0.4413	0.4352	-1.98295	5.56973e-08	3.28458e-07
EVM0003627	lgc-38	55	58	93	19	23	14	4.103	3.8722	4.8839	1.0674	1.2488	0.8086	-2.03407	3.98352e-14	5.50424e-13
EVM0015651	deg-1	51	25	39	10	14	8	3.7902	1.6374	2.0361	0.5484	0.7592	0.4653	-2.03928	1.92827e-07	1.03868e-06
EVM0016664	lgc-13	17	27	22	7	5	5	1.2532	1.7691	1.172	0.3622	0.2573	0.3063	-2.14519	5.83349e-08	3.43249e-07
EVM0009741	eat-2	259	435	482	111	104	76	19.1343	28.8903	25.3083	6.1385	5.6397	4.504	-2.16945	1.18464e-24	4.83003e-23
EVM0004799	acr-14	12	15	19	2	3	4	0.9214	0.9827	1.0248	0.117	0.1767	0.2372	-2.43246	1.05384e-07	5.94412e-07
EVM0016127	eat-2	18	20	17	5	3	3	1.346	1.3446	0.8963	0.2758	0.1624	0.1771	-2.47443	2.596e-08	1.61805e-07
EVM0013946	ggr-1	92	87	107	16	18	23	6.8407	5.7526	5.6111	0.8807	0.9815	1.3661	-2.48887	4.01835e-22	1.30828e-20
EVM0012412	lgc-15	13	13	15	2	1	2	0.9905	0.8476	0.793	0.1103	0.0807	0.0957	-3.08948	9.4792e-09	6.40121e-08

## Sheet: GO0042254
gene	C.elegans ortholog gene	Count_30‰_1	Count_30‰_2	Count_30‰_3	Count_60‰_1	Count_60‰_2	Count_60‰_3	normalized_Count_30‰_1	normalized_Count_30‰_2	normalized_Count_30‰_3	normalized_Count_60‰_1	normalized_Count_60‰_2	normalized_Count_60‰_3	logFC	PValue	FDR
EVM0012573	lpd-7	2688	2820	3682	2250	2568	2045	198.94	187.168	193.515	124.364	139.355	120.753	-0.592103	4.8648e-05	0.000167438
EVM0014782	F10E7.5	1764	2557	3246	1940	1868	1758	130.573	169.69	170.576	107.254	101.329	103.827	-0.592196	0.000170257	0.000525159
EVM0014928	F25H8.2	389	476	609	331	360	299	28.82	31.5678	32.0217	18.3222	19.545	17.6497	-0.735466	4.3901e-06	1.86632e-05
EVM0003025	eif-6	1270	1476	1930	1172	1034	899	94.0164	97.9546	101.43	64.7713	56.0839	53.0948	-0.754224	9.77188e-07	4.65781e-06
EVM0004141	Y66H1A.4	2380	1721	3211	1523	1751	1432	176.124	114.193	168.762	84.2061	95.0057	84.5439	-0.79947	9.38072e-06	3.74184e-05
EVM0007200	Y23H5B.5	621	539	550	385	346	353	45.9692	35.8019	28.9072	21.3015	18.7515	20.8236	-0.859848	7.19204e-06	2.94141e-05
EVM0007133	T22H9.1	549	526	638	379	347	332	40.6691	34.9064	33.515	20.931	18.8175	19.5919	-0.876821	1.12488e-07	6.30532e-07
EVM0008782	rla-0	39736	35680	43967	22260	20623	29737	2941.11	2367.89	2310.58	1230.47	1118.91	1756.2	-0.89212	5.41038e-06	2.26375e-05
EVM0011537	Y45F10D.7	696	632	828	401	476	428	51.5082	41.9674	43.5156	22.1677	25.8348	25.255	-0.902012	5.70947e-08	3.361e-07
EVM0014878	fib-1	14250	16436	21235	10380	11250	9488	1054.76	1090.75	1115.94	573.773	610.408	560.333	-0.902685	1.03463e-09	8.05987e-09
EVM0016459	tag-151	1287	1153	1553	723	850	752	95.2337	76.544	81.6331	39.9449	46.1256	44.4079	-0.957105	2.48713e-09	1.83809e-08
EVM0017422	Y48B6A.1	839	961	1336	503	628	452	62.1333	63.7541	70.235	27.7977	34.0821	26.6812	-1.14693	3.42919e-12	3.7741e-11
EVM0010627	Y61A9LA.10	1156	1015	1258	492	638	531	85.5865	67.3887	66.0966	27.2092	34.595	31.3707	-1.2323	1.32841e-12	1.5414e-11
EVM0008916	rrp-1	364	480	643	254	240	202	26.9224	31.8324	33.7733	14.0611	13.0109	11.9562	-1.24617	5.65151e-13	6.8831e-12
EVM0001888	Y75B8A.7	912	878	1115	411	518	421	67.5197	58.2903	58.6106	22.704	28.0877	24.8718	-1.28433	6.16144e-15	9.41698e-14
EVM0015883	rrbs-1	1660	2012	2531	910	1051	868	122.835	133.553	133.002	50.3113	57.0271	51.24	-1.29597	1.28769e-17	2.69134e-16
EVM0013635	F27C1.6	2134	2195	2898	1057	1250	986	157.97	145.67	152.3	58.4304	67.8316	58.2207	-1.30505	8.71442e-18	1.8476e-16
EVM0010915	Y53C12B.1	356	381	409	142	170	144	26.3479	25.2855	21.5131	7.8574	9.2262	8.4886	-1.51292	7.68743e-18	1.643e-16
EVM0014533	tag-151	671	426	451	156	170	221	49.6927	28.2824	23.7232	8.6361	9.2067	13.0286	-1.71792	9.11025e-11	8.28552e-10
EVM0012195		1806	1411	1578	433	543	606	133.697	93.6625	82.9086	23.9614	29.4864	35.784	-1.79725	2.01842e-17	4.12113e-16
EVM0000872	H06I04.3	2422	1432	1855	523	654	692	179.274	95.0005	97.488	28.9135	35.4876	40.885	-1.81942	3.43544e-14	4.78686e-13

## Sheet: GO0006323
gene	C.elegans ortholog gene	Count_30‰_1	Count_30‰_2	Count_30‰_3	Count_60‰_1	Count_60‰_2	Count_60‰_3	normalized_Count_30‰_1	normalized_Count_30‰_2	normalized_Count_30‰_3	normalized_Count_60‰_1	normalized_Count_60‰_2	normalized_Count_60‰_3	logFC	PValue	FDR
EVM0017454	hil-2	549	495	682	391	428	460	40.6221	32.8461	35.8305	21.6231	23.2152	27.1551	-0.601983	0.00040257	0.00114621
EVM0014186	nap-1	15357	17644	23457	14034	15469	11715	1136.63	1170.91	1232.74	775.735	839.281	691.847	-0.617934	5.2732e-05	0.00018037
EVM0004509	hil-6	1827	1756	2013	977	1013	676	135.238	116.533	105.791	54.0173	54.9764	39.9495	-1.26245	7.88649e-13	9.41476e-12
EVM0014838	hil-6	1542	1421	1603	820	762	556	114.127	94.2748	84.2366	45.3492	41.3603	32.83	-1.29041	8.83905e-13	1.04952e-11
EVM0015077	hil-6	2229	2137	2305	1113	1014	711	164.992	141.815	121.121	61.5459	55.0145	41.9897	-1.43152	1.00779e-14	1.50555e-13
EVM0004950	hil-6	16959	16056	18369	8489	7552	5418	1255.26	1065.56	965.339	469.269	409.758	319.979	-1.45445	1.36332e-15	2.28099e-14
EVM0005809	his-24	465	393	391	162	145	99	34.3847	26.0698	20.5259	8.9286	7.8848	5.8457	-1.83204	5.64334e-16	9.93093e-15
EVM0003769	his-24	11913	8916	7938	3927	3218	2264	881.768	591.695	417.14	217.095	174.615	133.682	-1.84714	1.48843e-13	1.91302e-12
EVM0011469	spr-2	1245	1864	2104	580	575	464	92.1402	123.711	110.591	32.039	31.1842	27.384	-1.8489	2.81911e-27	1.37845e-25
EVM0006306	his-24	1206	990	750	355	326	233	89.2794	65.683	39.4397	19.613	17.677	13.7691	-1.92646	6.99571e-14	9.38261e-13
EVM0007481	his-24	2450	1595	1587	713	561	382	181.372	105.883	83.4116	39.403	30.456	22.5864	-2.00224	1.53909e-13	1.97621e-12
EVM0014108	spr-2	312	406	517	107	111	120	23.1291	26.9113	27.185	5.9276	6.0024	7.0846	-2.02361	2.029e-29	1.18442e-27
EVM0005618	his-24	5678	4239	3289	1353	1063	828	420.298	281.322	172.836	74.7731	57.6883	48.9008	-2.26895	5.73889e-17	1.11899e-15

## Sheet: GO0006334
gene	C.elegans ortholog gene	Count_30‰_1	Count_30‰_2	Count_30‰_3	Count_60‰_1	Count_60‰_2	Count_60‰_3	normalized_Count_30‰_1	normalized_Count_30‰_2	normalized_Count_30‰_3	normalized_Count_60‰_1	normalized_Count_60‰_2	normalized_Count_60‰_3	logFC	PValue	FDR
EVM0017454	hil-2	549	495	682	391	428	460	40.6221	32.8461	35.8305	21.6231	23.2152	27.1551	-0.601983	0.00040257	0.00114621
EVM0014186	nap-1	15357	17644	23457	14034	15469	11715	1136.63	1170.91	1232.74	775.735	839.281	691.847	-0.617934	5.2732e-05	0.00018037
EVM0004509	hil-6	1827	1756	2013	977	1013	676	135.238	116.533	105.791	54.0173	54.9764	39.9495	-1.26245	7.88649e-13	9.41476e-12
EVM0014838	hil-6	1542	1421	1603	820	762	556	114.127	94.2748	84.2366	45.3492	41.3603	32.83	-1.29041	8.83905e-13	1.04952e-11
EVM0015077	hil-6	2229	2137	2305	1113	1014	711	164.992	141.815	121.121	61.5459	55.0145	41.9897	-1.43152	1.00779e-14	1.50555e-13
EVM0004950	hil-6	16959	16056	18369	8489	7552	5418	1255.26	1065.56	965.339	469.269	409.758	319.979	-1.45445	1.36332e-15	2.28099e-14
EVM0005809	his-24	465	393	391	162	145	99	34.3847	26.0698	20.5259	8.9286	7.8848	5.8457	-1.83204	5.64334e-16	9.93093e-15
EVM0003769	his-24	11913	8916	7938	3927	3218	2264	881.768	591.695	417.14	217.095	174.615	133.682	-1.84714	1.48843e-13	1.91302e-12
EVM0011469	spr-2	1245	1864	2104	580	575	464	92.1402	123.711	110.591	32.039	31.1842	27.384	-1.8489	2.81911e-27	1.37845e-25
EVM0006306	his-24	1206	990	750	355	326	233	89.2794	65.683	39.4397	19.613	17.677	13.7691	-1.92646	6.99571e-14	9.38261e-13
EVM0007481	his-24	2450	1595	1587	713	561	382	181.372	105.883	83.4116	39.403	30.456	22.5864	-2.00224	1.53909e-13	1.97621e-12
EVM0014108	spr-2	312	406	517	107	111	120	23.1291	26.9113	27.185	5.9276	6.0024	7.0846	-2.02361	2.029e-29	1.18442e-27
EVM0005618	his-24	5678	4239	3289	1353	1063	828	420.298	281.322	172.836	74.7731	57.6883	48.9008	-2.26895	5.73889e-17	1.11899e-15

## Sheet: GO0031497
gene	C.elegans ortholog gene	Count_30‰_1	Count_30‰_2	Count_30‰_3	Count_60‰_1	Count_60‰_2	Count_60‰_3	normalized_Count_30‰_1	normalized_Count_30‰_2	normalized_Count_30‰_3	normalized_Count_60‰_1	normalized_Count_60‰_2	normalized_Count_60‰_3	logFC	PValue	FDR
EVM0017454	hil-2	549	495	682	391	428	460	40.6221	32.8461	35.8305	21.6231	23.2152	27.1551	-0.601983	0.00040257	0.00114621
EVM0014186	nap-1	15357	17644	23457	14034	15469	11715	1136.63	1170.91	1232.74	775.735	839.281	691.847	-0.617934	5.2732e-05	0.00018037
EVM0004509	hil-6	1827	1756	2013	977	1013	676	135.238	116.533	105.791	54.0173	54.9764	39.9495	-1.26245	7.88649e-13	9.41476e-12
EVM0014838	hil-6	1542	1421	1603	820	762	556	114.127	94.2748	84.2366	45.3492	41.3603	32.83	-1.29041	8.83905e-13	1.04952e-11
EVM0015077	hil-6	2229	2137	2305	1113	1014	711	164.992	141.815	121.121	61.5459	55.0145	41.9897	-1.43152	1.00779e-14	1.50555e-13
EVM0004950	hil-6	16959	16056	18369	8489	7552	5418	1255.26	1065.56	965.339	469.269	409.758	319.979	-1.45445	1.36332e-15	2.28099e-14
EVM0005809	his-24	465	393	391	162	145	99	34.3847	26.0698	20.5259	8.9286	7.8848	5.8457	-1.83204	5.64334e-16	9.93093e-15
EVM0003769	his-24	11913	8916	7938	3927	3218	2264	881.768	591.695	417.14	217.095	174.615	133.682	-1.84714	1.48843e-13	1.91302e-12
EVM0011469	spr-2	1245	1864	2104	580	575	464	92.1402	123.711	110.591	32.039	31.1842	27.384	-1.8489	2.81911e-27	1.37845e-25
EVM0006306	his-24	1206	990	750	355	326	233	89.2794	65.683	39.4397	19.613	17.677	13.7691	-1.92646	6.99571e-14	9.38261e-13
EVM0007481	his-24	2450	1595	1587	713	561	382	181.372	105.883	83.4116	39.403	30.456	22.5864	-2.00224	1.53909e-13	1.97621e-12
EVM0014108	spr-2	312	406	517	107	111	120	23.1291	26.9113	27.185	5.9276	6.0024	7.0846	-2.02361	2.029e-29	1.18442e-27
EVM0005618	his-24	5678	4239	3289	1353	1063	828	420.298	281.322	172.836	74.7731	57.6883	48.9008	-2.26895	5.73889e-17	1.11899e-15

## Sheet: GO0034728
gene	C.elegans ortholog gene	Count_30‰_1	Count_30‰_2	Count_30‰_3	Count_60‰_1	Count_60‰_2	Count_60‰_3	normalized_Count_30‰_1	normalized_Count_30‰_2	normalized_Count_30‰_3	normalized_Count_60‰_1	normalized_Count_60‰_2	normalized_Count_60‰_3	logFC	PValue	FDR
EVM0017454	hil-2	549	495	682	391	428	460	40.6221	32.8461	35.8305	21.6231	23.2152	27.1551	-0.601983	0.00040257	0.00114621
EVM0014186	nap-1	15357	17644	23457	14034	15469	11715	1136.63	1170.91	1232.74	775.735	839.281	691.847	-0.617934	5.2732e-05	0.00018037
EVM0004509	hil-6	1827	1756	2013	977	1013	676	135.238	116.533	105.791	54.0173	54.9764	39.9495	-1.26245	7.88649e-13	9.41476e-12
EVM0014838	hil-6	1542	1421	1603	820	762	556	114.127	94.2748	84.2366	45.3492	41.3603	32.83	-1.29041	8.83905e-13	1.04952e-11
EVM0015077	hil-6	2229	2137	2305	1113	1014	711	164.992	141.815	121.121	61.5459	55.0145	41.9897	-1.43152	1.00779e-14	1.50555e-13
EVM0004950	hil-6	16959	16056	18369	8489	7552	5418	1255.26	1065.56	965.339	469.269	409.758	319.979	-1.45445	1.36332e-15	2.28099e-14
EVM0005809	his-24	465	393	391	162	145	99	34.3847	26.0698	20.5259	8.9286	7.8848	5.8457	-1.83204	5.64334e-16	9.93093e-15
EVM0003769	his-24	11913	8916	7938	3927	3218	2264	881.768	591.695	417.14	217.095	174.615	133.682	-1.84714	1.48843e-13	1.91302e-12
EVM0011469	spr-2	1245	1864	2104	580	575	464	92.1402	123.711	110.591	32.039	31.1842	27.384	-1.8489	2.81911e-27	1.37845e-25
EVM0006306	his-24	1206	990	750	355	326	233	89.2794	65.683	39.4397	19.613	17.677	13.7691	-1.92646	6.99571e-14	9.38261e-13
EVM0007481	his-24	2450	1595	1587	713	561	382	181.372	105.883	83.4116	39.403	30.456	22.5864	-2.00224	1.53909e-13	1.97621e-12
EVM0014108	spr-2	312	406	517	107	111	120	23.1291	26.9113	27.185	5.9276	6.0024	7.0846	-2.02361	2.029e-29	1.18442e-27
EVM0005618	his-24	5678	4239	3289	1353	1063	828	420.298	281.322	172.836	74.7731	57.6883	48.9008	-2.26895	5.73889e-17	1.11899e-15

[truncated: 64 more sheets: GO0065004, GO0071824, GO0006811, GO0071103, GO0006333, GO0015075, GO0022891, GO0044085, GO0016817, GO0005230, GO0035556, GO0015276, GO0022834, GO0016818, GO0009187, GO0009190, GO0016849, GO0022613, GO0017111, GO0016462 …]
