# Supplementary material for: Transcriptome Responses to Different Salinity Conditions in Litoditis marina, Revealed by Long-Read Sequencing
Source: Genes (Basel). 2024 Feb 28;15(3):317. doi: 10.3390/genes15030317 (PMC10970011; doi:10.3390/genes15030317)
Supplement: Supplementary file 1 [file genes-15-00317-s001.zip › Supplementary Table S9.xlsx]

## Sheet: 79GO
ID	Description	GeneRatio	BgRatio	pvalue	p.adjust	qvalue	geneID	Count
GO:0003677	DNA binding	5/53	436/7594	0.186444	0.594845	0.594845	EVM0005048/EVM0006971/EVM0007929/EVM0013239/EVM0014993	5
GO:0042302	structural constituent of cuticle	4/53	126/7594	0.0113066	0.37877	0.37877	EVM0005554/EVM0005565/EVM0008326/EVM0016606	4
GO:0005198	structural molecule activity	4/53	244/7594	0.0897319	0.594845	0.594845	EVM0005554/EVM0005565/EVM0008326/EVM0016606	4
GO:0006355	regulation of transcription, DNA-templated	4/53	306/7594	0.164055	0.594845	0.594845	EVM0000781/EVM0004650/EVM0005048/EVM0007929	4
GO:0019219	regulation of nucleobase-containing compound metabolic process	4/53	306/7594	0.164055	0.594845	0.594845	EVM0000781/EVM0004650/EVM0005048/EVM0007929	4
GO:0051252	regulation of RNA metabolic process	4/53	306/7594	0.164055	0.594845	0.594845	EVM0000781/EVM0004650/EVM0005048/EVM0007929	4
GO:1903506	regulation of nucleic acid-templated transcription	4/53	306/7594	0.164055	0.594845	0.594845	EVM0000781/EVM0004650/EVM0005048/EVM0007929	4
GO:2001141	regulation of RNA biosynthetic process	4/53	306/7594	0.164055	0.594845	0.594845	EVM0000781/EVM0004650/EVM0005048/EVM0007929	4
GO:0009889	regulation of biosynthetic process	4/53	310/7594	0.169479	0.594845	0.594845	EVM0000781/EVM0004650/EVM0005048/EVM0007929	4
GO:0010556	regulation of macromolecule biosynthetic process	4/53	310/7594	0.169479	0.594845	0.594845	EVM0000781/EVM0004650/EVM0005048/EVM0007929	4
GO:0031326	regulation of cellular biosynthetic process	4/53	310/7594	0.169479	0.594845	0.594845	EVM0000781/EVM0004650/EVM0005048/EVM0007929	4
GO:0051171	regulation of nitrogen compound metabolic process	4/53	310/7594	0.169479	0.594845	0.594845	EVM0000781/EVM0004650/EVM0005048/EVM0007929	4
GO:2000112	regulation of cellular macromolecule biosynthetic process	4/53	310/7594	0.169479	0.594845	0.594845	EVM0000781/EVM0004650/EVM0005048/EVM0007929	4
GO:0010468	regulation of gene expression	4/53	315/7594	0.17635	0.594845	0.594845	EVM0000781/EVM0004650/EVM0005048/EVM0007929	4
GO:0080090	regulation of primary metabolic process	4/53	315/7594	0.17635	0.594845	0.594845	EVM0000781/EVM0004650/EVM0005048/EVM0007929	4
GO:0031323	regulation of cellular metabolic process	4/53	316/7594	0.177736	0.594845	0.594845	EVM0000781/EVM0004650/EVM0005048/EVM0007929	4
GO:0060255	regulation of macromolecule metabolic process	4/53	320/7594	0.183318	0.594845	0.594845	EVM0000781/EVM0004650/EVM0005048/EVM0007929	4
GO:0019222	regulation of metabolic process	4/53	322/7594	0.186132	0.594845	0.594845	EVM0000781/EVM0004650/EVM0005048/EVM0007929	4
GO:0006351	transcription, DNA-templated	4/53	360/7594	0.242074	0.644459	0.644459	EVM0000781/EVM0004650/EVM0005048/EVM0007929	4
GO:0097659	nucleic acid-templated transcription	4/53	360/7594	0.242074	0.644459	0.644459	EVM0000781/EVM0004650/EVM0005048/EVM0007929	4
GO:0032774	RNA biosynthetic process	4/53	362/7594	0.24513	0.644459	0.644459	EVM0000781/EVM0004650/EVM0005048/EVM0007929	4
GO:0055085	transmembrane transport	4/53	401/7594	0.306269	0.720001	0.720001	EVM0002043/EVM0002556/EVM0004542/EVM0007038	4
GO:0004672	protein kinase activity	4/53	416/7594	0.330323	0.721243	0.721243	EVM0005293/EVM0008321/EVM0011724/EVM0012289	4
GO:0006468	protein phosphorylation	4/53	416/7594	0.330323	0.721243	0.721243	EVM0005293/EVM0008321/EVM0011724/EVM0012289	4
GO:0034654	nucleobase-containing compound biosynthetic process	4/53	433/7594	0.357749	0.721243	0.721243	EVM0000781/EVM0004650/EVM0005048/EVM0007929	4
GO:0016310	phosphorylation	4/53	440/7594	0.369061	0.721243	0.721243	EVM0005293/EVM0008321/EVM0011724/EVM0012289	4
GO:0019438	aromatic compound biosynthetic process	4/53	440/7594	0.369061	0.721243	0.721243	EVM0000781/EVM0004650/EVM0005048/EVM0007929	4
GO:0018130	heterocycle biosynthetic process	4/53	445/7594	0.377141	0.721955	0.721955	EVM0000781/EVM0004650/EVM0005048/EVM0007929	4
GO:1901362	organic cyclic compound biosynthetic process	4/53	453/7594	0.390057	0.72587	0.72587	EVM0000781/EVM0004650/EVM0005048/EVM0007929	4
GO:0016773	phosphotransferase activity, alcohol group as acceptor	4/53	454/7594	0.39167	0.72587	0.72587	EVM0005293/EVM0008321/EVM0011724/EVM0012289	4
GO:0016301	kinase activity	4/53	473/7594	0.422211	0.72587	0.72587	EVM0005293/EVM0008321/EVM0011724/EVM0012289	4
GO:0030170	pyridoxal phosphate binding	3/53	49/7594	0.00471606	0.306262	0.306262	EVM0002397/EVM0004751/EVM0012557	3
GO:0070279	vitamin B6 binding	3/53	49/7594	0.00471606	0.306262	0.306262	EVM0002397/EVM0004751/EVM0012557	3
GO:0019842	vitamin binding	3/53	56/7594	0.00685661	0.306262	0.306262	EVM0002397/EVM0004751/EVM0012557	3
GO:0048037	cofactor binding	3/53	144/7594	0.0787976	0.594845	0.594845	EVM0002397/EVM0004751/EVM0012557	3
GO:0030246	carbohydrate binding	2/53	38/7594	0.0286257	0.594845	0.594845	EVM0007777/EVM0009260	2
GO:0043565	sequence-specific DNA binding	2/53	136/7594	0.245279	0.644459	0.644459	EVM0005048/EVM0007929	2
GO:0042578	phosphoric ester hydrolase activity	2/53	154/7594	0.292072	0.698888	0.698888	EVM0004851/EVM0009260	2
GO:0001071	nucleic acid binding transcription factor activity	2/53	184/7594	0.369119	0.721243	0.721243	EVM0005048/EVM0007929	2
GO:0003700	transcription factor activity, sequence-specific DNA binding	2/53	184/7594	0.369119	0.721243	0.721243	EVM0005048/EVM0007929	2
GO:0044281	small molecule metabolic process	2/53	234/7594	0.48955	0.773459	0.773459	EVM0007777/EVM0016702	2
GO:0016788	hydrolase activity, acting on ester bonds	2/53	250/7594	0.525113	0.773459	0.773459	EVM0004851/EVM0009260	2
GO:0008270	zinc ion binding	2/53	255/7594	0.535892	0.773459	0.773459	EVM0007929/EVM0010940	2
GO:0017111	nucleoside-triphosphatase activity	2/53	308/7594	0.639921	0.773459	0.773459	EVM0003824/EVM0016411	2
GO:0016462	pyrophosphatase activity	2/53	314/7594	0.650505	0.773459	0.773459	EVM0003824/EVM0016411	2
GO:0016818	hydrolase activity, acting on acid anhydrides, in phosphorus-containing anhydrides	2/53	315/7594	0.652246	0.773459	0.773459	EVM0003824/EVM0016411	2
GO:0016817	hydrolase activity, acting on acid anhydrides	2/53	322/7594	0.664242	0.778894	0.778894	EVM0003824/EVM0016411	2
GO:0046914	transition metal ion binding	2/53	330/7594	0.677554	0.778894	0.778894	EVM0007929/EVM0010940	2
GO:0055114	oxidation-reduction process	2/53	339/7594	0.692028	0.785856	0.785856	EVM0001663/EVM0007280	2
GO:0016491	oxidoreductase activity	2/53	348/7594	0.705977	0.788341	0.788341	EVM0001663/EVM0007280	2
GO:0015075	ion transmembrane transporter activity	2/53	423/7594	0.803177	0.889469	0.889469	EVM0000381/EVM0002389	2
GO:0022891	substrate-specific transmembrane transporter activity	2/53	432/7594	0.812742	0.892684	0.892684	EVM0000381/EVM0002389	2
GO:0022892	substrate-specific transporter activity	2/53	448/7594	0.828751	0.902867	0.902867	EVM0000381/EVM0002389	2
GO:0004559	alpha-mannosidase activity	1/53	10/7594	0.0676792	0.594845	0.594845	EVM0007777	1
GO:0015923	mannosidase activity	1/53	10/7594	0.0676792	0.594845	0.594845	EVM0007777	1
GO:0006541	glutamine metabolic process	1/53	11/7594	0.0741946	0.594845	0.594845	EVM0016702	1
GO:0009064	glutamine family amino acid metabolic process	1/53	12/7594	0.0806654	0.594845	0.594845	EVM0016702	1
GO:0016811	hydrolase activity, acting on carbon-nitrogen (but not peptide) bonds, in linear amides	1/53	12/7594	0.0806654	0.594845	0.594845	EVM0016702	1
GO:0004842	ubiquitin-protein transferase activity	1/53	14/7594	0.093474	0.594845	0.594845	EVM0001902	1
GO:0019787	ubiquitin-like protein transferase activity	1/53	14/7594	0.093474	0.594845	0.594845	EVM0001902	1
GO:0005996	monosaccharide metabolic process	1/53	16/7594	0.106108	0.594845	0.594845	EVM0007777	1
GO:0019318	hexose metabolic process	1/53	16/7594	0.106108	0.594845	0.594845	EVM0007777	1
GO:1901605	alpha-amino acid metabolic process	1/53	21/7594	0.13694	0.594845	0.594845	EVM0016702	1
GO:0003993	acid phosphatase activity	1/53	23/7594	0.148979	0.594845	0.594845	EVM0004851	1
GO:0004674	protein serine/threonine kinase activity	1/53	23/7594	0.148979	0.594845	0.594845	EVM0005293	1
GO:0008081	phosphoric diester hydrolase activity	1/53	24/7594	0.154937	0.594845	0.594845	EVM0009260	1
GO:0005326	neurotransmitter transporter activity	1/53	25/7594	0.160853	0.594845	0.594845	EVM0002389	1
GO:0005328	neurotransmitter:sodium symporter activity	1/53	25/7594	0.160853	0.594845	0.594845	EVM0002389	1
GO:0015370	solute:sodium symporter activity	1/53	25/7594	0.160853	0.594845	0.594845	EVM0002389	1
GO:0006836	neurotransmitter transport	1/53	27/7594	0.172565	0.594845	0.594845	EVM0002389	1
GO:0006979	response to oxidative stress	1/53	28/7594	0.17836	0.594845	0.594845	EVM0007280	1
GO:0016810	hydrolase activity, acting on carbon-nitrogen (but not peptide) bonds	1/53	28/7594	0.17836	0.594845	0.594845	EVM0016702	1
GO:0004601	peroxidase activity	1/53	31/7594	0.195509	0.595413	0.595413	EVM0007280	1
GO:0015294	solute:cation symporter activity	1/53	31/7594	0.195509	0.595413	0.595413	EVM0002389	1
GO:0016684	oxidoreductase activity, acting on peroxide as acceptor	1/53	34/7594	0.212306	0.632199	0.632199	EVM0007280	1
GO:0016209	antioxidant activity	1/53	35/7594	0.217828	0.634542	0.634542	EVM0007280	1
GO:0015293	symporter activity	1/53	39/7594	0.239539	0.644459	0.644459	EVM0002389	1
GO:0044723	single-organism carbohydrate metabolic process	1/53	42/7594	0.255434	0.658233	0.658233	EVM0007777	1
GO:0008509	anion transmembrane transporter activity	1/53	44/7594	0.265849	0.672146	0.672146	EVM0000381	1
GO:0004553	hydrolase activity, hydrolyzing O-glycosyl compounds	1/53	46/7594	0.27612	0.685188	0.685188	EVM0007777	1
GO:0016798	hydrolase activity, acting on glycosyl bonds	1/53	48/7594	0.286251	0.697412	0.697412	EVM0007777	1
GO:0015081	sodium ion transmembrane transporter activity	1/53	54/7594	0.315816	0.721243	0.721243	EVM0002389	1
GO:0015291	secondary active transmembrane transporter activity	1/53	56/7594	0.325401	0.721243	0.721243	EVM0002389	1
GO:0006820	anion transport	1/53	63/7594	0.357924	0.721243	0.721243	EVM0000381	1
GO:0008234	cysteine-type peptidase activity	1/53	64/7594	0.362442	0.721243	0.721243	EVM0004624	1
GO:0006520	cellular amino acid metabolic process	1/53	66/7594	0.371386	0.721243	0.721243	EVM0016702	1
GO:0008289	lipid binding	1/53	72/7594	0.397486	0.72587	0.72587	EVM0015995	1
GO:0015031	protein transport	1/53	76/7594	0.414292	0.72587	0.72587	EVM0001640	1
GO:0015833	peptide transport	1/53	76/7594	0.414292	0.72587	0.72587	EVM0001640	1
GO:0042886	amide transport	1/53	76/7594	0.414292	0.72587	0.72587	EVM0001640	1
GO:0045184	establishment of protein localization	1/53	78/7594	0.422522	0.72587	0.72587	EVM0001640	1
GO:0008104	protein localization	1/53	82/7594	0.438642	0.744025	0.744025	EVM0001640	1
GO:0006950	response to stress	1/53	88/7594	0.461998	0.770577	0.770577	EVM0007280	1
GO:0046873	metal ion transmembrane transporter activity	1/53	89/7594	0.465797	0.770577	0.770577	EVM0002389	1
GO:0016887	ATPase activity	1/53	95/7594	0.488043	0.773459	0.773459	EVM0003824	1
GO:0020037	heme binding	1/53	96/7594	0.491662	0.773459	0.773459	EVM0007280	1
GO:0046906	tetrapyrrole binding	1/53	98/7594	0.498823	0.773459	0.773459	EVM0007280	1
GO:0033036	macromolecule localization	1/53	101/7594	0.50938	0.773459	0.773459	EVM0001640	1
GO:0005509	calcium ion binding	1/53	102/7594	0.51285	0.773459	0.773459	EVM0001663	1
GO:0015077	monovalent inorganic cation transmembrane transporter activity	1/53	107/7594	0.529844	0.773459	0.773459	EVM0002389	1
GO:0022804	active transmembrane transporter activity	1/53	108/7594	0.533172	0.773459	0.773459	EVM0002389	1
GO:0071705	nitrogen compound transport	1/53	108/7594	0.533172	0.773459	0.773459	EVM0001640	1
GO:0016746	transferase activity, transferring acyl groups	1/53	110/7594	0.539759	0.773459	0.773459	EVM0003863	1
GO:0005975	carbohydrate metabolic process	1/53	112/7594	0.546255	0.773459	0.773459	EVM0007777	1
GO:0019752	carboxylic acid metabolic process	1/53	117/7594	0.562104	0.773459	0.773459	EVM0016702	1
GO:0006082	organic acid metabolic process	1/53	118/7594	0.565208	0.773459	0.773459	EVM0016702	1
GO:0043436	oxoacid metabolic process	1/53	118/7594	0.565208	0.773459	0.773459	EVM0016702	1
GO:0071702	organic substance transport	1/53	123/7594	0.580407	0.773459	0.773459	EVM0001640	1
GO:0016791	phosphatase activity	1/53	125/7594	0.58634	0.773459	0.773459	EVM0004851	1
GO:0022890	inorganic cation transmembrane transporter activity	1/53	135/7594	0.61479	0.773459	0.773459	EVM0002389	1
GO:0003924	GTPase activity	1/53	136/7594	0.617527	0.773459	0.773459	EVM0016411	1
GO:0001883	purine nucleoside binding	1/53	137/7594	0.620245	0.773459	0.773459	EVM0016411	1
GO:0005525	GTP binding	1/53	137/7594	0.620245	0.773459	0.773459	EVM0016411	1
GO:0032549	ribonucleoside binding	1/53	137/7594	0.620245	0.773459	0.773459	EVM0016411	1
GO:0032550	purine ribonucleoside binding	1/53	137/7594	0.620245	0.773459	0.773459	EVM0016411	1
GO:0032561	guanyl ribonucleotide binding	1/53	137/7594	0.620245	0.773459	0.773459	EVM0016411	1
GO:0001882	nucleoside binding	1/53	138/7594	0.622944	0.773459	0.773459	EVM0016411	1
GO:0006629	lipid metabolic process	1/53	142/7594	0.633553	0.773459	0.773459	EVM0009260	1
GO:0044765	single-organism transport	1/53	142/7594	0.633553	0.773459	0.773459	EVM0002389	1
GO:1902578	single-organism localization	1/53	146/7594	0.64387	0.773459	0.773459	EVM0002389	1
GO:0019001	guanyl nucleotide binding	1/53	159/7594	0.675468	0.778894	0.778894	EVM0016411	1
GO:0003723	RNA binding	1/53	161/7594	0.680079	0.778894	0.778894	EVM0006248	1
GO:0008324	cation transmembrane transporter activity	1/53	169/7594	0.697887	0.785856	0.785856	EVM0002389	1
GO:0005634	nucleus	1/53	300/7594	0.882784	0.946673	0.946673	EVM0004650	1
GO:1901564	organonitrogen compound metabolic process	1/53	313/7594	0.893395	0.946673	0.946673	EVM0016702	1
GO:0006508	proteolysis	1/53	317/7594	0.896465	0.946673	0.946673	EVM0004624	1
GO:0070011	peptidase activity, acting on L-amino acid peptides	1/53	318/7594	0.89722	0.946673	0.946673	EVM0004624	1
GO:0008233	peptidase activity	1/53	335/7594	0.909244	0.951865	0.951865	EVM0004624	1
GO:0004872	receptor activity	1/53	408/7594	0.946987	0.966324	0.966324	EVM0001476	1
GO:0060089	molecular transducer activity	1/53	408/7594	0.946987	0.966324	0.966324	EVM0001476	1
GO:0006811	ion transport	1/53	430/7594	0.954965	0.966324	0.966324	EVM0000381	1
GO:0043231	intracellular membrane-bounded organelle	1/53	437/7594	0.957247	0.966324	0.966324	EVM0004650	1
GO:0043227	membrane-bounded organelle	1/53	443/7594	0.959112	0.966324	0.966324	EVM0004650	1
GO:0044763	single-organism cellular process	1/53	494/7594	0.972059	0.972059	0.972059	EVM0016702	1

## Sheet: GO0003677
gene	C.elegans ortholog gene	Count_3‰_1	Count_3‰_2	Count_3‰_3	Count_30‰_1	Count_30‰_2	Count_30‰_3	Count_60‰_1	Count_60‰_2	Count_60‰_3	30_3logFC	30_3PValue	30_3FDR	60_30logFC	60_30PValue	60_30FDR		60_3logFC	60_3PValue	60_3FDR
EVM0005048	daf-16	162	225	162	401	366	408	569	632	958	1.09967504438342	1.6842128027962401E-8	1.8839514933763599E-7	0.69808248412557095	1.91560378574455E-3	4.7181534878998196E-3		1.7515996656406601	4.7895801173116399E-16	1.12139923972573E-14
EVM0006971	ceh-10	97	77	73	154	68	252	299	426	263	0.860430892928156	9.9108160615028508E-3	2.40609620358673E-2	0.91934231755075801	2.31056090560259E-3	5.5738653850609804E-3		1.73977961760887	9.6243388364451493E-16	2.1771198968601601E-14
EVM0007929	elt-6	112	94	62	146	111	189	228	285	253	0.70037340600500897	5.1413459390720201E-3	1.37137576396907E-2	0.61343086024982696	1.5326489899486801E-3	3.8559202137478598E-3		1.26914995887989	5.9060758289519301E-10	6.6018668693359803E-9
EVM0013239	-	48	47	61	86	76	90	261	314	357	0.66222363277959295	1.24910426370347E-2	2.9337544185651598E-2	1.70706972996499	3.90660604499589E-16	6.9578543954624398E-15		2.3255559137655002	1.0939619725689799E-25	6.04346182284077E-24
EVM0014993	zfh-2	88	86	88	157	242	258	572	455	349	1.2748873693115499	3.1907714564049602E-9	4.1321756539593597E-8	0.900273116782771	5.9859812476576002E-6	2.4834138231907E-5		2.1360021638636102	4.6195712778162098E-25	2.4605198570966099E-23

## Sheet: GO0042302
gene	C.elegans ortholog gene	Count_3‰_1	Count_3‰_2	Count_3‰_3	Count_30‰_1	Count_30‰_2	Count_30‰_3	Count_60‰_1	Count_60‰_2	Count_60‰_3	30_3logFC	30_3PValue	30_3FDR	60_3logFC	60_3PValue	60_3FDR	60_30logFC	60_30PValue	60_30FDR
EVM0005554	col-107	4901	6725	6442	11833	10207	12738	18217	16493	26117	0.928458739951741	2.1003180216161098E-6	1.44607338893337E-5	1.51362183278858	5.9108369319059397E-14	1.0899583302434599E-12	0.63196134660899295	2.4352259158746501E-3	5.8363499025601501E-3
EVM0005565	ttll-4	38	38	37	67	69	67	183	200	158	0.83000756186943303	1.6581954888176601E-3	5.1656416212891897E-3	2.00538836305667	1.42964195580542E-21	5.7568925623983901E-20	1.2187045833582399	2.88694208810236E-9	2.11236165706485E-8
EVM0008326	col-34	255	304	319	491	437	617	1141	1135	1228	0.77663680342462205	8.3131384803562699E-5	3.7602117020987802E-4	1.7447618797587401	1.53121953628999E-24	7.78360227401555E-23	1.0121850486446	6.6820940747775402E-10	5.3275829473452003E-9
EVM0016606	dpy-13	10	7	9	31	27	29	69	64	95	1.7067900166713299	5.0080883943187999E-6	3.1220432616732398E-5	2.8742987358807999	3.0323462702125199E-17	8.2565045389961598E-16	1.21108269250888	1.22953750317921E-5	4.7989989557077201E-5

## Sheet: GO0005198
gene	C.elegans ortholog gene	Count_3‰_1	Count_3‰_2	Count_3‰_3	Count_30‰_1	Count_30‰_2	Count_30‰_3	Count_60‰_1	Count_60‰_2	Count_60‰_3	30_3logFC	30_3PValue	30_3FDR	60_3logFC	60_3PValue	60_3FDR	60_30logFC	60_30PValue	60_30FDR
EVM0005554	col-107	4901	6725	6442	11833	10207	12738	18217	16493	26117	0.928458739951741	2.1003180216161098E-6	1.44607338893337E-5	1.51362183278858	5.9108369319059397E-14	1.0899583302434599E-12	0.63196134660899295	2.4352259158746501E-3	5.8363499025601501E-3
EVM0005565	ttll-4	38	38	37	67	69	67	183	200	158	0.83000756186943303	1.6581954888176601E-3	5.1656416212891897E-3	2.00538836305667	1.42964195580542E-21	5.7568925623983901E-20	1.2187045833582399	2.88694208810236E-9	2.11236165706485E-8
EVM0008326	col-34	255	304	319	491	437	617	1141	1135	1228	0.77663680342462205	8.3131384803562699E-5	3.7602117020987802E-4	1.7447618797587401	1.53121953628999E-24	7.78360227401555E-23	1.0121850486446	6.6820940747775402E-10	5.3275829473452003E-9
EVM0016606	dpy-13	10	7	9	31	27	29	69	64	95	1.7067900166713299	5.0080883943187999E-6	3.1220432616732398E-5	2.8742987358807999	3.0323462702125199E-17	8.2565045389961598E-16	1.21108269250888	1.22953750317921E-5	4.7989989557077201E-5

## Sheet: GO0006355
gene	C.elegans ortholog gene	Count_3‰_1	Count_3‰_2	Count_3‰_3	Count_30‰_1	Count_30‰_2	Count_30‰_3	Count_60‰_1	Count_60‰_2	Count_60‰_3	30_3logFC	30_3PValue	30_3FDR	60_3logFC	60_3PValue	60_3FDR	60_30logFC	60_30PValue	60_30FDR
EVM0000781	hif-1	243	203	208	356	296	426	651	722	885	0.679993859552247	1.10634843891717E-3	3.6498035182271301E-3	1.53201603748728	7.6522109651943307E-15	1.5523885947448099E-13	0.89767200843026695	2.4025399057286699E-6	1.0719210872326801E-5
EVM0004650	ntl-2	31	44	46	87	66	103	136	155	194	1.0593613313383501	7.9830952203090695E-5	3.63232223791965E-4	1.7688783159892001	3.2165080595275899E-13	5.4363459226073801E-12	0.75404517157443396	8.9135936750099002E-4	2.3599206750760499E-3
EVM0005048	daf-16	162	225	162	401	366	408	569	632	958	1.09967504438342	1.6842128027962401E-8	1.8839514933763599E-7	1.7515996656406601	4.7895801173116399E-16	1.12139923972573E-14	0.69808248412557095	1.91560378574455E-3	4.7181534878998196E-3
EVM0007929	elt-6	112	94	62	146	111	189	228	285	253	0.70037340600500897	5.1413459390720201E-3	1.37137576396907E-2	1.26914995887989	5.9060758289519301E-10	6.6018668693359803E-9	0.61343086024982696	1.5326489899486801E-3	3.8559202137478598E-3

## Sheet: GO0019219
gene	C.elegans ortholog gene	Count_3‰_1	Count_3‰_2	Count_3‰_3	Count_30‰_1	Count_30‰_2	Count_30‰_3	Count_60‰_1	Count_60‰_2	Count_60‰_3	30_3logFC	30_3PValue	30_3FDR	60_3logFC	60_3PValue	60_3FDR	60_30logFC	60_30PValue	60_30FDR
EVM0000781	hif-1	243	203	208	356	296	426	651	722	885	0.679993859552247	1.10634843891717E-3	3.6498035182271301E-3	1.53201603748728	7.6522109651943307E-15	1.5523885947448099E-13	0.89767200843026695	2.4025399057286699E-6	1.0719210872326801E-5
EVM0004650	ntl-2	31	44	46	87	66	103	136	155	194	1.0593613313383501	7.9830952203090695E-5	3.63232223791965E-4	1.7688783159892001	3.2165080595275899E-13	5.4363459226073801E-12	0.75404517157443396	8.9135936750099002E-4	2.3599206750760499E-3
EVM0005048	daf-16	162	225	162	401	366	408	569	632	958	1.09967504438342	1.6842128027962401E-8	1.8839514933763599E-7	1.7515996656406601	4.7895801173116399E-16	1.12139923972573E-14	0.69808248412557095	1.91560378574455E-3	4.7181534878998196E-3
EVM0007929	elt-6	112	94	62	146	111	189	228	285	253	0.70037340600500897	5.1413459390720201E-3	1.37137576396907E-2	1.26914995887989	5.9060758289519301E-10	6.6018668693359803E-9	0.61343086024982696	1.5326489899486801E-3	3.8559202137478598E-3

## Sheet: GO0051252
gene	C.elegans ortholog gene	Count_3‰_1	Count_3‰_2	Count_3‰_3	Count_30‰_1	Count_30‰_2	Count_30‰_3	Count_60‰_1	Count_60‰_2	Count_60‰_3	30_3logFC	30_3PValue	30_3FDR	60_3logFC	60_3PValue	60_3FDR	60_30logFC	60_30PValue	60_30FDR
EVM0000781	hif-1	243	203	208	356	296	426	651	722	885	0.679993859552247	1.10634843891717E-3	3.6498035182271301E-3	1.53201603748728	7.6522109651943307E-15	1.5523885947448099E-13	0.89767200843026695	2.4025399057286699E-6	1.0719210872326801E-5
EVM0004650	ntl-2	31	44	46	87	66	103	136	155	194	1.0593613313383501	7.9830952203090695E-5	3.63232223791965E-4	1.7688783159892001	3.2165080595275899E-13	5.4363459226073801E-12	0.75404517157443396	8.9135936750099002E-4	2.3599206750760499E-3
EVM0005048	daf-16	162	225	162	401	366	408	569	632	958	1.09967504438342	1.6842128027962401E-8	1.8839514933763599E-7	1.7515996656406601	4.7895801173116399E-16	1.12139923972573E-14	0.69808248412557095	1.91560378574455E-3	4.7181534878998196E-3
EVM0007929	elt-6	112	94	62	146	111	189	228	285	253	0.70037340600500897	5.1413459390720201E-3	1.37137576396907E-2	1.26914995887989	5.9060758289519301E-10	6.6018668693359803E-9	0.61343086024982696	1.5326489899486801E-3	3.8559202137478598E-3

## Sheet: GO1903506
gene	C.elegans ortholog gene	Count_3‰_1	Count_3‰_2	Count_3‰_3	Count_30‰_1	Count_30‰_2	Count_30‰_3	Count_60‰_1	Count_60‰_2	Count_60‰_3	30_3logFC	30_3PValue	30_3FDR	60_3logFC	60_3PValue	60_3FDR	60_30logFC	60_30PValue	60_30FDR
EVM0000781	hif-1	243	203	208	356	296	426	651	722	885	0.679993859552247	1.10634843891717E-3	3.6498035182271301E-3	1.53201603748728	7.6522109651943307E-15	1.5523885947448099E-13	0.89767200843026695	2.4025399057286699E-6	1.0719210872326801E-5
EVM0004650	ntl-2	31	44	46	87	66	103	136	155	194	1.0593613313383501	7.9830952203090695E-5	3.63232223791965E-4	1.7688783159892001	3.2165080595275899E-13	5.4363459226073801E-12	0.75404517157443396	8.9135936750099002E-4	2.3599206750760499E-3
EVM0005048	daf-16	162	225	162	401	366	408	569	632	958	1.09967504438342	1.6842128027962401E-8	1.8839514933763599E-7	1.7515996656406601	4.7895801173116399E-16	1.12139923972573E-14	0.69808248412557095	1.91560378574455E-3	4.7181534878998196E-3
EVM0007929	elt-6	112	94	62	146	111	189	228	285	253	0.70037340600500897	5.1413459390720201E-3	1.37137576396907E-2	1.26914995887989	5.9060758289519301E-10	6.6018668693359803E-9	0.61343086024982696	1.5326489899486801E-3	3.8559202137478598E-3

## Sheet: GO2001141
gene	C.elegans ortholog gene	Count_3‰_1	Count_3‰_2	Count_3‰_3	Count_30‰_1	Count_30‰_2	Count_30‰_3	Count_60‰_1	Count_60‰_2	Count_60‰_3	30_3logFC	30_3PValue	30_3FDR	60_3logFC	60_3PValue	60_3FDR	60_30logFC	60_30PValue	60_30FDR
EVM0000781	hif-1	243	203	208	356	296	426	651	722	885	0.679993859552247	1.10634843891717E-3	3.6498035182271301E-3	1.53201603748728	7.6522109651943307E-15	1.5523885947448099E-13	0.89767200843026695	2.4025399057286699E-6	1.0719210872326801E-5
EVM0004650	ntl-2	31	44	46	87	66	103	136	155	194	1.0593613313383501	7.9830952203090695E-5	3.63232223791965E-4	1.7688783159892001	3.2165080595275899E-13	5.4363459226073801E-12	0.75404517157443396	8.9135936750099002E-4	2.3599206750760499E-3
EVM0005048	daf-16	162	225	162	401	366	408	569	632	958	1.09967504438342	1.6842128027962401E-8	1.8839514933763599E-7	1.7515996656406601	4.7895801173116399E-16	1.12139923972573E-14	0.69808248412557095	1.91560378574455E-3	4.7181534878998196E-3
EVM0007929	elt-6	112	94	62	146	111	189	228	285	253	0.70037340600500897	5.1413459390720201E-3	1.37137576396907E-2	1.26914995887989	5.9060758289519301E-10	6.6018668693359803E-9	0.61343086024982696	1.5326489899486801E-3	3.8559202137478598E-3

## Sheet: GO0009889
gene	C.elegans ortholog gene	Count_3‰_1	Count_3‰_2	Count_3‰_3	Count_30‰_1	Count_30‰_2	Count_30‰_3	Count_60‰_1	Count_60‰_2	Count_60‰_3	30_3logFC	30_3PValue	30_3FDR	60_3logFC	60_3PValue	60_3FDR	60_30logFC	60_30PValue	60_30FDR
EVM0000781	hif-1	243	203	208	356	296	426	651	722	885	0.679993859552247	1.10634843891717E-3	3.6498035182271301E-3	1.53201603748728	7.6522109651943307E-15	1.5523885947448099E-13	0.89767200843026695	2.4025399057286699E-6	1.0719210872326801E-5
EVM0004650	ntl-2	31	44	46	87	66	103	136	155	194	1.0593613313383501	7.9830952203090695E-5	3.63232223791965E-4	1.7688783159892001	3.2165080595275899E-13	5.4363459226073801E-12	0.75404517157443396	8.9135936750099002E-4	2.3599206750760499E-3
EVM0005048	daf-16	162	225	162	401	366	408	569	632	958	1.09967504438342	1.6842128027962401E-8	1.8839514933763599E-7	1.7515996656406601	4.7895801173116399E-16	1.12139923972573E-14	0.69808248412557095	1.91560378574455E-3	4.7181534878998196E-3
EVM0007929	elt-6	112	94	62	146	111	189	228	285	253	0.70037340600500897	5.1413459390720201E-3	1.37137576396907E-2	1.26914995887989	5.9060758289519301E-10	6.6018668693359803E-9	0.61343086024982696	1.5326489899486801E-3	3.8559202137478598E-3

[truncated: 125 more sheets: GO0010556, GO0031326, GO0051171, GO2000112, GO0010468, GO0080090, GO0031323, GO0060255, GO0019222, GO0006351, GO0097659, GO0032774, GO0055085, GO0004672, GO0006468, GO0034654, GO0016310, GO0019438, GO0018130, GO1901362 …]
